# Supplementary material for: A scheduler for rhythmic gene expression
Source: Mol Syst Biol. 2025 Oct 10;21(12):8. doi: 10.1038/s44320-025-00155-9 (PMC12673066; doi:10.1038/s44320-025-00155-9)
Supplement: Supplementary file 3 — Dataset EV1 [file 44320_2025_155_MOESM3_ESM.xlsx]

## Sheet: Dataset EV1
WBGID	Pharyngeal_gland|0	Pharyngeal_gland|10	Pharyngeal_gland|20	Pharyngeal_gland|30	Pharyngeal_gland|40	Pharyngeal_gland|50	Pharyngeal_gland|60	Pharyngeal_gland|70	Pharyngeal_gland|80	Pharyngeal_gland|90	Pharyngeal_gland|100	Pharyngeal_gland|110	Pharyngeal_gland|120	Pharyngeal_gland|130	Pharyngeal_gland|140	Pharyngeal_gland|150	Pharyngeal_gland|160	Pharyngeal_gland|170	Pharyngeal_gland|180	Pharyngeal_gland|190	Pharyngeal_gland|200	Pharyngeal_gland|210	Pharyngeal_gland|220	Pharyngeal_gland|230	Pharyngeal_gland|240	Pharyngeal_gland|250	Pharyngeal_gland|260	Pharyngeal_gland|270	Pharyngeal_gland|280	Pharyngeal_gland|290	Pharyngeal_gland|300	Pharyngeal_gland|310	Pharyngeal_gland|320	Pharyngeal_gland|330	Pharyngeal_gland|340	Pharyngeal_gland|350	Seam_cells|0	Seam_cells|10	Seam_cells|20	Seam_cells|30	Seam_cells|40	Seam_cells|50	Seam_cells|60	Seam_cells|70	Seam_cells|80	Seam_cells|90	Seam_cells|100	Seam_cells|110	Seam_cells|120
WBGene00010957	1336.3	1434.09	1480.69	1612.1	1749.06	1818.84	1814.17	1780.82	1771.01	1753.78	1683.7	1576.61	1470.61	1384.11	1300.23	1195.57	1092.8	1015.57	1011.93	1094.13	1218.71	1334.04	1383.85	1340.26	1250.34	1209.97	1226.64	1253.52	1261.47	1247.13	1179.68	1084.78	1004.21	979.064	1040.99	1180.56	4316.6	3925.27	3578.87	3299.53	3093.04	2940.7	2823.02	2725.66	2636.98	2546.56	2454.7	2366.96	2286.85
WBGene00010958	59.834	59.7172	64.659	77.4171	91.5113	103.833	111.532	115.746	113.773	106.637	100.736	101.668	106.625	107.807	99.32	89.7904	80.1583	68.7327	60.9826	62.2919	73.8643	89.5441	96.9242	92.2531	81.9186	72.3979	66.7755	64.4972	62.6198	62.39	63.8677	63.4149	62.7448	63.324	63.1145	61.4935	170.768	157.493	148.6	143.387	141.568	142.347	144.489	146.791	148.488	148.845	147.786	146.171	144.871
WBGene00014454	307.466	338.51	371.555	405.522	431.673	430.484	408.216	387.119	378.54	379.122	382.617	389.386	400.156	392.336	353.894	319.085	299.892	285.109	281.696	292.952	317.312	348.198	366.036	360.306	341.412	331.492	327.081	311.338	278.744	249.367	221.58	197.974	186.877	196.131	227.946	269.946	753.895	687.796	629.313	583.831	552.409	531.484	516.445	503.829	491.838	478.868	464.515	449.427	433.904
WBGene00014457	0	0	0	0.167885	0.654731	1.20113	1.30288	1.22949	1.30103	1.42372	1.34069	1.02352	0.807086	0.763478	0.64463	0.388039	0.311504	0.398359	0.38047	0.241685	0.111389	0.0277783	0	0	0	0	0	0	0.00079	0.0017976	0.0027249	0.0037222	0.0042023	0.002977	0	0	0.164295	0.126239	0.0947439	0.0780772	0.0771896	0.0877892	0.102234	0.110976	0.1135	0.112669	0.107818	0.0960601	0.0830855
WBGene00010959	1071.26	1221.1	1390.67	1575.05	1714.36	1765.64	1743.13	1696.1	1647.16	1583.54	1497.91	1409.92	1340.65	1285.01	1213.23	1133.85	1059.98	967.611	936.404	985.524	1088.19	1197.13	1247.08	1224.12	1178.41	1163.44	1170.95	1163.95	1114.54	1041.77	944.056	835.011	758.703	754.774	831.276	947.825	3195.16	2983.7	2780.97	2604.49	2464.73	2354.26	2261.37	2176.94	2095.27	2012.78	1934.26	1864.15	1803.01
WBGene00010960	3101.29	3621.39	4123.32	4532.39	4577.61	4466.5	4352.52	4268.86	4225.05	4171.2	4046.44	3829.25	3572.67	3275.2	2866.15	2408.56	2019.83	1716.6	1592.34	1637.49	1768.16	1901.29	1927.24	1824.87	1688.29	1617.13	1614.22	1669.67	1759.35	1863.05	1882.27	1803.14	1728.62	1784.07	2071.31	2560.12	8892.42	8289.66	7661.15	7089.23	6620.09	6247.31	5949.33	5702.89	5490.8	5295.22	5106.91	4919.61	4729.41
WBGene00010961	193.241	222.522	249.565	276.359	295.18	299.738	290.257	271.051	255.222	244.103	233.006	223.904	224.417	228.304	222.112	202.55	172.65	140.588	129.406	139.189	156.738	173.662	185.066	185.553	174.779	164.763	159.42	162.996	172.73	178.799	172.492	157.196	142.264	136.521	144.883	166.004	622.992	587.586	549.768	513.848	482.268	454.679	430.354	409.403	391.754	376.636	363.823	353.163	344.567
WBGene00000829	485.332	579.909	701.188	807.539	855.106	895.364	934.313	965.067	962.884	916.767	842.939	769.5	714.233	670.154	604.842	506.338	420.789	364.09	342.017	354.254	386.104	414.097	418.966	401.303	379.141	369.183	358.272	339.917	328.544	333.419	339.608	335.512	328.95	332.972	360.76	414.04	1928.48	1850.01	1762.64	1678.03	1604.19	1540.77	1485.04	1433.04	1381.53	1327.88	1273.16	1221.77	1177.13
WBGene00010962	2594.4	3092.59	3472.46	3698.22	3696.36	3577.48	3407.8	3244.51	3125.42	3019.32	2894.44	2766.33	2678.47	2606.33	2435.73	2149.86	1897.48	1736.68	1726.26	1861.87	2069.75	2257.68	2302.31	2168.95	1971.06	1875.95	1901.18	1990.47	2030.03	2003.4	1910.77	1751.27	1606.36	1581.78	1770.49	2139.8	7264.23	6711.5	6163.41	5676.23	5279.51	4957.39	4685.57	4447.47	4230.46	4021.8	3826.02	3655.1	3514
WBGene00014466	0.172275	0.248957	0.148321	0.0145219	0	0	0	0	0	0	0.001373	0.0014449	0.0009411	0.0004137	9.07e-05	0	0	0	0	0	0	0	5.25e-05	0.0001841	0.0003974	0.00065	0.0007787	0.0004306	0	0	0	0	0	0	0.0173373	0.0781138	0.717705	0.664393	0.538291	0.387421	0.251581	0.145959	0.0748234	0.0369754	0.0287545	0.0451972	0.0802661	0.126012	0.171651
WBGene00010963	530.475	629.44	747.205	887.728	981.006	996.333	966.782	948.827	940.752	922.885	880.027	808.759	738.399	685.411	637.229	581.413	519.909	454.99	416.189	415.011	446.075	486.338	517.952	543.616	564.625	562.281	536.576	507.221	483.25	454.637	401.334	337.827	295.215	297.95	348.777	433.407	1756.28	1674.4	1583.6	1497.83	1425.87	1367.92	1322.77	1287.48	1257.54	1227.71	1195.53	1162.37	1130.22
WBGene00010964	707.108	833.333	945.656	1034.15	1092.84	1112.65	1113.6	1124.84	1129.34	1095.63	1024.26	952.971	899.805	860.334	811.64	751.042	694.11	648.728	667.813	749.561	848.895	919.998	920.214	854.161	766.592	691.198	633.277	602.382	604.304	626.931	632.983	604.894	560.353	528.143	540.741	605.708	2155.35	2003.59	1858.51	1735.39	1641.83	1573.98	1525.17	1489.22	1460.77	1435.43	1412.12	1391.33	1374.1
WBGene00010965	2468.4	2810.84	3127.33	3423.85	3549.57	3522.69	3438.92	3402.55	3387.58	3333.69	3217.45	3058.53	2906.95	2771.02	2611.49	2440.99	2289.63	2141.11	2081.47	2157.62	2327.51	2526.81	2600.88	2501.5	2350.71	2278.24	2281.79	2304.87	2265.09	2170.76	2037.2	1863.89	1707.1	1653.52	1800.33	2113.93	7306.82	6791.67	6309.29	5907.05	5604.32	5379.04	5203.91	5056.18	4916.61	4767.6	4609.39	4450.74	4297.3
WBGene00014472	158.496	166.692	160.863	161.049	174.032	185.079	185.089	181.735	182.205	190.239	201.757	206.091	201.858	191.952	178.108	166.202	162.638	163.586	165.692	170.038	173.862	173.129	165.673	155.55	153.29	163.893	177.573	181.514	179.347	180.717	179.06	168.308	151.126	135.188	132.316	142.61	337.556	314.137	294.994	280.348	270.502	264.301	260.511	257.999	256.119	254.677	253.759	253.211	252.185
WBGene00010966	26.04	31.0737	31.003	32.8955	38.4859	39.9493	36.9627	31.36	26.9364	26.1002	29.3368	34.7184	36.6381	32.6357	26.7521	23.7826	23.694	25.0778	28.1073	32.6677	37.4672	42.8414	45.5946	43.3924	38.3436	33.8585	31.4256	30.9546	31.7145	31.3506	26.9416	21.1424	16.5663	14.8206	15.9958	19.9309	39.9691	37.6198	35.9788	35.0193	35.0948	36.1772	38.0337	40.2259	42.2431	43.8377	44.975	45.6024	45.7098
WBGene00010967	291.464	328.161	364.917	410.998	463.809	512.29	530.131	530.04	515.82	483.66	437.414	392.045	364.383	356.565	347.888	334.678	320.422	289.701	277.911	294.992	322.773	351.319	369.936	367.03	344.199	322.811	308.532	302.046	296.759	294.475	282.369	258.537	232.6	218.118	228.247	255.81	802.542	753.901	705.546	665.434	636.927	617.345	601.836	586.2	568.973	549.793	529.829	511.149	495.185
WBGene00001492	2.09191	2.75448	4.52349	7.4267	11.4447	15.1561	15.2645	13.2203	12.0728	13.1805	16.3172	20.1311	22.3199	18.8974	12.4306	8.18596	6.36282	5.44546	4.21512	2.88092	1.88958	1.08511	0.513692	0.348686	0.55346	0.993398	1.34255	1.2138	0.854695	0.8039	1.25552	2.08361	2.92127	3.34354	3.03964	2.38121	59.1385	58.9034	56.3322	52.6644	49.1199	46.4505	45.1502	45.4371	47.307	50.6109	55.1784	60.4671	65.4786
WBGene00015246	0	0	0	0	0	0	0	0	0	0	0	0	0	0	0	0	0	0	0	0	0	0	0	0	0	0	0	0	0	0	0	0	0	0	0	0	0.0543225	0.006518	0	0	0.0091486	0.0160355	0.0178663	0.0167435	0.0140574	0.0107619	0.0073537	0.0039471	0.0003685
WBGene00006599	41.5038	29.8074	25.0084	21.422	15.3611	10.7092	8.63042	9.33621	12.6522	19.4413	31.9874	52.5313	79.937	109.288	136.717	155.767	154.093	133.803	109.037	86.1998	64.5738	46.1828	32.5359	22.6401	15.1923	11.2305	10.9794	13.7056	17.0426	19.6043	23.0062	29.6189	39.6386	50.6842	56.4262	52.797	23.5705	18.8103	15.8818	14.1811	13.2236	12.7305	12.6811	13.0675	13.7727	14.5528	15.2264	15.7106	16.1262
WBGene00015247	0.382056	0.10014	0.0132022	0	0	0	0	0	0.848669	6.61305	17.0848	31.5303	45.5691	54.1084	56.5456	51.8416	44.127	37.5067	30.2867	22.3713	14.6395	8.37894	4.91595	4.03351	4.28669	3.75048	2.46042	1.18315	0.306211	0	0	0.238946	0.711465	1.19075	1.33006	0.883929	0.420362	0.347853	0.250955	0.159647	0.0869955	0.0346876	0.0006113	0	0	0	0	0	0.0032447
WBGene00023277	0.0001363	0.0002969	0.0003357	0	0	0	0	0	0.0024767	0.0597089	0.168382	0.325193	0.484548	0.498088	0.3587	0.3225	0.397186	0.333874	0.181664	0.066083	0.0042625	0	0	0	0	0	0	0.0005072	0.0006271	0.0004511	0.0002452	9.08e-05	0	0	0	2.26e-05	0.0531593	0.0300998	0.0301424	0.0495217	0.0819444	0.118102	0.145389	0.147425	0.125833	0.0944971	0.0646779	0.0440084	0.0375568
WBGene00017928	10.2131	14.2223	16.9626	17.4898	16.6125	15.0638	12.3783	9.53549	7.62275	7.34288	8.54272	10.6914	13.673	14.8253	13.4407	11.6784	11.7037	11.5845	10.5106	10.2168	10.0962	9.59073	8.73984	8.12365	8.22509	8.32623	8.76201	9.79045	11.488	13.0198	12.4423	10.1263	7.56943	6.07654	6.06375	7.36968	20.405	17.8913	15.508	13.5387	12.2281	11.5579	11.3318	11.2955	11.268	11.1742	11.0076	10.6794	10.1301
WBGene00017929	14.7112	19.7952	22.7015	21.686	23.0566	28.2657	35.8865	43.1936	48.7046	53.4632	57.7851	59.6422	60.3099	59.77	58.0263	52.8197	44.9785	37.2416	31.0155	27.823	26.1932	25.1483	24.6703	24.4693	23.6155	21.3974	18.1825	15.273	12.8663	11.2799	10.5835	9.60714	8.40035	7.72187	8.73605	11.1236	41.8476	43.0983	44.4053	45.7116	46.7832	47.3183	47.0485	46.0798	44.7068	43.1384	41.5145	39.9349	38.4623
WBGene00017926	68.3921	75.254	77.557	79.4762	88.5585	97.9738	99.4086	96.5237	93.1198	90.1914	86.7223	81.2812	74.4019	65.9877	59.1798	54.0921	53.1928	55.9531	60.2697	61.3212	60.2059	59.6615	57.8408	54.9954	53.9392	57.4054	60.6728	61.8434	62.5177	62.398	61.5264	59.6963	55.7224	50.6616	50.3745	57.736	181.564	185.154	187.089	186.636	184.708	181.394	176.71	170.992	165.129	159.831	155.203	151.287	148.249
WBGene00000897	19.9504	17.3789	15.2361	14.5347	12.408	11.5966	12.3529	13.2794	13.6015	13.6096	14.2414	16.1549	18.9899	21.185	20.8574	15.9308	10.3318	7.65557	7.9368	10.1685	12.6084	13.7915	13.1904	11.3088	9.12314	8.33883	9.54915	12.0546	13.071	12.4347	12.1669	13.0064	14.9627	17.4619	19.3418	20.589	27.6484	25.2549	23.4969	22.2035	21.0527	19.8395	18.5786	17.3182	16.1946	15.2945	14.6541	14.3851	14.5592
WBGene00000674	0.0114845	0.250462	0.660113	0.784049	0.458474	0.170099	0.0099826	0	0	0	0	0	0	0.0009044	0.0012039	0.0006912	0.0002282	0	0	0	0	0	0	0	0	0.0001532	0.0005708	0.001226	0.0018612	0.0015183	0	0	0	0	0	0	0.151913	0.211977	0.273804	0.296141	0.267584	0.219626	0.175979	0.152395	0.159204	0.202038	0.281204	0.389062	0.506537
WBGene00021400	0	0	0	0	0	0	0	0	0	0	0	0	0	0	0	0	0	0	0	0	0	0	0	0	0	0	0	0	0	0	0	0	0	0	0	0	1.56773	1.60526	1.56236	1.41165	1.20821	1.02086	0.875858	0.767147	0.665617	0.543202	0.414368	0.306129	0.237403
WBGene00021397	0	0	0	0	0	0	0	0	0	0	0	0	0	0	0	0	0	0	0	0	0	0	0	0	0	0	0	0	0	0	0	0	0	0	0	0	0.0042161	0.0315174	0.078044	0.145258	0.228697	0.315134	0.382263	0.394874	0.349513	0.275046	0.196016	0.125931	0.0707608
WBGene00021396	0.0103894	0.109314	0.269033	0.259604	0.137855	0.114852	0.236012	0.477527	0.724256	0.763685	0.543092	0.294267	0.112658	0.0166717	0	0	0	0	0.0003234	0.0011701	0.0010428	0.0006283	0.0002654	4.47e-05	0	3.49e-05	0.0002178	0.0004888	0.00071	0.0004681	0	0	0	0	0	0	5.19004	5.52644	5.25757	4.65659	4.05373	3.58099	3.22412	2.89398	2.51265	2.07607	1.62794	1.19072	0.800536
WBGene00006561	1.31835	2.04409	2.73146	1.97052	1.26067	1.18398	1.59852	2.23609	2.89625	3.30607	3.2113	2.57309	1.72833	1.26336	1.45186	1.7864	1.57324	0.886178	0.351666	0.141811	0.184803	0.33276	0.385594	0.332811	0.319684	0.400718	0.526443	0.64641	0.953809	1.42098	1.77254	1.68198	1.24282	0.744149	0.590681	0.842244	24.9033	23.6171	21.5189	18.9094	16.2409	13.9064	12.1535	10.9988	10.3588	10.1151	10.1521	10.4113	10.935
WBGene00021395	187.414	120.897	89.239	69.9747	47.4517	31.1608	22.6776	21.2108	25.8522	34.6235	44.3655	51.7636	54.3389	48.4485	34.7133	20.2559	11.0712	7.59967	8.11488	8.52355	7.16119	5.04277	2.89033	0.741869	0	0	0	0	20.2151	71.6951	151.001	241.032	313.759	344.247	323.787	266.017	9.00758	7.05157	5.62464	4.56467	3.78648	3.19883	2.7992	2.55439	2.42279	2.36293	2.33296	2.34197	2.41701
WBGene00021402	6.20947	6.63668	6.29005	6.55836	8.32712	10.2405	10.4097	9.5345	9.42568	10.2423	10.657	9.68263	8.78352	8.57154	7.94496	6.36852	5.15597	5.03417	5.15052	4.79264	4.32977	3.90813	3.89453	4.28587	4.5184	4.33997	4.04726	3.3617	2.28029	1.15823	0.306976	0	0.204788	1.16285	2.83435	4.81045	9.95966	10.0704	10.4412	10.9389	11.3517	11.5105	11.3891	10.9925	10.4148	9.84323	9.40056	9.05376	8.7538
WBGene00000815	28.3306	22.5838	23.4053	24.6258	23.6663	23.4346	25.5586	29.7099	33.0775	32.7736	29.1816	26.336	25.5345	26.9213	31.3859	38.8959	48.9229	63.716	78.6073	91.3722	100.604	105.437	106.7	107.329	109.604	110.414	107.71	102.07	96.0652	88.9056	80.6911	73.0317	65.8109	58.1086	48.7754	38.4657	31.2693	31.1116	30.6623	29.8162	28.7081	27.2965	25.6315	23.8802	22.1855	20.7267	19.6355	18.8941	18.3396
WBGene00044736	0.652533	0.854818	1.27454	1.22404	0.699419	0.236639	0	0	0	0	0.225192	0.567764	0.973927	1.23535	1.39917	1.73751	2.38429	2.2927	1.4387	0.83628	0.733111	1.02266	1.29803	1.42853	1.53697	1.49412	1.54879	2.08112	3.49817	5.35247	6.2095	5.82607	4.70602	3.30206	1.8458	0.979682	2.7345	2.5155	2.33927	2.15933	1.92509	1.6687	1.4669	1.34898	1.3105	1.33181	1.40192	1.49723	1.59437
WBGene00195063	6.59387	7.70776	9.59484	9.54985	7.88311	8.05997	10.4257	12.4258	12.9612	12.3553	10.9159	8.63059	7.06009	6.83243	7.29512	7.12181	6.09249	5.37479	6.06083	8.61027	12.27	16.8483	21.0419	21.8544	18.4144	14.2288	11.0895	8.96136	7.8095	7.91518	9.3082	11.5075	12.8348	12.0774	9.83903	7.63071	17.535	17.7893	17.6497	17.2598	16.9132	16.7611	16.7582	16.6574	16.1629	15.2539	14.1462	12.985	11.8956
WBGene00021394	18.4267	25.0656	31.7796	37.9945	45.3758	55.668	65.7432	77.0801	92.7954	111.451	130.743	151.01	169.957	180.586	179.19	162.992	130.526	93.2105	62.7379	43.1366	32.5435	27.7394	23.9041	19.5265	16.3619	14.803	13.9622	13.3358	12.1768	9.90701	8.50353	8.2315	8.64966	9.37423	10.4867	13.0929	34.105	35.401	36.8956	38.0901	38.6831	38.3921	37.178	35.2167	32.6099	29.4155	25.9171	22.4703	19.4067
WBGene00021401	13.4629	17.9778	19.286	19.6301	20.6174	22.6297	25.7656	29.2544	32.5965	33.9763	31.9375	27.4541	22.8046	19.792	20.8011	24.2474	26.4489	25.11	21.7167	18.2623	16.5843	17.1623	18.2095	18.6778	18.0214	14.6549	10.0675	6.78356	4.99664	3.87346	3.19289	2.47904	2.2766	3.22317	5.5267	9.04278	21.1154	20.4852	19.5672	18.5711	17.7352	17.0035	16.2428	15.4226	14.6498	13.9815	13.4037	12.9156	12.4765
WBGene00019821	9.45422	9.22868	12.6792	17.98	23.5835	28.9817	29.6725	26.1709	21.9761	18.1576	14.5086	11.3161	8.15373	5.60097	4.77382	5.8075	7.57275	9.79519	12.6761	14.7785	14.5377	12.5865	10.9192	10.7424	11.9627	13.9656	13.873	11.39	8.67932	6.4884	5.18051	5.39792	7.24217	10.1486	12.3028	11.705	24.4897	24.4696	24.0831	23.1648	21.8722	20.4319	18.9863	17.5545	16.0843	14.661	13.4806	12.5995	11.9588
WBGene00019822	5.73448	9.16964	12.1026	11.736	10.4514	10.0428	10.1342	9.21002	7.06425	4.54273	2.60652	1.67276	1.93978	3.07533	4.27748	5.16945	5.80634	5.78334	4.53957	3.06629	2.12254	1.35703	0.625998	0.102756	0	0	0	0.181117	1.05734	2.40083	3.6044	3.68631	3.071	2.54089	2.76365	3.81504	21.8656	19.9495	18.23	16.6232	15.1802	13.9501	12.8811	11.9059	11.084	10.4658	10.0857	10.0477	10.3648
WBGene00019823	10.544	12.2384	13.7273	14.3568	14.9491	16.6928	18.9784	20.8108	20.4274	18.4787	16.5995	15.1227	14.4003	13.8329	12.8367	12.8935	13.3848	13.8882	15.8349	19.096	19.8777	17.1207	12.5887	8.63613	7.22503	7.85912	8.78977	7.95361	6.21048	5.34324	5.58867	6.10914	6.39895	6.57906	7.59014	9.06527	46.3844	46.4319	46.225	45.5732	44.6632	43.6215	42.4352	41.1378	39.7932	38.4853	37.2665	36.3105	35.7624
WBGene00019820	23.0186	33.5784	45.3217	55.4455	59.735	57.3284	54.0109	51.6103	53.028	58.3848	65.4653	71.9162	75.7722	78.9909	80.8976	80.4812	75.3157	66.768	63.3149	65.3823	71.1416	77.7366	80.4808	78.7116	75.0839	70.3794	61.084	49.4294	40.6399	33.6341	26.0053	17.8569	11.3682	8.59114	10.2166	15.4989	96.7157	117.898	138.124	154.862	167.626	176.108	180.553	181.764	180.729	178.182	174.829	170.927	166.236
WBGene00019819	2.97342	3.84794	4.81551	5.47034	5.22247	6.07332	6.60724	5.02472	2.83545	1.24774	0.489054	0.508176	1.06937	1.76359	1.7654	0.964125	0.721099	1.63547	3.54683	5.77949	7.36272	7.05435	5.71419	4.8078	4.45418	3.98943	3.05709	1.89983	1.16567	0.800535	0.405557	0.114613	0.0603717	0.341631	1.02899	2.04616	52.947	43.2217	32.0648	22.1552	14.5444	9.29607	6.12669	4.5333	3.92432	3.73915	3.65461	3.58219	3.49806
WBGene00019824	5.87084	7.0222	8.42185	8.91073	7.43703	6.72829	6.32993	4.97647	3.74483	3.60332	4.57683	6.12778	7.75744	9.19195	9.24392	7.18601	4.80141	3.3266	2.78692	2.48088	1.90185	1.31989	1.39106	2.20275	3.45943	4.59879	5.65243	6.56799	6.35787	4.94666	3.44933	2.67574	2.69954	3.27012	3.94167	4.74441	12.6371	11.2916	10.0926	9.09927	8.39172	7.96425	7.73988	7.57879	7.37763	7.10614	6.72848	6.28525	5.84645
WBGene00019825	7.70905	8.77199	6.91866	5.7391	5.8448	6.40065	6.72012	6.68922	6.61775	6.3534	5.71246	5.20783	5.52607	6.62145	7.236	6.08352	5.46412	4.51673	3.13498	2.76541	3.29482	3.77616	3.70996	3.40066	3.12391	2.60803	1.76949	1.16287	1.2278	1.73553	2.24974	2.3193	2.11466	2.09347	2.92597	4.97791	10.5377	9.28166	8.06881	7.06272	6.34704	5.8163	5.36209	4.91283	4.46085	4.02933	3.63789	3.32477	3.15288
WBGene00001071	10.8026	14.1569	16.1691	19.5779	29.2835	36.6014	33.3954	24.4533	15.168	8.72448	6.18852	7.44749	12.0647	18.0797	21.0416	19.131	18.5573	22.4135	33.0888	48.6113	57.7744	51.6606	37.817	27.0246	23.3132	25.9779	28.762	24.9389	17.4509	12.2354	10.5828	9.80474	8.98916	8.38125	8.9294	9.52253	405.583	639.583	903.883	1179.4	1445.88	1681.31	1867.04	1986.7	2028.12	1986.04	1861.93	1664.18	1410.86
WBGene00020647	11.9085	16.7701	21.2863	25.5173	26.0031	25.891	26.1655	26.163	25.1818	23.8344	23.1289	23.0093	22.3812	20.0967	16.2603	12.5635	8.76981	5.81845	5.85879	9.40024	15.3887	20.896	23.0489	21.6237	17.6874	12.573	8.73747	6.87863	6.22934	7.30834	9.53783	11.1066	11.0019	9.37957	8.24676	8.93334	42.7168	41.2306	39.1838	36.8166	34.4478	31.9924	29.4319	26.794	24.1672	21.6843	19.5173	17.7994	16.4993
WBGene00003932	16.1078	20.7314	24.5971	25.1091	26.2748	29.4944	33.6159	38.9952	44.2821	47.0179	45.4086	39.588	31.2979	23.5961	18.7551	18.6067	19.9689	20.4758	20.3735	21.5553	23.9267	25.8583	26.0395	24.8029	22.8644	21.233	21.8399	24.4757	25.8901	26.1213	25.7209	24.1419	21.5229	18.3849	15.7418	14.7353	52.7724	54.114	54.5456	54.0345	52.8145	51.0222	48.6298	45.661	42.358	39.0214	35.9575	33.357	31.2132
WBGene00020651	0.650895	0.743385	1.26855	2.47371	3.58161	3.04688	2.05574	1.53844	1.65162	2.01463	2.01363	1.40862	0.794399	0.46121	0.372771	0.573311	1.31133	2.25531	2.22367	1.43451	0.67233	0.176533	0	0	0	0	0	0	0	0	0	0.0240509	0.121967	0.296585	0.530869	0.701523	3.4351	2.85749	2.25996	1.78888	1.4606	1.26326	1.171	1.14875	1.17778	1.23459	1.27374	1.31253	1.39225
WBGene00020650	0	0	0	0	0	0	0	0	0	0	0	0	0	0	0	0	0	0	0	0	0	0	0	0	0	0	0	0	0	0	0	0	0	0	0	0	0.0303585	0.0214973	0.0131333	0.0066233	0.0021559	0	0	0	0	0	0	0	0
WBGene00020649	0.0461782	0.171802	0.318858	0.364302	0.313456	0.174604	0.0665247	0.006856	0	0	0	0	0	0	0	0.0564788	0.204364	0.397434	0.449193	0.381396	0.389646	0.536914	0.707612	0.70062	0.468197	0.234888	0.0780156	9.57e-05	0	0	0	0	0	0	0	0	15.3653	14.9228	13.5867	11.6826	9.54492	7.39177	5.43182	3.76674	2.42182	1.40192	0.682836	0.224585	0
WBGene00206487	30.0794	33.9375	35.9563	32.7839	27.4894	24.3136	24.0992	25.0413	30.1464	39.1427	48.1593	54.2974	56.9744	53.5592	44.5643	33.0563	21.6818	14.8178	14.023	18.2562	24.7862	29.9898	31.2077	29.3423	26.6807	23.8218	20.9015	18.14	15.9307	14.4382	13.6808	13.8241	14.1221	14.6992	17.7149	23.4898	4.2882	3.45007	2.78686	2.30489	1.98435	1.83127	1.83638	1.94486	2.10253	2.33332	2.72714	3.37585	4.29771
WBGene00045177	0	0	0	0	0	0	0	0	0	0	0	0	0	0	0	0	0	0	0	0	0	0	0	0	0	0	0	0	0	0	0	0	0	0	0	0	0.0090688	0	0	0	0	0	0.0592704	0.258811	0.564448	0.988068	1.52234	2.12159	2.73753
WBGene00020648	0	0.0981084	0.297718	0.355102	0.203862	0.0719946	0	0	0	0	0	0	0.13602	0.539008	1.14698	1.56893	1.10778	0.502912	0.255859	0.434364	0.929495	1.44648	1.4641	1.00346	0.526763	0.19354	0.0198259	0	0	0	0	0	0	0	0	0	0.0114362	0.0214921	0.0451682	0.0815132	0.126131	0.169893	0.208234	0.242222	0.267722	0.273005	0.245669	0.202187	0.163441
WBGene00019298	3.71663	4.17092	3.3909	3.09342	2.58442	2.06857	2.11081	2.15921	2.13666	1.97833	1.59642	1.14783	0.859699	0.623421	0.287875	0.0516385	0	0.0907222	0.343258	0.658996	0.747879	0.434307	0	0	0	0	0.528216	3.93979	9.7403	15.6647	16.1135	12.1022	7.03962	3.6242	2.40887	2.89007	8.14222	7.40323	6.75764	6.11236	5.45145	4.80181	4.1654	3.46498	2.75965	2.16732	1.734	1.44626	1.25835
WBGene00019300	16.06	16.6752	15.1988	9.442	4.4112	2.68833	3.12741	3.47604	3.70833	4.47797	6.09419	8.05092	8.67777	6.95256	4.23832	2.25201	1.80541	2.21774	2.89563	4.0803	5.68976	7.62839	9.91565	12.0473	13.3636	15.0791	19.8155	30.8208	50.5963	72.9106	84.9796	81.6265	67.3302	48.654	31.67	20.0801	2.42611	2.26459	2.07527	1.90496	1.78556	1.73994	1.75692	1.77578	1.77031	1.72321	1.64026	1.56328	1.49596
WBGene00019299	0.258503	0.689877	0.987347	0.680257	0.29019	0.0472388	0	0	0	0	0	0	0.0007944	0.0017443	0.0011836	0.0006383	0.0006708	0.0011359	0.0012535	0	0	0	0	0	0	0.013392	0.155828	0.413388	0.733802	0.838427	0.627753	0.350424	0.115524	0	0	0.0087215	0.73905	0.701307	0.635183	0.539341	0.434907	0.321618	0.213572	0.124171	0.0596102	0.0223712	0.0129084	0.0307357	0.0745895
WBGene00001099	0.119939	0.194378	0.142753	0.025112	0	0	0	0	0	0	0.000901	0.0011749	0.00083	0.0003916	0.0001009	0	0	0	0	0	0	0	2.89e-05	0.0001183	0.0002702	0.0004622	0.0005887	0.0004075	0	0	0	0	0	0	0.0055937	0.0477657	0.389795	0.297571	0.242815	0.193347	0.154806	0.128484	0.108965	0.0874281	0.0638543	0.0422984	0.0248399	0.0120346	0.0034309
WBGene00017578	0	0	0	5e-05	0.0002547	0.0005752	0.0007841	0.0003798	0	0	0	0	0	0	0.0220303	0.113163	0.248643	0.307761	0.216688	0.109352	0.0353417	0	0	0	0	0	0	9.3e-06	0.0005432	0.0005485	0.0003877	0.0002185	9.07e-05	1.96e-05	0	0	0.218492	0.177707	0.0988114	0.0110413	0	0	0	0	0.183607	0.515058	1.00404	1.65064	2.41855
WBGene00000675	0.51582	0.5636	0.615252	0.821228	0.761107	0.421551	0.168071	0.119383	0.31244	0.748211	1.31598	1.7232	1.62608	1.2304	0.882397	0.655543	0.460488	0.209523	0.0479657	0	0	0	0	0	0	0	0.0204291	0.342919	0.926546	1.5944	1.74955	1.33317	0.765448	0.409143	0.307578	0.408761	5.71804	4.81722	3.72794	2.65305	1.73199	1.02718	0.556154	0.303015	0.23389	0.304335	0.476042	0.713142	0.966271
WBGene00017577	1.14322	2.33104	3.87087	3.70459	3.13064	2.4297	2.20638	3.05156	4.72891	6.14531	6.60366	7.02998	8.9167	11.8331	12.9651	12.9209	12.8504	12.1613	8.98923	6.07626	4.71595	4.76553	5.42753	6.42487	8.21862	10.7627	13.1587	14.1444	16.5682	21.2344	23.0601	19.0023	12.4052	6.93976	3.5409	1.5612	0	0	0	0	0	0	0	53.4676	147.435	288.865	481.809	720.07	982.063
WBGene00017574	0.0284142	0.130269	0.26435	0.2584	0.200824	0.296772	0.58003	0.935543	1.00665	0.782421	0.54372	0.510117	0.715325	1.04478	1.12883	0.736718	0.290374	0.127266	0.286532	0.679165	1.04231	1.00375	0.665034	0.337172	0.11601	0.0045081	0	0	0	0	0	0	0	0	0	0	1.00753	0.995191	1.04894	1.14676	1.23838	1.30549	1.33685	1.28645	1.12989	0.899084	0.655094	0.437216	0.260946
WBGene00017576	0	0	0	0.0167668	0.1343	0.372777	0.663365	0.739342	0.562499	0.295635	0.0956593	0	0	0.0783393	0.288457	0.543282	0.546666	0.309556	0.105131	0	0	0	0	0.0837512	0.245978	0.464737	0.648169	0.681623	0.844373	1.2917	1.68762	1.53652	1.03588	0.514653	0.167246	0.0036382	0.449784	0.369059	0.285515	0.199331	0.129403	0.0912601	0.0949082	0.146881	0.250607	0.404878	0.600004	0.810594	0.985407
WBGene00022048	26.0976	29.9769	30.8771	28.1193	22.7585	18.8528	16.3591	16.9786	20.4661	24.7192	27.5894	27.9727	24.9906	18.7519	12.2137	9.68635	11.1267	13.2266	14.5594	15.9039	17.067	18.1169	18.219	16.6182	14.5052	13.5644	14.0657	13.3693	10.5956	8.46109	8.18361	9.53071	12.0051	15.2184	18.9382	22.4673	93.863	99.5811	101.925	100.549	95.5534	87.4858	77.3783	66.3889	55.6307	46.0065	37.9514	31.4545	26.3628
WBGene00004981	8.41575	14.7499	19.955	25.0311	26.6355	23.3315	19.3366	18.0205	19.8783	23.212	25.8766	26.8712	25.2947	21.634	17.9921	14.1777	10.2599	7.66925	7.10649	7.6015	7.2323	5.52371	3.41543	1.99561	1.79426	2.69427	4.09336	5.32136	5.60098	4.62865	3.1476	1.57009	0.356444	0.0062881	1.01606	3.7644	45.3106	44.7001	44.1561	43.5976	42.8198	41.7697	40.3879	38.4933	35.9554	32.9207	29.6417	26.4424	23.6707
WBGene00020295	2.26095	2.193	3.01432	4.31924	6.06926	6.84385	6.03277	4.35019	2.93464	2.3365	2.39543	2.80278	3.53695	4.26162	4.67594	4.06496	2.88933	2.31312	2.50336	2.6847	2.6208	2.43713	1.95916	1.24085	0.753722	0.884002	1.76046	3.20364	5.01629	6.8866	8.78392	8.93136	7.60554	5.77742	4.33235	3.08085	4.86676	4.51696	4.16538	3.76205	3.31889	2.85499	2.42563	2.06875	1.80047	1.63094	1.53697	1.49887	1.50914
WBGene00004493	1330.72	1493.66	1535.88	1431.95	1318.58	1232.55	1177.02	1144.59	1129.6	1123.52	1110.52	1073.92	1015.56	943.483	868.557	814.046	782.045	767.672	773.421	796.237	825.534	841.055	829.903	811.771	810.622	823.63	838.29	849.41	860.969	884.432	916.949	941.126	954.368	970.881	1030.41	1157.11	3456.33	3422.15	3343.14	3233.9	3113.19	2985.18	2852.61	2716.6	2580.25	2447.36	2322	2206.72	2102.57
WBGene00044789	30.7079	33.337	31.7627	27.6011	26.3137	27.8487	27.6618	26.1086	24.0831	21.5233	18.5984	16.0656	14.3552	14.5503	16.3301	18.1537	18.2338	18.5011	20.0036	22.6084	24.285	23.591	20.1896	15.6478	13.1162	13.3648	13.5639	12.1801	11.1552	12.7526	16.0851	17.9435	18.9998	20.6293	23.2409	26.6151	42.4172	39.0803	35.7934	32.4825	29.4014	26.6693	24.3995	22.6453	21.3461	20.3959	19.6883	19.11	18.6496
WBGene00020300	5.65759	7.13119	6.36209	4.3914	2.97606	1.79302	0.88302	0.346076	0.235155	0.522864	1.07955	1.63865	1.83803	1.82238	2.15421	3.08748	3.83776	3.43557	2.35317	1.41007	0.735179	0.237908	0	0	0	0.0218453	0.37075	0.918719	1.49851	1.58764	1.45091	1.57722	2.01068	2.69271	3.52436	4.35442	9.56058	8.84912	7.8065	6.79355	6.02032	5.45254	5.04818	4.76027	4.5308	4.31949	4.11381	3.86766	3.55713
WBGene00001338	22.4232	25.6638	29.9528	29.0171	26.172	25.2063	24.2755	22.9347	22.1079	21.9811	22.3065	23.2427	25.0789	26.9439	26.7185	24.3994	22.2134	18.321	14.6448	14.0782	15.6679	15.8002	14.157	13.1427	12.9697	12.5198	12.2525	12.4063	12.9854	13.1104	13.7371	14.2415	14.3648	14.6459	16.5046	19.5422	48.0297	47.5871	46.5825	44.8695	42.5014	39.6825	36.6617	33.5621	30.4483	27.3796	24.4351	21.7748	19.6456
WBGene00020298	17.2327	24.3964	31.6978	33.8644	35.5579	37.1152	37.1116	36.3958	33.9071	30.4036	27.5257	25.4544	24.9316	25.6359	26.3671	26.8207	27.7118	29.0273	28.1591	24.4461	18.5882	12.7633	8.80796	7.49127	8.58679	11.332	13.2282	12.0998	9.26049	6.88035	6.39855	7.76923	9.92138	11.7279	12.655	13.8234	45.4987	46.9013	47.3199	46.4869	44.7563	42.4576	39.8294	37.0635	34.4346	32.1744	30.4885	29.4662	29.1235
WBGene00045249	12.5166	14.3706	14.0909	10.6572	9.27455	8.8737	9.04067	10.8764	14.435	18.6335	21.8568	22.8375	21.3069	17.0559	12.0273	9.83633	10.8033	11.8504	11.2668	9.1573	7.37294	6.63981	7.02739	8.94073	11.9118	13.605	14.0162	12.4514	8.80143	5.45988	3.46381	3.23151	4.80177	7.58331	9.94773	11.1937	14.6332	15.1557	15.8715	16.668	17.3996	17.8606	17.8505	17.2938	16.2689	14.9389	13.5347	12.2139	11.0388
WBGene00020297	182.613	209.734	206.681	167.233	127.743	103.715	92.4151	84.8812	75.592	68.7985	69.5563	74.3777	78.1018	81.3747	88.8596	99.133	107.074	111.515	111.471	112.418	116.264	123.172	128.691	130.463	131.777	135.424	135.953	132.318	124.445	115.44	110.279	109.262	111.071	116.432	130.031	152.835	391.43	319.235	253.805	200.778	161.683	134.835	117.616	107.433	102.058	99.5118	98.2259	97.8287	98.3887
WBGene00020296	10.0637	13.691	14.7872	11.1246	7.12247	4.05302	3.11011	4.06589	5.38204	6.00296	5.9098	5.58223	4.78752	3.95112	3.34182	3.31761	3.82074	5.07704	7.04476	9.17775	10.2623	9.15864	6.9202	5.06347	3.84457	3.17688	2.67867	2.31352	2.35484	2.70296	2.89961	3.03297	3.4649	4.38674	5.58282	7.19658	22.1448	17.867	14.1882	11.3996	9.59621	8.64887	8.31098	8.36326	8.62872	9.06536	9.64038	10.1974	10.5236
WBGene00001666	1.94401	1.8316	1.69975	0.998475	0.527255	0.462563	0.375432	0.204576	0.0595646	0.0015577	0.0663715	0.285877	0.667978	1.12945	1.38872	1.14433	0.565758	0.143812	0	0	0	0	0	0.124134	0.431223	0.900897	1.42468	1.59981	1.49401	1.75133	2.24369	2.28786	1.96195	1.58727	1.51274	1.79412	5.93648	3.52386	1.7885	0.623671	0	0	0	0	0	0	0	0	0
WBGene00002187	26.4817	26.8913	25.0159	22.6452	23.3239	27.3089	33.5472	41.9404	50.0579	54.5444	54.0139	50.0988	43.7598	33.0273	20.8443	13.005	10.3429	9.17705	7.85298	8.08561	9.07862	9.29143	9.33302	10.8905	14.1724	18.0616	21.9513	25.919	31.3597	37.3125	39.4316	35.4414	27.6992	20.4826	18.9029	22.6171	34.3795	36.4823	38.004	38.6205	38.3293	37.3094	35.7243	33.598	30.9675	27.9382	24.7802	21.807	19.2853
WBGene00020299	8.78098	13.3623	20.559	26.4814	28.2679	27.8842	26.9976	24.6916	22.0583	19.8465	17.6394	14.8467	12.5185	11.092	9.7974	7.82042	6.85248	7.62699	8.8188	8.70831	7.61868	6.47744	6.51664	7.51725	8.87868	11.3565	15.0662	18.3813	19.39	19.9075	19.2169	16.6923	13.2856	10.1872	8.15009	7.37303	28.1459	31.5482	34.1546	35.6085	35.8042	34.5272	31.9403	28.5377	24.8643	21.2783	18.0058	15.3466	13.5902
WBGene00001332	6.68302	6.27929	4.9982	5.59927	7.70479	8.72994	8.31778	7.79176	7.73055	7.82311	7.47366	6.49894	5.25098	4.39192	3.7548	2.69327	2.09873	2.05366	1.94661	1.40353	0.706022	0.43951	0.940417	2.3414	4.47191	6.50276	7.01075	6.20536	5.68275	7.11741	9.57415	10.0062	8.72828	7.17115	6.79522	6.97521	11.5394	10.6194	9.72783	8.87866	8.09319	7.42668	6.8784	6.43295	6.13163	5.9928	5.97319	6.0505	6.23076
WBGene00000913	9.43824	8.00408	6.65763	5.63837	5.65433	5.11628	3.70927	2.4276	2.02689	2.59974	3.72858	5.00429	6.54308	7.86411	7.18033	5.07884	3.90228	4.82116	6.92122	9.21031	11.7748	12.615	10.8795	8.46442	6.77372	5.1091	2.97124	1.32165	1.04059	2.26445	4.83711	7.94753	10.3646	11.4358	11.7989	11.2454	14.6607	12.4005	10.4378	8.95327	7.91445	7.22832	6.8002	6.56817	6.51637	6.66225	7.07522	7.8249	8.94974
WBGene00022046	184.262	210.402	202.715	148.107	98.4198	72.1406	67.4748	73.193	79.1887	82.5886	82.3857	75.2601	63.1553	54.3067	55.9101	62.8553	66.4083	68.5032	72.9998	81.9284	91.8082	97.9972	101.099	104.935	110.558	113.535	110.791	102.765	91.4353	83.744	79.6589	76.021	77.8238	90.7661	116.426	150.149	552.685	452.566	351.799	263.321	193.897	144.607	113.655	97.5628	92.3891	94.4393	100.969	110.132	120.849
WBGene00022047	0	0	0	0.0007945	0.0021894	0.0024176	0	0	0	0	0	0	0	0.257885	0.799059	1.46095	1.46505	0.834102	0.300843	0.0147579	0	0	0	0	0	0	0.0024493	0.0026808	0.0016741	0.0007342	0.0001652	0	0	0	0	0	0.798251	0.736328	0.613243	0.472765	0.352559	0.264194	0.204205	0.159511	0.130722	0.129481	0.164654	0.239748	0.351262
WBGene00002041	0.495073	0.514931	0.711344	0.683111	0.573773	0.670076	0.688669	0.496346	0.267648	0.105236	0.0143752	0	0	0	0	0	0.0009861	0.0009887	0.0005838	0.0002607	0.0001601	0.0002993	0.0006275	0.0009691	0.0009849	8.11e-05	0	0	0	0	0	0.0445114	0.15027	0.319826	0.519562	0.607526	0.81718	0.881482	0.929567	0.922006	0.867511	0.79022	0.694285	0.589792	0.500369	0.450325	0.45147	0.50591	0.600751
WBGene00022045	14.0565	16.6521	14.7579	11.0333	9.50669	8.45162	7.89646	8.21449	9.90322	12.8981	16.0281	17.7869	18.2038	17.1958	13.5449	9.11268	6.53774	6.22365	7.81526	10.3966	13.7382	17.3782	18.9359	17.7913	16.1734	15.8229	15.2194	12.657	8.97412	6.46579	4.99102	4.45525	4.73838	5.72095	7.45204	10.3839	23.6233	24.2626	24.4253	24.3114	24.2252	24.2819	24.4782	24.7688	25.1333	25.6465	26.385	27.2894	28.035
WBGene00022044	18.3692	26.8374	38.6319	46.4233	50.3125	53.6151	56.3674	58.2607	60.8509	64.36	67.7459	69.6147	66.9236	56.6037	44.039	35.9062	33.2569	34.5898	36.2227	35.2117	33.4257	34.1464	37.6165	41.0382	41.7104	39.5352	35.3578	30.1774	23.6653	17.3409	12.7755	10.1451	8.90707	8.59963	9.41481	12.4668	45.414	51.7024	57.434	61.9459	65.2517	67.561	69.2042	70.4337	71.3676	72.0042	72.2068	71.8155	70.8896
WBGene00019772	6580.83	6876.82	7043.84	7217.33	7301.74	7340.94	7350.48	7357.75	7376.46	7423.34	7499.82	7548.43	7461.7	7167.76	6736.77	6320.01	6059.31	5993.57	6019.1	6079.64	6189	6315.21	6455.94	6591.25	6645.22	6583.62	6417.82	6228.61	6086.48	5953.43	5796.91	5671.83	5626.07	5691.18	5879.53	6192.9	22.1131	21.4542	21.188	21.1837	21.3169	21.5321	21.9096	22.3203	22.6122	22.7708	22.8306	22.7858	22.6056
WBGene00019773	0	0	0	0	0	0	0	0	0	0	0	0	0	0	0	0	0	0	0	0	0	0	0	0	0	0	0	0	0	0	0	0	0	0	0	0	0.0422113	0.0463345	0.0582552	0.0776427	0.0995579	0.114168	0.110809	0.0937546	0.0720539	0.0517678	0.03676	0.0289855	0.0288936
WBGene00019774	0.100725	0.63313	1.43912	1.81516	1.40889	1.05607	0.944339	0.82094	0.565797	0.301611	0.204634	0.316018	0.627095	1.02809	1.1725	0.955247	0.651165	0.620203	0.924202	1.58367	2.14444	1.99609	1.47474	1.16922	1.14186	1.15004	0.992806	0.613263	0.245944	0.0269844	0	0	0	0	0	0	5.20359	6.80143	8.81921	11.323	14.6368	18.9425	24.1103	29.8329	35.738	41.2535	45.6801	48.2292	48.301
WBGene00021011	0.324173	0.181351	0.347921	0.612232	0.50618	0.260362	0.0813976	0.0139882	0.0623065	0.217476	0.45712	0.693099	0.693944	0.458878	0.294524	0.366585	0.548385	0.46219	0.224013	0.0600695	0.0576155	0.266118	0.698815	1.27178	1.68898	1.45455	0.851263	0.320853	0.0147076	0	0	0	0.12863	0.326794	0.523185	0.557028	0.414427	0.250577	0.203116	0.248209	0.345358	0.467766	0.613238	0.764711	0.887366	0.920684	0.821941	0.648827	0.460209
WBGene00021012	0.678553	0.980864	0.906511	0.73976	1.45061	2.75082	4.65806	6.48831	7.38175	6.91559	5.43939	3.90527	2.66901	2.03139	1.64645	1.07402	0.437144	0.049372	0	0	0	0	0.183805	0.495449	0.891948	1.19253	1.39854	1.86838	2.65265	3.25989	3.24364	2.78009	2.02611	1.18407	0.591727	0.44891	15.2014	10.1724	6.32222	3.65313	1.96646	0.981137	0.460768	0.234773	0.188209	0.311925	0.716431	1.54984	2.93349
WBGene00021013	0	0	0	8.06e-05	0.0003622	0.0007514	0.0008861	4.85e-05	0	0	0	0	0	0	0.0474058	0.173826	0.333174	0.344711	0.215094	0.0953442	0.0220088	0	0	0	0	0	0	0.0002661	0.0006278	0.0005416	0.0003486	0.0001788	6.37e-05	5.7e-06	0	0	0.256801	0.325996	0.406153	0.458051	0.46015	0.406457	0.323132	0.233999	0.152502	0.0851987	0.0337425	0	0
WBGene00001625	0	0	0	0	0	0	0	0	0	0	0	0	0	0	0	0	0	0	0	0	0	0	0	0	0	0	0	0	0	0	0	0	0	0	0	0	0.252611	0.483985	0.804657	1.15978	1.50473	1.74619	1.75	1.54276	1.23889	0.930263	0.673616	0.491551	0.379874
WBGene00018924	0	0	0	0	0	0	0	0	0	0	0	0	0	0	0	0	0	0	0	0	0	0	0	0	0	0	0	0	0	0	0	0	0	0	0	0	0.250856	0.177026	0.107735	0.0540052	0.0172678	0	0	0	0	0	0	0	0
WBGene00001165	0.819287	1.62823	2.34015	1.84254	0.765467	0.075922	0	0	0.345947	1.08523	1.96142	2.59525	2.95575	3.37206	3.31083	2.092	0.916938	0.537288	0.92217	1.54672	1.87474	1.69069	1.12455	0.553805	0.191784	0.0466565	0.0744736	0.208735	0.339879	0.344081	0.318792	0.33107	0.337463	0.285119	0.19957	0.323163	23.913	21.4756	18.9127	16.4843	14.42	12.7475	11.3207	9.98982	8.73328	7.63353	6.77698	6.19388	5.87893
WBGene00018925	5.98799	10.8336	16.2991	18.3022	18.6791	18.4971	17.3758	16.1606	15.91	17.1342	20.0294	23.9588	25.6322	22.7479	17.694	12.5963	8.62768	6.77157	7.57581	10.6081	13.6206	14.7133	12.783	8.58007	4.45844	2.32568	2.54654	4.83109	8.58706	11.8761	11.5871	8.6154	5.13149	2.79722	2.00347	3.05509	26.1388	27.4576	28.7849	29.61	29.6898	29.0269	27.7209	25.8615	23.479	20.7331	17.9505	15.4112	13.2546
WBGene00001579	10.3966	13.5229	15.0906	15.761	14.9062	13.9562	12.6334	10.3076	8.20648	8.25016	11.0578	14.8617	17.2681	15.7266	11.916	10.2749	11.772	13.5787	14.3515	13.8941	11.4239	8.97259	7.34289	6.63691	7.18558	8.84782	10.5802	11.1223	9.7006	7.88231	7.32399	7.6176	8.16944	8.48743	8.41838	8.64183	43.1209	42.4204	41.4543	40.2393	38.8189	37.023	34.8901	32.5737	30.076	27.4907	25.0787	23.0151	21.3796
WBGene00044457	0.30336	0.362668	0.15824	0	0	0	0	0	0	0.0008523	0.0021742	0.0019057	0.0011319	0.0004526	7.4e-05	0	0	0	0	0	0	6e-07	0.0001203	0.0003599	0.0007229	0.0011099	0.0012039	0.0003711	0	0	0	0	0	0	0.0538093	0.161338	0.173242	0.110188	0.0582677	0.0214924	0	0	0	0	0	0	0	0	0
WBGene00015999	0.0589728	0.109912	0.159139	0.23529	0.170254	0.0815125	0.0223443	0	0	0	0	0	0	0	0.0003072	0.0002458	0.0001128	2.31e-05	0	0	0	0	3.9e-06	5e-05	0.0001288	0.0002346	0.0003218	0.0002741	0	0	0	0	0	0	0	0.0189719	14.4684	17.0261	18.2532	17.7248	15.7707	12.9324	9.80325	6.84817	4.34107	2.37973	0.967379	0.0445403	0
WBGene00002140	1.79105	1.58527	1.37023	1.07658	0.838383	0.620863	0.353259	0.125545	0	0	0	0.011781	0.254179	0.664308	1.14493	1.24556	0.805291	0.311422	0.136961	0.380937	1.03198	1.92589	2.5451	2.91562	3.48361	3.932	3.27951	2.2504	1.88734	2.3966	3.32207	3.76147	3.43911	2.54896	1.85876	1.73372	2.80944	2.96047	3.19086	3.44515	3.57802	3.43542	3.0164	2.50778	2.06098	1.75526	1.61455	1.62784	1.76858
WBGene00015497	0.0837005	0.124449	0.070544	0.0055503	0	0	0	0	0	0	0.0006542	0.0006401	0.0003814	0.000182	0.0002103	0.0005096	0.0008944	0.0006742	0	0	0	0	0	0	0.0556976	0.215106	0.470679	0.758195	0.819197	0.577254	0.311487	0.121257	0.014124	0	0	0.0266866	0.177734	0.261385	0.40467	0.600806	0.811577	0.962291	0.960186	0.829191	0.643968	0.45561	0.294893	0.176152	0.101848
WBGene00019665	0	0	0	0	0	0	0	0	0	0	0	0	0	0	0	0	0	0	0	0	0	0	0	0	0	0	0	0	0	0	0	0	0	0	0	0	0	0	0	0	0.0008919	0.0104642	0.0271346	0.0523305	0.0866113	0.128957	0.175438	0.217022	0.242112
WBGene00019658	4.90916	6.32951	6.97379	5.66409	3.89151	3.06945	2.94479	3.21973	4.27822	6.00618	7.45846	7.63313	6.81593	4.8969	2.51906	0.897448	0.598842	1.60706	3.3338	4.72758	4.36697	2.77888	1.37665	0.721936	0.922718	1.8455	3.04815	3.88406	4.61037	5.31293	5.04956	3.99481	2.87216	2.29212	2.4638	3.45748	7.24321	7.19956	7.26817	7.4311	7.58544	7.64856	7.62613	7.53652	7.43246	7.30472	7.17114	7.10666	7.15827
WBGene00004427	2431.3	2816.62	3000.09	2832.17	2580.88	2392.59	2289.17	2253.61	2251.43	2263.15	2261.84	2203.12	2086.54	1917.37	1725.28	1563.82	1447.68	1402.65	1429.24	1483.02	1528.8	1555.17	1553.4	1542.37	1553.21	1607.16	1691.26	1773.77	1838.7	1899.28	1924.89	1881.89	1815.65	1793.73	1881.72	2097.28	7048.6	6907.21	6673.68	6387.9	6096.14	5808.65	5528.39	5255.59	4992.75	4742.64	4508.22	4291.65	4096.42
WBGene00019664	29.5569	39.0206	50.9603	56.3431	53.7049	49.052	45.871	43.5627	40.5577	36.6944	32.6351	28.4394	23.987	19.8085	17.1506	16.7949	16.8823	16.1455	15.7951	15.1945	13.6638	11.8292	9.66918	7.82435	7.58931	8.91366	10.3756	9.9721	8.07192	6.44965	6.07323	6.86347	9.03114	12.8576	18.278	23.9191	67.8037	69.3757	71.2148	72.2231	71.9368	70.2502	67.3582	63.4313	58.5183	52.7424	46.482	40.3101	34.8463
WBGene00019663	3.24427	3.44354	3.66656	3.03051	2.62513	2.46705	2.32907	2.08782	1.7336	1.33121	1.05596	1.13024	1.51316	1.81828	1.58511	1.2939	1.26433	1.14045	0.827671	0.546821	0.52167	0.755456	1.04548	1.30228	1.69336	2.42998	3.21197	3.1459	2.33649	1.55469	0.832394	0.425679	0.465851	0.993269	1.9001	2.76078	55.5931	52.2065	47.4859	41.906	35.8603	29.6066	23.6409	18.3985	13.9886	10.3263	7.34192	5.03754	3.38245
WBGene00019660	0	0	0	0	0	0	0	0	0	0	0	0	0	0	0	0	0	0	0	0	0	0	0	0	0	0	0	0	0	0	0	0	0	0	0	0	0.172663	0.174701	0.150173	0.113275	0.0787443	0.0535788	0.0413587	0.0436685	0.0607554	0.0915074	0.132718	0.181708	0.240763
WBGene00019661	0	0	0.0615478	0.416692	0.666992	0.504536	0.264931	0.081517	0	0	0.0195855	0.169032	0.406889	0.676605	0.754891	0.453257	0.157957	0.0023375	0	0	0	0	0	0.0008509	0.002236	0.0018446	0.0009887	0.0004761	0.0007067	0.0017622	0.0032822	0.0043054	0.0029803	0	0	0	0.313715	0.413325	0.450949	0.431498	0.378902	0.305289	0.235095	0.186218	0.169141	0.188636	0.24388	0.329269	0.440145
WBGene00018256	0.663241	0.962912	1.27899	1.17571	0.907389	0.606378	0.42877	0.406235	0.394841	0.173675	0	0	0.287595	2.31339	6.09429	12.0488	19.9569	25.1781	24.0832	19.8558	16.8681	17.1328	18.6277	18.2375	15.0035	11.3817	9.06226	8.12161	6.07322	3.51061	1.78661	0.772675	0.221077	0	0.0133377	0.274763	1.32437	5.04485	11.3827	20.8781	33.5304	48.381	63.4519	76.295	84.6175	86.4814	81.4027	71.1006	58.1722
WBGene00021950	0.297284	0.0508769	0.0961464	0.495196	0.783345	0.899348	0.947732	0.73114	0.436638	0.259979	0.270854	0.463338	0.751655	0.916147	0.637757	0.256881	0.0337776	0	0	0	0	0	0.0013578	0.0035617	0.0029425	0.000307	0	0	0	0	0.0151954	0.0915798	0.232657	0.434073	0.628439	0.610729	3.60191	2.95994	2.27216	1.64811	1.15241	0.826554	0.667705	0.642316	0.704032	0.812072	0.95459	1.10927	1.21308
WBGene00044459	0	0.186451	0.828439	1.36623	1.11241	0.622476	0.357662	0.404352	0.708677	1.05225	1.1253	0.795518	0.403289	0.131952	0.0028729	0	0	0	0	0	0	0	0	0.0132642	0.097789	0.251778	0.458478	0.622117	0.52989	0.316006	0.140859	0.0293702	0	0	0	0	0.532866	0.501794	0.457886	0.417927	0.362704	0.283703	0.202055	0.131026	0.0778495	0.0456784	0.0351374	0.0450905	0.0726208
WBGene00021948	5.00771	4.08787	3.49047	4.43881	4.95552	4.09851	3.53938	4.53024	6.94446	9.64638	10.6592	8.65608	5.75161	3.82014	3.13126	2.58241	1.96178	1.63636	2.21952	3.57306	5.03139	6.57354	6.97218	5.55647	3.47311	1.96685	1.09839	0.497815	0.270132	0.561793	1.31941	2.27315	3.04683	3.53429	4.16242	4.89722	5.35029	4.54335	3.86837	3.36934	3.12191	3.11991	3.30158	3.55181	3.72995	3.77012	3.70024	3.58621	3.51912
WBGene00001788	0.53401	0.607557	0.57636	0.359296	0.132542	0.132631	0.431036	1.00926	1.72098	2.06373	1.85469	1.7005	1.97489	2.55153	2.52869	1.39797	0.433993	0	0	0	0	0	0	0.003446	0.0021459	0	0	0	0	0.0508984	0.205653	0.465727	0.806308	1.08722	1.01016	0.685687	0.199387	0.22238	0.23128	0.253018	0.299082	0.365691	0.444061	0.518061	0.555677	0.534262	0.48608	0.447535	0.4344
WBGene00000677	102.668	118.969	123.173	107.771	94.6428	91.3705	94.1569	94.3455	93.089	88.39	78.0248	66.4686	61.5885	64.7933	66.517	62.1922	58.6551	54.8158	50.06	47.3022	48.8481	53.7119	54.5935	47.7491	36.6767	27.8781	23.1066	23.391	32.1288	47.5468	63.6605	69.1867	66.3402	62.6614	67.6852	83.091	7235.85	7305.36	6881.88	6045.95	4978.46	3844.02	2774.98	1853.59	1120.39	581.375	218.256	0	0
WBGene00018928	1.53343	3.30744	6.28052	7.04065	6.34111	5.73708	4.89312	3.59489	2.46032	2.24042	3.23599	5.17018	7.44301	9.1427	8.42379	5.99471	3.97469	2.93299	2.35321	2.36981	2.66905	2.58283	2.06191	1.70224	1.8553	2.36347	2.55593	2.17961	1.63678	1.0478	0.790678	0.991564	1.56374	2.19011	2.19871	1.53249	69.839	115.666	167.521	218.25	261.557	292.117	306.429	303.758	286.225	257.825	223.302	186.856	152.076
WBGene00018932	19.4113	19.854	18.365	16.1358	13.3126	10.881	11.3346	13.7571	15.8342	16.9522	17.0963	15.4195	11.8875	8.99889	9.22346	12.7463	17.2908	19.6093	15.8813	10.2337	6.06951	3.94335	3.91624	5.47424	7.38777	8.40923	7.81486	5.7596	3.96684	4.14446	6.24599	8.95492	11.5516	13.7026	15.582	17.6583	33.5097	31.281	28.7916	26.4747	24.6873	23.425	22.6039	22.0671	21.6719	21.3478	20.9848	20.4641	19.9385
WBGene00004824	2.3677	3.54321	4.94491	5.53557	5.16229	3.49986	2.14274	1.41863	1.62292	2.83229	4.73792	6.76566	8.26588	8.49794	8.01668	6.91598	5.52704	4.17087	3.1494	2.58886	1.88181	0.970877	0.387616	0.399577	1.11652	2.51739	4.17192	5.37506	5.09705	3.60349	2.31512	1.69015	1.55392	1.65189	1.83027	1.99032	17.0109	15.383	13.8946	12.5663	11.3978	10.3682	9.48686	8.7764	8.2707	7.90675	7.53976	7.14341	6.83898
WBGene00018930	0	0	0.0008305	0.0015784	0.0013877	0.0014866	0.0015966	0.0006546	0	0	0	0	0	0	0.04492	0.228344	0.500046	0.615861	0.423424	0.186217	0.0044874	0	0	0	0.326299	0.935006	1.77468	2.60044	3.00138	2.33491	1.38885	0.6442	0.179563	0	0	0	0	0	0	0	0	0	0	0	0	0.793118	2.15719	4.12582	6.68509
WBGene00018935	5.52552	7.6874	9.69399	12.0699	12.7088	10.1566	7.99301	7.50837	7.57831	7.00496	5.54907	4.05407	3.06273	2.29403	1.84701	2.12642	2.74922	3.18473	3.20239	3.52303	4.25116	5.08408	5.72251	6.13137	6.24865	5.98806	6.50915	8.02075	8.36755	6.15629	3.70589	2.22156	1.79068	2.1916	2.98187	3.91732	18.8917	18.8951	19.0176	19.0351	18.8506	18.39	17.6299	16.5562	15.2154	13.761	12.3949	11.2901	10.4737
WBGene00018934	16.693	20.2414	24.6958	23.5241	20.7463	20.5608	21.3209	20.35	18.388	17.1038	16.8018	16.4886	16.5901	15.747	12.2752	8.53736	6.67044	6.53076	6.73581	6.75259	6.27964	5.63546	5.37245	5.59791	6.17664	7.29451	10.0199	14.3425	17.108	15.8922	13.5214	11.8007	11.281	12.0914	13.6929	14.8421	56.1549	53.3046	50.7487	48.2552	45.5056	42.4832	39.4233	36.6735	34.4249	32.7356	31.5926	30.9355	30.6852
WBGene00001154	6.3294	11.8163	15.2947	14.7059	15.297	17.0619	17.2907	15.2065	12.5835	10.3603	8.95552	8.98405	9.97157	10.7368	10.4339	9.15598	7.50006	5.94066	4.45071	3.44367	3.53439	4.21331	4.74231	5.18347	6.01522	7.19398	7.1592	5.23087	3.13642	2.42302	2.77839	3.02928	2.92014	2.46413	1.94246	2.82206	27.7305	28.6808	29.5119	29.7882	29.2622	27.9257	26.0633	24.0696	22.1964	20.5598	19.1296	17.8257	16.6837
WBGene00021935	0.724214	1.72115	3.27911	3.86109	3.31974	2.57122	1.55921	0.702396	0.155408	0	0	0	0.128419	0.400481	0.663037	0.640903	0.392582	0.311101	0.536942	0.960376	1.13981	0.88943	0.561944	0.416524	0.50044	0.747219	0.922277	0.785491	0.442636	0.199386	0.14439	0.266203	0.514109	0.7704	0.793138	0.558412	4.2453	3.92484	3.58353	3.21397	2.79687	2.35729	1.93672	1.55969	1.2394	0.990732	0.818269	0.722365	0.698221
WBGene00185088	4.7796	4.33614	3.59456	2.91914	2.41201	2.25922	2.77346	3.53966	4.06796	3.84102	2.76845	1.49985	0.636943	0.362236	0.580891	0.947404	0.940162	0.805499	0.792132	1.0063	1.26011	1.40689	1.25874	0.901574	0.693892	0.713657	0.829429	0.814346	0.584351	0.21556	0	0	0.0783241	0.8136	2.14293	3.85402	4.52317	4.61146	4.75937	4.93195	5.06392	5.09856	4.97594	4.68464	4.2628	3.74593	3.18778	2.66077	2.21339
WBGene00021936	10.5452	12.1613	11.1903	9.42539	7.21725	4.98734	4.0235	4.72356	6.3122	7.89055	8.88198	9.17373	8.90755	8.46093	7.40507	4.92633	2.45842	1.19537	1.61409	3.80417	7.92158	13.0134	16.3043	15.6673	11.5374	6.80704	2.90353	0.525934	0	0	0	0.180117	1.11983	2.41822	4.28696	7.07602	32.2137	32.7791	32.0682	29.8835	26.688	22.8562	18.7929	14.8423	11.2497	8.20902	5.84003	4.1368	3.07018
WBGene00021942	1.44321	2.44396	3.13775	3.81435	3.87957	3.90189	3.90833	4.12301	4.55971	5.21757	5.94246	6.23684	5.64315	4.44646	3.04633	1.81107	1.07822	0.934234	1.03531	1.60161	2.4651	2.87858	2.78972	2.59447	2.34659	2.15854	2.03204	2.11673	2.50864	2.42082	1.63866	0.814826	0.208446	0	0.0127342	0.517494	2.49233	2.87427	3.18382	3.48389	3.89676	4.49155	5.30493	6.35253	7.65007	9.22774	11.1204	13.2893	15.5842
WBGene00044742	1.55246	2.60672	4.52251	5.43882	4.95739	3.81276	3.04219	2.78236	2.52372	1.90264	1.10452	0.649722	0.60131	0.841316	1.01875	0.89693	0.589191	0.228339	0.0196174	0	0.113126	0.384193	0.743157	0.94635	0.775054	0.429749	0.132162	0	0.0429418	0.325919	0.835729	1.4503	1.87976	1.91246	1.62949	1.39352	2.54307	2.44593	2.13774	1.74117	1.34106	0.982385	0.700177	0.514019	0.422343	0.407894	0.439399	0.4984	0.586056
WBGene00021943	1.05531	2.48732	3.39628	2.47379	1.87065	3.16792	6.05346	8.39754	7.76933	5.04807	2.52082	0.886429	0.234513	0.382035	1.00439	1.48881	1.45138	1.28462	0.853505	0.390692	0.144143	0.19455	0.55376	1.15886	1.76493	1.86669	1.42208	1.07096	1.2386	1.67643	1.61521	1.07613	0.431676	0	0	0.169471	3.55826	3.07641	2.5997	2.24896	2.11952	2.20506	2.45051	2.83832	3.32733	3.81576	4.1964	4.48422	4.70772
WBGene00021941	0	0	0	6.97e-05	0.0002861	0.000552	0.0005566	0	0	0	0	0	0	0	0.0475207	0.145412	0.250042	0.225916	0.128846	0.0505378	0.006656	0	0	0	0	0	0	0.0002877	0.0004203	0.0003231	0.0001908	8.82e-05	2.51e-05	0	0	0	0.0363414	0.0411535	0.0749058	0.130143	0.193535	0.246846	0.287917	0.321175	0.34207	0.340091	0.323872	0.305683	0.284779
WBGene00021945	1.30473	3.87139	7.86712	10.4422	10.068	9.39527	9.43673	9.1291	7.7613	5.80808	4.18872	3.22238	2.55695	1.89357	1.15324	0.630168	0.650379	0.930095	1.08678	1.23198	1.6613	2.20767	2.30858	2.08822	2.18213	2.58697	2.63791	2.13182	1.59887	1.36656	1.46753	1.64181	1.68552	1.4582	0.977185	0.650132	6.26426	4.85681	3.92107	3.32886	2.92552	2.61328	2.36119	2.18016	2.08133	2.08355	2.2188	2.51151	2.99131
WBGene00044757	2.09463	2.9478	2.48819	1.75421	0.999442	0.359376	0.0101559	0	0	0	0	0	0	0.0022153	0.0027199	0.0015199	0.0004684	0	0	0	0	2.76e-05	0.0008678	0.0023852	0.0045157	0.0065201	0.0063155	0	0	0	0	0	0	0.0722158	0.460529	1.12338	0.199181	0.290702	0.380248	0.449084	0.486129	0.491942	0.462404	0.407471	0.343542	0.279768	0.214156	0.146833	0.0865502
WBGene00021939	0	0	0.38494	1.35184	1.57148	1.0272	0.467197	0.0768327	0	0	0	0	0.307594	1.21252	2.53727	3.51804	3.46212	2.98023	2.31453	1.34038	0.53529	0.0515905	0	0	0	0.11588	0.453031	0.880148	1.1629	0.997701	0.642488	0.329676	0.110369	0	0	0	0.759156	0.829858	0.863329	0.871489	0.894351	0.931486	0.979225	1.02985	1.06979	1.07285	1.05139	1.05606	1.11694
WBGene00021938	14.9613	18.3724	21.5817	22.4371	23.2392	23.8095	24.7474	26.4909	27.504	26.5625	23.8551	20.8042	18.8547	18.3236	17.2869	15.5811	14.1826	14.4487	15.8291	16.6716	18.3912	20.5563	20.0007	16.7017	13.6543	11.1863	9.23043	7.74131	6.74693	5.87546	5.55284	6.30098	8.3744	11.3065	13.2977	13.6257	31.6612	31.1085	30.8202	30.5541	30.1962	29.7115	29.048	28.1282	26.893	25.3172	23.4615	21.4608	19.575
WBGene00007007	11.6066	14.7882	18.8495	24.2132	27.2983	27.4249	24.4368	20.2203	17.0729	15.0417	13.9735	15.1417	17.7957	19.6943	17.9167	13.3339	10.0502	9.88584	12.0015	13.1659	12.6044	11.3285	9.72451	8.47942	8.21816	8.82663	8.89725	7.39052	5.76839	5.31172	6.21736	7.80974	8.93498	8.90366	8.47861	9.38208	43.0347	44.1969	44.6266	44.4548	43.7853	42.4284	40.2205	37.1208	33.2934	29.1544	25.2121	21.7947	19.0345
WBGene00019069	0.0190805	0.0983824	0.153677	0.081523	0.0173506	0	0	0	0	0	0	2.4e-06	0.0003082	0.0003372	0.0006335	0.001498	0.0025683	0.0020049	0	0	0	0	0	0	0.1474	0.58953	1.30488	2.12082	2.32051	1.65424	0.909034	0.371879	0.0625298	0	0	0	0.507207	0.479918	0.487654	0.528196	0.582506	0.623319	0.639981	0.633388	0.583025	0.486635	0.379133	0.288797	0.227778
WBGene00019067	0	0	0.0757605	0.230863	0.227064	0.135953	0.0574736	0.0110692	0	0	0	0	0	0	0.0002012	0.0003109	0.0001928	7.38e-05	7.9e-06	0	0	0	0	0	0	0	0	9.36e-05	0.0004468	0.0009982	0.0014956	0.0013522	0	0	0	0	0.219756	0.369397	0.572354	0.800157	0.97987	1.00556	0.886011	0.701361	0.504827	0.329533	0.192392	0.0984153	0.0447492
WBGene00019068	0	0	0	0	0	0	0	0	0	0	0	0	0	0	0	0	0	0	0	0	0	0	0	0	0	0	0	0	0	0	0	0	0	0	0	0	0.337415	0.374161	0.404785	0.451094	0.517228	0.585758	0.615413	0.569199	0.465154	0.342243	0.227125	0.134118	0.0685031
WBGene00004047	1.52706	3.01671	5.85448	6.84892	5.13244	3.05246	1.88862	1.20528	0.728947	0.558007	0.822209	1.39108	1.94625	2.68265	3.86588	5.17417	6.16532	5.43804	4.05806	2.71074	1.73194	1.19533	1.06392	1.35765	2.06422	2.72467	2.66864	2.39558	2.39377	2.11102	1.44867	0.847418	0.523242	0.555262	0.849964	1.14516	28.9448	26.7081	24.1141	21.5186	19.1225	16.9473	14.9013	12.9334	11.0667	9.30917	7.68273	6.21966	4.99353
WBGene00043705	0.346567	0.702594	0.807598	0.505703	0.172326	0	0	0	0	0	0	0.0456937	0.131288	0.246651	0.331821	0.246639	0.107254	0.0192363	0	0	0	0	0	0	0.0015928	0.0023521	0.002641	0.0021779	0	0	0	0	0	0	0	0.0937119	0.774804	0.896707	1.00533	1.04304	0.989363	0.878414	0.756543	0.661134	0.620188	0.644126	0.722827	0.82767	0.954685
WBGene00002278	7.4969	6.60245	6.45773	6.56373	6.05513	5.55964	5.02211	4.22125	3.8612	4.77955	6.99772	9.34554	10.4576	9.96674	9.10421	8.10293	6.35176	4.58307	3.05541	2.52538	3.24002	4.79553	6.12192	6.96122	7.15307	5.3675	2.95047	1.40544	1.08165	1.59399	2.5793	3.63871	4.37216	4.84624	5.89521	7.20497	11.7998	9.99906	8.74245	7.94661	7.45245	7.10816	6.87222	6.75499	6.69101	6.58427	6.40244	6.22035	6.09394
WBGene00021923	2.7043	2.79657	3.47215	3.83237	2.80859	1.36806	0.327473	0	0	0.200653	1.07401	2.33956	3.62882	4.1412	3.66216	2.53813	2.11147	2.3359	2.10346	1.95526	2.07695	2.16043	2.54282	3.50606	4.71256	5.59588	5.1327	3.14674	1.20601	0.0573216	0	0	0.0285399	0.666519	1.44747	2.14658	4.91897	4.59287	4.2483	3.86241	3.43748	3.03117	2.71372	2.49852	2.35328	2.22092	2.11361	2.06418	2.08316
WBGene00021925	3.23044	5.67538	7.0569	7.13981	5.59142	4.56273	4.39284	4.55196	5.0246	5.51782	5.78442	6.02529	5.99824	5.59095	4.66506	3.24297	1.84673	0.782374	0.0996976	0	0	0	0.306767	1.13175	2.33043	3.6054	4.66339	5.25642	4.81439	3.70408	2.777	2.04026	1.58129	1.4518	1.50463	1.83863	9.22214	9.56002	9.59923	9.45807	9.23767	8.85353	8.2705	7.50653	6.62599	5.74528	5.0042	4.47219	4.17395
WBGene00021926	20.4565	28.3415	31.5058	29.288	25.8198	24.3031	24.3876	23.7277	21.9619	19.9259	18.4357	17.7758	18.5317	20.2656	21.4498	21.9998	23.1669	24.2394	22.6032	20.1522	19.1238	19.4969	19.1822	17.4514	15.8947	15.7249	16.7148	16.7957	14.6375	14.152	15.728	16.4404	15.8729	14.5164	13.4369	14.8041	40.1643	39.2562	38.4641	37.6441	36.8904	36.1792	35.5942	35.2232	34.9998	34.8778	34.8848	34.8749	34.8649
WBGene00021922	13.1054	15.5326	19.5947	23.3593	28.55	31.6608	29.3546	25.2157	22.6042	22.2029	22.9508	23.9568	24.284	22.9051	20.6569	18.0486	15.0172	13.3902	13.8978	15.8046	16.0697	14.0056	11.9686	11.0814	10.9445	9.90013	7.92702	6.10939	5.57276	7.51905	10.8278	13.0559	13.7539	13.3483	12.7059	12.0925	20.1194	19.6436	19.679	19.9547	20.314	20.4524	20.1536	19.3692	18.2622	17.1043	16.0816	15.2269	14.5282
WBGene00021921	23.5222	25.2767	23.221	20.2166	19.2735	18.8581	18.8374	18.7375	18.5237	17.8889	16.3878	14.3288	12.9499	12.3787	12.5855	13.5802	15.3412	15.9648	15.0685	13.2152	10.5688	7.95581	6.7473	6.94946	7.65504	8.3966	9.7704	11.8886	14.1571	15.6876	14.748	12.0322	9.50209	9.14351	12.2347	17.9807	54.5954	50.6736	45.9642	41.3648	37.4736	34.2419	31.4885	29.0234	26.7173	24.4817	22.2298	19.9286	17.701
WBGene00021927	3.94979	3.91543	2.41108	1.68369	1.64033	1.5521	1.25893	1.18934	1.47023	1.94205	2.32455	2.37997	2.06634	1.83841	1.71938	1.36157	1.0887	1.20824	1.31274	1.20304	0.995521	0.666986	0.305266	0.0526852	0	0	0.168805	0.560675	1.07079	1.69247	2.64593	3.64286	3.98476	3.47059	3.05603	3.28215	3.42548	3.01381	2.60127	2.24103	1.98772	1.83051	1.79395	1.88149	2.04045	2.20442	2.33961	2.39872	2.39525
WBGene00021928	37.1669	50.4374	80.3168	117.039	141.705	163.191	189.057	218.205	242.481	254.16	254.195	252.514	253.586	263.776	290.715	324.35	347.504	360.886	369.003	372.976	378.648	382.933	384.762	384.63	380.858	369.729	344.16	294.955	223.643	144.293	76.8051	32.6954	11.7593	9.56981	18.003	28.8264	0.935174	0.917524	0.886073	0.883435	0.934692	1.01788	1.12916	1.26325	1.37918	1.43408	1.43814	1.41793	1.39172
WBGene00219399	0.0378342	0.0626784	0.0479618	0.0094299	0	0	0	0	0	0	0	0.0704873	0.21234	0.419432	0.594411	0.471851	0.21682	0.046627	0	0	0	0	0	0	0.0014825	0.0018737	0.001376	0.0006846	0	0	0	0	0	0	0.0013346	0.0146376	0.128644	0.115209	0.120228	0.141521	0.168982	0.183382	0.171005	0.142177	0.111142	0.0876073	0.0778427	0.0848211	0.10825
WBGene00021929	9.91816	12.9159	16.8892	19.6671	19.9363	21.2368	22.2809	21.5445	20.0512	18.9015	18.7077	19.4883	19.436	17.0127	12.9709	9.01608	6.26479	5.47754	6.29024	7.94312	9.76183	11.1059	11.6801	11.2365	9.67839	7.70278	6.23921	5.00555	3.81414	3.63695	4.68184	5.70219	6.07343	5.8732	6.15103	7.56425	29.7743	28.3292	26.8238	25.2907	23.7283	22.1384	20.4242	18.3629	16.0628	13.8235	11.8365	10.2229	9.11186
WBGene00021930	54.9515	63.7425	69.0705	72.097	72.5238	71.6195	69.1748	64.3755	58.0246	53.5634	53.7732	56.7066	57.2088	51.9209	42.115	32.6844	28.6053	29.4165	31.1629	33.0716	36.6402	40.0467	39.2416	34.7586	30.507	29.0094	29.3978	28.332	23.3208	18.522	16.6601	17.9784	20.9444	24.8605	31.7849	43.2072	165.321	164.304	163.107	161.546	159.74	156.954	152.302	145.549	137.295	128.569	120.26	112.836	106.543
WBGene00021920	19.482	23.0919	23.0564	20.6602	19.8315	18.2327	16.6738	15.4714	14.353	13.0258	11.4864	9.97835	8.58202	7.87291	8.49125	9.28136	8.93675	7.6697	7.73421	9.43328	12.3747	15.4039	16.6929	15.2615	11.5373	8.05615	6.2216	5.56759	4.61942	3.9149	3.90249	4.41213	5.41883	7.24821	10.6823	15.2955	40.7296	38.4036	35.5022	32.7299	30.5439	28.8127	27.3474	26.0099	24.7285	23.534	22.4253	21.5551	21.1155
WBGene00021931	0	0.557544	3.83556	9.79479	16.346	20.651	20.9116	19.8661	18.7231	17.5699	15.8352	12.729	8.90879	5.39733	2.7761	1.46356	0.72005	0.180251	0	0.0171666	0.336348	0.880479	1.38784	1.68473	1.94201	2.43388	2.80819	2.2025	1.1367	0.371986	0	0	0	0	0	0	0.280174	0.21445	0.193173	0.195689	0.208777	0.245713	0.314501	0.414069	0.533883	0.650528	0.73794	0.763683	0.723278
WBGene00000816	3.4996	6.2362	9.10846	9.37082	7.59366	6.26728	5.48671	4.56018	3.67851	3.45913	4.09693	5.01127	5.6081	5.69165	5.40991	4.11871	2.81607	2.08185	1.55014	1.29302	1.0733	1.03602	1.30539	1.54892	1.46471	1.22958	0.827817	0.51575	0.562409	0.925207	1.24215	1.30685	1.38878	1.68029	1.9546	2.18919	13.6017	13.5444	13.4041	13.2347	13.1488	13.1149	13.0818	12.9467	12.6472	12.1615	11.5384	10.8642	10.2212
WBGene00021934	5.04798	6.32446	8.26173	9.72567	9.33297	6.66106	4.03071	2.31128	1.77005	2.54217	4.29554	6.02018	6.52942	5.84766	4.74171	4.13913	4.14194	4.66348	4.73737	3.76783	2.82547	2.38231	2.33473	2.60584	2.9996	2.84653	2.29173	1.99156	2.23271	2.62808	2.56026	2.06791	1.67749	1.79219	2.40447	3.60345	25.1759	22.0738	19.5441	17.6613	16.3469	15.401	14.6799	14.0952	13.5226	12.8969	12.2599	11.6445	11.0952
WBGene00021933	1.01409	2.19999	3.21	4.10761	5.43725	5.83163	5.00662	3.32062	1.63341	0.511657	0.0950312	0.342536	1.1652	2.34092	3.31375	3.89454	4.20501	3.72754	3.24493	2.45032	1.39522	0.547563	0.117742	0.0561699	0.266738	0.625509	0.905067	0.91555	0.629385	0.290924	0.0381672	0	0	0	0	0.222959	3.79663	4.12026	4.38622	4.53919	4.49274	4.25386	3.90995	3.54785	3.24324	3.05167	2.9822	2.98821	3.01938
WBGene00021932	5.60571	7.26183	8.17688	8.00581	7.21675	6.14557	5.73226	6.10083	6.76162	7.57644	8.42508	8.7411	8.27785	6.93412	5.51733	4.13861	2.70801	2.11155	2.27129	2.53388	2.72425	2.85109	2.50243	1.73243	1.11431	0.973496	1.2807	1.68042	1.67491	1.51866	1.64566	1.9992	2.45	2.95759	3.57232	4.26509	9.86326	9.60015	9.30602	8.90158	8.41789	7.88223	7.39429	7.04328	6.87819	6.88448	7.01655	7.26768	7.58093
WBGene00044462	0	0	0.470886	1.75785	1.96995	1.26519	0.587115	0.157401	0	0	0	0	0	0	0.0622752	0.431449	1.02402	1.39777	1.06224	0.572892	0.209443	0.0111716	0	0	0	0	0	0	0.0056242	0.0104199	0.0144213	0.0142604	0.0026607	0	0	0	0.13579	0.176352	0.195028	0.187614	0.158021	0.12068	0.0842712	0.0530876	0.0288363	0.0115826	0.0004566	0	0
WBGene00016637	0	0	0	0	0	0	0	0	0	0	0	0	0	0	0	0	0	0	0	0	0	0	0	0	0	0	0	0	0	0	0	0	0	0	0	0	0.0429861	0.0163451	0	0	0	0	0	0	0	0	0	0	0.0001683
WBGene00003893	153.508	160.381	172.508	187.612	189.095	187.324	184.765	182.414	185.972	190.153	185.11	170.55	155.875	147.123	141.708	138.472	140.567	138.744	141.447	149.706	158.315	171.77	176.691	165.421	151.721	150.658	160.888	172.416	178.047	180.015	176.512	160.369	138.471	123.201	127.136	143.086	247.27	230.28	214.389	201.033	190.97	183.757	178.378	173.983	169.397	163.544	156.919	150.895	146.418
WBGene00016639	0.130356	0.0269166	0	0	0	0	0.0001332	0.0005484	0.0005293	0.0003586	0.0001869	6.95e-05	9e-06	0	0	0	0	0	3.15e-05	0.0001165	0.0002537	0.0004022	0.0004292	5.78e-05	0	0	0	0	0	0.0048475	0.0464339	0.127705	0.247875	0.380825	0.434696	0.301396	0.825677	0.786918	0.702237	0.633856	0.595743	0.575544	0.556817	0.513664	0.436663	0.347855	0.270834	0.216146	0.183721
WBGene00016797	0.383879	0.166474	0.0214296	0	0	0	0	0	0	0	0.0459614	0.136893	0.272793	0.41155	0.406546	0.219743	0.0658216	0	0	0	0	0	0	0.0016539	0.0025016	0.0021361	0.0005012	0	0	0	0	0	0.0476837	0.143814	0.286574	0.424594	0.258655	0.189529	0.155059	0.135509	0.116928	0.09184	0.065505	0.0417913	0.0225249	0.0082573	0	0	0
WBGene00016796	0	0	0.146215	0.379655	0.338886	0.191374	0.0740633	0.0083985	0	0	0	0	0	0	0.0003884	0.0004709	0.0002699	9.31e-05	1.9e-06	0	0	0	0	0	0	0	0	0.0001983	0.0007743	0.0016157	0.0022473	0.0016521	0	0	0	0	0.633605	0.593566	0.52658	0.457927	0.395205	0.324076	0.242743	0.165409	0.100119	0.0498278	0.0142969	0	0
WBGene00022426	4.62781	7.60564	11.3202	13.1906	13.3709	14.6707	16.7597	17.9236	16.4785	13.227	10.3203	8.96988	9.09873	8.73271	7.24558	6.14743	4.52324	2.64595	1.73065	1.92097	2.53574	3.22207	3.35835	2.89987	2.68207	3.22005	4.19172	4.64113	4.45128	3.60002	2.41431	1.24491	0.488559	0.455402	1.20829	2.65415	12.8232	12.485	12.0542	11.4782	10.8866	10.304	9.68031	8.94586	8.07104	7.1125	6.20194	5.49903	5.09546
WBGene00022428	2.9263	2.22579	3.24692	5.75822	7.15832	6.78881	6.74089	7.78055	9.93409	11.1109	9.54547	6.50576	3.8093	2.21448	1.3863	0.700903	0.240686	0.125672	0.214691	0.267424	0.252516	0.345002	0.629721	1.06862	1.42226	1.23675	0.688009	0.209592	0.042037	0.28055	0.962658	2.00421	3.40253	4.90521	5.5662	4.50719	6.12007	5.64677	5.29732	4.95284	4.56391	4.09927	3.55635	3.02435	2.57559	2.25968	2.08997	2.03813	2.09003
WBGene00007020	2.78967	3.46255	4.91729	6.76365	9.33818	12.9344	14.5941	13.0604	10.2698	7.66234	5.82184	4.81962	4.2714	3.57806	2.67609	2.16838	1.75651	1.04822	0.571781	0.563653	0.912227	1.54162	2.54856	3.42473	3.49756	3.13103	3.23232	3.96016	4.56356	4.31269	3.47237	2.89306	2.72428	2.81825	2.85748	2.825	9.71597	9.47845	9.09892	8.55968	7.84319	7.03671	6.22344	5.42035	4.66407	3.98785	3.4399	3.0644	2.87733
WBGene00022427	1.59061	1.22984	1.80266	2.37359	2.20263	2.28157	2.30141	2.19626	2.28048	2.96291	4.4209	6.19636	7.19527	6.38003	4.36277	3.15153	2.78827	2.72347	1.93211	0.98048	0.311684	0	0	0	0	0	0.202375	0.634047	1.19179	1.56409	1.57375	1.49174	1.56017	1.86835	2.19477	2.11383	6.65522	6.25196	5.90139	5.49323	5.11812	4.87856	4.80061	4.82273	4.89167	5.00825	5.15738	5.24968	5.22346
WBGene00021123	1.00287	1.49182	1.37437	0.67897	0.358777	0.0904527	0	0	0.0427922	0.547406	1.45279	2.67602	3.76921	3.48377	1.85534	0.522129	0	0	0.188936	0.66061	1.02267	0.955262	0.620441	0.331411	0.181605	0.175929	0.260098	0.320957	0.233284	0.10763	0.0206219	0	0.0544959	0.204056	0.440086	0.689849	2.72173	2.95917	3.10842	3.18446	3.19881	3.22546	3.33564	3.55515	3.85728	4.20862	4.59043	5.00663	5.49807
WBGene00044463	0.847821	1.45801	2.57188	2.83491	2.0962	1.5119	1.33069	1.88247	3.00667	4.42111	5.85524	6.89936	6.8936	6.51496	6.17364	6.09483	5.02541	3.27485	1.70283	1.01701	1.19877	1.74522	1.9199	1.73481	1.6607	1.65744	1.72577	1.91798	2.66305	3.74365	4.00935	3.23623	2.19884	1.55261	1.23155	0.942753	1.23991	1.55879	2.62246	5.13952	9.92708	17.9163	30.0097	46.9285	69.2571	97.5689	131.98	171.224	211.91
WBGene00021121	0.0363226	0.159063	0.30919	0.321212	0.222547	0.102141	0.0248062	0	0	0	0	0	0	0	0	0	0	0.0481677	0.158234	0.314251	0.405363	0.343278	0.254607	0.295893	0.524767	0.915735	1.27633	1.23526	0.784532	0.349865	0.0795505	0	0	0	0	0	2.83073	3.69827	4.62523	5.3471	5.67188	5.47518	4.87873	4.05562	3.13811	2.26166	1.52112	0.958821	0.575018
WBGene00009521	12.3058	18.4045	27.1701	33.5822	37.1005	38.9471	38.9583	38.0673	37.9115	37.9096	36.5329	33.7798	31.2199	28.9098	27.2254	26.6856	26.292	26.8005	29.5785	33.9743	38.8764	43.9107	46.4387	44.2898	38.0461	31.3617	26.2592	21.9952	17.9025	14.1738	11.6805	10.0064	9.12732	9.02798	9.2536	9.75134	48.6748	56.0454	62.5668	67.3912	70.3189	71.4117	70.8911	68.8534	65.7247	62.0653	58.1467	54.0658	50.0141
WBGene00009522	0	0	0	0	0	0	0	0	0	0	0	0	0	0	0	0	0	0	0	0	0	0	0	0	0	0	0	0	0	0	0	0	0	0	0	0	0.0822449	0.0413974	0.0130801	0	0	0	0	0	0	0	0	0	0
WBGene00009518	0	0	0.0501254	0.276599	0.396115	0.286303	0.150162	0.0539128	0.0020563	0	0	0	0	0	0	0.0005128	0.0004125	0.000201	5.56e-05	0	0	0	0	0	0	0	0	2.88e-05	0.0004607	0.0012437	0.0021893	0.0026919	0.0015539	0	0	0	0.208287	0.152865	0.123785	0.103912	0.0808656	0.0577943	0.0378764	0.0221929	0.0106383	0.0024126	0	0	0
WBGene00009526	0	0	0	0.0015597	0.0018358	0.0012009	0.0005699	0.0001656	0	0	0	0	0	0	0	0	0.0004626	0.0014433	0.0026567	0.0028143	0	0	0	0	0	0	0.0033219	0.238049	0.673714	1.19395	1.35954	1.05956	0.60033	0.257739	0.0586578	0	0.226513	0.164428	0.106499	0.0625469	0.0351629	0.0223887	0.0207245	0.0257768	0.0325602	0.0350559	0.0301695	0.0207367	0.0096555
WBGene00007476	12.3072	12.4149	16.2681	19.7036	21.6605	19.946	16.3965	14.6317	15.1801	16.7962	17.3999	15.6731	13.1623	11.5621	10.4385	9.19742	8.15647	7.80596	8.76814	9.75149	9.16636	8.03421	7.41398	7.20563	6.82914	5.87511	5.13963	5.20368	6.1516	8.12481	11.2539	14.0964	16.3319	18.0106	18.6243	15.8409	14.1282	16.0737	17.6407	18.5745	18.826	18.4789	17.7549	16.969	16.3718	16.0337	15.8202	15.6063	15.3462
WBGene00022425	5.91297	7.02311	8.00283	10.86	12.2879	12.5669	11.7457	9.11074	5.84644	3.32773	2.35009	2.87302	4.40712	6.0388	7.09623	7.64801	7.57525	7.13973	6.64216	5.84703	4.94127	3.66111	2.72396	2.67411	3.4094	4.90914	6.72695	8.35121	8.36414	6.2723	3.72615	1.96925	1.1629	1.27709	2.29617	3.96534	9.89706	9.15371	8.21695	7.08482	5.98454	5.11517	4.55808	4.32019	4.35511	4.57365	4.90363	5.27198	5.63396
WBGene00018776	25.1563	32.5695	37.2668	39.6127	37.9573	34.5572	31.1422	28.9663	30.5394	33.7084	33.9966	30.7849	28.1855	26.9856	25.0179	21.3311	19.5554	21.5483	24.536	26.687	24.7831	20.3263	18.23	21.051	29.1235	40.6531	49.9836	49.3198	39.0797	26.19	16.777	11.6327	9.51018	9.42659	11.7978	17.4317	50.2451	46.3629	43.097	40.5408	38.4573	36.5777	34.7112	32.8724	31.0814	29.3574	27.8729	26.8636	26.4386
WBGene00018778	40.5542	51.5049	54.8232	55.2933	53.7907	49.0867	46.9087	50.364	59.1066	70.3085	78.6423	79.3229	74.9284	69.1775	62.6528	57.5368	59.0153	67.3059	74.2427	74.3543	69.5924	63.5952	61.8606	65.9891	71.62	74.1162	74.7569	74.4936	69.3019	60.406	53.4622	45.3798	35.2876	25.5364	22.6347	28.8689	116.36	100.509	86.9091	75.792	67.0699	60.1306	54.4526	49.7195	45.9588	43.2995	41.8504	41.8561	43.5795
WBGene00018777	3.06525	4.08376	5.31853	5.34586	5.48147	5.48728	5.40692	5.08441	4.94671	4.67621	3.97478	3.61095	4.123	4.99599	4.99671	4.05775	3.68369	4.28942	4.79287	4.58502	4.23905	4.00981	3.45623	2.68757	2.18275	1.99934	1.90977	1.77984	1.87844	2.07824	1.9613	1.55278	1.29215	1.49586	2.01992	2.58329	13.0826	12.9213	12.5885	12.1002	11.7475	11.6712	11.9655	12.7068	13.8267	15.1475	16.4733	17.6157	18.3921
WBGene00023291	0.0205687	0.109613	0.234082	0.194364	0.0825724	0.0131793	0	0	0	0	0	0	0.0002567	0.0005271	0.0003502	0.0001351	1.42e-05	0	0	0	0	0	0	0	2.38e-05	0.0001149	0.00027	0.0004603	0.0005359	9.87e-05	0	0	0	0	0	0	0.0781842	0.0404272	0.0153977	0.0032784	0.0026538	0.0117552	0.028682	0.0510714	0.075664	0.09762	0.109694	0.103974	0.0857511
WBGene00004338	4.90234	4.90084	5.95645	6.85416	7.13699	7.04464	6.67586	5.80687	5.32632	5.233	5.15112	5.25873	5.26686	4.81004	3.76832	2.48752	1.40402	0.552018	0.0325148	0	0	0	0	0.358129	1.19886	2.47136	3.862	5.17004	6.0553	5.71468	4.60432	3.20606	2.06424	1.70943	2.45153	3.93535	14.5808	10.6696	7.67901	5.54865	4.18479	3.42143	3.07451	2.99104	3.062	3.28895	3.78566	4.68319	6.03247
WBGene00000678	1.12553	2.05562	3.65431	4.18484	3.83147	4.42308	6.17559	7.82611	7.39761	5.18099	2.80099	1.2192	0.865323	1.81328	3.69497	5.54766	6.63185	6.11548	5.16629	4.14842	3.84311	4.75197	6.04999	6.58341	5.99426	4.89111	3.87098	3.62858	3.69252	2.90456	1.83322	1.10007	0.814914	0.882487	0.974313	0.888633	1.33562	0	0	0.210444	1.23731	2.33146	3.36166	4.22752	4.83062	5.01802	4.5739	3.37441	1.49832
WBGene00000679	0	0	0	0	0	0	0	0	0	0	0	0	0	0	0	0	0	0	0	0	0	0	0	0	0	0	0	0	0	0	0	0	0	0	0	0	0.574338	0.746796	0.775913	0.699751	0.609007	0.560825	0.588596	0.705074	0.904742	1.1607	1.42431	1.63246	1.75443
WBGene00022423	0.35484	0.718563	0.683755	0.578945	0.788464	1.15305	1.40077	1.78616	2.70878	4.70989	7.74562	11.673	18.966	30.5713	47.2053	66.0001	79.909	85.4807	86.2711	83.8275	77.7983	69.7189	60.1361	48.7386	37.3917	29.6277	24.9135	20.0078	14.3994	10.0508	6.21397	3.156	1.10383	0.0667043	0	0	3.36471	2.9334	2.97581	3.79933	5.88778	9.74882	15.7452	23.9737	34.2103	45.6759	56.7619	65.1852	69.0008
WBGene00022314	0.567498	0.626925	0.944407	0.966952	0.942894	1.04269	1.091	1.24369	1.94131	3.43345	5.26892	6.19942	5.24643	3.96951	3.6281	3.99285	3.27614	1.87304	0.989862	0.993437	1.65651	2.29342	2.14695	1.39061	0.687564	0.246129	0.0909471	0.164323	0.352843	0.543739	0.831619	1.20379	1.46533	1.50595	1.38598	0.93352	43.6557	53.0015	62.7279	70.8144	75.9418	77.5472	75.6987	70.86	63.7409	55.3098	46.6263	38.4205	31.1189
WBGene00022309	4.99782	6.70753	6.20039	3.28431	0.854345	0	0	0.162458	0.611913	0.879002	1.09714	1.54854	2.14058	2.524	2.54887	2.58514	2.48504	2.42037	2.73408	3.67927	5.43804	6.93344	6.59325	4.66338	2.66087	1.43088	1.01111	0.981319	0.698625	0.32227	0.0902158	0.0851435	0.361362	0.930041	1.78669	3.16382	5.29436	4.40895	3.55278	2.9016	2.51736	2.38664	2.42096	2.55521	2.77502	3.06872	3.40255	3.67841	3.77562
WBGene00022310	2.27233	3.71586	5.67629	5.42314	4.05877	4.59512	6.90274	8.62415	7.83391	5.71237	4.3254	3.88091	4.1605	4.58165	4.45078	3.61047	2.56184	1.6595	1.63127	2.67284	4.33548	6.41527	7.34472	6.15652	3.88152	1.99563	0.890188	0.328886	0.0486054	0.0523431	0.32537	0.836432	1.40461	1.82702	1.95081	1.86918	8.62842	8.26013	8.0228	7.78367	7.46896	7.02133	6.39925	5.64007	4.82428	4.0681	3.44609	2.93359	2.51165
WBGene00002180	17.7775	20.6051	21.7346	23.3955	27.9098	34.052	37.584	37.5737	36.5407	36.8244	39.0438	41.5088	41.92	41.8098	40.3557	35.0847	29.3021	26.9729	26.2363	24.6901	22.3197	19.195	15.9238	13.3564	12.4527	13.3126	14.775	14.6594	13.702	13.7048	13.4901	12.1984	10.6951	10.0103	10.8811	13.9921	30.2804	36.5591	42.5363	47.4893	51.2705	53.9857	56.0359	57.8452	59.7842	62.14	64.8446	67.5208	69.829
WBGene00000547	13.8934	22.5714	33.9795	46.4591	57.515	63.2434	62.1956	57.0117	54.5215	57.4514	63.3529	69.1467	75.0828	78.1905	77.2097	71.6396	65.7503	60.0139	50.9925	42.9293	37.4125	33.7835	32.6829	35.0993	40.0618	44.9389	47.8147	46.0927	40.0457	30.9029	20.6012	12.1847	6.84041	4.89866	5.84564	8.7839	89.5472	95.2354	100.933	105.978	110.703	115.014	118.476	120.783	121.824	121.406	119.551	116.468	112.735
WBGene00022307	62.1976	61.2773	66.2154	68.6756	63.9091	51.8544	38.635	30.4555	27.7487	29.4304	33.3871	36.5413	38.6024	40.7906	42.504	39.0922	31.3444	23.2054	18.4516	18.1186	19.9549	20.5829	18.8335	15.3879	11.326	8.00426	6.51032	7.18616	10.0206	14.5501	21.3262	28.827	36.7311	45.6737	56.197	63.0202	18.0273	16.805	14.7244	12.4485	10.3642	8.53806	7.00927	5.78999	4.85717	4.20342	3.80541	3.60173	3.56282
WBGene00000680	0	0	0	0	0	0	0	0	0	0	0	0	0	0	0	0	0	0	0	0	0	0	0	0	0	0	0	0	0	0	0	0	0	0	0	0	0.129627	0.0769477	0.101545	0.123646	0.134594	0.145033	0.159823	0.178466	0.195901	0.201472	0.1976	0.198405	0.211657
WBGene00022313	0.1782	0.383225	0.654284	0.996609	1.09939	0.869166	0.771131	0.868617	1.11148	1.31386	1.33004	1.20702	0.944334	0.641529	0.565148	0.705336	0.613738	0.319583	0.0992806	0	0	0	0	0	0	0	0.165927	0.490852	0.927289	1.24028	1.25569	0.92319	0.48909	0.181203	0.0325643	0.0403443	8.79832	7.04253	6.58199	6.5563	6.59108	6.59399	6.50629	6.31605	6.03532	5.64732	5.12836	4.456	3.66511
WBGene00003806	27.5842	43.7219	66.3746	80.8461	86.7604	88.1606	83.9897	74.3821	66.6022	64.6883	68.5771	75.9479	80.7209	83.218	86.6979	87.1646	80.3426	69.834	64.7762	63.3001	61.9885	61.3789	59.5413	54.8756	49.1898	45.8803	43.6857	40.6412	36.6278	32.0743	26.3957	19.3979	13.4587	10.9375	12.6126	18.1285	84.0972	89.1686	94.8135	100.068	104.542	107.836	109.579	109.712	108.775	107.418	105.975	104.668	103.664
WBGene00022306	18.0515	21.3665	22.529	20.1569	16.9971	14.2118	11.9639	9.58001	8.13392	8.15278	9.21266	10.85	13.2804	15.6894	15.6644	13.4071	12.3128	12.4898	11.7001	11.4195	11.9448	12.8882	13.7366	13.6321	12.7285	12.5896	13.1581	14.3625	15.9031	18.6759	22.4783	25.5933	24.8287	19.6914	15.6943	15.5401	36.8355	35.2626	33.8611	32.5832	31.3237	30.0879	28.8639	27.5459	26.2025	25.0399	24.1546	23.4982	23.062
WBGene00019368	0.0455485	0.12002	0.175353	0.0892727	0.0169282	0	0	0	0	0	0	0.000311	0.0006224	0.0004468	0.0001959	3.78e-05	0	0	0	0	0	0	0	2.35e-05	8.89e-05	0.000197	0.0003259	0.0003912	0.0001741	0	0	0	0	0	0	0.0036143	0.662179	0.806794	0.923892	0.96735	0.937893	0.828067	0.673214	0.51986	0.392618	0.300929	0.241417	0.199461	0.159055
WBGene00044719	0	0	0	0	0	0	0	0	0	0	0	0	0	0	0	0	0	0	0	0	0	0	0	0	0	0	0	0	0	0	0	0	0	0	0	0	0.218843	0.183749	0.137676	0.0989495	0.0741521	0.0630224	0.0620437	0.0655046	0.0652888	0.0570617	0.0445441	0.0317032	0.0205599
WBGene00019367	0	0	0	0	0	0	0	0	0	0	0	0	0	0	0	0	0	0	0	0	0	0	0	0	0	0	0	0	0	0	0	0	0	0	0	0	1.56531	1.56242	1.53557	1.49438	1.48102	1.47557	1.40759	1.23438	1.00819	0.797707	0.651041	0.593506	0.623563
WBGene00019370	7.3e-05	0.000482	0.0011145	0.0005776	0	0	0	0	0	0	0.234416	0.768966	1.59092	2.474	2.56373	1.44404	0.461145	0	0	0	0	0	0	0.004592	0.0085116	0.006948	0.003893	0.0014224	6.02e-05	0	0	0	0	0	0	0	0.559604	0.459952	0.337497	0.222521	0.127766	0.0568435	0.0079888	0	0	0	0	0	0
WBGene00016427	0.852185	1.59197	1.74333	1.34573	0.796513	0.830789	1.5498	2.61505	3.32986	3.17479	2.41155	1.96659	1.9409	1.87504	1.30622	0.581699	0.0218897	0	0	0.584202	2.05789	4.34964	6.40331	6.59734	4.70344	2.9476	2.10249	1.99357	1.85741	1.26412	0.634128	0.176461	0	0	0	0.250046	9.3524	3.35054	0.0048984	0	0	0	0	0	0	0	0	0.0442766	0.385783
WBGene00000681	423.66	420.962	379.091	352.638	349.447	342.703	330.767	311.187	288.185	266.839	253.778	258.862	296.23	366.15	438.453	475.609	456.787	395.859	325.651	276.993	255.334	253.25	261.658	290.922	354.115	436.836	518.892	578.561	571.448	493.501	407.198	327.811	275.36	268.676	311.272	377.316	5718.09	2126.64	0	0	0	0	0	0	0	0	0	404.59	1033.14
WBGene00044073	0.353972	0.162677	0.0235307	0	0	0	0	0	0.0005763	0.0011982	0.0010441	0.0006536	0.0002988	7.96e-05	0	0	0	0	0	0	2.7e-06	0.000119	0.0003518	0.0006859	0.0010113	0.0010297	0.0001574	0	0	0	0	0	0.0327496	0.111796	0.234329	0.362999	0.193754	0.313881	0.450689	0.566142	0.59588	0.532614	0.424573	0.304535	0.192728	0.100149	0.0316885	0	0
WBGene00016425	0	0	0.117007	0.499047	0.609631	0.408017	0.197996	0.0600082	0	0	0	0	0	0	0.000212	0.0008089	0.0005843	0.0002613	5.77e-05	0	0	0	0	0	0	0	0	0.0001063	0.0008799	0.0022125	0.00369	0.0041558	0.001456	0	0	0	0.320758	0.319161	0.321947	0.305685	0.273428	0.240144	0.209685	0.176429	0.136121	0.0956194	0.0624858	0.0402505	0.0300092
WBGene00016424	0	0.0135736	0.105403	0.199919	0.149588	0.0738555	0.0219048	0	0	0	0	0	0	0	0.0002525	0.0002143	0.0001027	2.55e-05	0	0	0	0	0	0	0	0	5.1e-06	0.0001636	0.000456	0.0008035	0.0008768	7.75e-05	0	0	0	0	0.163031	0.104796	0.0550641	0.0183223	0	0	0	0	0	0	0.0180376	0.047641	0.0852675
WBGene00021519	0	0	0	0.0002191	0.0008164	0.0014341	0.0011029	0	0	0	0	0	0	0.0124355	0.169625	0.442172	0.669027	0.525717	0.270619	0.0888894	0	0	0	0	0	0	0	0.0009402	0.0009985	0.0006751	0.0003536	0.0001359	1.86e-05	0	0	0	0.120583	0.102419	0.0785888	0.0534031	0.0319381	0.0155144	0.0040644	0	0	0	0	0	0.0023906
WBGene00021518	0.378408	0.07964	0	0	0	0	0.0002734	0.001539	0.001522	0.0010446	0.0005514	0.0002095	3.09e-05	0	0	0	0	0	8.28e-05	0.0003172	0.0007013	0.0011275	0.0012337	0.0002532	0	0	0	0	0	0.011502	0.126054	0.352248	0.689286	1.06742	1.23294	0.866472	0.208049	0.152085	0.12108	0.109555	0.108779	0.123042	0.155607	0.205223	0.265829	0.325023	0.361965	0.349566	0.297712
WBGene00003794	10.4416	16.2866	18.4901	16.5904	16.0576	16.5592	16.2107	14.5089	13.5522	13.9072	15.0509	16.4292	16.5662	14.9823	13.411	11.8642	9.054	6.8359	6.05674	6.27548	6.20438	5.56475	5.48355	6.42125	7.91926	9.26319	10.0201	10.0891	8.4738	5.99205	4.17794	2.99296	2.26902	2.1708	3.381	6.07257	42.3464	37.1857	32.2854	28.2221	25.3874	23.7438	22.9525	22.4448	21.7267	20.6922	19.5257	18.5704	18.0339
WBGene00021516	0	0.0623616	0.233524	0.411437	0.577999	0.582157	0.393937	0.200614	0.0584102	0	0	0	0	0	0.1685	0.659108	1.29802	1.39246	0.889863	0.405829	0.102345	0	0	0	0	0	0	0.0012807	0.0033366	0.0033367	0.0020027	0	0	0	0	0	0.709481	0.616984	0.481478	0.351737	0.248807	0.179377	0.14042	0.122388	0.110775	0.0932142	0.0733833	0.0584018	0.0521522
WBGene00000416	9.84824	12.4235	17.9524	23.9848	28.4285	29.4317	27.9671	26.5314	26.2797	26.569	26.2554	25.2287	24.3226	22.3702	19.2981	15.8924	13.6483	13.4471	15.947	17.7193	15.8384	12.1774	9.61274	8.81022	8.85227	9.57775	10.5269	11.514	11.4318	10.3672	9.14264	8.37891	8.28731	8.68059	8.90922	9.06849	21.8876	21.6925	21.4079	21.0567	20.5641	19.7978	18.7423	17.4477	16.0716	14.7561	13.6353	12.8528	12.3733
WBGene00021515	4.74108	5.7175	4.24226	2.17272	2.42775	3.54334	4.29826	4.44188	3.88069	3.04579	2.55233	2.56783	2.75404	2.84132	2.90766	2.8283	2.87435	2.44138	1.90937	1.6326	1.90167	2.64994	3.05187	2.81426	2.45652	2.30081	2.1321	1.75494	1.20683	0.621383	0.310148	0.408382	0.962438	1.8978	2.90158	3.75965	4.58127	4.67503	4.73077	4.76328	4.78699	4.7288	4.58637	4.42411	4.23134	4.02901	3.90224	3.88069	3.93346
WBGene00021514	11.5552	16.1783	17.5564	13.9297	9.44413	6.27353	5.66227	6.64216	7.7423	8.26931	8.08344	7.35918	6.95836	7.72686	9.60582	11.7797	14.0563	15.6338	16.8473	16.5135	14.0934	11.6644	10.2959	10.2107	11.5504	14.1878	17.3734	19.2259	17.4246	15.8314	15.0592	12.7173	9.48812	6.9717	6.54807	8.17921	38.5032	35.141	31.0936	26.7319	22.6561	19.3576	17.1225	15.9453	15.567	15.5427	15.4651	15.2954	15.1487
WBGene00001105	0	0	0	0	0	0	0	0	0	0	0	0	0	0	0	0	0	0	0	0	0	0	0	0	0	0	0	0	0	0	0	0	0	0	0	0	0.434572	0.334974	0.259714	0.188005	0.130134	0.091128	0.0705484	0.0645558	0.0670639	0.0699993	0.0630676	0.0332686	0
WBGene00003712	8.69122	8.12241	8.82651	9.44186	9.93085	10.8567	11.4068	11.3946	11.4953	11.5081	11.2842	11.5523	12.0906	12.1861	11.3002	11.0091	12.3847	15.6289	18.3078	17.0624	13.2445	9.83098	8.32412	8.74592	9.92685	10.0025	8.69802	6.35559	3.36219	1.07945	0.0681822	0.299558	1.68653	3.98599	6.5823	8.49441	12.8566	13.2346	13.8634	14.4917	15.0414	15.4351	15.6185	15.6405	15.6693	15.7472	15.7709	15.6143	15.2456
WBGene00021521	0	0	0	0	0	0	0	0	0	0	0	0	0	0	0	0	0	0	0	0	0	0	0	0	0	0	0	0	0	0	0	0	0	0	0	0	0.0334103	0.0327915	0.0448186	0.0620918	0.0736828	0.0716975	0.0610701	0.0470676	0.0329727	0.0207012	0.0111116	0.004315	0
WBGene00003677	0.802891	0.955846	0.810021	0.902441	1.10617	0.884388	0.692828	0.926234	1.73802	2.89443	4.0038	4.83151	5.1183	4.06073	1.98396	0.484455	0	0	0	0.113686	0.448383	0.778505	0.921178	0.931243	1.01127	1.08571	0.851819	0.440801	0.125168	0	0	0	0	0	0.138185	0.4302	9.09888	8.37808	7.76759	7.2184	6.78587	6.46375	6.20754	5.95368	5.64371	5.2411	4.75431	4.22317	3.64463
WBGene00045255	7.62972	8.68971	8.51723	8.15297	8.52608	8.94202	8.8055	9.21918	9.73493	10.118	10.8017	12.185	13.8098	14.546	13.929	12.8032	10.9526	9.3435	7.14601	5.07985	3.50597	2.76769	3.25675	4.84613	6.97966	8.33189	6.98031	4.10038	1.74457	0.372942	0.0782471	0.755766	2.2854	4.27926	5.89073	6.83062	6.64594	6.29011	5.9046	5.43556	4.92234	4.33596	3.66382	2.95964	2.3127	1.77524	1.3506	1.0148	0.747405
WBGene00021525	0	0	0	0	0	0	0	0	0	0	0	0	0	0	0	0	0	0	0	0	0	0	0	0	0	0	0	0	0	0	0	0	0	0	0	0	0.949253	1.07421	1.08488	0.988383	0.834253	0.68027	0.553423	0.456076	0.372843	0.283339	0.194597	0.119325	0.0620791
WBGene00021522	6.86765	7.5392	8.07528	6.6011	6.15121	6.50011	6.64066	6.63007	6.4149	6.06154	6.10577	7.28593	9.8053	12.5181	13.4809	11.5924	9.68577	10.1526	14.455	21.3338	29.3547	36.2954	41.4294	45.3832	46.5401	41.2113	34.152	28.2691	23.9518	22.4016	20.9151	18.6427	15.0819	10.658	7.54246	6.5142	12.6526	13.234	13.6155	13.2747	12.204	10.6856	8.9934	7.38096	6.03637	5.07942	4.55527	4.43942	4.63649
WBGene00004497	174.771	175.268	167.527	169.517	177.359	181.594	182.084	176.389	168.639	161.278	155.236	152.449	151.669	154.738	160.389	158.188	145.955	136.731	140.547	150.517	159.584	164.006	163.921	164.927	170.677	179.23	177.604	162.153	140.567	126.731	121.86	121.034	124.557	133.411	147.037	163.057	302.252	301.072	301.362	301.348	300.765	298.752	294.703	288.424	280.615	272.33	264.745	258.447	253.633
WBGene00021512	3.16764	4.2601	4.13826	3.48429	2.64699	2.11857	2.46772	3.41929	4.84262	6.66151	8.11558	7.71452	5.12452	2.3579	1.07099	1.37821	2.49705	3.66059	4.28526	4.7639	6.21716	8.57989	9.11063	6.92621	4.15501	2.35505	1.69042	1.67686	1.74634	1.62464	1.46379	1.52668	1.71858	1.87875	1.97431	2.29038	9.67306	8.39368	7.0926	5.95793	5.07097	4.457	4.06557	3.84674	3.80741	3.90161	4.01894	4.11048	4.13521
WBGene00021524	0.012544	0.0650918	0.137847	0.113343	0.0476906	0.007255	0	0	0	0	0	0	0.0001608	0.0003119	0.000205	7.83e-05	7.7e-06	0	0	0	0	0	0	0	1.5e-05	6.92e-05	0.0001608	0.0002717	0.0003123	4.66e-05	0	0	0	0	0	0	0.195746	0.287359	0.355451	0.409975	0.440128	0.419413	0.36112	0.292443	0.228621	0.176472	0.135427	0.0989541	0.0647248
WBGene00044618	3.41565	2.74157	1.61882	0.966347	0.396278	0.0534468	0	0.0055894	0.19389	0.425091	0.642354	0.943117	1.59048	2.57796	3.46473	4.15135	4.11376	4.14732	5.11426	6.36535	6.15308	4.18028	2.09737	0.704807	0.0154584	0	0	0.183721	0.353998	0.473939	0.654895	0.829365	1.12065	1.69796	2.60351	3.30104	66.0932	92.7518	120.458	146.671	170.51	191.515	209.565	224.366	235.623	243.375	247.846	248.953	246.317
WBGene00019538	0	0.423129	1.48431	2.36306	1.91469	1.31744	1.28659	1.78375	2.14898	1.89032	1.20155	0.825708	1.02311	1.81393	2.7938	3.40456	2.93841	1.86669	0.897073	0.25674	0	0	0	0	0	0	0	0.0377471	0.197074	0.456272	0.709721	0.700322	0.473383	0.167629	0	0	1.75682	2.08038	2.39112	2.72219	3.18981	3.84359	4.67278	5.64562	6.70964	7.77331	8.70645	9.33887	9.58614
WBGene00003947	52.2369	79.522	115.361	148.58	172.478	190.884	202.553	204.574	196.93	186.079	178.739	173.911	166.295	155.101	145.293	136.232	124.118	108.491	96.1108	86.5184	79.2844	75.7396	77.6377	82.5278	84.7041	80.2408	73.0255	66.941	62.825	61.4651	60.4275	54.0355	43.2946	32.5751	28.9193	35.5494	169.184	170.085	170.926	171.117	170.371	168.297	164.664	159.481	152.885	145.349	137.377	129.549	122.642
WBGene00019537	246.434	310.38	361.82	357.381	320.021	289.188	280.446	283.089	288.25	293.002	294.231	287.925	277.86	265.973	250.309	234.345	224.14	218.726	215.968	218.87	226.462	231.278	227.99	218.263	205.826	194.582	185.176	176.25	167.2	157.693	147.179	135.934	131.176	139.784	163.278	198.181	647.837	644.735	632.468	614.432	595.281	575.629	554.775	531.936	506.526	478.465	448.713	418.847	390.659
WBGene00019536	0.0105546	0.0509078	0.108604	0.0914644	0.0395023	0.0069915	0	0	0	0	0	0	0	0	0	0.040358	0.117762	0.197195	0.174673	0.09781	0.0736759	0.168845	0.412846	0.778958	1.1027	1.03958	0.657241	0.273742	0.0415116	0	0	0	0	0	0	0	0.0691732	0.187316	0.355301	0.554489	0.739018	0.837769	0.824995	0.716205	0.556959	0.392035	0.246775	0.132896	0.052152
WBGene00019540	14.4929	17.7229	17.1934	9.05766	3.27983	0.804215	0	0	0	0.0991725	0.989403	2.67042	5.12725	7.51233	7.4715	4.32999	1.62345	0.411441	0.254566	0.687259	1.18505	1.56495	2.15646	3.0674	3.85852	3.82573	3.3013	2.57655	2.42749	3.13666	4.32856	5.34684	5.47406	5.00741	6.17418	9.84432	53.9675	42.8891	33.2832	25.5827	19.8941	16.0823	13.7412	12.2123	10.975	9.72889	8.45987	7.21236	6.10102
WBGene00195004	0.0394273	0.0891632	0.119528	0.218325	0.422043	0.395936	0.252634	0.122995	0.040074	0.0021875	0	0	0	0	0	0	0	0.136249	1.02075	2.68364	4.73185	6.05032	5.47453	3.55328	1.75839	0.578969	0.0035971	0	0	0	0	0	0	0	0	0.0096652	0.523047	0.752448	0.941507	1.0215	1.02171	1.01702	1.05294	1.13819	1.24871	1.32734	1.28411	1.11888	0.902941
WBGene00021507	20.0601	26.3716	29.6995	34.2221	40.2613	41.0388	34.6312	26.8136	22.2855	22.2331	25.0908	28.5981	31.5317	32.476	29.1794	23.6261	17.8434	11.85	7.84714	6.10281	6.71764	9.1871	12.2052	13.4701	11.6714	8.75226	6.18788	4.81533	4.50776	4.82966	5.7465	7.03294	8.29221	9.46538	11.3565	14.8413	101.931	114.729	126.324	135.322	140.877	142.268	139.252	131.824	120.567	106.316	90.2266	73.7346	58.1844
WBGene00021508	11.5789	13.303	14.2937	16.6507	19.9668	20.8966	21.7357	23.7211	26.5435	28.3614	27.0535	22.8304	19.804	19.8576	21.6459	21.7031	19.9991	19.4749	21.5661	24.8314	25.4004	22.6917	19.4893	17.6503	17.0873	16.6747	16.4769	16.4139	16.5148	15.3435	12.0087	7.88368	4.77819	3.92557	5.2639	8.28621	16.9833	17.8839	18.5529	18.8865	19.0508	19.2222	19.3152	19.1541	18.7413	18.1884	17.6545	17.232	16.9334
WBGene00021506	42.6496	64.6445	90.1634	113.91	124.318	124.772	124.996	130.04	136.049	139.157	137.485	131.844	126.111	120.458	116.468	116.379	118.895	124.415	134.009	140.284	141.963	139.886	137.919	138.981	139.988	135.843	128.707	118.862	103.342	84.1292	64.5924	46.6698	32.402	23.4706	20.99	27.262	141.467	175.757	207.738	234.879	256.918	273.768	285.629	293.229	297.558	299.601	300.407	300.342	298.903
WBGene00021509	0.189478	0.048929	0	0	0	0	0	0.0004524	0.000675	0.0005456	0.0003301	0.0001516	4.32e-05	0	0	0	0	0	4.9e-06	6.45e-05	0.0001853	0.0003611	0.0005164	0.000441	0	0	0	0	0	0	0.0241351	0.0897673	0.199101	0.341737	0.452132	0.382755	0.416631	0.470056	0.502099	0.508158	0.467409	0.392802	0.313229	0.243272	0.188104	0.145584	0.108165	0.0755165	0.0518313
WBGene00021505	0	0.0361053	0.200293	0.59679	1.36126	1.90091	1.54983	0.916751	0.405096	0.147205	0.158636	0.401413	0.785994	1.10543	0.94482	0.572317	0.316226	0.11622	0.0061438	0	0	0	0	0	0	0.0012072	0.0012558	0.0010262	0.0010564	0.0013031	0.0011103	0	0	0	0	0	0.398264	0.458795	0.506113	0.498998	0.437105	0.354025	0.275664	0.215013	0.176656	0.158547	0.152946	0.15015	0.154352
WBGene00000682	0	0	0	0	0	0	0	0	0	0	0	0	0	0	0	0	0	0	0	0	0	0	0	0	0	0	0	0	0	0	0	0	0	0	0	0	0.698916	0.593339	0.516463	0.423372	0.322395	0.222503	0.134016	0.0625992	0.0095447	0	0	0	0
WBGene00021504	43.6484	67.0085	95.8337	114.759	138.06	169.877	213.042	269.832	342.911	432.162	536.376	661.768	829.316	1040.03	1275.1	1489.82	1632.87	1680.32	1647.38	1562.37	1440.93	1289.31	1135.5	1001.04	885.249	776.579	665.634	549.785	435.295	326.428	229.675	151.435	93.9304	57.4861	39.6949	35.5488	0.658481	0.637138	0.670991	0.765854	0.909189	1.07151	1.21951	1.34647	1.46543	1.58934	1.71476	1.84582	1.96529
WBGene00021510	2.18567	2.66213	2.42008	1.77945	1.8729	3.35604	6.04093	8.99794	11.1625	11.1526	9.02913	6.96987	5.72101	4.71821	3.94568	4.23964	4.70598	3.61937	1.88156	0.615027	0	0	0	0.201166	0.586884	0.922174	0.883772	0.52254	0.17284	0	0	0	0.0696332	0.425274	0.96953	1.57156	1.41593	1.40376	1.42917	1.45841	1.46746	1.46858	1.45255	1.42163	1.41063	1.43828	1.48674	1.49542	1.40747
WBGene00021410	0.121976	0.457412	0.869919	0.961442	0.559697	0.207083	0.0128844	0	0	0	0	0	0	0	0	0.0896202	0.459143	1.04061	1.41369	1.12266	0.635069	0.247644	0.0299296	0	0	0	0	0	0.002396	0.0027643	0	0	0	0	0	0	0.720695	0.763347	0.8227	0.833684	0.774893	0.683702	0.584548	0.489146	0.391314	0.286833	0.190978	0.116314	0.067134
WBGene00004913	0.428968	0.584214	0.387681	0.0917408	0	0	0	0.0052951	0.209604	0.552062	1.01191	1.40927	1.28868	0.748312	0.262245	0.0081831	0	0	0	0.0073292	0.169056	0.459985	0.869398	1.14684	1.01928	0.639418	0.282472	0.064323	0	0	0	0	0	0	0.0534329	0.206139	0.549823	0.500463	0.482907	0.516241	0.587842	0.65134	0.66668	0.64235	0.592891	0.516618	0.422754	0.331312	0.248623
WBGene00000683	0	0.0111085	0.255998	0.574328	0.904974	1.0971	1.04708	1.14369	1.52055	1.86495	1.81985	1.48862	1.29429	1.25215	1.05788	0.917937	0.65099	0.269607	0.0083108	0	0	0.107988	0.507265	1.1072	1.76077	2.27681	3.22253	4.82828	5.90009	4.72333	2.87486	1.37285	0.407017	0	0	0	0	0	0.0767929	0.69172	1.46431	2.29491	3.06529	3.68033	4.06857	4.12344	3.77429	3.11511	2.26974
WBGene00000553	0.125483	0.265334	0.315383	0.241868	0.358053	0.798479	1.36682	1.46622	1.09971	0.605046	0.24175	0.0202628	0	0	0	0	0.386394	1.43768	2.9278	3.97991	4.23008	3.38668	1.98647	0.870113	0.20616	0	0	0	0	0	0	0	0	0	0	0.0310497	0.811189	0.593935	0.42715	0.290789	0.197464	0.151912	0.150735	0.184528	0.247925	0.338729	0.44775	0.55236	0.636114
WBGene00019462	0.0029246	0.0007896	0	0	0	0.154993	0.540576	1.1636	1.87112	2.11402	1.62801	0.932926	0.382947	0.0762907	0	0	0	0	0	0.0030982	0.0031046	0.0020415	0.0010138	0.0003297	0	0	0	0	0	0	0	0	7.02e-05	0.0005325	0.0013536	0.0024083	0	0	0	0	0	0	0	0	0.0003908	0.0013739	0.0013544	0.0002597	0
WBGene00001173	28.4632	39.5186	51.2011	55.8148	54.6245	50.7892	45.4075	39.918	34.7332	29.8335	25.6741	22.7562	20.2566	18.283	17.2239	15.7083	13.5833	12.576	12.8095	14.9369	18.0909	20.5599	21.6248	21.0295	19.586	19.6613	20.9415	22.7589	24.9214	25.6755	26.1358	25.0945	22.2288	18.6984	17.7697	21.156	89.7793	82.2436	74.7388	67.8788	62.0855	57.2376	53.0797	49.2293	45.5623	42.0797	38.9831	36.5341	34.8328
WBGene00001186	20.0125	22.9028	25.2176	23.9644	20.7798	18.2088	18.1005	19.5715	22.0104	24.872	27.2646	28.3441	28.5082	27.1357	24.8246	20.9439	16.8729	13.8486	11.0023	8.48725	6.5589	6.46212	7.44943	8.74475	10.0975	10.425	9.86215	9.6838	10.9929	16.0567	22.8973	27.0749	26.9656	23.3573	20.1956	19.3427	91.6043	105.913	119.278	130.771	140.165	146.753	149.845	149.137	144.369	135.382	122.966	108.4	92.9712
WBGene00001253	10.1999	12.5303	16.0757	16.7927	18.5786	21.4312	24.4562	27.3877	27.7736	26.373	25.8974	26.7217	26.2414	22.6523	17.3662	12.1806	7.47568	4.19836	2.84106	3.32534	4.7	6.06061	6.39235	5.51582	4.36549	3.65314	3.91318	5.13619	7.67891	10.4762	11.9059	12.8676	12.9791	11.9787	10.7563	10.0229	36.5883	42.4597	48.265	53.504	57.7688	60.7264	62.1804	61.9534	59.9943	56.2634	50.8276	44.396	37.8097
WBGene00018681	4.00483	5.3405	5.91947	4.93123	4.19493	3.46266	2.8871	2.73264	3.27356	5.02744	7.86941	10.2708	10.2256	8.17593	5.73201	3.69297	2.42985	2.43888	3.35515	4.27189	5.1449	5.18971	4.40534	3.5607	2.94554	2.35824	1.87052	1.5155	1.31827	1.35791	1.64746	1.76078	1.66371	1.5404	1.77977	2.65178	12.6285	12.0434	11.363	10.6889	10.1264	9.80522	9.74884	9.94289	10.2869	10.5495	10.5742	10.2779	9.69345
WBGene00018680	0.698109	1.05174	1.84088	3.34392	4.13814	3.7392	3.22107	3.0357	2.97673	2.7532	2.46813	2.60631	2.90615	2.90749	2.4789	1.80309	1.03971	0.418334	0.0535905	0	0	0	0	0	0	0.0522967	0.141778	0.264369	0.350808	0.290962	0.188669	0.129577	0.143941	0.239728	0.380051	0.491102	2.67747	2.49637	2.38147	2.25818	2.1027	1.92101	1.74957	1.6169	1.52719	1.47202	1.44509	1.41216	1.34093
WBGene00018679	14.747	17.2764	19.453	18.642	18.584	20.7881	23.1411	24.6813	25.4795	24.6301	22.1777	19.7695	17.1189	14.8254	12.2178	9.59225	8.77906	8.12423	7.08219	6.10078	5.47954	5.27468	5.38727	5.11236	4.06512	3.12865	2.75503	3.44767	4.89007	5.73719	6.11406	5.96515	6.01815	6.96195	8.94	11.9441	34.618	30.1769	26.2816	23.0637	20.5781	18.5905	16.8456	15.2666	13.9185	12.8993	12.2789	12.1051	12.319
WBGene00138717	12.2825	14.7784	18.2131	17.2452	14.7413	12.6557	12.064	12.8608	14.437	16.4738	18.6305	20.2432	20.597	18.7816	16.1506	13.774	11.9538	11.296	10.3604	9.46291	9.70467	11.048	12.0139	11.5207	10.196	9.55385	10.1853	10.7547	10.4243	9.64335	8.71733	9.07775	10.6905	12.5848	13.0599	12.2202	26.4858	23.8805	21.4142	19.2567	17.6586	16.5832	15.9005	15.4387	15.0356	14.5422	13.9249	13.3382	12.891
WBGene00018678	3.70092	3.67768	4.45201	4.0287	2.80679	1.28978	0.287572	0	0	0.283431	0.945888	1.71765	2.54478	3.32711	3.87099	3.83098	2.97603	2.17299	2.21792	2.855	3.2228	2.84577	2.15903	1.5583	1.1432	1.0348	0.977012	0.734274	0.351191	0.116686	0.263196	0.952829	2.25123	4.03489	5.55225	5.11865	8.2989	7.97385	7.54053	7.00943	6.43513	5.86782	5.34592	4.85083	4.37137	3.94378	3.58559	3.26203	2.96365
WBGene00006738	6.40579	7.16985	7.22231	6.9372	7.44895	8.46981	9.21117	10.244	11.7891	13.1615	12.9761	10.5047	8.09597	7.12859	7.14641	6.71545	5.5851	4.16029	2.71687	1.81413	1.60976	2.06197	2.91773	3.48336	3.32004	2.90413	2.6898	2.54954	1.91151	1.06921	0.649031	0.912943	1.93342	3.55332	5.10022	5.81952	10.4623	10.229	9.73885	9.04181	8.26103	7.50292	6.84395	6.34188	5.98379	5.71907	5.46112	5.12736	4.77528
WBGene00021655	3.59116	4.26886	4.89604	4.51535	3.39339	2.77736	2.84047	2.8993	2.38873	1.53569	0.910651	0.76886	1.08803	1.59746	2.06493	2.27627	2.12453	1.9541	2.23655	3.01343	3.45794	2.82608	1.68453	0.733508	0.174399	0	0.0747626	0.356975	0.776141	1.57163	2.71683	3.86434	4.37445	3.92782	3.14901	3.04644	13.7363	11.9208	10.1165	8.59511	7.36138	6.33318	5.48177	4.76149	4.15146	3.67345	3.37837	3.30097	3.42391
WBGene00044466	0.447235	1.60017	3.14301	4.04666	3.93418	4.26944	4.9217	5.33525	5.52792	5.32825	4.60557	3.79513	3.59404	4.02139	4.75068	5.84485	6.36531	5.5209	4.35784	3.82835	4.00775	4.01273	3.73882	3.53697	3.66434	4.67631	6.0228	6.55473	5.99361	4.96842	3.95656	2.83333	1.73048	0.816235	0.166032	0	5.37955	5.62309	6.03197	6.42473	6.63794	6.5815	6.23743	5.71176	5.14708	4.61322	4.164	3.8422	3.62318
WBGene00022297	66.4108	105.428	146.026	173.865	191.999	201.529	205.769	206.887	204.667	199.658	191.767	180.192	167.297	153.893	139.749	124.723	114.837	115.861	127.714	142.792	155.735	170.516	185.953	198.218	208.224	218.246	230.976	244.688	257.514	256.496	224.905	169.517	109.143	61.9646	38.9911	41.4987	124.925	136.579	145.733	151.175	153.056	151.735	148.091	142.903	136.745	129.932	122.546	114.783	107.098
WBGene00022302	0.0277719	0.102561	0.198251	0.147215	0.0553074	0.0030888	0	0	0	0.0034127	0.0135782	0.0177591	0.0077953	0	0	0	0	0.155449	1.34527	3.61501	6.68195	10.1831	11.2431	8.70934	4.94511	2.04927	0.413408	0	0	0	0	0	0	0	0	0	0.569078	0.828282	1.14097	1.54112	2.00362	2.43265	2.72619	2.87864	2.91147	2.8358	2.69467	2.55704	2.46829
WBGene00022300	4.06721	4.88577	5.31841	5.33516	5.60184	6.28845	6.86459	6.71842	5.95797	5.42137	5.80137	6.7065	7.04997	6.54846	5.65431	4.73455	3.74492	3.384	3.4998	3.23644	2.21274	1.07458	0.403994	0.26994	0.620914	1.30046	1.94929	2.05154	2.08262	2.27996	2.39938	2.31591	2.3749	2.77261	3.20455	3.57936	15.7867	17.7969	19.7224	21.2655	22.2667	22.6584	22.4608	21.6554	20.3027	18.5964	16.7769	15.1936	14.2072
WBGene00022296	2.6457	4.77862	7.28251	9.12178	10.7879	11.216	10.0027	8.13889	6.59594	5.64665	5.00964	4.64329	4.8307	5.16673	4.53289	4.09644	4.18487	4.5105	5.56749	7.70023	9.34672	10.0419	10.287	9.29088	6.67913	4.30646	2.69314	1.62296	1.02887	1.00484	1.10316	0.82636	0.423093	0.255185	0.522724	1.33316	25.5554	26.7186	27.6966	28.4437	28.8762	28.7779	28.1971	27.1363	25.5972	23.6677	21.5094	19.3448	17.3534
WBGene00022301	9.1596	12.2062	14.4664	12.7704	10.6447	8.46301	6.97738	7.59025	11.2943	17.1844	22.7392	25.4168	24.4099	20.5942	14.7909	9.93106	7.49518	6.58855	6.67391	7.31563	8.4788	10.2062	12.317	13.1787	11.3746	8.20947	5.50532	4.44012	4.66896	5.37846	6.42928	7.54737	8.56839	9.19631	8.9605	8.40246	33.1008	29.1992	25.4864	22.3661	19.8446	17.5817	15.4744	13.5211	11.7918	10.4202	9.48846	8.96969	8.79353
WBGene00022303	0	0	0.0002923	0.0001855	5.69e-05	0	0	0	0	0	0	0	0	2.04e-05	0.0001908	0.0004784	0.0007003	0.0002205	0	0	0	0	0	0.0006116	0.0739979	0.216628	0.422841	0.61695	0.579452	0.369496	0.180332	0.0590232	0	0	0	0	0.173847	0.12286	0.0984005	0.0964259	0.106388	0.113848	0.11634	0.116704	0.113885	0.105516	0.097145	0.0956497	0.103918
WBGene00044467	12.2401	12.0702	14.6125	15.5627	13.7763	12.9873	16.5154	23.5143	29.1385	29.8813	25.2472	17.6147	10.8402	6.77016	4.97652	3.95411	4.39564	6.97731	10.9164	14.3282	16.6209	17.6	17.6823	16.9586	14.8405	12.231	11.2207	12.2078	15.0704	21.7165	30.6818	37.8621	38.734	32.0733	23.2576	15.9059	24.2363	23.2601	22.2552	20.9741	19.3821	17.3967	15.1297	12.8465	10.625	8.51328	6.63074	5.07754	3.88192
WBGene00019873	0	0.0965755	0.296794	0.467676	0.687987	0.715924	0.580538	0.35931	0.164954	0.0453681	0	0	0	0	0	0.0001925	0.0010522	0.0008334	0.0004327	0.0001427	0	0	0	0	0	1.3e-05	0.0002026	0.000533	0.0009354	0.0010257	0	0	0	0	0	0	0.417447	0.26867	0.15367	0.0742179	0.0208549	0	0	0	0.0221985	0.072359	0.140765	0.223246	0.309495
WBGene00019875	1.57403	0.904049	1.02379	2.05958	3.33139	3.02697	1.78162	0.749198	0.731883	2.32014	5.77589	10.7189	15.6001	16.244	10.7556	4.74	1.49996	0.794194	1.23368	2.27601	3.9725	5.75324	5.91318	4.4195	2.76841	1.44661	0.628691	0.246061	0.595109	2.04529	4.58044	7.54292	8.71165	7.02042	4.54407	2.75743	12.3491	11.1629	9.54705	8.01185	6.82073	5.93512	5.26778	4.73143	4.30725	4.01879	3.86282	3.75829	3.59727
WBGene00219423	0	0.108158	0.414634	0.631686	0.505216	0.265286	0.0900813	0	0	0	0	0	0	0	0.000732	0.0007144	0.0003718	0.0001091	0	0	0	0	0	0	0	0	0.0001985	0.0007106	0.0014653	0.0019991	0.0010592	0	0	0	0	0	3.0978	3.09986	2.95306	2.67601	2.21893	1.68789	1.19169	0.778156	0.458151	0.223123	0.0658121	0	0
WBGene00016027	0.299562	0.86342	1.3326	0.78993	0.215025	0	0.1295	0.559393	1.21284	1.76137	1.78291	1.21224	0.651162	0.426163	0.582504	1.18081	2.56002	3.96607	4.05482	3.27161	2.24779	1.4702	1.04237	0.948043	1.29539	1.94596	2.40896	2.38667	1.81879	1.00015	0.380035	0.017309	0	0	0	0	2.24998	2.18862	2.08946	1.96224	1.77531	1.57916	1.46465	1.47921	1.62665	1.86503	2.12211	2.34914	2.52797
WBGene00016025	0	0	0	0	0	0	0	0	0	0	0	0	0	0	0	0	0	0	0	0	0	0	0	0	0	0	0	0	0	0	0	0	0	0	0	0	0.040569	0.0337863	0.0245076	0.0159777	0.0093441	0.0046231	0.0014234	0	0	0	0	0	0
WBGene00016024	0	0	0.0019026	0.0013682	0.0004929	1.57e-05	0	0	0	0	0	0	0	7.45e-05	0.0011662	0.0030818	0.0047368	0.0021074	0	0	0	0	0	0	0.43676	1.35863	2.73004	4.09312	3.99527	2.62021	1.32175	0.465221	0.0205533	0	0	0	0.0732604	0.0294719	0.001777	0	0	0	0	0	0	0	0	0	0
WBGene00001729	0	0	0	0	0	0	0	0	0	0	0	0	0	0	0	0	0	0	0	0	0	0	0	0	0	0	0	0	0	0	0	0	0	0	0	0	0	0.0279579	0.351066	0.962816	1.91077	3.18662	4.69988	6.24131	7.46627	7.83125	7.083	5.73035	4.25556
WBGene00016023	0.707043	0.211439	0.0450343	0.01911	0.0031507	0	0	0	0	0	0	8.92e-05	0.0001477	9.9e-05	3.04e-05	0	0	0	0.0001311	0.0004813	0.0010294	0.0015944	0.0016239	0	0	0	0	0	0	0.0245923	0.194556	0.518277	0.999321	1.51304	1.70463	1.36873	0.260895	0.203298	0.149643	0.11538	0.103176	0.107935	0.119724	0.131606	0.142946	0.151274	0.149186	0.12892	0.099542
WBGene00016918	16.6055	16.6378	16.7158	17.0512	15.3493	14.1437	16.2141	21.4968	25.649	26.435	24.9768	23.6615	23.615	24.0189	22.9548	21.1674	18.7818	16.9996	18.035	21.8407	26.495	29.2112	26.5947	20.9644	18.0692	20.4604	25.9949	29.2794	27.038	22.5733	18.5496	15.0009	12.5097	11.6771	12.6746	14.9708	31.5572	27.1499	23.3039	20.2772	18.1797	16.8887	16.1426	15.7196	15.5224	15.6192	16.0657	16.723	17.3452
WBGene00235274	0	0	0	0	0	0	0	0	0	0	0	0	0	0	0	0	0	0	0	0	0	0	0	0	0	0	0	0	0	0	0	0	0	0	0	0	1.23995	1.28113	1.27801	1.20362	1.07651	0.939121	0.82483	0.734209	0.652721	0.562197	0.458745	0.354569	0.268661
WBGene00016920	2.21505	1.78732	1.85216	1.97006	1.78689	2.44146	4.16158	5.85249	6.06207	4.75146	3.04902	2.04216	1.909	2.25493	2.19218	1.97933	2.32051	3.0699	3.72582	3.23777	1.93506	0.787949	0.0733928	0	0	0	0.429647	1.23494	2.15864	2.77107	2.69897	2.16769	1.76769	1.89367	2.32169	2.50538	36.779	45.2029	53.7397	62.2334	71.0256	80.3171	90.0174	99.5762	108.278	115.198	119.498	120.881	119.648
WBGene00016919	200.035	171.663	121.143	67.5152	23.9121	0.223852	0	0	0	0	1.27879	3.99983	5.65354	5.40619	3.29146	1.26358	0.288403	0.0016832	0	0	0	0	0.122499	0.375876	0.735958	1.08825	1.26748	1.10922	0.974127	5.01986	18.5863	45.7797	85.7395	132.919	175.045	200.878	1.86045	1.90113	1.88781	1.74058	1.46856	1.14529	0.828838	0.566631	0.383187	0.285382	0.267582	0.313114	0.394481
WBGene00022134	14.9662	17.8323	22.2168	27.0997	32.5168	35.3148	37.0904	39.3671	39.0185	35.5396	30.7973	26.2045	22.1862	18.8958	15.9116	12.6875	9.6595	8.56225	9.4982	10.9108	11.9417	12.3166	13.6162	16.1851	17.8539	17.1929	15.5924	14.6897	14.3401	15.5411	16.2646	14.5274	11.6225	9.37817	9.04437	11.2719	64.9158	67.637	68.859	68.7592	67.742	65.9142	63.1675	59.3866	54.7067	49.5663	44.5978	40.2466	36.7289
WBGene00044650	5.74805	7.65299	7.72039	6.01574	3.35805	1.75349	1.67572	2.43789	3.13374	3.48333	3.50693	3.16234	2.89981	3.0531	3.15531	2.9673	3.51232	5.32016	8.26423	10.7888	11.1198	10.528	9.76945	8.14122	6.26348	5.08295	4.7393	4.98947	5.39629	6.01647	5.95883	5.6799	5.12163	4.27488	3.69451	4.06724	9.52641	9.80046	10.1187	10.1989	9.95834	9.49793	8.88826	8.1871	7.56731	7.18682	7.07424	7.14769	7.30084
WBGene00235277	0.194901	0.263874	0.290936	0.224577	0.42059	0.795971	0.907701	0.67877	0.379713	0.157526	0.0292235	0	0	0	0	0	0.0012102	0.0015328	0.0014812	0.0016481	0.0018006	0.0010995	0	0	0	0	0	0	0.0368576	0.219538	0.538449	0.960377	1.22494	1.10851	0.669328	0.315648	0.0227417	0.0158197	0.0092514	0.0055126	0.0062318	0.0126315	0.0256555	0.0457652	0.0726156	0.104439	0.137104	0.163265	0.18056
WBGene00020208	13.921	13.5263	11.6485	11.0773	10.6861	11.1003	10.2996	7.93779	5.84601	4.44634	3.14216	1.83567	1.08061	0.961208	1.24495	1.87629	2.44344	2.72314	2.96503	2.98922	2.39344	1.51481	0.927542	1.04731	1.9881	3.54059	4.89291	4.54958	3.01195	2.01802	2.08846	2.81081	3.80637	5.15905	7.67826	11.241	10.6519	8.5211	6.50656	4.96436	3.97573	3.40131	3.05264	2.80317	2.60538	2.43895	2.29465	2.1518	1.99354
WBGene00019786	5.39393	5.33334	5.86947	7.36277	6.8817	4.86929	3.83909	4.45031	6.55978	9.19383	11.057	11.1265	8.62605	5.707	4.33452	4.53045	5.40738	5.18657	4.50068	4.167	5.35032	8.2786	10.6889	10.756	8.99439	6.92392	4.99227	3.57477	2.49376	1.83433	1.99294	2.73099	3.61054	4.30646	4.85259	5.30878	21.154	22.4394	23.5205	24.1226	24.2096	23.5835	22.2705	20.434	18.2922	16.0151	13.8625	12.0539	10.6985
WBGene00019787	1.60965	1.22652	1.20176	0.820072	0.399797	0.597939	1.57201	3.09904	5.18238	7.31605	9.32102	11.6001	12.62	10.5229	6.39881	2.77441	0.981666	0.252053	0	0	0	0	0	0	0.0011314	0	0	0	0	0	0.137627	0.431482	0.906132	1.47634	1.87877	1.98967	3.73016	4.1226	4.40346	4.52022	4.49253	4.32937	4.05758	3.73846	3.42676	3.15601	2.93489	2.71081	2.46134
WBGene00002990	14.0003	12.7789	10.2248	7.4428	4.44445	2.29918	1.47684	1.63133	2.49081	3.77879	4.98665	5.42239	4.70997	3.18393	1.95445	1.62848	1.61651	1.77712	1.65201	1.13149	0.615541	0.256311	0.0012271	0.0001781	0.641053	2.29075	5.06994	8.3116	9.53949	8.31999	6.2786	4.5614	3.90862	4.8942	7.78329	11.6869	27.8208	33.274	42.9222	56.1305	71.3883	86.2396	98.0037	104.203	103.694	96.5999	84.2623	69.0133	53.3153
WBGene00021416	0.177993	0.390379	0.468196	0.18796	0.0030855	0	0	0	0	0	0.136444	0.402104	0.787026	1.16561	1.11747	0.589037	0.169125	0	0	0	0	0	0	0.0027239	0.0042375	0.0037221	0.0027108	0.0016812	2.52e-05	0	0	0	0	0	0	0.0388453	0.822379	0.930077	0.953533	0.902883	0.774929	0.600923	0.425724	0.2722	0.150412	0.0619752	0.0036584	0	0
WBGene00006920	68.0849	78.2078	87.5021	87.7659	84.8515	81.7789	80.8973	83.3098	83.865	79.1051	71.1512	65.3255	63.2457	63.1979	59.9626	55.2829	54.082	55.7125	58.7881	61.3801	63.4181	65.1981	68.3834	72.1138	74.0153	73.1397	66.1274	52.8569	41.5418	35.9516	34.7484	35.03	37.1822	42.3183	50.6733	59.7762	208.491	187.474	166.368	148.851	136.283	127.532	121.459	117.585	115.543	114.691	114.667	115.604	117.615
WBGene00006912	36.9681	42.6703	46.7012	43.6207	39.023	37.2067	38.1867	41.3208	45.1146	45.5361	40.8107	34.8027	30.8263	29.9548	30.9622	32.399	32.9453	33.4997	34.6972	34.3714	34.5407	35.3426	34.4706	31.6964	29.3585	30.2993	33.299	34.332	33.9777	34.593	36.8514	38.5694	37.8854	34.7673	32.4891	33.3991	178.455	171.461	161.81	151.47	141.02	130.052	118.981	108.353	98.697	90.6337	84.4894	80.2959	77.8215
WBGene00021415	4.76639	5.7288	6.73183	6.24687	5.29283	5.60307	7.29569	9.60068	10.6932	9.26827	6.18443	3.99817	3.27596	3.56272	4.28519	5.30494	6.42151	6.71588	5.70053	4.52909	3.20117	1.75837	0.699405	0.319389	0.669079	1.68353	3.0337	4.31076	5.18382	5.61667	5.58688	4.95524	4.07429	3.4656	3.58479	4.11807	257.358	254.787	249.369	240.933	230.569	218.406	204.557	189.136	172.026	153.512	133.742	113.219	93.5909
WBGene00021418	0.0032039	0.0572123	0.152777	0.362965	0.461453	0.319706	0.160899	0.0530718	0	0	0	0	0	0	7.78e-05	0.0006061	0.0004592	0.0002128	4.93e-05	0	0	0	0	0	0	3.68e-05	0.000132	0.000278	0.0004152	0.0003258	0	0	0	0	0	0	0.051353	0.0390787	0.0377452	0.0407174	0.0414609	0.036739	0.0309815	0.02815	0.0312576	0.042454	0.0628378	0.0918148	0.126277
WBGene00021425	16.6398	14.9524	10.0742	7.79657	8.59284	10.2361	11.4041	12.1169	12.9114	14.7669	17.281	17.8603	14.8783	10.3854	6.61517	5.07594	5.6526	6.90117	7.58251	7.50005	7.38614	7.17751	6.90389	6.58653	6.13821	5.88954	6.01049	5.80806	4.43331	3.11608	2.4508	2.13334	2.56496	4.31307	7.8024	12.8339	36.83	38.0705	38.4073	37.8966	36.7767	35.0871	33.0288	30.9856	29.1368	27.4723	25.9939	24.6489	23.4368
WBGene00021423	6.44308	6.83613	5.96081	6.26329	7.05704	7.76994	7.81937	7.24951	6.55284	5.94143	5.50723	5.47402	5.60307	5.59734	4.80903	3.5596	2.73597	2.17487	1.94582	2.32066	3.93481	6.69055	9.90489	11.6111	10.1963	7.38854	5.1113	4.569	6.01061	7.25966	6.22896	4.52893	3.13467	2.55177	3.00011	4.64171	14.0527	11.8272	9.74843	8.12345	7.03426	6.35656	5.94426	5.6876	5.5153	5.4079	5.40811	5.53781	5.78073
WBGene00021421	8.30256	9.97355	10.9686	11.3638	10.4159	8.63821	8.52632	9.86994	12.0525	15.1753	17.9307	17.3175	14.0932	10.4419	8.09831	6.5754	6.04802	6.22639	6.23849	6.1977	7.36155	9.47779	10.153	8.39812	5.83695	3.997	2.67228	1.71614	1.38143	1.92273	3.45573	5.38064	6.37656	6.01498	5.855	6.56611	23.585	22.4701	21.6029	20.594	19.322	17.8647	16.365	14.961	13.7409	12.7301	11.9709	11.4074	11.0169
WBGene00021427	120.854	194.122	292.434	383.356	436.253	458.504	469.866	482.139	496.01	499.487	485.288	465.156	447.815	429.696	408.718	398.696	402.221	411.174	425.235	439.83	440.928	428.974	411.605	395.478	379.833	351.937	308.012	251.398	190.047	133.668	92.2731	64.2035	47.9363	43.5914	53.0217	76.7109	357.255	430.261	497.504	553.813	597.869	627.718	642.884	644.504	634.672	615.655	589.886	559.61	526.651
WBGene00021420	122.544	233.905	390.303	532.128	608.321	644.011	668.01	687.696	702.612	704.048	690.008	671.72	641.152	590.981	537.392	511.333	529.257	575.054	608.848	613.871	594.851	559.575	518.151	487.179	472.974	457.695	427.62	379.631	321.103	255.436	188.393	126.77	78.8545	50.6853	43.4488	62.917	721.992	870.238	1004.04	1110.45	1186.48	1230.73	1246.01	1237.39	1209.45	1166.42	1112.19	1050.74	985.632
WBGene00021419	1.44403	1.93788	1.93481	1.3596	1.33395	1.74413	2.20553	2.18237	2.09853	2.13363	2.09896	1.94728	1.8792	1.70361	1.55544	1.56607	1.60595	1.43804	1.05606	0.843466	0.869137	0.947429	1.0626	1.10007	0.851308	0.487242	0.194296	0.0276016	0	0	0	0	0	0.035444	0.333329	0.844671	1.7338	1.60128	1.5632	1.62494	1.80999	2.10714	2.47136	2.82069	3.05226	3.12398	3.04133	2.85262	2.59182
WBGene00021430	0	0.0575352	0.286353	0.465592	0.320278	0.171713	0.293156	0.842174	1.85151	3.13501	3.93123	3.37297	2.32553	1.54181	1.13832	1.06507	0.920069	0.65271	0.309607	0.0741778	0	0	0	0.104284	0.29768	0.537033	0.698001	0.614578	0.503192	0.514802	0.509518	0.375284	0.196392	0.0626626	0	0	1.23459	1.22634	1.19297	1.13374	1.056	1.01067	1.0198	1.08194	1.18489	1.28831	1.33486	1.30368	1.19681
WBGene00016671	0	0.0990568	0.647189	1.40234	1.31125	0.762532	0.308969	0.0480057	0	0	0	0	0	0	0.0025489	0.0043289	0.0040062	0	0	0	0	0	0	0.099018	0.523824	1.26349	2.2074	2.84846	2.32218	1.51377	1.06767	0.991113	0.928292	0.633172	0.25688	0	9.532	9.34083	8.77179	7.96888	7.23393	6.69082	6.33201	6.06248	5.75218	5.41211	5.20731	5.3282	5.83066
WBGene00000402	2.34681	3.28967	4.39033	6.0148	8.28967	10.2276	9.66944	7.06331	4.43588	2.93296	2.61077	3.23099	4.47876	5.99476	6.82609	5.80086	4.51825	4.37415	5.82714	8.41716	9.93382	8.52568	6.05517	4.52262	4.47579	5.97725	7.67891	7.7976	7.96339	8.07699	6.74849	4.86219	3.16551	2.13994	1.86398	1.90124	252.055	346.707	432.037	500.504	550.9	582.335	595.697	593.096	575.762	544.355	499.374	441.792	375.209
WBGene00235340	0.305237	0.365399	0.578816	0.504572	0.220125	0.0285984	0	0.0268053	0.214318	0.526148	0.870925	1.05171	0.991565	0.803736	0.456392	0.146979	0	0	0	0	0	0.0327085	0.161584	0.372259	0.632745	0.80571	0.6516	0.330752	0.10433	0.0545382	0.184728	0.466212	0.832921	1.10146	0.947413	0.541554	16.5093	19.8258	21.8443	22.7907	23.019	22.6264	21.61	19.9037	17.6989	15.2598	12.8002	10.5045	8.44284
WBGene00016670	0	0	0	0	0	0	0	0	0	0	0	0	0	0	0	0	0	0	0	0	0	0	0	0	0	0	0	0	0	0	0	0	0	0	0	0	1.55239	2.04354	2.48197	2.75615	2.8085	2.67388	2.42265	2.11236	1.80013	1.51667	1.25728	1.02498	0.848144
WBGene00001705	0	0	0	0	0	0	0	0	0	0	0	0	0	0	0	0	0	0	0	0	0	0	0	0	0	0	0	0	0	0	0	0	0	0	0	0	0.0808479	0.0942765	0.107438	0.12454	0.154614	0.200767	0.259453	0.319657	0.362907	0.362702	0.326985	0.286199	0.259864
WBGene00044468	0	0	0	0	0	0	0	0	0	0	0	0	0	0	0	0	0	0	0	0	0	0	0	0	0	0	0	0	0	0	0	0	0	0	0	0	0.62705	0.513517	0.372793	0.252181	0.16847	0.120716	0.100798	0.0956505	0.0975106	0.105245	0.116194	0.123397	0.116885
WBGene00022092	14.6805	19.3427	23.2314	23.3457	21.8146	21.5498	23.759	27.6639	31.7581	35.0881	36.3666	34.008	28.8835	22.8199	17.2029	11.8108	8.75598	9.54312	13.0373	17.2258	20.0042	20.7786	18.7392	14.9381	11.6573	9.78064	8.48477	7.6855	7.78974	8.97341	10.9614	11.208	10.1588	9.15834	9.38056	11.0242	45.4516	41.0173	36.9633	33.2546	30.0243	27.1817	24.6783	22.5869	20.921	19.7185	19.0806	19.008	19.4025
WBGene00022089	323.556	350.271	388.195	417.083	424.819	410.564	380.994	353.215	331.383	316.977	309.949	306.118	297.456	281.808	260.236	242.418	237.892	250.17	264.095	268.699	268.288	264.959	251.042	232.772	224.399	228.117	228.851	221.518	215.062	214.575	221.946	234.179	249.451	267.063	287.421	307.097	677.51	693.305	701.462	699.673	690.466	675.073	655.1	632.466	609.098	586.068	564.243	544.469	527.16
WBGene00022087	7.81639	11.1645	12.9001	13.7113	15.3551	17.2829	17.9792	18.2032	18.7207	18.0148	15.2252	12.3727	10.5125	9.18902	7.21036	4.94399	3.62989	3.19728	2.78384	2.53721	2.16711	1.7237	1.44116	1.65254	2.78304	4.73168	6.51572	6.39622	4.67428	3.29887	2.64859	2.04575	1.41104	1.10899	1.97971	4.36822	25.8972	25.8316	25.6291	25.1454	24.2481	22.9768	21.3984	19.5652	17.6441	15.7398	13.9504	12.3947	11.1911
WBGene00022093	7.77562	9.18832	10.3331	7.84378	5.61445	6.08491	8.88844	12.9909	17.1014	21.1411	24.3161	24.4075	22.6143	19.3705	15.165	11.5127	8.13989	5.58035	4.57483	4.86424	4.76035	4.09186	4.20409	5.75137	8.66437	12.4483	14.4672	13.4737	11.214	8.61676	6.87743	6.6406	7.59519	8.74179	8.46188	7.5194	14.218	14.2331	14.215	14.0688	13.8972	13.6905	13.4253	13.0547	12.5394	11.9014	11.2702	10.7383	10.3445
WBGene00022078	21.7971	22.1809	25.4053	28.7072	36.0643	43.6478	51.3046	60.2614	64.0549	58.1021	45.6953	35.7747	29.7544	26.6389	25.216	23.7073	21.1121	19.9066	20.8672	20.8763	19.1358	16.4529	12.2361	7.55438	4.57939	3.27069	3.22617	4.22227	5.91758	7.36841	9.35359	12.4461	16.8622	21.8131	24.6131	23.7376	24.4916	21.2892	19.1581	17.8338	17.1796	16.842	16.3811	15.5794	14.427	13.0106	11.4834	9.97996	8.68304
WBGene00022077	5.21596	7.19411	8.97191	10.3356	14.4415	19.6166	20.6336	18.0547	14.4992	11.5583	9.59266	8.09473	6.86033	6.14966	5.84539	6.78291	8.12818	7.95218	6.13691	4.22926	3.31857	2.9574	2.48271	2.00256	1.81344	1.85458	2.38271	3.37818	4.5397	5.22539	5.14102	4.46479	3.60285	3.04121	3.2088	3.96134	11.2827	9.56561	8.33205	7.48768	6.87568	6.40801	6.04606	5.8096	5.78349	6.0617	6.70024	7.73861	9.24902
WBGene00022101	0.341743	0.498783	0.953553	1.64476	2.37396	3.11559	3.58653	3.1213	2.14817	1.28765	0.769162	0.426144	0.159011	0	0	0	0.123806	0.599965	1.33674	2.08948	2.74002	2.6465	1.82054	0.941768	0.34138	0.0299106	0	0	0	0	0	0	0.0142795	0.0663286	0.157276	0.272143	1.44666	1.3428	1.23276	1.12636	1.04377	0.984376	0.941153	0.903328	0.855874	0.800683	0.763613	0.758901	0.805193
WBGene00022099	3.41065	4.23647	5.42592	4.97789	3.55757	4.13795	7.44903	12.2204	15.7355	15.672	12.3977	9.01806	6.62041	5.2159	4.19678	4.07664	5.28853	7.25214	7.6722	5.8844	3.82487	2.63076	2.47036	2.64572	2.51937	2.73912	3.60285	4.53242	5.23792	6.67879	9.12355	11.3379	11.9041	10.0081	6.5242	4.0547	40.5557	22.8602	10.3323	2.36715	0	0	0	0	0	0	0.204059	2.2339	4.74945
WBGene00022076	0	0	0	0	0	0	0	0	0	0	0	0	0	0	0	0	0	0	0	0	0	0	0	0	0	0	0	0	0	0	0	0	0	0	0	0	0.276017	0.193383	0.117569	0.0590387	0.0190348	0	0	0	0	0	0	0	0
WBGene00003161	0.650683	1.80595	3.39467	4.11716	3.97384	3.75863	2.86278	1.79471	1.06615	0.881977	1.16277	1.62162	2.18266	2.78178	2.86832	2.81183	2.62477	2.0951	1.16907	0.577116	0.697033	1.60805	3.22444	5.37676	7.74325	9.75991	10.9849	10.5889	9.35929	8.38238	7.71034	6.54574	4.81059	2.80362	1.14826	0.391143	27.8146	18.3609	11.2485	6.53126	3.73231	2.20707	1.47555	1.28426	1.48578	1.99832	2.88129	4.35234	6.77193
WBGene00022075	27.3015	22.002	20.3647	25.1396	28.4793	28.5333	25.7159	24.1868	24.0773	24.0174	23.9991	24.7861	24.1927	21.7857	19.5138	18.0158	17.879	18.395	19.4737	20.7309	21.3415	21.0621	19.5033	17.6864	17.112	17.4309	17.8975	16.4775	13.8086	11.9079	12.0061	14.1728	17.7452	22.0595	26.5686	29.3566	31.6083	31.5715	31.7634	31.7828	31.5181	30.9206	30.111	29.2237	28.3833	27.6833	27.1787	26.9225	26.8541
WBGene00004367	12.3125	12.276	11.2503	9.65918	9.61105	10.3255	10.6637	10.1011	9.29551	8.807	8.75931	8.9	8.80687	8.04287	6.51459	4.68498	3.30941	2.38325	2.18121	3.02272	4.27576	5.24783	5.43737	4.58882	2.95641	1.57641	0.9136	0.94143	1.40312	2.27666	3.4325	4.2952	5.05627	6.24458	8.51236	11.2639	13.0093	12.0765	11.1818	10.3345	9.60728	8.97143	8.48431	8.20148	8.12074	8.14549	8.17388	8.12328	8.0292
WBGene00022100	0.831448	1.42492	1.39139	0.740429	0.523265	1.00283	2.07613	3.08047	3.09017	2.32825	1.49136	0.721936	0.200021	0	0	0.234362	0.625464	0.850232	0.585093	0.204809	0	0	0.469455	1.5072	3.09	4.7606	5.49056	5.67003	5.0963	3.50933	2.21752	1.39834	0.938252	0.693461	0.531152	0.502802	3.65756	3.32687	2.98317	2.58548	2.14853	1.73305	1.35476	1.03243	0.789264	0.636298	0.563852	0.559157	0.613315
WBGene00195990	0	0	0	0	0	0	0	0	0	0	0	0	0	0	0	0	0	0	0	0	0	0	0	0	0	0	0	0	0	0	0	0	0	0	0	0	0	0	0	0	0	0	0	0	0	0	0	0	0
WBGene00022074	10.8343	13.485	16.6643	18.7598	18.7408	16.483	13.5807	11.3934	11.2837	13.5704	16.9375	19.3176	20.4814	21.3834	21.7008	20.6937	17.6031	12.3059	7.54252	4.51318	3.19722	3.48517	4.63907	5.31645	4.91334	4.55934	4.18301	3.36147	2.81015	2.73288	3.00298	3.91437	5.5859	7.6404	8.96615	9.6169	22.835	21.3575	19.9286	18.6523	17.6273	16.8733	16.3831	16.0814	15.8277	15.5265	15.1418	14.8316	14.6996
WBGene00022377	0.674202	0.349655	0.280202	0.176335	0.0941646	0.178382	0.461296	0.888708	1.17926	1.13964	0.893176	0.78657	0.853388	0.901297	0.881356	0.866734	0.847389	0.610221	0.326066	0.257644	0.459802	0.890629	1.24799	1.20925	0.789273	0.382095	0.109602	0	0	0	0.0451294	0.237887	0.542485	0.917755	1.18119	1.07771	0.480627	0.470556	0.535647	0.691849	0.914589	1.15139	1.33655	1.41326	1.3439	1.16423	0.934807	0.697453	0.485558
WBGene00022376	17.2578	20.7917	23.774	25.2027	25.727	28.0917	32.2896	34.4614	32.1096	27.5131	23.6613	20.455	18.3613	16.3534	13.9126	11.2327	8.8237	6.86854	6.20556	7.51562	9.95022	11.9127	12.4656	11.6566	9.75335	7.42149	5.70472	5.13228	4.48842	3.75242	3.93594	4.89062	6.45627	8.44027	10.5918	13.4053	30.5198	27.8507	25.34	23.1415	21.4075	20.0601	18.8838	17.6999	16.4613	15.3504	14.6578	14.6112	15.1498
WBGene00235346	0.555983	0.596828	0.578672	0.269144	0.0266254	0.0635539	0.473065	1.2884	2.43579	3.27204	3.33651	3.0841	2.98554	2.72761	1.82161	0.720638	0.0866827	0	0	0	0	0	0	0.0649852	0.260384	0.588499	0.991705	1.22747	0.929109	0.49142	0.180625	0.0395766	0.0522086	0.187564	0.396112	0.558342	1.95804	1.73169	1.5762	1.43686	1.27983	1.13765	1.03977	0.98717	0.970784	0.978307	0.996351	1.0053	1.00564
WBGene00044651	0.44818	0.945185	1.39053	1.47595	1.1405	0.858707	0.800108	0.69531	0.576263	0.617808	0.929988	1.40494	1.6814	1.9301	2.4922	3.20674	4.42765	5.51242	4.78366	3.32604	1.84982	0.679109	0.0183645	0	0	0	0.0835161	0.508576	1.07027	1.50291	1.5487	1.13678	0.584517	0.191802	0.0236169	0.108815	3.87833	3.91859	3.98965	4.10888	4.21805	4.22956	4.11701	3.89462	3.57634	3.20975	2.85869	2.58436	2.39229
WBGene00022378	36.353	41.2699	36.1566	24.8901	16.3528	11.892	11.1135	12.3916	14.189	15.9434	18.0248	20.6001	21.5569	19.0847	16.4381	16.0456	18.8951	24.8516	28.8029	28.9738	30.1857	32.9793	33.4821	32.4157	33.5569	36.8315	38.7249	37.1358	33.1668	28.1376	22.9379	18.8657	16.4804	16.4385	19.9289	27.3043	109.857	84.822	62.8821	45.6398	33.1031	24.6123	19.6032	17.4871	17.5914	19.1426	21.3946	23.8231	26.0165
WBGene00006705	1.23466	1.19779	2.29657	3.6425	3.68531	2.35744	1.08011	0.259694	0	0	0	0	0	0.409758	1.27764	2.30079	2.68143	2.28893	1.29189	0.468898	0.0561859	0.0605317	0.447025	1.14305	1.93525	2.43908	2.75134	3.12226	3.17169	3.1656	3.83397	4.88295	5.41553	4.80986	3.39469	2.06383	1.17792	1.25913	1.40702	1.56453	1.67193	1.68417	1.62196	1.54588	1.50885	1.541	1.63824	1.76009	1.86284
WBGene00022382	16.1315	16.4952	13.5332	9.78161	7.30953	7.79759	10.1597	12.2217	13.0415	13.0258	12.6151	11.619	11.0691	12.8001	17.0044	20.3404	19.3078	15.125	10.2689	7.28634	5.85583	4.86171	4.23248	4.33046	5.4745	7.91547	11.5058	15.0153	17.7718	19.6178	19.2022	15.7916	11.3006	8.17604	8.34846	11.9514	16.9055	15.0853	13.8192	13.1513	13.0307	13.3175	13.887	14.5611	15.2107	15.8528	16.4228	16.8018	17.1349
WBGene00050885	2.95446	4.98481	5.57685	4.51709	3.31919	2.05419	1.02313	0.317426	0	0	0.0098481	0.284427	0.646824	0.941611	0.984196	0.961693	1.03393	0.842214	0.452455	0.227034	0.322789	0.7874	1.53592	2.63348	4.15381	5.54491	5.66008	4.96669	4.10321	2.57584	1.22644	0.405816	0.0972869	0.192834	0.555441	1.37651	6.09877	6.45246	6.54459	6.43345	6.28946	6.18496	6.12458	6.08692	6.05199	5.96473	5.7805	5.56097	5.37428
WBGene00022379	0	0.0124089	0.257294	0.590852	0.69726	0.509652	0.244744	0.0618254	0.0168576	0.144256	0.462499	0.945438	1.44634	1.52359	0.91348	0.314366	0.0059699	0	0	0	0	0	0.0025418	0.0044949	0.0036507	0.0020966	0.0009115	0.0005613	0.0010999	0.0021938	0.002873	0.0014345	0	0	0	0	0.589475	0.490467	0.431225	0.406381	0.422647	0.475656	0.542406	0.605859	0.669403	0.730937	0.77362	0.774219	0.724704
WBGene00022380	33.8912	42.6379	55.855	63.7072	68.6116	70.028	64.6545	56.7086	47.824	38.3956	30.2454	25.9661	24.5582	25.1385	26.2733	25.5314	23.1904	21.5146	20.2662	19.8207	19.3014	18.4441	17.276	16.1788	16.3266	20.123	27.1303	33.498	36.6693	36.5318	35.3596	34.9021	34.053	32.1771	30.7847	30.647	73.8557	72.706	70.5929	67.6443	64.4923	61.5597	58.9635	56.5055	53.9996	51.4184	48.9052	46.6693	44.768
WBGene00022381	17.5083	27.5456	40.6968	49.1122	48.4882	44.5122	40.2958	37.9849	36.7461	35.3274	33.6264	32.5829	32.2054	31.9328	31.4483	29.3895	25.6677	20.6808	17.113	17.425	20.9831	25.8622	29.5712	30.1253	27.9254	25.497	21.0264	14.7205	9.54068	7.02839	6.55606	6.59773	6.92741	7.66966	8.99147	11.6257	45.8141	46.85	46.9475	46.365	45.6157	44.7201	43.6555	42.4219	40.9945	39.3755	37.3942	35.0329	32.7341
WBGene00022375	0	0	0	0	0	0	0	0	0	0	0	0	0	0	0	0	0	0	0	0	0	0	0	0	0	0	0	0	0	0	0	0	0	0	0	0	0.154558	0.180398	0.219523	0.274831	0.331585	0.366885	0.376265	0.358062	0.311727	0.24445	0.173796	0.112941	0.0677488
WBGene00022374	0.009796	0.0668778	0.152516	0.136322	0.0582361	0	0	0	0	0	0.101223	0.447086	1.01538	1.69804	1.98473	1.44913	0.652842	0.132183	0	0	0	0	0	0	0.0045726	0.0054733	0.003824	0.0019639	0.0007353	0	0	0	0	0	0	0	0.0805659	0.0316095	0	0	0	0.0062302	0.0458898	0.106284	0.1871	0.284756	0.389455	0.480608	0.520723
WBGene00044485	0	0.30367	1.04178	1.72756	1.36292	0.703039	0.227648	0	0	0	0	0	0.0425702	0.166747	0.324298	0.391681	0.249515	0.0974116	0.0100868	0	0	0	0	0	0	0.0008307	0.0014954	0.0023665	0.0036991	0.0043582	0.0011998	0	0	0	0	0	0.595632	0.754916	0.934273	1.022	1.01431	0.934829	0.838047	0.777027	0.778276	0.846971	1.00058	1.25082	1.59452
WBGene00021876	14.8444	16.5913	18.4367	14.3897	7.88565	3.69083	1.8268	1.19955	1.76241	3.22885	5.08629	7.01186	8.51215	8.02088	5.57949	3.31525	2.18963	1.56884	0.935549	0.469156	0.377995	0.964952	2.32159	4.32204	6.86098	9.84118	12.3752	14.7372	18.278	22.3153	24.7811	26.0716	25.9237	23.7241	19.3959	15.7555	20.1109	12.6862	7.4597	4.0996	2.1826	1.26655	1.01503	1.19466	1.60392	2.07384	2.5186	2.92132	3.3166
WBGene00021877	0.183235	0.937459	2.08939	2.28966	2.06618	2.27568	2.72651	2.7671	2.38958	1.80368	1.14909	0.551805	0.168642	0	0	0	0	0	0.0036563	0.0055474	0.0049792	0.0014653	0	0	0	0	0	0	0.15751	0.532946	1.07176	1.54851	1.54624	0.954653	0.340387	0.0243369	1.79383	1.66971	1.49236	1.2931	1.13601	1.04604	1.00278	0.962078	0.895346	0.790403	0.66313	0.521937	0.375304
WBGene00219424	0	0	0	0	0	0	0	0	0	0	0	0	0	0	0	0	0	0	0	0	0	0	0	0	0	0	0	0	0	0	0	0	0	0	0	0	0.0267712	0.0424609	0.0532408	0.0524941	0.0447727	0.0345571	0.0243919	0.0155689	0.008631	0.0036412	0.0003829	0	0
WBGene00021868	16.7354	22.6394	28.7748	35.2913	41.1899	46.8864	51.1091	55.7124	61.5892	65.5934	65.1388	62.553	60.7474	59.017	54.2064	47.3308	40.7831	34.5092	29.4379	27.506	27.4269	26.7325	24.3602	21.8322	20.5867	19.5432	18.5372	16.6845	14.2957	13.2448	13.9902	15.0325	15.5002	14.9559	13.6793	13.5454	110.817	115.197	117.589	118.144	117.539	115.476	111.731	106.332	99.3752	91.1869	82.6142	74.4492	66.9444
WBGene00045397	0.0108086	0.0602709	0.130472	0.110053	0.0474722	0.0081318	0	0	0	0	0	0	0.0001281	0.0002915	0.0001971	7.74e-05	9e-06	0	0	0	0	0	0	0	1.17e-05	6.16e-05	0.0001478	0.0002555	0.0003037	7.25e-05	0	0	0	0	0	0	0.671492	0.651016	0.562098	0.474654	0.430064	0.450426	0.542373	0.695974	0.884201	1.05965	1.14842	1.11579	1.00184
WBGene00021875	8.32786	8.76103	9.04191	5.1963	1.74615	1.14795	3.82083	9.35271	16.0135	19.6881	17.8208	12.9307	8.68733	6.94662	6.71632	6.23478	4.91795	3.07993	2.04261	1.79745	1.94629	2.13039	2.20727	2.15028	2.10904	2.42972	3.15093	4.30866	5.25099	5.81917	5.82876	5.3389	5.12571	5.79637	7.13501	8.24776	7.35553	7.62487	7.95529	8.20233	8.2004	8.0375	7.86422	7.77386	7.85165	8.16814	8.71865	9.36868	9.82677
WBGene00044487	0	0	0	0	0	0	0	0	0	0	0	0	0	0	0	0	0	0	0	0	0	0	0	0	0	0	0	0	0	0	0	0	0	0	0	0	0	0	0	1.24e-05	5.8e-05	8.4e-05	8.55e-05	5.46e-05	0	0	0	0	0
WBGene00021894	2.95805	4.53079	5.91142	5.79588	4.86688	4.06454	3.45461	3.46607	3.70877	3.60348	3.01502	2.31751	1.77532	1.36921	1.47138	2.13283	2.76415	2.49462	1.6443	1.09056	0.937627	0.930601	1.14581	1.88137	3.33675	5.58993	7.97999	8.92326	7.25134	4.27846	1.88996	0.566906	0.19913	0.555149	1.3041	2.00838	5.44845	5.23198	5.11956	5.05413	4.99313	4.92199	4.77823	4.62561	4.5517	4.59183	4.76982	5.11195	5.5502
WBGene00044488	0	0	0	0.219215	0.673875	0.928572	0.736977	0.436102	0.191447	0.0441171	0	0	0	0	0	0.000456	0.0013981	0.0010492	0.0005225	0.0001629	0	0	0	0	0	0	0	0	0.0002697	0.001049	0.0022529	0.0035283	0.003912	0.001892	0	0	0.243374	0.423846	0.621683	0.834171	1.04277	1.19094	1.25894	1.22507	1.09109	0.899857	0.693607	0.50656	0.359356
WBGene00235268	8.92532	8.34414	8.14253	9.27324	11.3883	13.0853	12.3157	10.0123	7.78963	6.73642	7.41139	10.0779	13.921	17.2215	17.4417	13.6313	10.9175	10.7833	12.0805	13.6169	13.5596	10.8813	7.93921	7.20703	9.07417	11.8311	13.6307	14.0385	12.2174	9.48243	7.97281	6.99951	7.1696	8.91344	10.955	10.5757	10.5897	73.0106	185.759	359.495	595.99	884.916	1205.9	1529.74	1822.29	2047.53	2171.42	2169.41	2034.4
WBGene00043062	0.670823	0.667953	0.247079	0	0	0	0	0	0	0.0023329	0.004069	0.0033216	0.0018889	0.0007177	9.44e-05	0	0	0	0	0	0	3.14e-05	0.0003208	0.0008659	0.001644	0.0023874	0.0023381	7.05e-05	0	0	0	0	0	0.0235596	0.164105	0.402875	0.459171	0.499632	0.549603	0.605943	0.679527	0.761231	0.826045	0.858265	0.86311	0.834908	0.760724	0.659799	0.552364
WBGene00043702	0	0	0.0550635	0.306435	0.981562	2.01775	2.53914	2.02598	1.19255	0.533844	0.132114	0	0	0	0	0	0.00297	0.0038195	0.0025741	0.0012457	0.0003671	0	0	0	0	0	0	4.08e-05	0.000469	0.0012188	0.0020932	0.0024858	0.0012245	0	0	0	0	0	0	0	0	0	0.0064191	0.0179032	0.0351775	0.0586798	0.0876551	0.119036	0.146366
WBGene00021879	0.0716759	0.152516	0.174971	0.0642509	0	0	0	0	0	0	0	0.0007915	0.0007898	0.0004603	0.0001648	1.08e-05	0	0	0	0	0	0	4e-06	5.38e-05	0.0001506	0.000293	0.0004323	0.0004295	0	0	0	0	0	0	0	0.0171154	0.313272	0.373344	0.39502	0.38087	0.329132	0.256726	0.182937	0.117688	0.0653402	0.026626	0.0001708	0	0
WBGene00044495	0	0	0.359776	0.940911	1.31464	1.766	2.06336	1.70672	1.09708	0.637869	0.450844	0.46784	0.478633	0.324738	0.133863	0.020926	0	0	0	0	0	0.0304991	0.139642	0.325829	0.55659	0.706016	0.707875	0.649561	0.527771	0.495993	0.566938	0.543187	0.397009	0.185518	0.0177656	0	2.71711	2.49267	2.18286	1.8807	1.62804	1.39888	1.19787	1.04506	0.935092	0.836972	0.726733	0.603397	0.470286
WBGene00044492	0.020124	0.0651269	0.111297	0.0699363	0.0210095	0	0	0	0	0	0	0	0.0003014	0.0002745	0.0001405	3.85e-05	0	0	0	0	0	0	0	4.7e-06	3.57e-05	9.27e-05	0.0001708	0.0002347	0.0001768	0	0	0	0	0	0	0	0.0692195	0.0746016	0.0669375	0.0524238	0.0371328	0.0236362	0.0128999	0.0050173	0	0	0	0	0
WBGene00021872	0.0196826	0.220617	0.64478	1.83339	3.6892	4.64981	3.97721	3.12217	2.42616	1.92162	1.56092	1.22818	0.922916	0.524195	0.178616	0.0050897	0	0	0	0	0	0.0019334	0.0022873	0.0016681	0.0009582	0.0005564	0.0005851	0.0009795	0.0013968	0.0009365	0	0	0	0	0	0	3.76885	3.53179	3.18059	2.82854	2.5245	2.25444	2.02575	1.81086	1.5829	1.33739	1.10181	0.898439	0.723929
WBGene00021881	0	0	0	0.0001535	0.000558	0.0009543	0.0006648	0	0	0	0	0	0	0.0125669	0.122173	0.307206	0.449439	0.341683	0.171236	0.0532084	0	0	0	0	0	0	0	0.000654	0.0006522	0.0004266	0.0002155	7.73e-05	5.8e-06	0	0	0	0.103822	0.14603	0.215902	0.292783	0.339146	0.325555	0.27394	0.208026	0.142554	0.0862442	0.0432352	0.0145548	0
WBGene00021882	2.19812	2.8201	3.43097	4.03986	3.87109	3.92175	4.70697	5.47634	5.59171	4.81855	3.49383	2.3403	1.48035	1.07488	0.935593	0.804299	0.580656	0.261836	0.0495429	0	0	0	0.0297338	0.146311	0.307964	0.473331	0.493656	0.309368	0.103797	0	0.0003285	0.164144	0.507304	1.00692	1.51191	1.85204	3.28495	2.8558	2.44071	2.08013	1.76228	1.4941	1.29453	1.15005	1.04558	0.954178	0.853143	0.767588	0.740573
WBGene00021871	0.0050368	0.0378667	0.0755821	0.05729	0.0221325	0.0018279	0	0	0	0	0	0	8.19e-05	0.0002764	0.0005224	0.0009047	0.0010183	0	0	0	0	0	0	0.0330111	0.178846	0.433707	0.760209	0.985366	0.790551	0.446861	0.183693	0.0329169	0	0	0	0	0.405024	0.519326	0.587094	0.583885	0.529858	0.464701	0.413186	0.383151	0.371333	0.374537	0.38385	0.378619	0.350351
WBGene00235102	51.5568	63.5191	68.7881	66.0403	61.2648	58.0117	55.5888	53.5935	52.7002	52.6553	53.5131	56.0612	58.1876	58.2055	54.8114	48.3532	44.0616	42.7033	41.8787	39.9852	35.4333	30.9067	28.7351	28.7838	30.4157	32.8459	33.2958	28.8328	21.1439	15.4293	13.431	14.1524	16.4412	19.9349	26.0884	37.1474	61.2536	56.4281	52.3102	48.7908	45.8878	43.4597	41.3299	39.5079	37.9928	36.7664	35.9969	35.8081	36.1849
WBGene00021883	70.4022	97.7458	131.268	152.781	154.359	156.119	167.607	178.103	179.381	172.33	162.401	153.69	149.306	155.216	168.433	173.889	160.003	135.52	114.731	104.437	101.275	99.9204	102.409	111.508	124.734	136.276	140.625	132.563	114.261	91.674	71.3273	54.6958	43.8088	40.1531	43.1451	52.5537	565.049	640.895	696.187	723.516	721.355	690.195	635.802	566.42	491.104	418.232	353.946	301.423	261.572
WBGene00021884	7.92012	10.0263	7.65231	5.28461	4.08539	3.1264	2.33595	2.29771	3.29108	5.07415	6.70532	6.91641	5.55906	4.32493	4.01294	3.46613	2.64537	2.27184	2.35863	2.79473	3.31923	3.67252	3.64402	3.08378	2.01895	0.970989	0.261407	0	0	0.136333	0.569556	1.16962	1.60849	1.81306	2.48705	4.58481	4.86165	4.89692	4.77941	4.58098	4.33907	4.02229	3.57636	3.0268	2.44641	1.91654	1.50349	1.22621	1.06517
WBGene00021898	0.343688	0.244035	0.270957	0.242469	0.129857	0.0414797	0	0	0	0	0	0	0	0.0003974	0.0003935	0.000199	4.69e-05	0	0	0	1.88e-05	0.0001715	0.0004307	0.0007453	0.0009507	0.000681	0	0	0	0	0	0.0099375	0.0666644	0.168484	0.307036	0.41409	0.420461	0.266036	0.165935	0.0959016	0.0434615	0.0060291	0	0	0	0	0	0	0
WBGene00021886	1.21425	0.826504	0.557106	0.592935	0.389177	0.236491	0.266185	0.463089	0.703832	0.769963	0.606202	0.43907	0.342175	0.267315	0.151831	0.119382	0.228693	0.40176	0.404823	0.264547	0.126393	0.0356797	0	0	0	0	0	0	0	0.0234913	0.196615	0.529882	1.02793	1.56819	1.77714	1.49249	2.5522	2.66223	2.65443	2.56719	2.4129	2.16259	1.80265	1.41386	1.0856	0.86571	0.768224	0.788875	0.913941
WBGene00044493	9.44949	11.0268	11.9118	13.8675	14.9471	15.7573	17.7101	20.6204	21.6019	19.4093	15.8574	13.6363	11.892	10.3581	8.99969	7.02099	5.70202	4.80806	4.11293	4.12966	4.74126	5.9085	7.47806	8.28236	7.38881	5.85309	4.38338	3.0223	1.94454	1.36409	1.21414	1.28803	1.65516	2.56846	4.45579	7.15426	11.3006	10.4791	9.14653	7.54256	5.97064	4.60127	3.54121	2.80885	2.33295	1.98828	1.66571	1.33997	1.04539
WBGene00021887	0.150325	0.149764	0.0522209	0	0	0	0	0	0	0.0005775	0.0009168	0.0007312	0.0004095	0.0001526	1.81e-05	0	0	0	0	0	0	6.5e-06	7.09e-05	0.0001928	0.0003676	0.0005361	0.0005292	2.8e-05	0	0	0	0	0	0.0047882	0.0360412	0.0895272	0.0508341	0.0113414	0	0	0	0	0	0	0	0	0	0	0
WBGene00006708	28.9982	38.1685	44.0927	45.3203	50.8012	60.1843	70.401	77.8835	79.2769	73.7113	63.4139	52.4244	43.1956	37.7858	34.2342	30.0908	28.7452	33.3571	42.3793	52.4443	58.1127	58.6786	58.8359	60.2639	61.0923	58.8299	53.1684	45.8801	39.4779	34.8949	31.278	27.641	23.576	19.563	17.9495	21.3611	73.4285	80.8735	87.0594	90.2734	90.3129	87.7282	83.2903	77.6391	71.221	64.3569	57.532	51.3377	46.2609
WBGene00021888	72.8099	126.843	203.154	273.747	310.928	322.46	317.07	306.692	300.257	298.828	299.596	300.639	298.115	289.551	271.43	243.357	214.286	196.71	197.907	211.887	232.174	254.602	272.565	284.823	295.167	305.155	315.72	329.596	336.142	317.117	266.999	198.801	129.306	74.1932	44.8464	44.9822	334.545	397.385	453.651	498.145	529.121	545.791	549.772	543.334	528.775	508.405	484.127	457.307	428.618
WBGene00021870	89.7741	93.7766	90.2092	88.0447	88.7849	91.303	94.6784	99.9834	107.841	117.309	128.332	143.276	164.453	197.781	237.83	267.959	282.28	276.482	260.985	248.194	239.853	235.045	234.909	242.573	259.978	284.669	310.436	323.321	311.528	279.635	232.944	177.176	125.44	90.5612	78.4364	81.2909	226.454	400.258	612.753	854.362	1117.79	1393.97	1671.98	1942.68	2200.61	2441.37	2659.67	2851.34	3012.84
WBGene00021897	0.319752	0.251697	0.0718541	0.103191	0.362763	0.576396	0.496936	0.311488	0.148123	0.0438474	0	0	0	0	0	0	0	0	0.0561294	0.275793	0.659492	1.15201	1.36072	1.10548	0.648394	0.281112	0.066176	0	0	0	0	0	0	0.0262428	0.101404	0.215342	0.167093	0.0980709	0.0452706	0.0099173	0	0.006623	0.044959	0.113882	0.214736	0.345388	0.496421	0.650261	0.779368
WBGene00002243	0.233177	0.262459	0.209601	0.413027	0.634967	0.728608	0.553831	0.312654	0.121716	0.0051428	0	0	0	0.0652708	0.207654	0.361777	0.334934	0.17432	0.0312337	0	0	0	0	0.235664	0.925839	2.04494	3.35784	3.96818	2.96024	1.79467	1.09733	0.683339	0.389363	0.160438	0.0800132	0.125092	0.92698	0.88006	0.740811	0.565915	0.389235	0.236579	0.119209	0.0396302	0	0	0.0085532	0.0583374	0.133272
WBGene00021890	11.8217	13.6372	13.639	11.9967	12.0021	12.0068	11.0854	9.17542	7.53784	7.36697	8.21599	8.36481	7.95769	8.50191	10.9775	14.5966	16.2797	15.7815	14.4776	12.2169	9.57232	7.48631	5.95226	5.19378	5.90861	7.91699	10.0622	11.2691	12.0671	13.6268	14.1921	13.1622	11.5936	10.4844	10.0722	10.5621	20.0331	18.6575	17.571	16.8944	16.8063	17.3518	18.5247	20.2837	22.5019	24.9217	27.1307	28.763	29.7071
WBGene00219425	0.000499	0.0001035	0	0	0	0	0	0.000144	0.0007449	0.0018141	0.0032393	0.004417	0.0038977	0	0	0	0	0	0.144809	0.54352	1.18137	1.88077	2.00557	1.46046	0.79901	0.313671	0.049517	0	0	0	0	0	0	0.0011767	0.0017321	0.0011705	0.427378	0.465971	0.45532	0.46478	0.564652	0.795208	1.17217	1.68196	2.27439	2.84913	3.2595	3.49916	3.62462
WBGene00021892	0	0	0	0	0	0	0	0	0	0	0	0	0	0	0	0	0	0	0	0	0	0	0	0	0	0	0	0	0	0	0	0	0	0	0	0	0.375742	0.331909	0.285333	0.240249	0.202901	0.178988	0.180642	0.215583	0.285793	0.386666	0.504097	0.609173	0.661126
WBGene00021869	0.234776	0.312171	0.214316	0.282882	0.348916	0.239203	0.119077	0.0383428	0	0	0	0	0	0	7.92e-05	0.0004609	0.0003426	0.0001509	1.83e-05	0	0	0	6.48e-05	0.000256	0.0005477	0.0008738	0.0010023	0.0004489	0	0	0	0	0	0	0.0319695	0.114977	2.03788	1.22185	0.6077	0.200622	0	0	0	0	0	0	0.0229718	0.126091	0.235273
WBGene00003008	0.161935	0.109359	0.137808	0.0932087	0.0314432	0	0	0	0	0	0	0	0.0003199	0.0003326	0.00018	4.99e-05	0	0	0	5.95e-05	0.0001727	0.000317	0.0004119	0.0002602	0	0	0	0	0	0	0.027071	0.0873766	0.18299	0.300838	0.377434	0.297834	9.05061	9.02387	9.47176	10.2381	11.0907	11.7091	11.9742	11.925	11.5736	10.9576	10.1693	9.26746	8.33665
WBGene00021893	2.87742	1.60913	1.09427	0.47515	0.297591	0.904489	2.21959	3.70933	5.0514	6.06989	6.11983	4.46297	2.35338	0.838073	0.184573	0.135242	0.229595	0.166089	0.100376	0.138177	0.318315	0.631489	0.896556	0.874235	0.542119	0.207352	0	0	0.199137	0.70741	1.42853	2.32269	3.5864	5.07846	5.71202	4.52987	4.96338	4.56371	4.04232	3.52046	3.09569	2.75056	2.46993	2.27871	2.19885	2.24039	2.38662	2.57668	2.72498
WBGene00022069	35.4644	43.8879	50.2786	53.3106	56.8887	57.7688	55.5779	51.4414	47.743	45.7193	46.0503	49.0447	53.0771	57.332	58.8844	55.0382	47.5096	39.9502	36.6122	39.7649	45.5294	48.3891	48.9464	49.9043	51.0076	51.6867	50.7518	45.9052	35.0765	24.7973	19.3386	19.1266	21.3774	23.787	26.6459	30.4855	169.867	159.001	148.452	138.726	130.237	122.982	116.838	111.347	105.937	100.283	94.4766	88.6807	83.1559
WBGene00022067	2.30739	4.22318	6.40212	5.85458	3.74051	2.5589	2.77754	3.70925	5.01383	6.46732	7.18063	6.07523	4.43708	3.32493	3.3081	4.34693	5.38174	5.52518	4.70918	3.88676	3.20334	2.58037	2.06065	1.92946	2.32886	2.81725	2.79023	2.07067	1.30474	1.15863	1.52565	1.80932	1.9265	1.88894	1.64282	1.53032	7.81515	6.63197	5.82874	5.36925	5.04688	4.72286	4.33154	3.84867	3.31581	2.83947	2.52033	2.37728	2.36375
WBGene00022071	0	0	0	0.0701953	0.378912	0.882077	1.25326	1.08668	0.683848	0.329985	0.10152	0	0	0	0	0	0.0011389	0.0019193	0.0014063	0.000737	0.0002576	2.5e-06	0	0	0	0	0	0	4.86e-05	0.0003648	0.0009389	0.0017117	0.0023693	0.0023037	0.0003118	0	0.0227161	0.0158875	0.0095776	0.0047325	0.0014436	0	0	0	0	0	0	0	0
WBGene00022072	12.5672	13.2168	12.3572	11.757	13.4389	13.4796	11.373	9.74746	10.667	13.7531	16.9943	18.546	17.5737	15.9851	14.4472	12.8505	10.6035	9.92024	11.6305	14.6877	15.7491	13.4528	10.9209	9.79516	9.68622	10.4614	11.4525	11.8547	11.1993	10.2063	9.1401	9.34596	10.6771	12.3796	13.3398	12.8212	19.0309	17.1853	15.4554	14.1074	13.1619	12.5312	12.098	11.7908	11.6798	11.8993	12.5724	13.668	14.9503
WBGene00235279	0.139602	0.277246	0.291161	0.129815	0.0223996	0	0	0	0	0	0	0	0	0	0.0719966	0.274186	0.536435	0.570369	0.362272	0.164029	0.0404767	0	0	0	0	0	0	0.0011161	0.0008199	0	0	0	0	0	0	0.0395489	1.10283	1.03658	0.949423	0.880587	0.861587	0.882984	0.896588	0.847997	0.750232	0.647878	0.569047	0.525506	0.510524
WBGene00022073	0.788309	0.616232	0.426508	0.273614	0.514657	1.01274	1.62055	2.3781	3.09315	3.62608	4.23229	5.20471	5.75868	5.85998	6.645	8.10556	9.7808	13.1908	16.384	17.2619	14.7231	10.6404	6.28089	2.75501	0.769978	0.005845	0.519841	2.5505	5.99263	9.75032	11.0471	9.44758	6.40828	3.52206	1.75943	1.01743	53.8295	63.9524	73.6091	82.4076	90.6844	98.5473	106.156	113.451	120.255	126.443	131.573	134.846	135.045
WBGene00003153	32.0274	44.1693	51.2903	51.9453	46.9676	39.9239	34.3283	31.5901	31.2865	31.8933	31.8148	30.2567	28.3579	28.1007	28.4185	26.3362	23.9089	24.6242	28.1277	32.5175	33.6748	30.3086	26.8919	27.1264	30.1866	32.7999	33.4785	31.6199	27.9651	24.4489	21.1521	16.467	12.265	10.9267	13.7931	21.0904	243.171	241.313	236.966	228.798	217.134	201.635	182.69	161.426	139.353	117.805	97.9317	80.5355	65.9972
WBGene00023187	0.533555	0.491417	0.375581	0.269932	0.142723	0.130514	0.21766	0.303893	0.368363	0.489256	0.711558	0.928637	1.00036	1.21781	1.75612	2.27616	2.25373	1.38734	0.566312	0.150201	0.121212	0.37112	0.715592	0.881336	0.791194	0.879417	1.38678	2.25738	2.84787	2.59556	1.7586	0.939544	0.369995	0.118308	0.135419	0.329722	3.58642	3.14057	2.80614	2.58247	2.3988	2.2102	2.03412	1.85082	1.62719	1.382	1.14769	0.92708	0.740791
WBGene00020729	0	0	0	0	0	0	0	0	0	0	0	0	0	0	0	0	0	0	0	0	0	0	0	0	0	0	0	0	0	0	0	0	0	0	0	0	0.201463	0.15503	0.119991	0.0975894	0.0790182	0.0571767	0.0356272	0.017292	0.0039775	0	0	0.0062727	0.0250423
WBGene00022063	1.10547	2.71566	4.6535	5.76756	5.33116	4.38885	3.81046	3.35131	3.28726	3.29291	2.87915	2.21943	1.5775	1.34729	1.62137	1.97797	1.8673	1.34946	1.03769	1.12852	1.82612	3.06576	4.23535	4.5373	3.72994	2.68747	1.83445	1.04643	0.378827	0	0	0	0	0	0	0.152046	4.74518	4.05595	3.31983	2.66914	2.15476	1.77438	1.50274	1.31808	1.20372	1.11837	1.00457	0.87704	0.757739
WBGene00022062	0	0	0	0.0009232	0.0035612	0.0030184	0.0018025	0.0008003	0.0001883	0	0	0	0	0	0	0	7.25e-05	0.0005936	0.0015711	0.0026628	0.0027188	0	0	0	0	0	0	0	0.192898	0.602429	1.15834	1.55513	1.4834	0.932137	0.421342	0.110489	0.0258218	0.0130786	0.0042113	0	0	0	0	0	0	0	0	0	0
WBGene00019766	2.50652	3.76082	3.96862	3.1575	3.3559	3.86546	4.03589	3.7154	2.99412	2.40909	2.50843	3.29073	4.45199	5.61609	5.79934	4.19709	2.40345	1.89997	2.27482	2.55346	2.25196	1.60365	1.1082	0.778087	0.587654	0.690477	1.0476	1.39742	1.22605	0.893489	0.823279	1.08228	1.43284	1.5803	1.43767	1.67142	6.12945	5.79879	5.51796	5.26829	4.9809	4.6238	4.25419	3.95247	3.74631	3.6345	3.60289	3.63693	3.71739
WBGene00235356	0	0	0.452009	1.53818	2.60979	3.19445	3.64337	4.97128	7.3768	9.07195	8.2378	5.52279	3.06883	1.5077	0.518294	0.0354173	0.225467	1.17016	2.67399	3.63197	2.9883	1.70437	0.714055	0.13203	0	0	0	0	0	0.0121983	0.0211809	0.0198352	0.0057514	0	0	0	1.17282	1.16092	1.15824	1.14909	1.08688	0.962544	0.816938	0.672575	0.538636	0.422885	0.338097	0.28656	0.256466
WBGene00022059	13.2385	15.1579	14.6058	14.0403	13.5842	12.1419	11.1361	11.4426	12.4507	13.2193	13.2973	13.1282	13.1976	11.8602	9.74262	8.7338	7.48557	6.61629	7.50615	9.43474	11.3131	13.4281	15.6103	17.8164	21.045	25.7899	30.3003	32.7818	32.5137	30.4572	26.1486	22.6658	19.7754	16.702	13.8928	12.5055	23.8073	22.3494	20.8437	19.4152	18.1345	16.8803	15.5218	14.0456	12.5497	11.1706	9.99625	9.05682	8.34267
WBGene00196015	4.0725	5.66368	6.98856	7.73319	6.77195	4.46913	2.48142	1.57424	1.94864	3.73733	6.60561	9.17681	9.3329	7.30377	5.41344	4.50397	3.51845	2.2262	1.40337	1.25523	1.32559	1.24381	1.17898	1.08153	0.739915	0.330568	0.0566018	0.0309301	0.321669	0.947302	1.74853	2.55418	3.04328	2.9883	2.60723	2.8116	3.81508	3.41842	3.08844	2.83407	2.63219	2.50065	2.44266	2.40848	2.29713	2.06726	1.76803	1.44848	1.14263
WBGene00003286	1.54895	2.39741	3.58332	3.69364	3.12332	2.83877	3.1613	3.4691	3.85794	4.38125	4.67865	4.38153	3.93333	3.23522	2.08025	1.26404	0.643808	0.183944	0	0	0	0	0	0	0	0	0	0	0	0.0864651	0.309166	0.678799	1.10242	1.42645	1.47859	1.38832	2.55967	2.40161	2.195	1.9932	1.77883	1.50201	1.16657	0.839247	0.570888	0.386444	0.292633	0.281645	0.333033
WBGene00022060	0	0.0472695	0.213139	0.327421	0.217412	0.0952375	0.0195401	0	0	0	0	0	0	0.0001247	0.0004595	0.0003188	0.0001307	1.92e-05	0	0	0	0	0	0	0	0	7.48e-05	0.000355	0.0008031	0.0012043	0.0009079	0	0	0	0	0	0.0358339	0.0882626	0.162887	0.2502	0.351198	0.456317	0.557282	0.64309	0.684219	0.662214	0.589306	0.498242	0.418633
WBGene00020831	12.0166	15.1082	17.0703	19.7929	22.6304	21.7599	20.3129	19.855	19.2397	18.0009	17.4879	19.3001	20.9896	20.1458	18.7244	19.218	20.02	19.7514	19.7109	21.3387	24.0733	24.8938	23.0444	20.4756	18.4479	18.0442	19.2015	19.3189	17.8595	16.1809	14.1433	11.2093	8.53568	7.18274	7.22159	8.97324	50.3907	59.2626	68.7397	78.3621	87.7682	96.1773	102.876	107.383	109.116	107.69	103.237	96.5109	88.2462
WBGene00020833	1.22428	1.66618	1.16048	0.66972	0.494214	0.239571	0.0856829	0.177579	0.609477	1.4264	2.46007	3.20656	3.09695	2.44098	2.10042	2.18143	2.06459	2.09919	2.99026	4.36675	4.66559	3.62621	2.45058	1.84608	1.7315	1.62656	1.48524	1.27409	0.981614	0.551142	0.188043	0	0	0	0.126175	0.57734	16.3179	20.7642	25.5882	31.1969	37.4309	43.5829	48.8121	52.591	54.6474	54.7371	52.79	48.6602	42.3996
WBGene00021089	2.46802	1.70152	1.20482	0.954465	0.686461	0.889043	2.02634	4.24715	7.41357	9.58709	8.88966	6.05398	3.47961	1.93541	0.979581	0.524931	0.587089	0.691337	0.496621	0.341818	0.395943	0.694462	1.08033	1.67265	2.8654	4.69137	6.28781	6.00829	5.22347	5.70194	7.27735	8.75912	8.60967	6.61124	4.96679	3.66717	7.08592	12.3616	20.2552	30.8739	43.9236	58.5931	73.7675	88.3625	101.477	112.358	120.45	125.572	128.096
WBGene00021088	141.396	185.883	204.86	199.424	188.135	172.293	160.051	152.677	146.686	142.549	141.807	141.42	133.311	119.647	104.19	87.7241	71.8694	63.9289	64.8877	68.2561	69.2324	71.4465	76.3592	82.865	90.0956	94.881	94.7248	88.6657	82.3864	80.7318	83.6589	83.8494	79.4921	74.3795	79.4513	101.125	452.607	425.457	394.24	362.853	333.963	307.622	283.273	260.086	237.806	216.691	197.527	180.917	167.203
WBGene00021087	0	0.0278725	0.361743	1.04647	1.73547	1.41234	0.818704	0.347515	0.0678159	0	0	0	0	0	0	0.0021533	0.0020537	0.0011139	0.0003748	0	0	0	0	0	0	0	0	0.0005416	0.0016791	0.0031555	0.0038262	0.0014896	0	0	0	0	0.291639	0.383591	0.413725	0.410341	0.413004	0.434715	0.470691	0.500174	0.492322	0.441754	0.377529	0.329536	0.31302
WBGene00021085	2.26763	1.75307	0.977768	0.306987	0	0	0	0	0	0	0	0	0	0	0.537376	1.61663	2.75089	2.86571	2.70276	3.00024	3.21873	2.60236	1.5794	0.829816	0.500257	0.506504	0.591027	0.720478	1.09321	2.05396	3.72094	5.44414	5.87071	4.61896	3.41672	2.7387	1.32262	1.14906	0.975727	0.863001	0.817456	0.796682	0.774735	0.761216	0.75314	0.741491	0.718362	0.700299	0.722142
WBGene00021084	16.5053	5.61333	1.1519	0.119278	0.0302298	0.41259	1.18587	2.07672	2.38918	2.22336	2.12729	2.2481	2.50456	2.99175	3.11566	2.17416	1.57762	2.98313	6.9587	12.4854	16.7597	16.255	12.4187	8.12292	4.07725	1.27185	0	0.474773	4.67422	14.5589	30.296	47.59	56.752	54.142	48.1901	34.2018	5.03567	4.12446	3.26652	2.72515	2.50446	2.43988	2.40087	2.37778	2.38599	2.48206	2.72211	3.11144	3.64338
WBGene00021083	6.24115	2.95408	1.48722	1.29064	3.28905	8.24293	14.7136	18.8679	17.9821	13.808	9.75787	7.03529	5.77898	6.09483	7.86151	9.92778	10.3924	10.6127	12.8691	17.2177	20.8681	18.4012	11.8033	6.1725	3.02945	2.5435	5.35612	12.6565	24.9177	41.3699	61.3777	80.0002	80.6199	58.0259	33.8768	16.1717	4.13539	3.81819	3.74735	3.7495	3.75497	3.80748	3.90189	4.02563	4.20795	4.45122	4.69151	5.00661	5.48347
WBGene00021082	1.79971	1.30173	1.10023	0.960967	1.01551	1.14846	1.43485	1.92315	2.70471	3.19906	2.90997	2.28781	1.9177	1.71632	1.42417	1.37378	1.28354	1.15427	0.893189	0.647396	0.484855	0.469879	0.515605	0.660325	1.05623	1.66865	2.11773	1.96817	1.46008	1.19702	1.33673	1.54022	1.60274	1.56522	1.7922	2.11	5.62941	8.39379	11.5987	14.8114	17.7542	20.1267	21.5616	21.9502	21.4308	20.2663	18.8344	17.4194	16.2638
WBGene00018328	2.58895	4.04611	5.91358	7.37746	8.1576	7.77349	8.19183	9.25353	10.3582	10.5607	9.54242	8.34818	7.7475	7.68244	8.60448	9.93226	10.97	11.3847	11.0327	9.61657	7.96385	7.1516	6.63268	6.41989	6.56649	5.68237	4.71116	4.93514	5.89129	5.79332	4.67412	3.6387	2.85901	2.29899	2.00095	1.9812	10.7263	10.6998	10.6358	10.5639	10.4732	10.3167	10.0232	9.5825	9.04831	8.54629	8.23914	8.20178	8.37572
WBGene00001999	140.707	190.983	247.074	285.348	325.961	365.382	406.988	441.104	448.354	427.364	394.447	367.786	350.212	332.846	309.973	284.865	262.47	248.663	249.162	259.381	269.095	270.355	265.549	257.871	248.656	242.643	233.214	213.511	187.615	166.582	152.174	138.765	123.58	108.481	102.585	112.134	615.38	586.478	556.87	530.081	507.522	487.101	466.372	443.504	417.99	389.899	360.491	331.896	305.825
WBGene00018330	9.31661	9.73461	12.2647	16.817	22.5873	26.9292	31.3017	38.6141	47.4881	50.0151	42.2406	31.4422	22.3117	16.5407	13.002	11.1395	11.82	13.7201	16.8658	20.6344	23.0935	23.9343	24.6979	24.2741	20.949	17.3919	15.774	16.843	18.8884	21.7503	24.8092	24.7909	21.8581	17.4822	13.6423	11.0094	25.6536	26.6536	27.0744	27.2249	27.311	27.2184	26.6489	25.3641	23.2967	20.6377	17.7118	14.8495	12.3989
WBGene00021952	32.3375	39.1699	46.7326	52.4486	55.6281	57.5192	58.8124	59.3555	59.682	60.187	60.7523	60.6919	58.6658	55.3662	52.0476	46.7924	37.1158	27.7648	22.7998	22.9455	26.3243	28.917	29.1927	28.6391	28.1331	27.8502	28.776	29.5496	27.731	24.7518	23.1362	23.0435	23.7688	24.8185	26.3042	28.3251	214.539	198.732	182.219	166.97	153.798	142.309	131.905	122.173	112.993	104.604	97.8067	93.2123	90.8575
WBGene00015249	6.99411	7.24916	6.91611	7.29078	7.13279	6.18695	4.97505	3.97202	3.62481	4.1433	5.35585	6.66785	7.49145	7.42082	6.79755	6.42384	6.1836	6.26196	7.13872	7.28732	6.13595	4.39257	2.68945	1.5303	1.14665	1.39418	1.77677	2.03425	2.24867	2.56242	2.94523	3.05324	3.27059	4.04358	5.43381	6.67422	9.40983	9.09322	8.96464	8.97216	9.18543	9.54858	9.95327	10.2217	10.2567	10.0498	9.6407	9.0944	8.4882
WBGene00015250	0.0755398	0.0988591	0.804432	1.86493	1.7204	1.12231	0.559578	0.278503	0.313594	0.624241	1.03728	1.24684	1.09618	0.844822	0.569604	0.238099	0.0381071	0	0	0	0	0	0	0	0.0183644	0.246419	0.669016	1.24766	1.66657	1.5814	1.13284	0.738332	0.534993	0.52661	0.566017	0.37976	1.76016	1.55838	1.33022	1.10653	0.954533	0.893415	0.900559	0.940156	0.97515	0.983344	0.96059	0.924155	0.90774
WBGene00015251	18.2522	20.1912	22.5345	19.2314	15.5058	15.8915	19.6158	24.5655	29.7209	34.4016	38.2053	40.6504	40.5127	39.3646	39.0609	39.505	37.2356	34.8232	33.438	33.1185	35.9161	41.5219	47.3503	50.0956	47.2539	40.1734	33.2156	28.0889	26.4523	29.0645	33.7158	36.7519	36.4827	32.7586	27.3279	21.4709	17.0642	17.1882	17.7738	18.5957	19.5486	20.632	21.9334	23.5019	25.392	27.5448	29.8212	32.0439	33.8157
WBGene00015248	151.542	179.726	203.702	208.035	196.018	187.099	188.23	189.74	182.6	169.024	153.553	134.584	112.967	93.5	81.4247	77.6393	77.4254	77.5557	77.9449	80.3396	83.0692	84.1656	84.1796	82.0688	77.9486	79.999	91.0291	111.175	133.789	152.301	159.792	154.43	140.931	127.034	122.974	132.191	359.062	368.613	373.516	373.667	370.643	364.513	355.677	344.614	331.74	317.425	302.368	287.301	272.619
WBGene00219410	0.380107	0.411858	0.212732	0.372166	0.751478	0.675959	0.409374	0.18723	0.0849522	0.122648	0.288249	0.533173	0.733429	0.632533	0.319966	0.0854952	0	0	0	0	0	0	0.0018808	0.0024513	0.0023575	0.0021495	0.0017018	0.0002734	0	0	0	0	0	0.0050173	0.0805597	0.215578	0.806525	0.968699	1.09514	1.09247	0.956453	0.760311	0.565637	0.406565	0.29981	0.249609	0.250378	0.28701	0.33439
WBGene00001119	0.140686	0.157825	0.108677	0.0959719	0.0055162	0	0	0	0.153463	1.149	2.93654	5.36586	7.54825	6.98941	3.7584	1.1134	0	0	0	0	0	0	0.0166556	0.0218266	0.0168092	0.0097556	0.0041405	0.0006033	0	0	0	0	0	0.0007859	0.0283045	0.0782523	0.607086	0.683361	0.73215	0.692239	0.592187	0.474932	0.367951	0.281363	0.214276	0.156733	0.103614	0.0590021	0.0245914
WBGene00015413	23.0439	26.1971	27.8402	28.6355	30.7378	32.2674	33.6413	34.6466	35.1109	35.6992	35.3214	31.0577	25.1676	20.4542	17.9716	16.5722	16.4334	16.7795	15.6911	13.3302	11.778	13.1098	17.5683	22.6	25.3499	24.6256	21.5178	18.4093	17.7538	21.4422	28.9323	35.1042	36.0986	31.539	26.7376	23.6763	86.3201	85.896	84.1427	81.3239	78.1892	75.1419	72.2837	69.563	66.9503	64.3497	61.6519	58.6181	55.1735
WBGene00001702	40.677	48.2115	44.2578	40.8553	42.1548	38.0433	34.7392	34.0854	31.9686	27.9117	24.0454	20.7883	18.1317	17.8529	20.113	23.0317	21.9433	18.9688	17.1485	14.9895	12.0974	9.17747	7.18563	7.18936	9.46879	12.8699	14.8138	14.8024	13.6395	12.6588	12.881	12.3608	11.6693	12.6611	17.936	28.0525	1966.88	1368.01	924.545	606.37	386.841	240.165	145.882	88.4403	55.6198	37.7278	27.2721	18.7386	8.81942
WBGene00001692	30.1117	39.8641	38.7218	34.1564	32.3239	29.4439	26.2936	24.7059	24.0899	24.4313	25.7774	26.1224	23.6494	20.5704	18.9186	18.514	15.2352	11.3898	10.2486	12.3617	16.7242	19.3108	18.0531	15.1913	13.3652	13.467	14.9586	16.5653	15.7856	13.6903	12.3674	12.8458	14.0648	15.0729	16.5378	20.8621	2872.26	2531.43	2154.82	1755.57	1365.69	1010.04	705.539	459.672	272.545	138.75	49.4425	0	0
WBGene00001699	66.7727	75.3245	65.1779	49.3039	42.6443	36.9225	30.6224	26.3586	23.7623	20.7176	17.0073	15.2849	16.9459	20.1812	21.9194	20.0936	17.5742	17.4716	21.6126	31.0381	41.904	49.5866	52.8342	51.685	46.8724	40.7637	37.316	35.7438	31.994	27.9593	26.1504	28.2012	31.7743	35.2748	40.9694	51.6668	3189.52	2544.19	1984.56	1501.71	1099.46	774.62	521.506	332.072	196.207	102.955	41.8368	3.40995	0
WBGene00017281	0.0020543	0	0	0	0.011311	0.159263	0.494366	1.00412	1.49226	1.55602	1.1011	0.594608	0.226692	0.0317274	0	0	0	0	0.0548405	0.193064	0.405487	0.623549	0.643175	0.453254	0.242388	0.0918115	0.0117678	0	0	0	0	0	0	0.0009788	0.001705	0.0021952	0.50612	0.392678	0.271708	0.165726	0.0828343	0.0259131	0	0	0.0009393	0.0361037	0.0905837	0.161282	0.241043
WBGene00019049	0.0807046	0.194736	0.260617	0.117878	0.0138668	0	0	0	0	0	0	0.0007492	0.0010257	0.0006727	0.0002729	4.01e-05	0	0	0	0	0	0	0	4.99e-05	0.0001627	0.0003407	0.0005377	0.0006014	0.0001607	0	0	0	0	0	0	0.012038	0.243195	0.114387	0.0289912	0	0	0	0	0	0	0	0	0	0
WBGene00023302	0	0	0	0	0	0	0	0	0	0	0	0	0	0	0	0	0	0	0	0	0	0	0	0	0	0	0	0	0	0	0	0	0	0	0	0	0.157639	0.149699	0.119213	0.0844201	0.0537232	0.0296604	0.0124382	0.0011501	0	0	0	0	0
WBGene00019048	4.33415	6.6195	9.53454	10.5164	10.6704	11.0147	12.1421	13.2216	12.7298	11.5433	11.6531	13.2732	14.46	14.0606	11.3773	9.22109	10.3175	12.964	15.017	14.6981	12.699	11.0655	10.4968	10.2289	9.12233	6.54501	3.69774	2.17882	2.45328	4.18948	6.32944	7.26269	7.00559	5.95861	4.56945	3.81188	6.56852	7.03106	7.41563	7.66502	7.85493	7.98062	7.96145	7.75781	7.36248	6.76963	6.04744	5.32268	4.72044
WBGene00019047	2.37034	2.44966	3.43807	4.22208	4.30726	4.12381	3.48439	3.09321	3.36722	3.89342	3.9192	3.13906	2.21518	1.50409	1.29135	1.44532	1.81012	2.27667	2.64456	3.55472	5.30809	6.94736	6.72793	4.74191	2.55445	0.963644	0.125812	0	0.0384451	0.361105	0.646437	0.852673	1.20826	1.87636	2.64436	2.77575	1.29006	1.17925	1.01723	0.878207	0.795486	0.746425	0.688164	0.600895	0.506305	0.429896	0.385002	0.379838	0.418423
WBGene00044470	0.116505	0.618191	1.64571	3.12032	3.20041	2.31538	1.62178	1.61709	2.19974	2.89657	3.21171	3.04056	2.80468	3.1089	4.13271	5.49982	7.22177	8.2756	7.67757	5.54027	3.60028	2.58202	2.05033	1.39715	0.59831	0.0605976	0.0859898	0.926764	2.7282	4.98	6.38071	6.57969	5.5805	3.66138	1.64988	0.415986	0	0	0	0	0	0	0	0	0	0	0	0	0
WBGene00015651	172.243	189.926	213.291	242.298	231.237	220.041	227.783	254.347	289.126	315.668	323.418	315.988	297.941	268.227	236.06	221.706	226.501	226.213	208.505	176.779	142.113	117.235	105.62	100.837	96.2602	88.9993	81.83	79.0497	83.3986	98.4303	117.447	135.362	147.115	150.259	149.86	156.424	0.304485	0.225808	0.178491	0.162852	0.164931	0.173378	0.191656	0.224866	0.272012	0.32547	0.368591	0.389693	0.408128
WBGene00000424	4.99925	6.92654	9.64118	12.2968	13.7763	13.9407	12.9051	11.6601	10.7793	9.99785	9.25166	9.11219	9.35545	8.89015	8.00443	7.10585	5.87212	4.21937	3.13719	2.84001	2.84501	3.22684	4.18207	5.61277	7.05361	7.54611	6.63109	5.39966	4.42253	3.98922	4.61618	6.13152	7.76038	8.37071	6.91686	5.11717	10.38	10.8648	11.1941	11.2701	11.081	10.6425	10.0687	9.45625	8.81036	8.18082	7.61292	7.10532	6.6099
WBGene00015658	0.99376	1.49857	2.42644	2.67187	2.34831	1.96441	1.76646	1.51439	1.33245	1.4519	1.86678	2.3236	2.76354	2.767	2.16372	1.55012	1.67965	1.93351	1.93826	1.8682	1.74277	1.50942	1.28086	1.22205	1.44954	1.76556	1.92476	1.6758	1.33004	1.11865	1.24994	1.65186	1.85186	1.58318	1.20392	1.02518	5.16846	5.07431	4.91379	4.73996	4.57791	4.38027	4.11837	3.7996	3.46044	3.11962	2.8041	2.54516	2.32293
WBGene00201640	0	0	0.163045	0.658577	0.878752	0.621832	0.319611	0.110228	0	0	0	0	0	0	4.83e-05	0.0011458	0.0008945	0.0004264	0.0001118	0	0	0	0	0	0	0	0	0.0001595	0.0011711	0.0028882	0.0047409	0.0051903	0.0014161	0	0	0	0.429787	0.38787	0.305859	0.215341	0.137744	0.0801066	0.0434872	0.0259295	0.0240503	0.0335625	0.049358	0.0654471	0.0808369
WBGene00006769	10.2166	11.1734	12.8723	12.5235	9.91228	6.24757	3.5161	2.16966	1.97613	2.78775	4.10462	5.09852	5.83433	5.62895	4.88081	5.05882	7.11666	10.8009	15.7835	21.1007	27.0684	32.544	35.3612	35.8497	36.1902	38.2599	40.9527	41.9497	42.115	41.7421	39.8628	35.8115	30.7284	25.2047	18.418	12.6402	9.9976	10.751	11.3923	12.0296	12.6936	13.1617	13.2614	12.9884	12.4098	11.5662	10.4714	9.21314	7.92174
WBGene00019778	4.55364	11.093	21.1538	32.212	40.9778	47.2404	52.0466	55.3425	57.8363	57.4121	52.3809	45.3199	38.409	34.6919	33.3292	29.0803	21.3417	14.5282	10.633	9.33807	9.75205	9.63049	8.27404	6.61997	5.51943	5.25875	5.97174	6.82491	6.35415	4.81382	3.38135	2.75512	2.63809	2.40291	1.57166	1.65081	15.1872	15.4391	16.1803	17.2103	18.2004	18.89	19.2211	19.2135	18.977	18.6147	18.0742	17.3129	16.4325
WBGene00019777	0.416636	1.11876	1.69652	1.60279	1.70098	1.81048	1.69713	1.51778	1.19137	0.846271	0.666816	0.594408	0.596393	0.753269	0.977531	1.12511	1.2212	1.02874	0.606674	0.228399	0	0	0	0.128685	0.486986	1.00829	1.50925	1.82589	1.97566	1.63351	1.00119	0.449396	0.0692955	0	0	0.0018163	2.49022	2.27273	2.13031	1.98024	1.8298	1.67176	1.48558	1.31207	1.21179	1.21701	1.32006	1.48452	1.69936
WBGene00015037	0.425763	0.941719	1.2089	0.832121	0.367462	0.177967	0.243978	0.428256	0.485653	0.374456	0.213967	0.0916866	0.0216831	0	0	0	0	0.0011584	0.002434	0.0015581	0	0	0	0	0	0	0.0834119	0.313534	0.657332	0.911852	0.783144	0.486245	0.192469	0.0042816	0	0.0836671	3.23195	2.75518	2.17311	1.65801	1.26198	0.979707	0.805201	0.722325	0.71748	0.768815	0.83511	0.900313	0.96416
WBGene00015038	21.3558	28.9472	36.1267	42.096	47.2755	52.2972	56.2183	57.9244	59.6095	61.0417	60.3897	56.9799	50.4335	42.6598	36.6039	32.3049	28.8774	27.8979	30.8951	35.09	39.0389	44.9267	53.7174	66.8303	83.6134	97.1261	100.758	97.5244	88.1814	71.9126	53.5042	35.5901	20.8689	11.8122	9.75433	13.785	0.392604	0.599424	0.914533	1.33616	1.83839	2.35486	2.8356	3.25092	3.55392	3.69768	3.63472	3.36683	2.94011
WBGene00015035	0.0386023	0.111891	0.189609	0.112537	0.0306056	0	0	0	0	0	0	0	0.0005365	0.0005133	0.0004183	0.0004622	0.0004821	0	0	0	0	0	0	0.0123887	0.0791474	0.198251	0.354893	0.471694	0.416196	0.346411	0.362408	0.420991	0.400875	0.255312	0.112509	0.0352208	0.0273858	0.0184842	0.0134613	0.0133474	0.020414	0.036053	0.0607639	0.0937038	0.132147	0.170499	0.198912	0.202069	0.178285
WBGene00021375	32.6089	38.2392	39.2835	35.2547	31.7099	30.3143	29.5959	30.4461	32.3386	34.4701	36.0851	37.1183	40.1915	42.6942	41.4841	35.6207	28.9296	26.4245	26.2437	26.55	26.4942	24.985	22.2969	19.1579	15.9117	12.9453	10.6759	8.9661	7.91152	7.93634	8.78679	9.79242	10.6545	12.026	16.1556	23.8002	35.6972	36.495	36.2925	35.2683	33.8285	31.9628	29.4879	26.1397	22.1517	17.9801	13.9617	10.4031	7.57237
WBGene00021374	7.85545	9.91721	12.8563	14.222	12.8379	11.8418	11.9211	12.0154	11.7356	10.8825	9.46769	8.00921	7.30474	7.35557	8.08999	8.95006	8.93246	7.96686	6.6681	6.09871	6.87369	7.91856	8.54526	8.81569	8.57532	8.13903	8.16043	8.76886	9.19683	8.68434	7.64863	6.3177	5.10432	4.50755	4.94636	6.25013	6.45873	6.28624	6.11258	5.8747	5.56017	5.21271	4.83346	4.40407	3.95544	3.53494	3.16704	2.86828	2.62262
WBGene00021376	1.78638	1.82018	2.40071	2.81954	3.33568	3.8681	4.42095	5.34756	6.87612	7.46932	6.04907	4.03638	2.68798	2.11591	1.71513	1.72265	1.78752	1.33054	1.12839	1.37478	1.55	1.27239	0.907066	0.805081	0.961035	1.14723	1.18826	1.24334	1.2086	0.841787	0.490275	0.373687	0.564385	1.05912	1.68743	1.97825	6.07918	5.81494	5.55836	5.32877	5.09455	4.86272	4.66284	4.48163	4.25866	3.94429	3.57021	3.21103	2.92862
WBGene00006383	2.92456	3.97798	3.56589	2.2356	1.51204	2.11017	3.4335	4.51208	4.12004	2.66711	1.32556	0.430252	0	0	0	0.0822721	0.399424	0.756123	0.958406	1.07088	0.890852	0.509384	0.197938	0.0194044	0	0.0609782	0.259458	0.534896	0.726647	0.610124	0.404413	0.279883	0.272993	0.406127	0.772529	1.6383	7.26328	6.52331	6.00315	5.64397	5.36772	5.11156	4.78785	4.39118	3.97916	3.55199	3.06199	2.56102	2.0928
WBGene00021377	2.40517	4.07558	5.09591	4.98423	3.56945	2.24433	1.33992	0.711125	0.54923	1.22722	3.07436	5.99089	9.01098	10.3434	10.1416	8.64443	5.01306	2.0414	0.786606	0.941878	1.6479	2.57596	3.84961	5.16782	5.97424	5.962	5.60114	5.08513	3.93026	2.22638	0.843031	0	0	0	0.0052599	0.926566	11.7034	9.51531	7.60179	5.9878	4.75824	3.98679	3.63295	3.58992	3.73177	3.96641	4.24568	4.5409	4.8225
WBGene00021378	11.1724	10.41	11.1019	9.65969	6.55188	4.66051	4.24867	5.16728	6.71786	8.11207	9.06283	9.93667	10.8658	10.9109	10.0907	8.84088	7.18714	5.51052	4.11986	2.98574	2.54231	2.7017	3.13397	3.65677	4.15707	4.48706	4.13832	3.05715	1.9144	1.24521	1.40456	2.44814	4.00557	5.88668	8.33546	10.6433	19.2435	18.3401	17.5126	16.6427	15.6957	14.6889	13.6434	12.6719	11.9239	11.5054	11.3834	11.4693	11.6994
WBGene00021379	0.52688	0.417153	0.35562	0.12989	0	0	0	0	0	0	0	0.0014035	0.0011487	0.0002063	0	0.0001043	0.0029572	0.0088074	0.0155282	0.0148654	0	0	0	0	0	0	0.151027	1.6438	4.27881	7.16415	7.60844	5.70825	3.21593	1.53259	0.741166	0.592984	0.644261	0.591953	0.514033	0.436716	0.371649	0.331255	0.325027	0.350002	0.396405	0.460945	0.536112	0.609215	0.658885
WBGene00022610	0	0.0907842	0.307295	0.39537	0.234551	0.0830322	0	0	0	0	0.030637	0.184662	0.432236	0.731696	0.918165	0.984128	0.71377	0.478865	0.570663	0.898088	1.01939	0.762572	0.418998	0.167059	0.0264097	0	0	0	0	0	0.0022444	0	0	0	0	0	0.503868	0.405812	0.329665	0.286885	0.264128	0.240366	0.215584	0.205458	0.225348	0.284027	0.382872	0.516332	0.673157
WBGene00000481	0	0.0658137	0.307187	0.594218	0.728931	0.526413	0.276652	0.0995602	0.0020295	0	0	0	0	0	0.01684	0.171091	0.432987	0.633901	0.512108	0.289514	0.114051	0.0139278	0	0	0	0	0	0	0.0022492	0.003088	0.00241	0	0	0	0	0	0.565357	0.62061	0.670802	0.716897	0.743683	0.750115	0.734872	0.706904	0.681756	0.656946	0.607362	0.512122	0.4069
WBGene00006756	0.412057	0.452697	0.258388	0.0860899	0	0	0	0	0	0	0	0	0	0.0547913	0.391058	0.939214	1.33693	1.13882	0.649067	0.254214	0.0331001	0	0	0	0	0	0	0.0017486	0	0	0	0	0	0.0044566	0.0858407	0.232193	1.1434	1.41238	1.7031	1.9451	2.03541	2.00583	1.8723	1.63472	1.35785	1.13444	1.02017	1.02739	1.12693
WBGene00022609	1.64101	1.36181	0.889523	0.759203	0.842896	0.657785	0.367515	0.145108	0.0156223	0	0	0	0.0226241	0.0829928	0.143146	0.139093	0.0744738	0.0226281	0	0	0	0	0	0.0019297	0.0044791	0.005557	0.0032424	0	0	0	0	0	0.0429066	0.3043	0.761109	1.33772	5.22596	5.31234	5.25145	4.93695	4.40208	3.75239	3.09482	2.48969	1.96361	1.53947	1.23968	1.09348	1.09792
WBGene00022608	8.66783	7.18069	6.06936	4.92798	3.24898	2.0675	1.30434	0.672487	0.359112	0.517392	1.09899	1.95994	3.12431	4.87335	6.42313	5.24597	2.7331	0.970247	0.272145	0.4392	1.02827	1.52279	1.46963	0.940597	0.333962	0	0	0	0.172235	1.96048	5.26001	9.83088	13.7425	15.35	14.4748	11.536	2.66147	2.9191	3.20397	3.34697	3.26928	3.01134	2.64292	2.23238	1.86358	1.58569	1.39751	1.26277	1.14331
WBGene00016987	1.68912	3.81957	6.37503	6.42793	4.61237	3.04124	1.99616	1.8528	2.82831	4.66022	6.15871	5.7608	3.99469	2.05551	0.780768	0.515506	0.992844	2.08591	3.7194	6.17583	9.3059	10.4698	8.59909	5.85951	4.00627	2.8009	2.11071	1.82997	1.90189	2.24929	2.56871	2.96147	2.90917	2.14256	1.29304	0.977325	11.2974	10.2491	9.02026	7.89439	6.94697	6.21395	5.71339	5.45698	5.38589	5.3627	5.31091	5.21173	5.00733
WBGene00021362	0.940327	1.66583	1.56568	0.639791	0.233707	0	0	0	0	1.04031	3.56298	7.70438	12.6449	16.3778	18.3446	19.4256	20.3609	20.2278	18.527	17.2413	16.247	16.2818	15.679	12.5564	7.75315	3.79123	1.38872	0.318405	0	0	0	0.0865361	0.2305	0.280838	0.260754	0.42735	0.473379	0.378238	0.29964	0.245463	0.219771	0.221902	0.245885	0.282539	0.319034	0.340846	0.349796	0.371035	0.430733
WBGene00003129	7.74834	13.4754	17.9928	18.7057	16.3	12.7055	10.4296	9.64689	9.61239	10.1706	11.6273	13.5839	13.4581	10.8187	8.21666	7.02551	6.38744	5.61257	4.80072	4.38508	4.7509	5.93412	7.64254	8.92111	9.06062	9.43925	9.93743	9.36636	8.05421	6.55385	5.38764	3.92676	2.48933	1.6489	1.91115	3.77303	27.5739	26.5841	25.3926	23.8809	22.3065	20.7257	19.1721	17.7126	16.4841	15.6381	15.2751	15.3541	15.6854
WBGene00021363	1.88923	2.48201	2.07658	1.43342	1.29843	1.31989	1.11522	0.700641	0.326986	0.110107	0.0486833	0.115166	0.260989	0.402183	0.430264	0.580321	0.932817	1.13233	1.06431	0.929007	0.659317	0.332676	0.102298	0	0	0	0	0.0490866	0.270657	0.60354	0.88816	0.803161	0.511113	0.298733	0.418915	0.986314	4.53151	4.07667	3.68508	3.37725	3.14632	2.97466	2.81827	2.65117	2.47902	2.2872	2.08969	1.94541	1.8885
WBGene00021359	5.56213	7.73346	7.98681	7.06734	5.95615	4.61445	3.54303	3.05632	3.62993	4.84383	6.01972	7.01726	7.38702	6.31714	4.3191	2.5509	1.63059	1.68966	2.87778	5.16518	7.12223	8.50378	8.94105	7.85736	6.00179	4.37623	3.45838	3.52847	4.36064	4.82937	4.29581	3.13433	2.09669	1.80212	2.3628	3.54806	34.7128	22.6063	13.186	6.6572	2.58417	0.377722	0	0	0.480012	1.66077	3.31092	5.56733	8.57863
WBGene00021358	0	0	0	0	0	0	0	0	0	0	0	0	0	0	0	0	0	0	0	0	0	0	0	0	0	0	0	0	0	0	0	0	0	0	0	0	0.0589237	0.0398034	0.0229049	0.0102026	0.0016037	0	0	0	0	0	0	0	0
WBGene00021357	0.348283	0.730847	0.822449	0.294071	0	0	0	0	0	0	0	0.0038744	0.0037665	0.0021684	0.000765	4.2e-05	0	0	0	0	0	0	2.32e-05	0.0002662	0.0007348	0.0014192	0.0020777	0.0020347	0	0	0	0	0	0	0	0.0863876	0.274317	0.278466	0.300842	0.334	0.346547	0.316406	0.265641	0.212668	0.167587	0.134164	0.110752	0.0907636	0.0686708
WBGene00021367	5.34728	8.48783	10.7243	12.4015	13.0921	13.304	13.4751	13.8656	14.3064	14.8377	15.9599	17.9729	19.4356	18.9001	15.782	11.8101	8.86735	6.60113	4.77916	4.36259	4.70846	5.87096	8.01766	9.89243	9.97634	8.34384	5.85061	3.82924	3.45958	4.28479	4.84661	4.30825	3.08548	1.93036	1.63497	2.69539	15.9453	16.2479	16.4415	16.4356	16.1968	15.6912	14.968	14.1469	13.2574	12.3626	11.5411	10.8432	10.3261
WBGene00021366	5.37846	8.18579	13.3544	15.9118	13.8475	11.3302	9.89966	8.66361	8.712	10.3272	12.2842	13.0898	12.7924	13.6178	16.5545	19.3112	22.4207	27.0954	30.153	29.0737	25.9104	23.0851	21.8858	23.1646	26.3193	28.7054	27.722	24.452	21.5935	17.8897	13.3734	9.2636	6.04256	3.95742	3.23082	4.00718	10.774	9.82556	9.43699	9.27844	9.06835	8.72938	8.24372	7.61693	6.95878	6.39012	5.9837	5.81202	5.8984
WBGene00021365	7.63603	9.80716	9.33494	9.96164	11.3691	11.0547	8.58154	6.47546	5.7759	6.99115	9.3703	10.7919	10.7928	10.3453	9.03436	5.90927	2.98441	1.71889	1.73176	2.58313	4.05121	5.36441	5.32299	3.9107	2.23237	1.11151	0.689719	0.746209	0.853398	0.98304	1.19869	1.17258	1.03201	1.15409	2.11094	4.27707	16.7622	14.485	12.6234	11.1737	9.99873	9.00018	8.19599	7.49485	6.83668	6.29142	5.95768	5.89549	6.10313
WBGene00021370	7.42832	12.5357	16.8747	19.9226	22.7973	24.361	24.1521	23.4911	24.0439	25.6943	27.2565	27.9777	26.5117	21.6855	15.456	11.1643	8.54329	7.68421	9.55382	14.3924	20.6653	25.041	24.5515	20.1359	15.0687	13.2087	14.9706	19.0686	21.6757	18.8652	14.0061	10.3236	7.89747	6.04036	4.4041	4.63354	11.9444	12.7825	13.7905	14.9581	16.2539	17.4079	18.1427	18.2725	17.7831	16.7131	15.2434	13.6028	11.9633
WBGene00021371	18.8476	22.4725	27.2243	30.0288	30.7118	34.0787	39.1392	43.1498	43.5566	39.5598	33.4728	29.0318	26.0783	23.0928	19.9299	18.4578	18.8848	20.3235	22.8761	25.6332	27.2394	27.6397	26.5677	24.8591	24.4912	25.8123	28.7748	33.6879	37.1063	34.3663	27.8758	20.967	15.4016	12.2946	12.2371	15.1984	1.18722	0.950341	0.785705	0.717258	0.725947	0.745353	0.695119	0.587405	0.469783	0.371844	0.308486	0.280829	0.277524
WBGene00021369	11.9604	14.0088	13.9697	13.5671	15.7065	18.8831	20.3219	19.6692	19.1001	19.0098	18.5685	17.3984	15.5685	13.2288	10.0301	7.08712	5.62449	5.27931	5.73119	6.43975	7.15478	7.81918	8.42662	8.4371	7.32182	6.156	6.30632	8.55701	12.2265	14.9015	15.6163	15.3945	14.0124	11.6599	10.0798	10.2487	14.5933	14.4308	14.4266	14.4316	14.3664	14.2279	14.0096	13.7305	13.4327	13.1678	12.9813	12.9058	12.9391
WBGene00021372	1.04824	2.23673	3.34407	4.42904	6.85067	7.70031	7.04846	7.25709	9.15461	11.1776	11.1896	9.02151	6.25617	3.8705	1.82868	0.802393	0.583273	0.339039	0.105486	0.0927598	0.427411	1.1726	2.23564	3.01287	2.87208	2.05857	1.19246	0.762705	0.804328	0.943762	0.976516	0.773629	0.438655	0.150441	0.0969278	0.378848	34.3049	33.9933	32.2966	29.7708	26.9842	24.0822	21.067	18.0731	15.3144	12.9457	11.0291	9.49225	8.28925
WBGene00006869	2.66935	3.5463	4.94106	4.9576	4.71883	5.72598	8.70129	12.5937	14.9478	14.567	12.5756	10.9794	8.69124	5.82715	3.46088	2.40477	1.96155	1.67317	1.40274	0.959443	0.582112	0.532693	0.865803	1.40797	1.75007	1.39657	0.790557	0.412555	0.414409	0.696993	0.926993	0.973019	1.12419	1.6262	2.35172	2.68815	4.86365	4.16808	3.45324	2.83215	2.31736	1.88729	1.54739	1.29155	1.1	0.959561	0.839879	0.730717	0.669223
WBGene00019546	0.836257	0.502133	0.393641	0.402245	0.224249	0.077663	0	0	0	0	0	0	0	0	0.0460205	0.21024	0.445075	0.524713	0.34346	0.13635	0	0	0.014708	0.245044	0.665717	1.23333	1.70137	1.56474	0.976003	0.507786	0.334382	0.390277	0.531934	0.682349	0.902539	1.03692	0.897171	0.601843	0.386084	0.253302	0.184389	0.169462	0.204215	0.283993	0.397671	0.525563	0.639309	0.730215	0.806232
WBGene00019545	0.0933799	0.726755	1.18527	0.744487	0.238339	0	0	0	0	0	0	0	0	0	0.0907973	0.588505	1.38298	1.88633	1.81186	1.66165	1.19555	0.506258	0	0	0.0321571	0.979461	2.75512	5.15017	7.44603	10.2709	11.6025	9.21518	5.31169	2.27372	0.501373	0	0.415017	0.524975	0.578819	0.554561	0.501964	0.469139	0.492121	0.608686	0.84541	1.22575	1.76107	2.42719	3.13301
WBGene00003884	0	0	0.0406797	0.85177	1.90783	1.81054	1.15802	0.551934	0.146891	0	0	0	0.0309517	0.225311	0.472621	0.589514	0.383894	0.153371	0.0163081	0	0	0	0	0	0.0850063	0.254985	0.500455	0.73308	0.835126	1.04933	1.3205	1.22821	0.85559	0.423995	0.113062	0	2.44104	2.09602	1.82124	1.6669	1.62851	1.65686	1.64812	1.5455	1.35139	1.10556	0.85734	0.630877	0.443145
WBGene00019725	1.90429	2.31255	3.38132	3.80405	3.21494	3.0601	3.67644	5.0376	7.24	9.49141	10.0082	7.63855	4.6157	2.875	2.79379	3.41496	4.11725	4.29264	3.70013	2.91659	2.29397	1.74555	1.39039	1.26101	1.04392	0.616597	0.377375	0.644663	1.51076	2.65287	3.59049	4.32637	4.56028	4.14696	3.39351	2.4155	5.54714	5.96999	6.40584	6.7748	6.99273	6.99035	6.75306	6.3137	5.705	5.02076	4.40244	3.94966	3.70417
WBGene00019724	13.7373	15.7164	15.2241	13.2074	11.6359	9.25845	7.47632	6.59514	6.39321	6.70391	6.66921	5.20138	3.40137	2.21601	2.02666	2.59273	2.97487	2.94138	3.00413	3.90914	5.36148	6.59959	6.58625	5.37909	4.05458	3.55289	3.82987	4.01095	3.78742	3.29655	2.60494	2.59658	3.68626	5.89515	8.67925	11.3049	14.8905	14.6885	14.2392	13.4988	12.5805	11.5572	10.5188	9.61803	9.00641	8.69997	8.57339	8.50268	8.36246
WBGene00219715	0	0	2.21e-05	0.0003661	0.0002732	0.0001353	4.13e-05	0	0	0	0	0	0	0	1.11e-05	0.0001849	0.0004966	0.0007728	0.0004276	0	0	0	0	0	0	0.0470537	0.169173	0.357497	0.534025	0.498821	0.337236	0.181437	0.0697947	0.010516	0	0	0.100815	0.0933406	0.0832585	0.0677906	0.0522227	0.0416812	0.0390384	0.0456226	0.0615365	0.0854471	0.114007	0.142696	0.173604
WBGene00019723	0.373933	0.630642	0.705382	0.641046	0.557042	0.546629	0.705239	0.915009	0.92345	0.845549	0.948203	1.2344	1.45455	1.13896	0.570235	0.249852	0.207676	0.214871	0.241533	0.386188	0.625326	0.757857	0.632434	0.376222	0.171371	0.0473374	0	0	0	0	0	0	0	0	0.0108524	0.141825	2.4288	2.38601	2.32632	2.26547	2.19833	2.13865	2.08952	2.03811	1.96796	1.84998	1.67928	1.47144	1.24197
WBGene00044690	0.292586	0.788164	1.79718	2.57792	3.92301	6.19598	8.772	11.3652	11.5599	9.48331	7.02438	4.98852	3.43639	2.80613	2.73819	2.40731	2.08064	1.53376	0.781992	0.251384	0	0	0	0	0	0	0.0922083	0.277395	0.520233	0.66731	0.761058	0.942037	1.12539	1.10685	0.690594	0.306598	3.13952	3.09917	2.92265	2.61573	2.23181	1.8173	1.43896	1.14587	0.948016	0.832516	0.776626	0.767238	0.804168
WBGene00019726	1.06969	2.37992	3.23657	3.71057	3.88254	3.76508	4.17311	5.94803	8.98428	13.4388	18.2756	21.1718	22.9182	23.1413	21.6501	19.6472	15.6754	11.2835	10.0661	12.4755	17.4293	21.7974	23.5102	21.8635	16.7583	10.7087	6.43361	4.73337	4.19907	3.65229	2.80432	1.81949	0.901975	0.234442	0	0.223755	0.901539	0.697566	0.575644	0.559918	0.666323	0.91281	1.30702	1.8332	2.45079	3.10354	3.73187	4.31489	4.80729
WBGene00017907	0	0	0.0573775	1.25826	3.29704	4.24558	3.24453	1.85152	0.750274	0.104109	0	0	0.0657618	0.412134	0.79293	0.845463	0.483472	0.163868	0	0	0	0	0	0	1.4e-06	0.0015351	0.0011749	0.0008823	0.0021488	0.0058228	0.0114378	0.0165375	0.0155632	0.0005514	0	0	0.123285	0.0778111	0.0406841	0.0145846	0	0	0	0	0	0	0	0	0
WBGene00000287	1.27506	0.992472	0.3447	0	0	0	0	0	0	0.0127247	0.160806	0.431169	0.814436	1.17439	1.15212	0.707226	0.254939	0.0112112	0	0	0	0	0	0	0	0.0162124	0.10373	0.258921	0.445185	0.487237	0.347493	0.215718	0.204692	0.380146	0.748866	1.17814	0.894768	0.89305	0.84851	0.776996	0.689691	0.599665	0.537614	0.513528	0.521286	0.538496	0.53996	0.543091	0.564306
WBGene00006970	1.2174	0.966757	0.415423	0.113177	0.2518	0.451799	0.421692	0.366995	0.456964	0.760985	1.19181	1.48943	1.42585	0.925238	0.339686	0.0231376	0.0525805	0.430041	1.07146	1.55562	1.50346	1.2344	0.8915	0.516752	0.28669	0.237886	0.318457	0.399108	0.307408	0.184919	0.168952	0.31275	0.627152	1.04208	1.33369	1.35629	1.65712	1.71873	1.71188	1.69833	1.70561	1.75538	1.83039	1.88185	1.88306	1.77672	1.56205	1.33731	1.16329
WBGene00018144	3.99385	4.1322	7.78333	12.6834	14.5261	13.486	11.9124	10.5387	10.219	10.6725	11.1595	11.8865	13.9919	17.0608	19.1043	19.0032	17.1843	14.6141	10.9299	8.43443	7.78077	8.1753	9.22191	10.3817	11.2635	12.7865	14.7158	14.9168	14.1881	13.9302	12.8348	10.6093	8.6156	7.92974	7.91055	6.33807	244.375	300.359	348.405	382.91	403.336	412.294	414.754	416.901	424.378	441	468.454	505.992	551.373
WBGene00018145	107.079	138.428	156.117	148.095	120.16	88.6507	66.1415	51.7917	41.4762	34.7795	31.003	26.432	21.7637	19.3505	18.8658	16.2066	11.8005	9.36694	10.3045	12.6884	13.6772	14.0749	15.3334	17.0162	18.8863	23.5583	32.6974	47.1549	67.7784	89.9838	105.676	105.929	95.179	82.0122	75.9174	83.16	93.7705	83.5471	74.1353	65.2407	56.8443	48.8102	41.217	34.0243	27.4295	21.8396	17.5502	14.5285	12.5261
WBGene00018146	0.700119	0.287675	0.160917	0.124826	0.0482696	0.0012689	0	0.0440865	0.145267	0.297743	0.441382	0.457314	0.312738	0.139609	0.0323469	0	0	0	0	0	0.0009007	0.0017249	0.002096	0.0020349	0.0010235	0	0	0	0	0	0.0232226	0.149804	0.385372	0.72477	1.0576	1.09734	0.842438	0.775761	0.695933	0.587145	0.462316	0.34962	0.263925	0.207391	0.173674	0.153218	0.138286	0.122079	0.112361
WBGene00018142	73.3689	86.6578	76.6337	59.5241	39.4634	24.143	14.8123	11.176	12.1935	16.8307	23.6273	30.1013	33.5042	32.4404	25.4418	15.7469	8.49809	4.71284	3.74231	4.62196	5.71546	5.41201	4.10688	3.06785	2.39379	1.60619	0.760433	0	0	0	0	0	1.41596	9.92419	25.3889	48.2806	0.0821961	0.183313	0.313269	0.441947	0.523694	0.544959	0.530716	0.489208	0.413522	0.314947	0.217514	0.135704	0.0751466
WBGene00044292	0	0	0	0	0	0	0	0	0	0	0	0	0	0	0	0	0	0	0	0	0	0	0	0	0	0	0	0	0	0	0	0	0	0	0	0	0	0.0009189	0.0143251	0.0435891	0.0926258	0.162832	0.251594	0.350301	0.44269	0.501698	0.498989	0.4591	0.413505
WBGene00044472	0	0	0.287898	0.823533	0.909028	0.580694	0.267093	0.069966	0	0	0	0	0	0	0.0005277	0.0012229	0.0008285	0.0003487	6.14e-05	0	0	0	0	0	0	0	0	0.000386	0.0015491	0.003267	0.0046008	0.0035164	0	0	0	0	0.304044	0.177654	0.111881	0.0881775	0.0782616	0.0647285	0.0552257	0.0579116	0.0791911	0.123671	0.193261	0.28495	0.387983
WBGene00219307	4.51516	5.26458	5.80721	6.14545	8.86007	10.829	9.62552	6.91648	4.60467	3.09312	2.06818	1.52242	1.28831	0.943828	0.720476	1.02692	2.25728	4.16193	6.36706	7.86107	8.15912	7.12218	4.98374	2.8589	1.63209	1.28677	1.29707	1.25999	1.57663	2.70214	4.48258	6.65637	8.06403	7.74455	5.96873	4.5287	5.30754	4.61914	3.9545	3.37095	2.93311	2.6556	2.5058	2.42987	2.39029	2.37866	2.41096	2.53459	2.76392
WBGene00219304	6.25794	6.83561	6.07652	4.64569	4.24673	3.85539	4.16539	5.13989	5.64075	5.80355	6.46818	7.7293	9.0859	8.7631	5.74707	3.2091	2.52284	2.74897	2.9957	3.03463	2.58314	1.82763	1.25441	1.00646	1.01361	1.43556	2.38837	3.52478	4.27574	5.10234	6.20707	7.07272	7.26184	6.82808	6.55416	6.27325	10.7387	10.0589	9.18394	8.44933	7.97593	7.63699	7.29518	6.92084	6.47728	5.86043	5.15435	4.4835	3.90123
WBGene00018973	0	0	0	0	0	0	0	0	0	0	0	0	0	0	0	0	0	0	0	0	0	0	0	0	0	0	0	0	0	0	0	0	0	0	0	0	0.251667	0.175072	0.115325	0.0793601	0.0639648	0.0604946	0.0572333	0.0484	0.036153	0.0229277	0.0096906	0	0
WBGene00018971	0.222152	0.0680921	0.0856604	0.0273678	0	0	0	0	0	0	0	0.0001762	0.0003035	0.0007071	0.0017535	0.0032621	0.003387	0	0	0	0	0	0	0.176988	0.746352	1.69549	2.85305	3.48494	3.10511	3.4455	5.13803	7.55074	8.31031	6.20157	3.2509	1.15507	0.733528	0.761417	0.788517	0.768659	0.693344	0.599613	0.507625	0.440994	0.417437	0.440838	0.501571	0.573556	0.63652
WBGene00021583	0	0	0	0	0	0	0	0	0	0	0	0	0	0	0	0	0	0	0	0	0	0	0	0	0	0	0	0	0	0	0	0	0	0	0	0	0.150011	0.117225	0.0906808	0.0690032	0.0469043	0.0268604	0.0119438	0.0042458	0.0054545	0.0170868	0.0404279	0.0759973	0.122549
WBGene00271795	0	0	0	0	0	0	0	0	0	0	0	0	0	0	0	0	0	0	0	0	0	0	0	0	0	0	0	0	0	0	0	0	0	0	0	0	0.0356131	0	0	0	0	0	0	0	0	0	0	0.000354	0.0015023
WBGene00021587	0.793959	1.2736	0.917985	0.154956	0	0	0	0	0	0	0.0060404	0.0076819	0.0053819	0.0025219	0.0006409	0	0	0	0	0	0	0	0.0001961	0.0007893	0.0017929	0.0030536	0.0038679	0.0026302	0	0	0	0	0	0	0.0410664	0.320319	0	0	0	0	0	0	0	0	0	0.0047214	0.0136843	0.0267271	0.0438437
WBGene00018547	0.0289106	0.0640225	0.119435	0.617988	2.10861	4.03304	4.37182	3.26735	2.16354	1.77356	2.14727	2.85172	2.77038	1.68445	0.617631	0.169324	0.33997	1.02409	2.58286	4.91632	6.34666	5.66849	4.33464	3.46118	2.75472	1.80674	1.02936	0.588983	0.265492	0.0563646	0	0	0	0	0	0.0029766	21.0311	25.9282	30.138	33.269	35.41	36.6416	36.9842	36.276	34.3929	31.4161	27.511	22.9849	18.4005
WBGene00219377	0.133083	0.0279867	0	0	0	0	0	0	0	0	0.0407057	0.271039	0.676714	1.20784	1.52623	1.04648	0.422741	0.0547511	0	0	0	0	0	0	0	0	0	0.069418	0.225735	0.43577	0.557636	0.52393	0.452863	0.442858	0.437365	0.306011	0.0515185	0.0314054	0.0268897	0.0471526	0.0989519	0.186179	0.308412	0.458346	0.61915	0.76011	0.830588	0.782747	0.663775
WBGene00020929	1.74118	1.47676	0.78345	0.602124	0.899479	1.02944	0.950196	1.06135	1.47018	1.87023	1.89395	1.60567	1.41633	1.28881	0.924088	0.454127	0.188816	0.098118	0.387691	1.36513	3.0869	5.1814	5.82234	4.46655	2.64066	1.72541	2.17565	3.83607	5.55877	6.11103	6.15585	5.18289	3.5187	1.90069	1.16258	1.29238	2.77436	2.47267	2.26881	2.15796	2.08994	2.01063	1.8876	1.7126	1.5169	1.33537	1.18964	1.09853	1.09864
WBGene00020930	71.5862	53.0554	37.4481	28.1213	20.6995	16.9068	15.6398	15.2082	16.2294	18.9701	22.3003	24.3316	24.1855	21.6224	17.2393	13.6491	11.0076	8.27875	6.21302	6.0077	8.10189	12.0666	15.4459	16.8223	16.8042	15.9122	16.0068	19.7372	27.4232	38.924	52.9011	64.6833	72.9573	78.2102	82.1606	82.2461	70.7343	62.1126	53.5205	45.854	39.8663	35.7414	33.4189	32.812	33.9115	36.6913	40.9994	46.4714	52.6818
WBGene00018064	14.6668	17.2997	18.3764	16.6247	16.6732	19.1162	21.4555	21.6976	20.179	18.1289	16.6295	15.9535	15.3154	14.2227	13.565	13.4336	11.647	8.19409	5.27602	5.40088	8.52031	13.0562	15.8712	15.4883	12.7186	8.51084	5.16971	3.51984	3.02751	3.44756	4.15729	4.29315	4.26227	4.90395	7.11136	10.8149	37.7452	34.4107	31.0559	27.8108	24.9993	22.6965	20.9341	19.7405	19.1089	18.9089	18.9549	19.1278	19.4198
WBGene00003955	14.4576	17.053	17.7931	16.1442	14.1223	14.9877	19.7878	25.843	31.5132	34.6299	33.4073	28.6024	22.7841	18.5469	14.8361	11.2533	10.5666	11.2536	9.28454	6.04093	3.77466	2.99869	3.31198	4.87033	8.0999	12.5981	17.0622	19.1731	18.3861	17.4222	18.2762	18.855	17.9903	15.6018	13.2002	12.8041	78.8442	53.3263	33.8877	20.3524	11.7005	6.76099	4.54096	4.36064	5.91032	9.34272	15.2303	24.5442	38.4489
WBGene00006951	0.67428	1.60805	2.24757	2.10886	2.08572	2.11187	2.05247	2.07718	2.56522	3.22126	3.48098	3.26351	2.95323	2.50253	2.02575	1.79543	1.57673	1.34157	1.11068	0.764158	0.329494	0.161119	0.498771	1.50767	3.16641	5.11793	7.19741	8.85166	8.68882	6.74038	4.2884	2.24329	0.81452	0.0152264	0	0.025456	70.0028	78.5618	84.6558	87.5639	87.6036	85.1772	80.9635	75.7931	70.5078	65.9143	62.8205	61.7011	62.545
WBGene00020981	0	0	0	0	0	0	0	0	0	0	0	0	0	0	0	0	0	0	0	0	0	0	0	0	0	0	0	0	0	0	0	0	0	0	0	0	0.0158953	0.0241711	0.0293881	0.0280649	0.0234939	0.0179038	0.0125158	0.0079003	0.0042432	0.0014862	0	0	0
WBGene00004157	1586.38	2264.91	2878.54	3239.95	2902.37	2399.55	2093.18	2028.73	2099.06	2173.22	2175.63	2101.05	1903.62	1563.68	1166.86	842.039	672.028	586.212	521.051	467.756	428.166	403.731	398.121	406.249	411.621	393.247	344.227	277.662	214.5	174.985	161.416	185.453	254.529	383.695	614.762	1011.65	5.09908	4.62313	4.22482	3.80692	3.38563	2.99543	2.69693	2.53	2.52817	2.68062	2.91604	3.12519	3.19763
WBGene00020983	0.0128887	0.219246	0.569667	0.811534	0.739136	0.777669	1.00325	1.04456	0.790212	0.433566	0.178947	0.035398	0	0	0	0	0	0.0015411	0.0014412	0.0008922	0.0003838	4.88e-05	0	0	0	9.96e-05	0.0004848	0.0010555	0.0015808	0.0012297	0	0	0	0	0	0	0.133704	0.0633042	0.015951	0	0	0	0	0	0	0	0	0	0
WBGene00016435	80.3052	84.2667	97.1409	108.832	109.126	99.6616	93.4662	94.0867	97.9359	99.3566	97.2343	97.506	101.549	106.491	113.548	127.474	149.13	175.922	204.124	228.031	249.85	264.745	271.543	275.023	275.939	272.229	269.645	269.067	261.329	239.614	210.421	176.646	143.717	116.174	95.4696	84.2952	141.779	154.591	168.279	181.263	193.481	204.173	212.912	219.648	224.516	227.322	227.629	225.56	221.802
WBGene00016432	32.8293	30.7689	27.9115	22.7959	17.4514	14.0864	13.8329	14.8844	17.0253	19.6119	21.7317	23.2132	24.1454	25.3278	27.6785	31.0624	33.1042	33.1574	31.3032	29.4048	27.1791	24.0312	20.277	16.318	13.073	11.2829	10.9716	12.0609	16.1355	22.7974	28.5607	31.3873	32.9682	34.9492	36.5825	35.4283	40.2655	38.8887	37.168	35.2139	33.3532	31.7295	30.3743	29.3665	28.6935	28.2206	27.8851	27.5685	26.9911
WBGene00006701	6.04924	7.21425	5.64305	3.51802	2.79203	3.03047	4.06492	4.96656	5.87984	6.80136	7.26171	6.8908	5.86739	4.90042	4.4135	4.85285	5.39087	5.71142	6.34465	6.82344	6.92431	7.20653	7.67368	7.97973	7.79703	6.52479	4.34208	2.37067	1.36981	0.966764	0.788889	0.990345	1.56109	2.33389	3.07911	4.26099	6.65999	6.78533	6.84449	6.89985	6.95772	6.9823	6.9393	6.79865	6.56769	6.29049	6.02547	5.78122	5.59187
WBGene00016436	0.245762	0.319894	0.159055	0.0048497	0	0	0	0	0	0.0003984	0.0018772	0.0017573	0.0010821	0.00045	8.43e-05	0	0	0	0	0	0	0	8.78e-05	0.0002792	0.0005776	0.0009111	0.0010328	0.0004337	0	0	0	0	0	0	0.0355893	0.122527	0.155875	0.106657	0.0621716	0.0283321	0.0054594	0	0	0	0	0	0	0.0038596	0.014328
WBGene00044477	0	0	0	0	0	0	0	0	0	0	0	0	0	0	0	0	0	0	0	0	0	0	0	0	0	0	0	0	0	0	0	0	0	0	0	0	0.262277	0.236058	0.180856	0.123259	0.0747521	0.0381802	0.0131376	0	0	0	0	0	0
WBGene00018643	0	0	0	0	0	0	0	0	0	0	0	0	0	0	0	0	0	0	0	0	0	0	0	0	0	0	0	0	0	0	0	0	0	0	0	0	0.160907	0.136325	0.145098	0.18804	0.254083	0.320873	0.353373	0.329793	0.269991	0.199283	0.132506	0.0778451	0.038125
WBGene00018645	0.523862	1.03871	1.47281	1.17652	0.805244	0.442706	0.130772	0	0	0	0.275929	0.786816	1.47365	2.05405	1.79767	0.887934	0.225279	0	0	0	0	0	0	0	0.044493	0.152412	0.326152	0.522926	0.564605	0.390312	0.189473	0.0323401	0	0	0	0.143683	2.04443	1.69618	1.40702	1.24819	1.23489	1.32574	1.48284	1.63921	1.71176	1.62579	1.43437	1.22221	1.04528
WBGene00018646	0.0074802	0.0686524	0.165602	0.152015	0.0952994	0.224211	0.650976	1.37774	2.09653	2.49205	2.44275	2.00554	1.20046	0.469618	0.0719172	0	0	0	0	0	0.003863	0.004266	0.0030487	0.0016433	0.0006486	0.000153	5.51e-05	0.0001905	0.0003529	0.0002226	0	0	0	0	0	0	0.34798	0.252395	0.201654	0.203561	0.248711	0.314661	0.367707	0.372049	0.325059	0.251798	0.175129	0.108388	0.058091
WBGene00018647	0.0194685	0.195362	0.477638	0.460343	0.223315	0.0570904	0	0	0	0	0	0	0	0.000978	0.0007832	0.0003523	7.15e-05	0	0	0	0	0	0	0	0	0.0001517	0.0004587	0.0009046	0.0012633	0.0008016	0	0	0	0	0	0	0.210482	0.151715	0.0944185	0.0487721	0.0165963	0	0	0	0	0	0	0	0.0010306
WBGene00019932	0	0	0	0	0	0	0	0	0	0	0	0	0	0	0	0	0	0	0	0	0	0	0	0	0	0	0	0	0	0	0	0	0	0	0	0	0.184681	0.224692	0.22327	0.188392	0.143153	0.0990608	0.0614479	0.0320175	0.0105575	0	0	0	0
WBGene00219216	0	0	0	0	0	0	0	0	0	0	0	0	0	0	0	0	0	0	0	0	0	0	0	0	0	0	0	0	0	0	0	0	0	0	0	0	0.0197088	0.0116538	0.0055238	0.0015007	0	0	0	0	0	0	0	0	0
WBGene00004385	23.8158	34.0419	41.2253	42.1006	37.8165	34.7496	32.1974	28.4273	25.5849	25.3636	27.588	30.7234	33.5016	33.6999	28.824	21.1621	14.0246	11.8747	14.0186	16.0537	15.6442	14.2846	14.8198	18.0929	22.5281	24.0332	22.1836	19.6469	16.0329	11.7542	8.82725	6.70711	5.5226	5.82522	8.50402	14.4694	70.5529	67.8564	64.5016	60.4606	56.1048	51.4855	46.8409	42.4528	38.5544	35.2561	32.629	30.8246	30.007
WBGene00004386	10.8381	13.75	16.225	15.7466	14.117	13.222	13.4009	14.5016	16.9578	20.0393	21.6515	19.9422	15.5685	10.9573	8.12975	6.81452	6.21147	7.07248	9.17156	10.6752	11.2022	10.3184	8.31626	6.39017	5.10304	4.18399	2.81234	1.52982	1.18217	1.84906	3.26094	4.72613	5.97181	7.01921	8.10456	9.08122	38.015	36.5172	34.7367	32.6978	30.589	28.4882	26.5418	24.8277	23.2978	21.9905	21.0153	20.401	20.0229
WBGene00001033	6.61574	7.54321	9.66901	11.7073	11.2158	9.76633	7.63204	5.74504	4.86585	4.38357	3.68725	3.25669	3.175	3.29361	3.84835	4.32838	4.07274	3.96997	3.62006	2.99734	2.512	2.52809	3.25381	4.03541	4.06499	3.46025	2.35575	1.12129	0.352935	0.313746	0.990977	2.23113	3.60327	4.83486	6.02992	6.64288	13.4288	12.5088	11.3662	10.2436	9.30848	8.54469	7.84337	7.15286	6.54111	6.06589	5.72365	5.43839	5.13122
WBGene00019535	4.99799	3.94033	2.57582	2.19589	2.11711	1.86183	1.28414	0.667207	0.245966	0.0664999	0.092253	0.261786	0.483816	0.587998	0.382783	0.1293	0.015694	0.0822178	0.327663	0.684314	0.882475	0.731464	0.436596	0.202136	0.0616762	0	0	0	0	0	0	0	0.463099	1.52881	3.16602	4.84907	1.62276	1.7185	1.91884	2.09068	2.21891	2.31602	2.33205	2.19168	1.92698	1.63173	1.36344	1.14764	1.00203
WBGene00019441	0.392614	0.345245	0.167368	0.123213	0.0653887	0.0088325	0	0	0	0.0899712	0.276003	0.545803	0.823107	0.862081	0.515448	0.176797	0.0028981	0	0	0	0	0	0.0016914	0.0031418	0.0031408	0.0026641	0.0017989	0	0	0	0	0	0	0.0244662	0.111993	0.252092	0.910701	1.0487	1.18648	1.21154	1.13984	1.00144	0.816244	0.624818	0.460056	0.334607	0.246827	0.184077	0.139548
WBGene00044478	0.143711	0.918769	2.16233	2.82029	2.44248	1.70248	1.13929	1.41978	2.80359	5.23175	7.58269	7.88678	6.02511	3.39939	1.36785	0.324091	0.0566509	0.0753949	0.188257	0.379608	0.524281	0.46941	0.294742	0.141502	0.0433094	0	0	0	0	0	0	0	0	0	0	0	0.10452	0.0681396	0.0373786	0.0151562	0.000975	0	0	0	0	0	0	0	0
WBGene00003938	0	0	0	0	0	0	0	0	0	0	0	0	0	0	0	0	0	0	0	0	0	0	0	0	0	0	0	0	0	0	0	0	0	0	0	0	0	0	0	0	0	0	0	0.0066555	0.0385255	0.0843389	0.145333	0.219362	0.298131
WBGene00017934	8.62962	12.2575	16.5262	18.2521	16.985	14.1026	11.0942	9.21626	8.79736	8.91014	8.68435	8.17637	6.69704	5.02013	4.40744	5.37913	6.68774	7.08887	7.38311	7.83677	7.51801	6.47755	6.68837	9.51027	15.0946	22.6409	30.1409	35.1806	35.1835	27.6548	18.0992	10.9366	6.82534	5.26198	5.16698	6.22825	16.9952	18.4056	19.026	18.7938	17.8704	16.4825	14.8734	13.2637	11.8221	10.6513	9.72831	9.04533	8.59986
WBGene00017936	2.06921	1.39814	0.848629	0.749015	1.14511	1.59598	1.40358	0.890906	0.414758	0.0931131	0	0	0	0.0248804	0.315225	0.757078	1.40665	2.48552	3.118	2.37608	1.2993	0.472575	0.0230388	0	0	0.0035298	0.163299	0.303955	0.303004	0.162542	0.0199353	0	0.0357133	0.333234	0.897929	1.64724	20.6654	22.5716	22.1765	19.9562	16.8455	13.4796	10.3855	7.91432	6.20244	5.22635	4.89018	5.10598	5.72203
WBGene00001074	208.814	206.211	242.968	284.646	304.919	321.947	334.575	347.915	369.561	390.996	401.335	410.097	446.979	510.506	557.258	574.936	576.032	542.564	466.921	412.743	393.812	393.545	391.411	399.26	446.281	530.76	613.982	638.826	591.643	512.144	433.854	341.783	259.596	215.315	214.003	220.322	0	0	0	7.27435	176.95	521.605	1107.48	1991.78	3209.15	4755.77	6577.88	8579.15	10654.6
WBGene00219689	0	0	0	0	0	0	0	0	0	0	0	0	0	0	0	0	0	0	0	0	0	0	0	0	0	0	0	0	0	0	0	0	0	0	0	0	0.112883	0.141364	0.168672	0.188246	0.200422	0.201841	0.190545	0.162713	0.126847	0.0940552	0.0709642	0.0608778	0.0641691
WBGene00219688	0.505343	0.180332	0.0114437	0	0	0	0	0	0.0013214	0.0015799	0.0011789	0.0006629	0.0002674	5.08e-05	0	0	0	0	0	0	0.000102	0.00037	0.0008013	0.0012608	0.0014038	0.0005502	0	0	0	0	0	0.0390747	0.155605	0.35003	0.592276	0.729812	0	0	0	0.0011185	0.0094133	0.0203706	0.0339149	0.0491878	0.0644262	0.0760851	0.0849928	0.0984643	0.12164
WBGene00000611	3.49555	7.90564	13.4653	12.9969	8.43113	5.35808	5.6717	9.56617	16.5966	23.4851	25.9025	22.8916	18.9273	15.964	14.6466	17.7227	23.5086	25.7661	23.7737	20.8584	17.0822	14.6024	15.4751	17.871	18.2284	16.0012	15.5913	18.8819	23.6707	26.6045	26.0011	20.5688	13.4322	7.73267	4.12187	2.54094	7.67091	6.16742	6.39457	7.18534	8.04437	9.034	10.2187	11.6281	13.3513	15.4635	18.0208	20.8634	23.8232
WBGene00018085	0.398072	0.49301	0.304661	0.0896732	0	0	0	0	0	0	0	0	0	0.0186606	0.141542	0.344892	0.49002	0.362374	0.176448	0.0487519	0	0	0	0	0.0231811	0.10039	0.212667	0.327265	0.32936	0.213993	0.0953096	0.0115878	0	0	0.0564174	0.202244	7.7948	7.51891	7.22204	6.83825	6.31181	5.68908	5.08073	4.57262	4.2417	4.13553	4.20946	4.35653	4.49007
WBGene00000123	23.3418	29.7915	33.4767	31.9707	31.896	33.8481	35.8445	35.4417	32.3338	28.4178	26.1412	26.0283	25.764	25.3533	24.7879	24.8942	24.1786	22.6023	19.6242	15.2067	11.0298	8.24577	6.8088	6.61568	7.6438	9.81369	11.9713	13.1255	14.3792	16.6585	19.1685	20.1948	19.9045	18.9126	18.1141	19.5862	108.483	90.8264	74.3343	60.9044	51.1349	44.5847	40.5737	38.5544	38.0987	38.7033	39.9098	41.5889	43.8066
WBGene00000610	0.24123	0.256317	0.0965799	0	0	0	0	0	0.0114017	0.239006	0.668044	1.28425	1.87474	2.04574	1.70658	1.40674	1.42751	2.11682	4.30713	7.75768	9.70461	8.07244	4.9181	2.45437	1.13196	0.739899	0.675669	0.448122	0.190217	0.0267661	0	0	0	0	0.0430752	0.136168	0.302387	0.39898	0.529383	0.686314	0.884284	1.12852	1.40112	1.69956	2.03133	2.39426	2.82209	3.32981	3.83906
WBGene00003668	5.50615	6.57907	7.80698	7.23667	5.0392	2.59058	1.09345	0.637175	0.79782	1.24329	1.75431	2.12587	2.27594	2.363	2.21828	2.20669	2.59924	2.6101	2.48911	2.74336	3.27209	3.76232	4.35389	5.39359	6.82868	8.35904	8.63257	8.58909	10.4971	14.2305	18.2209	20.2183	19.4247	15.9747	11.2873	7.33264	8.44364	8.24148	7.80353	7.14264	6.44912	5.81626	5.24189	4.68108	4.12743	3.58065	3.0765	2.66841	2.4046
WBGene00017487	0	0	0	0	0	0	0	0	0	0	0	0	0	0	0	0	0	0	0	0	0	0	0	0	0	0	0	0	0	0	0	0	0	0	0	0	0.0438822	0	0	0	0	0	0	0	0	0	0	0	0.0008355
WBGene00017486	0.897508	0.959466	0.510509	0.0406582	0	0	0	0	0	0	0.0050777	0.0051543	0.003303	0.0014303	0.0003021	0	0	0	0	0	0	3.48e-05	0.0004162	0.0011412	0.0021883	0.0032122	0.003214	0.0002927	0	0	0	0	0	0.0235232	0.207625	0.526833	0.0189435	0.0319382	0.0415374	0.0419861	0.0364311	0.0284611	0.0200898	0.0123007	0.0054629	0	0	0	0
WBGene00017488	0.0009206	0.0021434	0.0007129	0	0.0004074	0.0024276	0.0057672	0.0090282	0.0089007	0	0	0	0	0	0	0.102201	1.02433	2.70579	4.34647	4.161	2.62533	1.21564	0.452599	0.366591	0.817414	1.54183	2.00473	1.56833	0.794776	0.240504	0	0	0	0	0	0	0.569771	0.53186	0.436225	0.333128	0.247231	0.192073	0.173674	0.190887	0.237241	0.299931	0.365515	0.423916	0.47167
WBGene00017485	0	0	0.176698	0.443843	0.827525	1.27927	1.23044	0.843778	0.495463	0.344501	0.401769	0.580108	0.663739	0.46665	0.182256	0.0062303	0	0.0880284	0.362231	0.732082	0.989676	1.08766	1.01258	0.865986	0.869088	0.976643	0.953449	1.01902	1.49253	2.51092	3.59497	3.47245	2.45057	1.24154	0.402301	0	0.348227	0.368562	0.441574	0.552835	0.679046	0.785749	0.840283	0.824439	0.768398	0.716823	0.703951	0.75026	0.858508
WBGene00044479	0	0	0	0	0	0	0	0	0	0	0	0	0	0	0	0	0	0	0	0	0	0	0	0	0	0	0	0	0	0	0	0	0	0	0	0	0	0	0	0	0	0	0	0	0	0	0	0	0
WBGene00017489	0	0	0	0	0	0	0	0	0	0	0	0	0	0	0	0	0	0	0	0	0	0	0	0	0	0	0	0	0	0	0	0	0	0	0	0	0.42627	0.450645	0.438013	0.401091	0.340199	0.276445	0.225944	0.19477	0.181926	0.180722	0.179249	0.181351	0.202382
WBGene00017484	0.936548	0.851918	0.533452	0.506252	0.297819	0.124172	0.145847	0.429133	1.00342	1.68551	2.40683	3.43245	4.70388	5.17179	3.37751	1.53223	1.03749	1.59444	2.1617	2.41427	2.23677	2.07034	2.53824	3.31537	3.65294	3.21634	2.50388	1.70494	1.2768	1.29345	1.46514	1.5615	1.40212	0.995971	0.703953	0.725193	9.22507	8.86218	7.88034	6.69211	5.58216	4.78195	4.37294	4.3208	4.506	4.72082	4.79961	4.65799	4.32003
WBGene00017483	0.808498	1.1292	2.04806	2.00025	1.14154	1.0038	2.41949	5.62011	9.85159	13.6804	14.8174	11.6973	7.49082	4.58212	3.80554	5.19531	7.58335	10.256	11.0328	10.1494	8.34515	5.54299	2.89571	1.53595	1.54478	2.55712	3.72134	4.52529	5.56625	7.01654	7.18743	5.55719	3.40895	1.93995	1.29025	1.05026	3.46339	3.10852	2.03832	0.544609	0	0	3.39176	11.2717	25.2146	46.5899	76.2031	113.557	156.095
WBGene00017482	1.31079	0.659575	0.252624	0.0056588	0	0	0	0	0	0.0007477	0.0030595	0.0028328	0.0017362	0.0007207	0.0001346	0	0	0	0	0	0.000171	0.0007568	0.0017498	0.0029092	0.003534	0.0021418	0	0	0	0	0	0.0579934	0.2967	0.713108	1.26065	1.64701	0.730951	0.58913	0.470195	0.361557	0.263195	0.1798	0.118031	0.0781195	0.0566513	0.0477405	0.0444436	0.0454965	0.0515082
WBGene00021287	0	0	0.0380787	0.15013	0.173839	0.11009	0.0420242	0	0	0	0	0.0673574	0.247917	0.522146	0.780856	0.666956	0.324779	0.0813778	0	0	0	0	0	0	0.0015386	0.0022201	0.0015991	0.0008372	0.0004736	0.0005802	0.0009165	0.001025	0.0001961	0	0	0	0.184423	0.186025	0.194776	0.220614	0.258222	0.288235	0.286029	0.25695	0.219013	0.183208	0.153456	0.126974	0.100612
WBGene00020973	2.01673	1.95501	1.55842	0.802036	0.854841	1.26173	1.55274	1.65613	1.5732	1.23727	0.769699	0.494379	0.443823	0.516983	0.523088	0.54372	0.665751	0.912455	1.03131	1.01148	1.26577	1.91378	2.62657	2.8884	2.41955	1.45955	0.612019	0.175383	0.146966	0.41558	0.76987	1.06018	1.45523	2.0338	2.46602	2.34679	96.622	115.434	131.042	141.872	148.092	150.173	148.736	144.608	138.845	132.205	125.006	117.155	108.616
WBGene00020971	0	0	0	0.126856	0.681876	2.08907	4.24005	6.55178	8.14928	7.66545	5.09278	2.5555	0.858552	0.159686	0.304057	0.969269	1.72015	2.2021	1.80267	1.23091	0.798397	0.481094	0.435061	0.839783	1.71107	2.82859	3.40869	2.54899	1.24183	0.340649	0	0	0	0	0	0	0	0	0	0	0	0.263507	1.77775	4.35327	8.27311	13.7404	20.7534	29.0115	37.8329
WBGene00020976	3.6644	4.98618	4.65104	4.60449	6.07601	7.36319	6.43699	4.4357	2.94349	2.3359	2.41134	3.41406	6.26305	10.8633	14.9666	16.9929	16.8941	15.4902	11.638	8.76062	7.88856	7.31436	6.36028	6.31231	7.82895	10.3783	13.9978	17.0927	18.1698	18.3858	16.8183	12.7717	8.15099	4.87628	3.40847	3.04346	108.981	126.288	144.488	163.669	185.377	211.244	242.722	280.948	326.551	379.397	438.218	499.836	558.817
WBGene00020977	224.082	197.545	154.457	115.364	72.5582	43.209	27.1604	20.1039	17.0901	15.4209	14.4247	13.3617	10.5954	6.68169	3.7155	3.18006	4.65163	6.44358	8.29621	11.4025	15.307	17.4291	15.8128	12.0901	8.66789	6.30304	4.75198	5.70383	11.55	26.2021	52.7786	90.6189	131.729	168.767	199.402	220.545	1.1394	1.0805	0.964845	0.812946	0.679932	0.584969	0.536532	0.542752	0.596685	0.674976	0.738446	0.770935	0.772343
WBGene00005662	13.5005	16.7428	17.1141	16.3618	17.8004	18.971	18.185	17.4437	18.9799	21.5874	22.2051	19.5919	16.0353	14.1709	13.8692	12.8196	11.9907	12.7573	15.6668	19.9951	22.66	22.1196	19.8031	17.5215	16.6455	16.8678	14.7531	10.4817	8.03002	8.48964	10.6167	11.9338	11.6462	10.1884	9.47193	10.6091	46.3061	44.7045	43.6155	42.7523	41.9339	41.1132	40.2334	39.2684	38.1644	36.803	35.0984	33.1018	30.882
WBGene00018898	48.0534	57.6081	59.2231	46.9486	38.2112	34.0438	30.4257	26.2008	21.814	19.117	19.1196	19.9897	19.2212	17.8282	16.1585	14.1636	13.0754	15.348	20.3068	24.9337	26.3544	24.6917	22.5596	21.3877	21.2399	23.1718	27.0358	30.4089	30.2062	27.5268	23.6104	19.8392	18.2266	20.6485	27.8769	37.8719	138.654	116.945	97.7156	82.3334	71.2398	63.7631	59.1484	56.8626	56.4093	57.1677	58.6501	60.7882	63.6365
WBGene00021286	17.2029	21.008	22.1212	20.5131	16.5113	11.9249	10.009	11.8023	17.2153	24.4666	29.7648	29.6203	25.6892	18.7439	12.068	8.49297	7.20045	6.8987	7.26715	8.83821	10.7613	11.1052	9.95454	9.07406	9.5046	11.4425	14.2925	15.6839	14.2121	11.8932	9.69582	7.89096	6.89854	7.12068	8.90994	12.6072	38.8724	40.5457	41.2954	41.2817	40.8898	40.2363	39.5003	38.7609	38.1175	37.6874	37.438	37.2446	36.9741
WBGene00004419	3127.67	3527.29	3662.28	3469.99	3207.99	3001.35	2879.99	2802.37	2738.58	2706.74	2706.49	2674.42	2572.53	2417.79	2251.56	2094.67	1953.39	1876.3	1879.22	1945.72	2030.84	2091.01	2100.9	2078.59	2061.51	2077.92	2102.15	2121.22	2145.08	2209.04	2270.3	2252.77	2205.08	2217.35	2384.17	2707.23	9803.66	9743.8	9571.47	9308.88	9000.29	8657.7	8291.1	7908.03	7521	7143.2	6787.5	6463.99	6180.93
WBGene00196315	0	0.0109708	0.0812612	0.152066	0.112933	0.0553848	0.0161584	0	0	0	0	0	0	0	0.0001935	0.000162	7.7e-05	1.87e-05	0	0	0	0	0	0	0	0	5.6e-06	0.0001268	0.0003485	0.0006087	0.0006539	2.67e-05	0	0	0	0	0.150157	0.205441	0.28816	0.384399	0.476819	0.536531	0.551364	0.516561	0.452105	0.384112	0.324712	0.272368	0.221053
WBGene00021282	0.0280254	0.121931	0.242764	0.182643	0.0711845	0.147083	0.538986	1.28301	2.25002	2.87596	2.67662	1.84576	0.929497	0.277221	0	0	0	0.178605	0.745871	1.5818	2.20677	2.14091	1.55472	0.868394	0.352476	0.0647842	0	0	0	0	0	0	0	0	0	0	1.7291	1.46578	1.1597	0.863046	0.614076	0.431285	0.327134	0.304685	0.356528	0.465106	0.614275	0.810265	1.06919
WBGene00021281	98.7988	97.2436	109.172	129.339	149.891	157.829	157.434	153.504	147.713	137.415	122.237	108.9	99.8425	93.0524	86.5652	83.813	87.9026	94.5695	104.209	114.618	122.071	127.057	125.878	117.425	107.206	103.362	106.548	112.245	118.341	126.851	135.519	139.662	137.906	131.238	122.527	110.072	67.1887	61.9309	58.1892	57.1412	59.2459	64.0017	70.655	78.3821	86.4533	94.0971	100.591	105.315	107.578
WBGene00006228	0	0	0	0	0	0	0	0	0	0	0	0	0	0	0	0	0	0	0	0	0	0	0	0	0	0	0	0	0	0	0	0	0	0	0	0	0	0	0	0	0	0	0.0106421	0.0892043	0.196345	0.335076	0.501784	0.679838	0.831335
WBGene00019951	0	0.0161999	0.114581	0.21148	0.156137	0.0762243	0.0209124	0	0	0	0	0	0.0002735	0.0746777	0.208564	0.357677	0.330198	0.177519	0.0581377	0	0	0	0	0	0	0	0.0006747	0.0008045	0.0008471	0.0009828	0.0009054	0	0	0	0	0	0.386257	0.322584	0.264608	0.205044	0.144059	0.0910129	0.070799	0.107045	0.221018	0.430419	0.745289	1.16322	1.67687
WBGene00019948	0.508987	0.411162	0.518651	0.373697	0.327886	0.628064	1.18055	1.58377	1.54808	1.06209	0.438443	0.187992	0.62427	1.98119	4.19832	6.23403	5.81476	4.45662	3.03962	1.97698	1.03789	0.387986	0.212443	0.466552	1.03585	1.6591	1.97109	1.7159	1.15083	0.808686	0.831654	0.999404	1.22814	1.4489	1.45486	0.96119	6.63622	7.38124	7.18182	6.36883	5.63933	5.99426	8.82137	15.5121	27.3484	45.2539	69.3749	98.5661	130.094
WBGene00019952	0.391939	0.270792	0.100026	0	0	0	0	0	0	0.0009426	0.0016469	0.0013456	0.0007655	0.0002888	3.01e-05	0	0	0	7.03e-05	0.0002637	0.000547	0.0008175	0.0007768	0	0	0	0	0	0	0.016268	0.106748	0.275842	0.519874	0.772552	0.838013	0.607465	2.87376	2.93542	2.67329	2.18675	1.64131	1.19202	0.939114	0.939181	1.21907	1.77622	2.56686	3.48545	4.37141
WBGene00019956	0.893813	0.595142	0.141003	0	0	0	0	0	0	0.0034393	0.00374	0.0026236	0.0013341	0.0004331	9.7e-06	0	0	0	0	0	0	0.0001307	0.0005885	0.0013585	0.0023233	0.0029863	0.0021725	0	0	0	0	0	0	0.119335	0.349885	0.670773	1.40376	1.21838	1.07427	0.918643	0.80307	0.778443	0.861643	1.0403	1.28297	1.56298	1.84259	2.0522	2.10241
WBGene00019953	21.1083	22.1752	26.381	29.9222	32.1579	30.5763	25.3855	19.4304	14.9544	13.486	15.2147	18.6792	21.6558	22.8096	22.355	20.7924	20.5842	21.1616	22.4743	23.5962	22.798	20.593	19.0737	18.8571	18.5731	17.7219	16.5816	16.1965	18.2675	22.6516	26.1336	28.307	28.9788	28.1049	26.1555	23.3805	56.7832	51.8807	47.6844	43.927	40.5515	37.4115	34.3823	31.4716	28.8164	26.6237	25.0974	24.4258	24.6394
WBGene00019947	70.1486	83.2439	93.04	87.1169	74.8537	68.1491	72.4728	83.4257	93.1031	97.7955	98.2064	96.3439	92.4442	85.8927	76.3611	64.3601	56.4772	55.714	58.9394	61.8661	63.9789	65.3439	64.867	63.8135	63.6859	64.4459	67.0549	71.797	81.3489	93.697	99.9334	94.3867	81.8813	69.2995	62.1892	62.7182	200.938	163.059	129.032	100.963	79.5043	63.926	53.2752	46.5344	43.0621	42.8056	46.0304	52.9615	63.378
WBGene00019946	233.138	267.622	285.994	285.055	272.681	264.408	261.145	259.083	263.243	271.265	274.169	265.844	248.506	227.453	204.461	177.178	149.456	129.127	119.765	122.07	130.828	139.267	143.958	147.734	154.465	161.404	172.107	195.239	229.894	271.625	297.9	289.013	254.321	213.465	191.046	199.55	98.9899	100.605	103.12	104.706	104.933	103.896	101.522	97.942	93.6487	88.8906	83.8006	78.8332	74.5213
WBGene00019955	2.41411	2.13176	2.83652	5.39571	5.34463	3.61699	2.03072	0.9366	0.413749	0.310452	0.325442	0.237478	0.150997	0.169023	0.328484	0.545544	0.492988	0.357852	0.71908	1.86481	3.68274	5.30683	5.09234	3.33654	1.86693	1.49707	2.50045	4.61492	6.40499	6.1022	5.20319	4.13362	3.08596	2.34456	2.21021	2.41007	11.4544	11.0914	10.9233	10.8516	10.738	10.5034	10.2962	10.3052	10.5793	11.1345	11.9666	12.947	13.9922
WBGene00019945	0.0006135	0.0006034	0.0001782	0	0	0	0	0.0001094	0.0005148	0.0011905	0.0020401	0.0026475	0.0020665	0	0	0	0	0	0.109556	0.36682	0.759302	1.13452	1.15809	0.880477	0.65588	0.570128	0.514878	0.335597	0.142024	0.0229828	0	0	0	0	0	0	0.991972	1.18398	1.44089	1.73388	2.0691	2.44783	2.83392	3.20779	3.59619	4.01145	4.42234	4.7452	4.93724
WBGene00019718	0	0	0	0.140575	0.756336	1.75752	2.4907	2.14704	1.33768	0.647951	0.252666	0.163472	0.30513	0.549203	0.69249	0.800968	0.706151	0.377159	0.122109	0	0	0	0	0	0	0	0.0012723	0.0011956	0.0008574	0.0010166	0.0018997	0.0033376	0.0046364	0.0045238	0.0005638	0	0.267726	0.269857	0.304914	0.362557	0.41347	0.436002	0.436191	0.425437	0.401493	0.364982	0.320967	0.271701	0.225164
WBGene00019721	0	0	0.0005902	0.0003995	0.0001339	0	0	0	0	0	0	0	0	5.27e-05	0.0004129	0.0010089	0.0014383	0.0003481	0	0	0	0	0	0.0061467	0.162842	0.462981	0.890791	1.28068	1.20411	0.779251	0.387086	0.131902	0.0014033	0	0	0	0.263978	0.2235	0.171452	0.13078	0.109856	0.108125	0.120196	0.136991	0.144726	0.137575	0.126357	0.121687	0.128691
WBGene00019719	34.7446	48.583	56.7036	51.5601	39.3288	28.4515	21.0901	17.5628	17.7852	21.1683	25.6434	28.2373	28.2169	27.0729	24.9822	21.9298	18.9186	17.4183	17.6585	18.816	21.1177	24.7603	28.547	31.2355	33.6114	39.1339	49.625	66.3276	84.8524	95.6831	92.7433	76.5116	53.6098	32.6964	22.6055	24.4344	110.776	105.65	96.1878	83.8682	70.9112	58.565	47.4611	37.9209	30.08	23.9807	19.4673	16.4082	14.7016
WBGene00195363	0.0289787	0.0953776	0.164724	0.104961	0.0322368	0	0	0	0	0	0	0	0.0004354	0.0004051	0.0002097	5.87e-05	0	0	0	0	0	0	0	6.1e-06	5.09e-05	0.0001342	0.0002495	0.0003462	0.0002677	0	0	0	0	0	0	0	0.0168536	0.0217611	0.0210931	0.016248	0.0102775	0.0051287	0.002303	0.0031084	0.0087689	0.0203957	0.0387787	0.0638523	0.0940025
WBGene00271788	0	0	0	0	0	0	0	0	0	0	0	0	0	0	0	0	0	0	0	0	0	0	0	0	0	0	0	0	0	0	0	0	0	0	0	0	0.0936782	0.019064	0	0	0	0	0	0.0071298	0.0387429	0.0754971	0.114844	0.151311	0.174622
WBGene00019720	1.13092	1.18771	0.684427	0.282042	0.0371848	0	0	0	0	0	0	0	0	0.205855	0.631846	1.1518	1.35947	1.15718	0.660978	0.248929	0.0031416	0	0	0	0.0840236	0.407676	0.901464	1.43766	1.52209	1.03987	0.518545	0.150918	0	0.0011132	0.230976	0.654007	0.651751	0.625028	0.579577	0.555283	0.5717	0.629917	0.724886	0.831188	0.906101	0.92103	0.856099	0.729235	0.595084
WBGene00019717	0.0094603	0.292638	0.78702	0.823283	0.387493	0.20929	0.581061	1.62879	3.33496	4.95526	5.79962	6.04514	5.78422	4.14265	1.84425	0.367984	0	0	0	0	0	0.117712	0.31415	0.565472	0.764435	0.687269	0.419316	0.169166	0.0224472	0	0	0	0	0	0	0	0.321304	0.267621	0.217949	0.17264	0.142439	0.129989	0.141855	0.182599	0.252152	0.344918	0.446897	0.540369	0.625177
WBGene00022675	2.21679	3.81905	5.20544	4.40181	2.85973	1.76372	1.45246	1.96301	2.6533	3.32333	4.17665	5.28823	6.50305	7.88215	7.92387	5.67984	3.64594	3.11766	4.03333	6.03044	8.39168	9.29224	7.65297	5.09987	3.4813	2.8486	2.68495	2.55989	2.11401	1.83322	1.84315	2.11834	2.30938	2.17572	1.87008	1.67191	5.49125	4.99451	4.57992	4.2039	3.8729	3.59594	3.35847	3.21074	3.16783	3.16972	3.13742	3.03909	2.91286
WBGene00045248	0	0	0	0.282655	0.855141	1.33442	1.54366	1.22766	0.726518	0.32423	0.0804738	0	0	0	0	0	0.0018028	0.0023211	0.0015663	0.0007612	0.0002289	0	0	0	0	0	0	0	0.0003527	0.0013525	0.0028881	0.0045005	0.004949	0.0022952	0	0	0.0632727	0.0356316	0.0151605	0.0019381	0	0	0	0	0	0	0	0	0
WBGene00022677	4.7465	7.87173	11.1019	14.1316	16.5225	16.036	13.7208	11.1048	9.37724	9.45132	11.1399	12.8392	13.0397	11.7471	10.7818	10.3972	9.08055	7.56276	7.12634	7.54667	7.89214	7.92234	7.5614	6.66729	5.48487	5.07929	5.75466	6.53827	6.44731	5.46157	3.85844	2.29876	1.25591	0.96139	1.32497	2.54149	7.24437	8.30514	9.12298	9.71789	10.1457	10.3916	10.4485	10.3307	10.0473	9.62625	9.07706	8.48124	7.8842
WBGene00195011	0	0.0259098	0.107	0.155942	0.093843	0.0258149	0	0	0.0614926	0.202869	0.417189	0.643309	0.687846	0.458641	0.185529	0.0267283	0	0	0	0	0	0.0008905	0.0017258	0.0014589	0.0008901	0.0004112	0.0001632	0.0001599	0.000333	0.0005079	0.0003278	0	0	0	0	0	0.16618	0.190459	0.208336	0.216441	0.206871	0.174655	0.134378	0.0971951	0.0701432	0.0573033	0.0604665	0.0792135	0.110498
WBGene00022678	66.6433	86.0243	108.089	120.086	123.655	127.027	132.366	138.005	143.635	145.494	141.65	136.14	128.63	116.12	100.353	92.7797	97.4543	106.253	109.138	104.233	96.5593	91.3728	91.7066	96.5234	102.235	104.255	101.238	92.778	79.2715	62.5024	45.849	32.9106	26.5559	28.3464	37.2856	50.9369	161.9	195.822	227.338	253.105	272.55	285.104	291	290.814	285.843	277.983	268.838	259.258	249.876
WBGene00022679	42.6411	32.0093	33.7257	39.0424	44.6523	47.4775	45.9356	42.1648	40.677	40.4127	39.7148	43.4533	56.9206	79.5009	100.673	111.514	104.792	76.9439	47.3196	30.2049	27.6094	32.9212	37.0209	42.2678	57.6312	84.9508	119.841	146.226	147.065	128.266	102.374	73.8427	51.6786	42.8188	45.4425	49.0076	0	0	0	0	0	0	0	0	0	0	0	0	106.971
WBGene00022680	0.11511	0.60434	1.36543	1.91417	2.50613	3.7552	5.26057	6.28354	7.12137	7.71661	8.43579	10.2959	12.0883	12.3778	10.4519	7.89944	5.62993	4.4907	5.02776	8.05843	13.0448	16.8671	15.8879	11.8346	8.93579	8.57758	10.0082	10.2287	8.36068	6.2612	5.31575	4.80018	3.87463	2.30613	0.932541	0.188089	4.02184	4.46904	3.80966	2.29735	0.362194	0	0	0	0	6.95857	19.7309	39.8558	68.5288
WBGene00022683	1.02999	1.03103	1.12138	1.93946	3.65827	4.51226	3.49155	2.03225	0.855091	0.144635	0	0	0	0	0.308527	0.803822	1.15186	0.846614	0.403524	0.137437	0.10501	0.28383	0.61814	0.893616	0.945822	1.04165	1.42298	2.01504	2.28253	1.86878	1.163	0.628134	0.401826	0.501373	0.822414	1.08516	2.75729	2.59597	2.29587	1.92979	1.56429	1.26884	1.06961	0.946325	0.892206	0.909874	0.976891	1.03648	1.04658
WBGene00022682	4.10098	4.89494	4.76403	3.76954	2.63853	2.23553	2.21867	2.08057	2.49299	3.92851	6.01613	7.58755	7.53452	6.58349	5.47565	4.33957	3.58189	2.84876	1.88763	1.16314	0.903188	1.32091	2.25169	3.11377	3.38821	3.17802	2.77246	2.29267	1.98439	2.28433	2.8712	3.4149	3.65224	3.42952	3.00419	3.30412	0.400984	0.462601	0.515334	0.567604	0.591128	0.573676	0.519945	0.445887	0.372432	0.308131	0.24949	0.186381	0.124298
WBGene00044481	0	0	0	0	0	0	0	0	0	0	0	0	0	0	0	0	0	0	0	0	0	0	0	0	0	0	0	0	0	0	0	0	0	0	0	0	0.0859378	0.0178448	0	0	0	0	0.0062507	0.0314771	0.056984	0.0782101	0.0887792	0.0823483	0.0639694
WBGene00022681	0	0.41888	1.3845	3.89979	7.26094	7.30166	5.04974	2.97027	1.65271	0.953764	0.640544	0.737151	1.06276	1.20581	0.890112	0.653392	0.614955	0.79169	1.02112	1.04357	0.99702	0.781177	0.456925	0.197632	0.0451979	0	0	0	0	0.0017319	0.0007762	0	0	0	0	0	0.707494	0.816862	0.952881	1.03413	1.01282	0.954672	0.91447	0.912222	0.942796	0.98522	1.00571	0.978876	0.90923
WBGene00017901	2.72022	0.990692	0.604053	0.941679	1.51364	1.42126	0.906648	0.452113	0.204157	0.176715	0.321427	0.532864	0.594944	0.561547	0.81392	1.48407	1.92525	1.58006	1.02602	0.671445	0.489671	0.31062	0.141196	0.0284121	0	0	0	0	0	0.28329	1.24413	2.89992	5.12727	7.09717	6.96957	4.99448	0.318337	0	0	0	0.146094	0.735121	1.35694	1.9305	2.40656	2.73969	2.8851	2.86877	2.712
WBGene00017900	8.78603	11.4428	13.4864	15.4162	14.3286	13.0563	12.2144	11.3855	9.69471	7.01168	4.21581	2.63159	2.85136	4.67113	6.65369	6.63527	4.60044	2.37869	1.51329	2.82763	6.10536	10.5156	12.8589	11.3994	8.03948	5.70626	4.7542	4.62379	4.57819	4.9497	5.79223	5.58842	4.50788	3.52362	3.99794	5.94473	5.94225	7.22063	8.51684	9.52981	9.96977	9.69259	8.7544	7.36971	5.8776	4.56469	3.55268	2.8326	2.38958
WBGene00017591	1.37536	2.44943	2.87838	2.70712	1.92714	1.05226	0.405017	0.175477	0.358731	0.896302	1.58957	2.02389	1.76553	1.11973	0.647033	0.39787	0.198349	0.208127	0.473926	0.876209	1.01424	0.771042	0.49548	0.416715	0.581087	0.916183	1.17045	0.947299	0.571922	0.477388	0.745752	1.28231	1.6604	1.52503	0.993513	0.825311	4.08424	3.9741	3.61326	3.09233	2.58875	2.20786	2.01966	2.02826	2.17245	2.35429	2.51207	2.60324	2.60356
WBGene00000684	1.30809	1.70959	1.68113	1.00513	0.42178	0.451289	1.14773	2.30906	3.28953	3.89733	4.40533	5.10908	6.04522	6.53104	5.8959	4.80513	4.71519	4.98946	4.24648	3.19585	2.21152	1.34932	0.746433	0.698595	1.28276	2.3566	3.3447	3.5315	3.76122	4.77291	5.80907	5.76877	4.70196	3.16033	2.0165	1.42367	0	0	9.70975	30.9546	66.0685	117.039	183.934	264.116	351.863	438.33	512.451	563.614	586.058
WBGene00017597	7.38015	5.49577	3.83168	3.53369	3.65318	3.85202	3.99457	4.71152	6.54436	8.69838	9.90094	9.80634	9.10542	9.26267	10.6164	12.865	16.2367	17.9137	19.6846	22.1616	25.705	30.2282	35.0062	37.3526	35.5288	32.87	31.6002	30.7925	27.6537	21.888	16.8659	14.8645	14.6058	14.2866	12.8119	10.0129	1.29078	1.08633	0.815531	0.578113	0.431038	0.391043	0.456072	0.609462	0.820001	1.03835	1.1958	1.2755	1.29256
WBGene00017923	2.62867	3.81944	4.40051	4.72531	5.62963	4.526	2.56263	1.01932	0.151718	0	0.201218	0.866064	1.72201	2.35802	2.338	2.30917	2.64012	3.04015	3.24427	3.24679	3.15074	2.75617	2.01864	1.3183	1.20831	1.82394	2.92626	3.83946	4.13121	3.69286	3.0218	2.06577	1.12706	0.592823	0.718609	1.51077	8.55904	8.40757	8.54249	8.66258	8.52686	7.9172	6.90023	5.71773	4.59275	3.75635	3.47943	4.04388	5.80515
WBGene00006706	29.0789	34.5805	36.3542	35.8663	38.4892	42.8974	47.8325	52.8892	54.7997	51.2766	44.5814	40.3738	38.9809	37.812	36.2701	32.7276	27.4003	25.0637	23.4004	19.0336	13.3702	8.86971	6.69795	6.91281	8.99772	11.4103	12.602	12.6725	12.4717	12.2005	12.1593	12.9173	14.5993	17.0606	19.933	23.5266	71.3341	66.6443	61.3888	55.8929	50.6957	45.9901	41.8391	38.2152	35.0782	32.4822	30.7218	30.1253	30.8838
WBGene00017921	3.17735	4.38538	3.98384	2.85567	2.09253	1.82715	1.92934	1.79651	1.41861	1.17685	1.2831	1.55426	1.87203	2.46581	3.48601	4.40571	3.95997	3.01848	2.25074	1.96195	1.88629	1.7251	1.35206	1.02873	0.933997	0.931129	0.952135	1.32139	2.15842	2.78919	2.71524	2.4663	2.04566	1.5003	1.33352	1.95384	5.16133	4.69235	4.26093	3.91285	3.65118	3.44897	3.23349	2.96725	2.73318	2.61728	2.64996	2.83395	3.1566
WBGene00004205	7.43496	7.82612	9.37552	11.6966	11.7895	10.1611	7.9319	5.66873	4.41169	4.57571	5.47986	5.89965	5.5407	4.19167	2.7293	1.90263	1.83888	2.53029	3.83658	5.4806	6.36655	5.46636	3.49165	1.7361	0.885551	1.01605	1.93911	3.10092	3.68729	3.66975	3.98707	4.48635	5.03296	5.6296	6.39398	7.15018	13.2535	11.8467	10.5568	9.40701	8.41245	7.53176	6.73529	6.01269	5.43276	5.10402	5.06912	5.33123	5.82698
WBGene00000685	3.49461	4.35727	5.63265	6.05572	6.28118	6.66195	7.61455	8.80359	11.5079	15.5702	18.6007	18.7042	18.6508	18.665	17.6588	17.6039	17.0532	15.6129	13.4129	13.068	14.8685	16.3089	15.3373	13.6784	13.3216	13.397	13.3982	12.0231	8.25189	4.98071	3.24721	2.38635	2.06503	2.16079	2.63854	3.12959	5.63048	4.96374	3.66244	1.7332	0.008147	0	2.8356	10.8143	25.8206	49.9195	85.0168	131.784	188.529
WBGene00017924	7.72041	6.78923	6.2171	5.06734	3.71281	3.27396	3.18379	3.3701	4.34926	6.13018	7.54114	6.96737	5.07275	3.33723	2.58736	2.71722	2.80786	2.85529	3.17429	3.5322	2.99041	1.78469	0.797369	0.425219	0.792673	1.86962	3.37663	4.5354	5.43726	5.94799	6.04712	6.58886	7.08266	7.02029	6.82439	7.3782	9.50142	8.88206	8.25726	7.65412	7.04782	6.43223	5.82154	5.23526	4.71662	4.33538	4.12552	4.08687	4.19367
WBGene00017925	93.5138	89.9582	89.6876	92.2723	95.3328	99.542	106.924	113.574	115.582	113.745	110.216	105.112	97.9341	85.2184	68.0122	53.0068	45.2955	45.7961	52.8607	63.0624	72.4358	78.7098	77.0657	69.2331	62.1424	57.8143	56.4674	60.0767	67.908	76.1464	83.0562	85.4849	86.7137	90.6124	96.9665	98.1012	163.25	164.43	164.66	163.537	161.655	158.961	155.285	150.447	144.543	137.981	131.214	124.547	118.546
WBGene00017920	26.497	27.2768	26.0274	24.1353	23.4179	25.938	28.7917	28.851	26.4739	24.0199	22.9811	22.9101	24.717	26.9087	27.3712	26.1673	21.971	17.8086	15.8139	18.1544	23.3891	27.5673	27.7494	24.6075	20.2925	16.1993	13.0081	11.2689	11.9364	16.1274	23.3246	30.4265	34.0377	32.8063	29.4828	26.6392	63.6928	57.8866	52.4579	47.8472	44.3192	41.3779	38.4068	35.1758	31.8096	28.7574	26.4422	25.0326	24.3962
WBGene00017919	7.30384	6.58171	5.26947	4.71845	5.4833	6.81425	6.6743	5.13307	3.47377	2.21624	1.34514	0.956331	0.908776	0.917895	1.0766	1.45249	1.89137	2.02245	2.09855	2.76484	3.83938	4.49292	3.9873	2.73031	1.72981	1.35943	1.68986	2.69727	3.6884	3.38781	2.27968	1.40609	1.2987	2.20054	3.994	6.24163	6.18295	5.91815	5.64978	5.36953	5.00958	4.60953	4.24809	3.95738	3.75112	3.61268	3.54013	3.52182	3.52619
WBGene00044482	0.348836	0.273596	0.419895	0.845817	1.28582	1.17017	0.723205	0.335777	0.130377	0.133876	0.322055	0.630276	0.911111	0.835052	0.443265	0.125726	0	0	0	0	0.0827638	0.344965	0.766656	1.20324	1.35721	1.0049	0.517386	0.165099	0	0	0	0	0	0.0820218	0.203839	0.332833	0.642647	0.542077	0.456975	0.362814	0.258661	0.163582	0.0875102	0.0343364	0.0051788	0	0.0183621	0.0598451	0.122916
WBGene00020678	448.719	389.6	298.26	225.057	160.18	116.949	102.012	105.157	112.23	119.714	130.487	144.591	158.568	169.621	172.222	156.504	123.987	92.8354	77.5043	78.6424	90.6677	106.707	124.242	146.16	176.59	221.208	285.291	369.248	460.926	533.457	550.79	512.399	453.724	411.216	405.844	435.446	1.45123	1.33754	1.41266	1.5499	1.67405	1.73849	1.75348	1.73456	1.70213	1.65128	1.58139	1.50953	1.41923
WBGene00044620	6.50745	7.63945	9.38832	8.0859	6.93437	8.19985	10.4408	11.7345	13.7092	16.2551	17.4904	16.6361	15.5064	16.3361	18.2729	18.9051	17.2563	13.6839	8.81373	4.41055	1.86723	1.69144	3.85347	8.48684	15.3057	22.1447	26.879	27.0319	22.4233	17.0292	12.4996	8.81679	6.43237	5.76364	6.46009	6.85043	89.1469	159.885	248.593	342.99	427.647	487.065	512.649	505.159	475.091	440.081	420.489	434.728	493.064
WBGene00020675	0	0	0	0	0	0	0	0	0	0	0	0	0	0	0	0	0	0	0	0	0	0	0	0	0	0	0	0	0	0	0	0	0	0	0	0	0.982429	1.57818	2.32753	3.13041	3.81035	4.19917	4.214	3.92729	3.47465	2.94276	2.38541	1.8916	1.53175
WBGene00020679	66.6035	77.7452	87.338	92.1831	94.3412	95.5399	104.617	118.595	122.185	111.895	95.3684	79.5666	64.5555	52.154	44.4034	39.7771	36.7422	35.0309	34.0935	34.8563	36.1686	38.988	41.9327	43.3229	43.7465	42.9928	42.1543	42.8262	46.112	49.9589	50.1425	45.4073	40.4224	40.1591	46.5171	56.5056	163.72	159.229	153.817	147.624	141.107	134.103	126.64	118.713	110.602	102.672	95.3967	89.1325	83.799
WBGene00019543	44.7141	58.2168	68.7468	73.438	70.2616	66.1115	62.1425	58.8288	56.5005	55.6026	56.0042	56.5367	57.0482	57.7698	56.0645	50.3646	46.3345	45.7916	45.8773	46.1241	46.7662	46.6268	43.9538	38.7778	33.1306	29.4367	27.3223	25.5247	23.6978	22.7865	22.4451	19.6362	16.5676	16.4318	21.1664	31.041	94.9865	94.0992	91.6017	87.4194	82.3534	77.0473	72.1354	68.0328	64.9618	62.9576	61.8259	61.3888	61.5714
WBGene00006968	25.4008	28.3502	29.0844	24.8346	19.8085	17.0346	16.9784	20.3261	25.6278	29.6469	29.7662	26.3623	21.9159	18.0868	15.6096	14.1136	13.3817	13.508	13.2805	11.5978	10.0112	10.0008	10.9654	11.635	11.881	12.5343	12.975	12.8772	12.6313	12.1337	12.1617	12.444	13.4222	15.5417	18.6248	21.9971	35.388	34.9908	34.7664	34.5393	34.3226	33.9771	33.3513	32.336	31.0917	29.8425	28.7728	27.9237	27.2353
WBGene00019544	7.8555	11.9048	14.4826	16.9312	18.9656	20.5685	22.2594	23.9288	24.4995	22.0593	16.7269	11.9541	9.67563	9.92839	11.692	12.3898	11.5238	9.7055	9.0422	10.4698	12.608	13.5619	12.7597	11.524	11.0344	10.7709	9.24225	6.40372	4.10106	2.8833	2.2595	2.05198	2.10005	2.37798	3.18518	4.8966	22.9216	23.7918	24.3953	24.7132	24.8527	24.7502	24.3159	23.5407	22.5286	21.4065	20.3415	19.4449	18.7964
WBGene00019541	0	0.108951	0.388628	0.622886	0.814272	0.775122	0.500768	0.23771	0.0531725	0	0	0	0	0.171431	0.47244	0.783786	0.770382	0.681248	0.597473	0.38299	0.178261	0.04578	0	0	0	0	0	0	0.0022779	0.0032423	0.0019549	0	0	0	0	0	0.316455	0.399978	0.52607	0.645582	0.712721	0.695863	0.615453	0.504582	0.395051	0.311329	0.264866	0.255663	0.27279
WBGene00023323	1.36593	0.986534	1.72445	2.76767	2.72078	2.16064	1.75475	1.55231	1.44477	1.51421	1.72779	1.71991	1.21744	0.556585	0.161133	0.144415	0.448714	0.83303	1.11268	1.39874	1.33604	0.904954	0.517865	0.366913	0.468354	0.731598	0.902435	0.978578	1.16034	1.30938	1.56962	1.9558	2.14836	2.0477	2.05954	1.98872	5.14067	4.37652	3.62244	2.94419	2.44505	2.13204	1.95146	1.8199	1.68999	1.56895	1.49486	1.50971	1.6218
WBGene00001983	8.77952	12.3979	15.0579	14.7381	12.3682	8.78339	6.33434	5.42394	4.65023	3.77962	3.26753	3.07077	3.23187	3.78352	3.95091	4.34276	6.1874	8.10195	7.82988	6.15938	4.06466	2.07133	0.793365	0.354559	0.571304	1.14639	1.53774	1.67775	2.67115	5.02534	7.61149	7.62227	5.77624	3.85169	3.60479	5.50528	28.0924	25.9728	23.6299	21.4181	19.3523	17.4959	15.8974	14.5736	13.6557	13.1685	12.9697	12.9029	12.847
WBGene00017119	81.6952	106.015	125.033	121.189	103.128	86.2674	75.1254	67.1631	59.8319	54.273	51.3725	48.5467	45.3134	41.4854	36.5407	31.1212	29.1701	30.0417	31.8196	33.2997	32.7365	32.0156	32.2225	32.4772	32.329	33.4161	34.0461	33.234	32.5282	33.2753	35.6898	38.3451	41.4741	45.7028	51.9333	63.1463	173.878	171.669	166.757	159.852	152.436	145.152	138.343	132.307	127.189	122.832	119.017	115.335	111.71
WBGene00017120	0	0.0570082	0.192141	0.243708	0.144991	0.0551886	0.0045749	0	0	0	0	0	0	0.0002294	0.000495	0.0006577	0.0008995	0.0007534	0	0	0	0	0	0	0.0361183	0.169951	0.394243	0.663427	0.761406	0.563106	0.320309	0.137515	0.0256342	0	0	0	0.980423	0.928833	0.849228	0.7369	0.61785	0.491268	0.364451	0.254358	0.16727	0.101631	0.0529474	0.0214167	0.007346
WBGene00017121	403.524	478.268	546.407	545.82	506.262	458.971	425.045	404.2	393.667	394.209	400.189	395.303	369.857	332.296	298.519	272.111	250.752	243.357	250.99	261.868	266.142	264.948	266.098	272.011	277.069	274.712	273.238	284.8	319.22	363.282	391.078	391.763	372.919	348.64	337.923	355.145	785.756	837.659	871.038	882.275	875.67	853.452	818.289	772.861	720.326	663.821	606.66	552.206	502.739
WBGene00004432	1717.87	2005.48	2142.66	2013.75	1821.63	1694.91	1626.52	1590.15	1569.3	1557.82	1540.06	1490.4	1419.24	1331.11	1235.33	1150.76	1072.18	1034.98	1038.27	1062.78	1098.3	1142.56	1167.67	1167.34	1164.14	1178.33	1203.15	1237.26	1292.08	1368.48	1430.9	1424.35	1368.97	1315.24	1334.5	1473.13	5284.32	5159.47	4966.93	4737.86	4506.4	4278.8	4056.18	3838.85	3630.04	3432.48	3248.84	3082.01	2936.14
WBGene00021202	15.5662	18.7908	22.5211	26.5482	27.6293	25.7579	21.4705	16.2054	12.662	12.2085	14.4552	17.8853	20.7293	20.3692	18.306	16.2873	12.6736	9.84957	9.41621	11.0252	13.0642	15.4985	16.9387	16.2507	14.2538	11.0184	7.93265	6.29398	6.60717	8.34232	9.47028	9.66301	9.51451	9.73811	10.9137	12.9164	38.6503	35.7557	32.7608	29.9521	27.2985	24.6688	22.1429	19.8711	17.9616	16.4174	15.1885	14.2206	13.4613
WBGene00021201	0	0	0	0	0	0	0	0	0	0	0	0	0	0	0	0	0	0	0	0	0	0	0	0	0	0	0	0	0	0	0	0	0	0	0	0	0.143179	0.13276	0.128679	0.133886	0.154444	0.189563	0.231661	0.266799	0.272236	0.239621	0.188257	0.136531	0.0947307
WBGene00021204	0.0532047	0.18259	0.342044	0.613286	0.580412	0.340837	0.140952	0.0248235	0	0	0	0	0	0	0	0.129357	0.40754	0.723293	0.802149	0.8284	0.897323	0.7999	0.523236	0.257158	0.0841251	0	0	0	0	0	0	0	0	0	0	0	0.234968	0.246145	0.212742	0.16183	0.111574	0.0691029	0.036719	0.0141623	0	0	0	0	0
WBGene00021205	14.9298	19.9985	23.8202	23.0637	20.4638	19.8047	19.1485	17.6602	16.6895	17.5442	19.6738	20.9307	21.7286	22.1172	21.2875	20.3208	21.0739	21.2454	18.7851	14.6924	10.6748	7.39958	5.78643	5.68634	6.3035	7.09604	6.93317	5.45784	3.2761	1.45289	0.329486	0.121182	0.951025	2.88047	5.85405	9.82031	34.992	34.2691	32.9543	31.1504	28.7567	25.7256	22.3631	19.0777	16.0602	13.2834	10.8262	8.91203	7.63487
WBGene00003216	0	0	0	2.19e-05	0.0001907	0.0005403	0.000967	0.0011028	0.0002628	0	0	0	0	0	0	0.0629229	0.21974	0.417387	0.449324	0.305007	0.151181	0.0456352	0	0	0	0	0	0	0.0005978	0.0011534	0.0010202	0.0006812	0.0003467	0.0001235	1.07e-05	0	0.128187	0.0919808	0.0678149	0.0520506	0.0445619	0.0456741	0.0538009	0.0656263	0.0763123	0.0786697	0.0697513	0.0551244	0.039454
WBGene00021200	0	0	0	0	0	0	0	0	0	0	0	0	0	0	0	0	0	0	0	0	0	0	0	0	0	0	0	0	0	0	0	0	0	0	0	0	0.31081	0.241506	0.170368	0.106464	0.0568221	0.021898	0	0	0	0	0	0	0
WBGene00021199	0	0	0.318064	1.27779	2.06782	1.75943	1.05356	0.469167	0.110002	0	0	0	0	0	0	0.0397588	0.182436	0.399692	0.525767	0.407352	0.226536	0.0857888	0.0079909	0	0	0	0	0	0.0025914	0.0067967	0.0101724	0.0104558	0.0026444	0	0	0	0.544985	0.479445	0.411099	0.311301	0.206994	0.118476	0.057061	0.0296433	0.0412277	0.0957238	0.195468	0.338703	0.515266
WBGene00020006	0	0.0263577	0.261078	1.1671	2.95339	4.82302	5.55255	5.5757	5.86034	7.16348	9.20048	10.7213	11.6837	12.9463	15.2378	17.3176	16.3993	13.9041	11.5205	9.96582	9.81463	9.20099	7.9508	7.1192	6.41938	4.6713	2.60506	1.05899	0.150336	0	0	0	0	0	0	0	2.84708	2.22243	1.66664	1.2677	1.00956	0.816375	0.648399	0.503903	0.391201	0.309684	0.258429	0.230617	0.214529
WBGene00003694	6.7001	9.10347	13.3677	17.1706	18.7582	18.306	17.7828	19.0247	19.423	18.1717	16.7344	16.5277	17.5497	17.9796	16.4843	12.9846	9.32246	8.03792	8.35694	8.04024	6.79242	5.72522	5.28679	4.81695	3.74147	2.91914	2.8456	3.25414	3.49397	3.28724	3.2188	3.4748	3.95225	4.5652	5.30151	5.89044	29.9978	30.7094	30.5423	29.4469	27.6283	25.1031	22.2124	19.3702	16.8385	14.7833	13.2231	12.1538	11.5246
WBGene00020003	0	0.0547148	0.311442	0.539868	0.528396	0.694928	1.08383	1.33875	1.14804	0.699318	0.33147	0.100308	0	0	0	0	0	0.0535523	0.187601	0.386348	0.531228	0.474113	0.297204	0.142343	0.043047	0	0	0	0	0	0.0020945	0.0003253	0	0	0	0	1.96088	1.81148	1.75507	1.6859	1.56606	1.42327	1.29248	1.20452	1.17455	1.18674	1.20711	1.22076	1.22502
WBGene00001324	8.45533	11.7493	13.9872	13.8101	9.7068	6.9239	6.08747	5.84742	5.97784	6.44636	7.24724	8.54301	10.2762	11.5501	10.8948	8.5348	6.88986	7.71563	10.6095	12.6473	13.3019	11.3397	7.95129	5.5614	4.89228	5.57988	6.8087	7.06294	5.30998	3.73486	3.25364	3.40896	3.57586	3.48099	3.72869	5.39144	22.6191	20.2814	18.1131	16.3327	15.1513	14.5813	14.4756	14.5941	14.7403	14.7787	14.7759	14.8584	15.012
WBGene00001060	6.36295	7.58691	8.80527	10.1573	12.292	13.2001	12.2862	10.7819	8.4889	6.03917	4.28517	3.25905	3.40739	4.55917	6.02198	7.53997	8.14704	8.24638	8.05961	7.16155	5.29818	3.67304	3.31519	4.17854	5.4233	5.72664	5.46724	5.37538	5.07293	4.17373	3.36929	2.62903	2.17311	2.25662	3.04538	4.68846	16.5115	15.9545	15.685	15.4334	15.0353	14.3627	13.4569	12.4377	11.3935	10.4434	9.65629	9.00432	8.49596
WBGene00001058	10.0283	14.9607	21.281	23.6876	25.6595	27.7524	29.3251	30.0776	29.5099	27.3922	24.886	23.966	23.6289	23.528	24.6436	27.8062	31.4567	33.7339	32.7516	31.4077	30.6447	27.2471	22.7987	20.5198	20.5433	21.5957	20.8368	17.5265	13.8504	12.1718	12.0083	11.1572	9.66937	8.18148	7.31448	7.73412	44.0708	42.7181	42.2757	41.8379	41.0609	39.8658	37.9959	35.3395	32.2461	29.172	26.5075	24.478	23.0304
WBGene00044483	7.54464	7.77394	8.23723	7.49599	6.95493	5.68201	4.5506	4.13832	4.42317	5.24792	6.10637	6.4294	6.80826	7.63722	7.99808	7.69789	6.22343	4.17156	2.66138	2.08742	1.96618	2.22247	2.6242	2.74121	2.50862	2.31775	2.25504	2.36065	2.57116	2.51452	2.64045	3.2293	4.28202	5.51138	6.28334	6.83669	14.692	13.1512	11.7585	10.5853	9.6109	8.75267	7.9799	7.26257	6.5604	5.95037	5.53335	5.35263	5.32481
WBGene00019163	16.7612	22.8685	30.2843	35.8975	38.9254	38.3461	33.5265	29.1235	29.5805	34.1567	38.7022	40.0897	38.0592	33.3225	26.4132	19.9501	15.5789	13.9428	13.7143	13.1805	11.8262	10.5846	10.283	10.4442	10.5095	11.5639	13.6425	15.7402	16.629	15.6149	13.4071	10.7562	8.80511	8.3763	9.53215	12.4928	34.4786	33.7761	33.4238	33.0767	32.8335	32.5632	31.9757	30.9869	29.685	28.2375	26.8204	25.5262	24.5594
WBGene00302995	0.471982	0.962939	1.99813	2.46357	2.29872	1.95491	1.31311	0.635648	0.131044	0	0	0	0.390794	1.23047	2.31102	3.07444	3.25231	2.88638	2.22828	1.53818	0.840734	0.48458	0.604922	1.10434	1.7173	2.02302	1.83353	1.56355	1.67011	2.07559	2.32484	2.12707	1.59116	0.936496	0.427776	0.270962	3.08859	2.6357	2.36519	2.17562	2.0321	1.90049	1.76737	1.64572	1.52768	1.42272	1.34747	1.28855	1.23411
WBGene00019162	183.12	228.786	254.952	252.29	242.234	238.347	241.173	245.389	242.756	236.013	231.051	225.818	217.924	210.163	200.983	185.136	166.956	152.389	142.388	135.775	131.493	124.859	115.935	110.357	111.811	118.265	124.72	125.98	123.613	119.162	108.904	94.7234	84.5543	86.1249	103.547	137.174	378.006	370.953	360.651	347.443	333.337	318.549	302.876	286.168	268.794	251.03	233.376	216.533	201.37
WBGene00019164	0.190699	0.443098	0.471944	0.247768	0.0440625	0	0.0319703	0.249019	0.631242	1.07034	1.39864	1.57098	1.74222	1.63758	0.94508	0.311898	0	0	0	0	0	0	0	0.133016	0.623341	1.47104	2.51044	3.62079	4.83534	4.79631	3.45083	1.95861	0.803208	0.156165	0	0	0.66764	0.696437	0.687546	0.628058	0.534049	0.441622	0.37745	0.352032	0.364251	0.402051	0.44171	0.449226	0.430468
WBGene00019166	151.383	155.007	156.948	153.397	130.851	103.629	78.7304	63.9881	57.5249	52.6627	44.795	34.5052	23.503	15.1827	12.3965	13.9356	20.4536	32.7603	48.1551	64.5915	83.3417	103.141	118.94	125.296	121.126	113.909	109.579	108.122	105.492	100.869	97.6242	97.9441	103.888	116.021	131.012	143.281	0.899996	1.00863	1.08917	1.15177	1.17285	1.09343	0.931782	0.742302	0.55706	0.390767	0.253157	0.154174	0.0964275
WBGene00021195	0.689496	0.503759	0.785972	1.98836	2.17571	1.37086	0.609308	0.144163	0	0.0050618	0.200349	0.475255	0.704745	0.635001	0.331321	0.0934899	0	0	0	0	0	0	0.0022965	0.0033036	0.0034187	0.0027822	0.0005751	0	0	0	0	0	0.0646376	0.218146	0.45525	0.702822	1.02934	0.80883	0.57574	0.37604	0.240505	0.17394	0.170632	0.218266	0.299017	0.388324	0.455346	0.478554	0.441674
WBGene00021196	0.370796	0.162898	0.0216078	0	0	0	0	0	0	0	0.0085841	0.0955373	0.255645	0.476178	0.633754	0.462948	0.198252	0.0335175	0	0	0	0	0	0.0002956	0.002748	0.0028398	0.0011547	0	0	0	0	0	0.0431128	0.133555	0.269197	0.403029	0.190991	0.26758	0.335854	0.351039	0.310372	0.245429	0.176318	0.114242	0.0650285	0.0309949	0.0123527	0.0081374	0.0167739
WBGene00021178	0	0.0238146	0.272159	0.956112	1.62646	1.52165	1.32787	1.21023	0.932412	0.539989	0.236345	0.0594035	0	0	0	0	0	0	0.108139	0.361797	0.749995	1.13123	1.14183	0.809266	0.526249	0.466035	0.644858	0.926394	0.925643	0.61922	0.319919	0.116997	0.0044911	0	0	0	0.257705	0.176695	0.132538	0.127113	0.152144	0.191294	0.220722	0.223903	0.201331	0.161064	0.116139	0.076489	0.0471811
WBGene00006209	0	0	0	0	0	0	0	0	0	0	0	0	0	0	0	0	0	0	0	0	0	0	0	0	0	0	0	0	0	0	0	0	0	0	0	0	0	0	0	0	0	0	0	0	0	0	0	0	0
WBGene00021176	0.626803	0.431258	0.140041	0	0.0260177	0.182742	0.36876	0.589837	0.964006	1.50711	1.89005	1.63646	1.06224	0.669391	0.651347	0.783397	0.880109	0.822751	0.543813	0.232284	0.0317604	0	0.102251	0.410161	0.890671	1.41514	1.56149	1.08591	0.483583	0.0905178	0	0	0.080108	0.324654	0.606852	0.753214	1.89278	1.76835	1.63424	1.43884	1.14934	0.839026	0.561932	0.342606	0.188102	0.0947784	0.0527722	0.0484862	0.0670159
WBGene00021183	0	0	0	0	0	0	0	0	0	0	0	0	0	0	0	0	0	0	0	0	0	0	0	0	0	0	0	0	0	0	0	0	0	0	0	0	0	0	0	6e-05	0.0001371	0.0001759	0.0001671	9.49e-05	0	0	0	0	0
WBGene00006051	0.496781	0.32242	0.126472	0	0	0	0	0	0	0.0021541	0.0040743	0.0045081	0.0033466	0	0	0	0	0	0.108195	0.381293	0.806747	1.24472	1.28574	0.907224	0.486204	0.184832	0.0228934	0	0	0	0	0.0049351	0.0856474	0.22573	0.417129	0.571004	0.0324101	0.0325401	0.0315321	0.0303344	0.0329116	0.0412528	0.0559203	0.0759549	0.0986697	0.119064	0.12897	0.120372	0.10046
WBGene00003976	0.371415	0.136565	0.0101281	0	0	0	0	0	0.0009325	0.0011713	0.0008906	0.0005081	0.0002089	4.22e-05	0	0	0	0	0	0	6.15e-05	0.000247	0.0005554	0.0009027	0.0010589	0.0005526	0	0	0	0	0	0.0221122	0.100134	0.233535	0.404973	0.515163	0	0	0	0	0	0	0	0	0	0	0	0	0
WBGene00020906	0	0	0	0	0	0	0	0	0	0	0	0	0	0	0	0	0	0	0	0	0	0	0	0	0	0	0	0	0	0	0	0	0	0	0	0	2.26708	2.25044	2.04873	1.77054	1.51756	1.3248	1.20813	1.1689	1.18194	1.22553	1.28315	1.34394	1.40597
WBGene00015626	0	0	0	0	0	0	0	0	0	0	0	0	0	0	0	0	0	0	0	0	0	0	0	0	0	0	0	0	0	0	0	0	0	0	0	0	0	0	0	0	0	0	0	0	0	0	0	0	0
WBGene00044484	0	0.25038	0.715883	0.837282	0.487958	0.310439	0.52698	1.15631	2.04318	2.64057	2.60914	2.27133	1.84116	1.72745	1.9152	2.32364	2.70184	2.05078	1.05568	0.335775	0	0	0	0.062044	0.299913	0.570997	0.733496	0.577606	0.295951	0.0922717	0	0	0	0	0	0	0.796191	1.1176	1.36396	1.47747	1.44414	1.29408	1.08597	0.863451	0.657038	0.496163	0.395029	0.352617	0.358507
WBGene00015330	2.44817	2.6623	2.58561	2.77734	3.62193	4.34597	5.41663	7.08269	9.66591	11.3666	10.5449	8.31891	6.17374	4.91032	4.14993	2.90609	1.94719	1.5898	1.62165	2.02632	2.82134	3.3844	3.20016	2.35045	1.23467	0.371642	0	0.116505	0.869359	2.15688	3.39887	3.60603	3.13899	2.60912	2.3556	2.37576	43.9228	30.02	18.5398	10.248	4.88894	1.76254	0.272211	0	0.0353977	0.362381	0.692818	0.946503	1.07952
WBGene00015326	87.011	85.1729	79.6785	73.2727	67.5439	67.0222	69.4136	72.2352	74.249	74.5077	72.5121	68.87	65.1796	61.0797	53.8171	43.7553	33.9482	28.6321	26.9101	26.3156	28.911	34.9535	41.732	45.5359	45.6729	46.5802	51.1476	60.9088	73.9591	87.5664	99.0348	105.8	105.319	97.7062	88.9183	85.2558	28.7107	25.4293	23.2803	22.3937	22.7542	24.0508	25.7763	27.4183	28.5606	28.9716	28.4832	27.2229	25.5415
WBGene00015327	7.84735	9.23517	8.61792	7.59555	7.6151	7.96297	7.75579	7.4639	7.01992	6.85759	7.36095	7.86721	7.45213	5.97937	4.66853	3.61814	3.06636	3.32065	3.3965	3.83833	4.65545	5.08203	4.25088	2.6418	1.5302	1.26917	1.76359	2.83149	4.09125	4.58665	4.13458	3.90664	4.09165	4.62732	5.57347	6.74692	5.36709	5.3465	5.19046	4.93857	4.6975	4.51109	4.35316	4.14386	3.84738	3.51902	3.22891	2.99972	2.86807
WBGene00015329	24.6946	32.4693	39.696	41.0161	36.9638	35.1146	36.3427	36.3068	35.0164	34.2458	34.4844	34.2723	33.486	34.2039	35.9483	36.551	36.7192	35.9467	33.024	31.0838	29.497	28.6659	27.6535	24.8875	21.1917	17.7438	14.6639	12.7455	12.2558	12.9261	14.8046	16.9555	18.7445	19.7122	19.7785	20.6571	70.2487	67.8999	65.0505	61.9198	58.7203	55.3174	51.7336	48.1361	44.6826	41.5081	38.5551	35.8103	33.4437
WBGene00015328	28.042	37.2947	47.795	55.0859	55.3119	50.2424	45.7073	44.1741	43.9247	42.6306	39.0067	33.489	27.1211	20.2928	14.7702	11.2106	8.33403	8.07607	11.8584	19.2201	27.9304	34.8641	38.2713	38.9064	38.2529	36.2123	33.0404	28.911	24.9262	24.5914	26.8661	28.8222	29.4463	27.767	23.3972	22.5135	1.72222	1.73959	1.74071	1.72708	1.72702	1.79371	1.97229	2.25278	2.57906	2.88708	3.15701	3.37678	3.53008
WBGene00006428	0	0	0	0.152426	0.422868	0.509091	0.371853	0.206138	0.0815254	0.0116904	0	0	0	0	0	0.0004005	0.0007573	0.0005241	0.0002425	6.37e-05	0	0	0	0	0	0	0	0	0.0001985	0.0007218	0.0015057	0.0022899	0.0024064	0.0008389	0	0	0.116557	0.0861947	0.0553156	0.0302103	0.0123063	0.0007908	0	0	0	0	0	0	0
WBGene00004929	5.57655	7.58565	11.5695	15.3412	18.6471	20.1766	19.9422	17.5694	14.8076	12.931	11.8469	10.5958	8.15882	5.82715	4.53778	4.26196	3.55623	2.5194	1.68097	1.90239	3.91237	7.80922	12.313	14.4162	12.4001	9.42736	7.66611	7.3009	7.44348	8.06408	9.45031	10.2773	10.1963	9.2595	7.67325	5.97528	58.2842	60.8518	61.8684	61.9331	61.3563	59.8549	57.0349	52.8861	47.7276	41.7426	35.2838	29.0554	23.6902
WBGene00016056	0	0.0662362	0.217725	0.28494	0.177926	0.0723625	0.0103248	0	0	0	0	0	0	0.0002185	0.0004187	0.0002643	9.84e-05	7.4e-06	0	0	0	0	0	0	0	2.5e-06	0.0001348	0.0003845	0.0007127	0.0008494	0.0001441	0	0	0	0	0	0.193219	0.248718	0.333342	0.431093	0.530546	0.609322	0.65842	0.677325	0.665078	0.611351	0.506135	0.380466	0.262308
WBGene00016057	29.8038	34.2058	33.7095	28.6361	23.2623	19.7532	19.5971	21.9102	23.0375	21.8076	19.1416	15.8755	12.7159	10.1643	8.98548	9.80681	11.3745	12.7281	13.8018	13.2404	12.3117	12.6962	13.2757	13.8019	14.518	13.4985	11.8209	10.0973	9.04507	8.39993	8.25817	8.83705	9.92374	11.8894	16.3163	23.1364	49.6207	46.0558	42.3149	38.894	36.0187	33.6732	31.8216	30.5543	29.8764	29.6497	29.6804	29.689	29.6207
WBGene00016055	10.7553	15.1985	21.4385	25.1017	27.2718	32.2192	39.0777	44.8392	45.8489	42.7313	37.9772	32.0766	26.0046	20.4457	15.3524	11.522	9.58968	8.52953	8.6496	8.50492	7.60207	6.39028	4.98782	3.94822	3.8668	4.67488	5.65695	5.49364	4.01139	2.49416	1.79287	1.86792	2.4462	3.42207	5.0575	7.44268	50.1451	51.9554	53.4859	54.7801	55.8043	56.2147	55.9203	54.9104	53.1929	50.9966	48.7146	46.6669	44.9744
WBGene00016053	0	0	0	0	0	0	0	0	0	0	0	0	0	0	0	0	0	0	0	0	0	0	0	0	0	0	0	0	0	0	0	0	0	0	0	0	0	0	0	0.0004653	0.0030395	0.0074378	0.0139829	0.0227217	0.0332627	0.0445342	0.0543634	0.0588713	0.0550733
WBGene00002247	2.1721	3.40602	4.79798	5.22596	4.65408	3.97565	2.81736	1.55166	0.786641	0.78643	1.53908	2.80384	3.88773	3.86906	3.11754	2.49788	2.2135	2.35464	3.45772	4.9775	5.88489	6.3957	6.25995	5.52523	4.96272	5.11875	6.46551	8.62798	9.00448	7.48007	5.36564	3.35597	2.01184	1.51156	1.39852	1.60426	7.6092	7.08794	6.65839	6.32448	6.10724	6.00439	5.96699	5.97099	5.94669	5.85212	5.66129	5.38412	5.08853
WBGene00020994	28.3639	30.2529	31.4993	35.2371	38.6969	39.2972	37.5314	33.3675	29.397	26.7718	25.7616	27.1195	29.6006	30.2132	27.198	22.3778	18.5517	15.4112	13.8898	14.0086	15.018	15.305	15.043	15.3217	16.3768	17.4016	16.6355	14.1652	12.0595	11.2546	11.7257	12.8958	14.4492	16.4904	19.7481	24.3114	36.602	39.3345	41.686	43.2801	44.1822	44.442	44.21	43.4784	42.0304	39.7796	36.8434	33.4347	29.9855
WBGene00020993	7.1261	7.57888	8.75139	10.8937	13.3579	13.6026	11.4322	9.94066	11.0949	14.0101	15.7368	14.1921	11.5936	8.93206	6.38939	4.02655	2.16562	1.61917	1.73258	1.8633	1.88208	1.54254	1.08174	0.906429	1.1496	1.66729	1.99272	2.13241	2.44339	3.55588	5.31712	6.25092	6.11209	5.35858	5.09667	5.92856	11.1066	10.6464	10.191	9.77039	9.4837	9.46432	9.69793	10.15	10.765	11.4495	12.0733	12.4563	12.4474
WBGene00020995	12.056	4.58212	1.40806	0.605097	0.993969	1.62174	1.78055	1.27062	0.625101	0.194721	0.0958404	0.403736	1.14716	2.20842	2.97145	2.66361	1.81649	0.795714	0.164449	0	0	0	0	0	0	0	0	0.937452	3.75223	7.89457	12.2038	17.38	22.5692	27.0162	29.6466	23.5064	3.12963	3.5983	4.08543	4.14056	3.71416	3.11563	2.56163	2.15894	1.93589	1.87165	1.92522	2.09133	2.35956
WBGene00020997	0.0001255	0.0005436	0.001099	0.0002591	0	0	0	0	0	0.0002086	0.274958	0.800601	1.57005	2.32879	2.23402	1.17798	0.338422	0	0	0	0	0	0	0.0051912	0.0077342	0.0059786	0.0032246	0.0011123	0	0	0	0	0	0	0	0	0.00185	0	0	0	0	0	0	0	0	0	0	0.0056447	0.0191164
WBGene00006586	11.2579	11.892	11.8898	10.7417	7.76285	6.02728	6.20424	7.04828	7.50277	7.94447	9.14752	10.9949	12.8781	13.2492	11.4706	8.01781	4.9409	3.88405	4.61726	6.06711	6.9766	6.97165	7.27227	8.34771	9.24901	8.73117	6.70557	4.99089	4.23836	3.72745	4.05805	5.38612	7.24972	8.89555	9.53865	10.1041	14.6525	13.4398	12.6096	12.2995	12.2099	12.1194	12.1091	12.1743	12.254	12.2509	11.9772	11.4696	10.9012
WBGene00195093	6.36098	10.3725	12.4303	10.19	7.44466	5.43421	3.69255	2.23492	1.55691	2.13907	4.05541	6.74104	8.93946	9.95179	8.96301	6.59241	5.15562	4.40456	3.58116	3.22192	3.05255	2.39793	1.42882	0.786303	0.810883	1.57847	2.89206	4.14561	4.4513	3.74436	3.13479	2.883	2.45519	1.68868	1.54026	3.028	17.4201	13.6754	10.7998	8.79613	7.48354	6.68892	6.28497	6.17374	6.32754	6.78841	7.60115	8.7413	10.0869
WBGene00043064	39.8166	66.586	98.6548	122.385	136.986	146.824	154.202	161.736	169.596	176.64	180.879	179.659	171.122	158.295	144.781	136.466	137.988	140.182	137.216	131.916	128.696	128.871	126.375	116.664	102.056	88.0985	75.2268	62.2994	49.9137	39.266	30.31	22.2173	15.6238	12.1869	14.4579	23.1016	138.198	170.32	203.773	235.764	266.396	296.513	327.393	359.968	394.795	431.846	470.088	507.214	540.627
WBGene00021994	0	0.0137517	0.261641	0.584128	0.485344	0.257075	0.0822568	0	0	0	0.0210107	0.123279	0.267543	0.410736	0.407216	0.220457	0.0662153	0	0	0	0	0	0	0.0007429	0.0012079	0.0009037	0.0005458	0.0005925	0.0012534	0.0023433	0.002966	0.001436	0	0	0	0	0.934532	0.800195	0.6313	0.477795	0.353888	0.262147	0.207177	0.184137	0.181857	0.183231	0.171216	0.150919	0.130777
WBGene00018121	0.653352	1.02694	1.50709	1.53447	0.846909	0.285922	0	0	0	0	0	0	0	0.0022627	0.0024428	0.0012962	0.0003743	0	0	0	0	0	0.0001671	0.0006794	0.0015007	0.0024888	0.0030433	0.0018344	0	0	0	0	0	0	0.0537299	0.283988	1.35587	1.14907	0.912304	0.719077	0.601499	0.558326	0.591071	0.688175	0.819054	0.932959	0.959457	0.893565	0.791449
WBGene00018118	0	0	0	0	0	0	0	0	0	0	0	0	0	0	0	0	0	0	0	0	0	0	0	0	0	0	0	0	0	0	0	0	0	0	0	0	0.12123	0.201446	0.274423	0.29791	0.269973	0.218583	0.161517	0.108633	0.064875	0.031866	0.0091444	0	0
WBGene00018117	0.227954	0	0.0150825	0.380812	0.857289	0.824349	0.491433	0.255169	0.333853	0.853985	1.85112	3.10354	3.81625	3.31129	2.14062	1.04949	0.500491	0.170581	0	0	0	0	0	0	0	0	0	0.0055399	0.146369	0.409642	0.735553	0.901929	0.914803	0.867611	0.832938	0.600104	0.812657	0.623718	0.450871	0.326221	0.257183	0.228796	0.216802	0.219962	0.256687	0.344438	0.496406	0.719328	1.00096
WBGene00022709	0.0879656	0.186076	0.211759	0.0771714	0	0	0	0	0	0	0	0.0436904	0.17869	0.395998	0.623658	0.575566	0.297357	0.0846808	0	0	0	0	0	0	0.001199	0.0021944	0.0019337	0.0012335	0.0001622	0	0	0	0	0	0	0.0213494	0.0691639	0.0433502	0.0210703	0.0042809	0	0	0	0	0	0.0133911	0.0370351	0.0689025	0.107844
WBGene00022706	0.11594	0.163343	0.092999	0.0075474	0	0	0	0	0	0	0.0009197	0.0009362	0.0006007	0.0002603	5.5e-05	0	0	0	0	0	0	0	3.69e-05	0.0001259	0.0002687	0.0004355	0.0005148	0.0002683	0	0	0	0	0	0	0.0129614	0.0538916	1.05894	0.802295	0.557971	0.365269	0.240803	0.178999	0.164027	0.172372	0.186384	0.200936	0.215789	0.232141	0.243717
WBGene00021159	0.0379414	0.242037	1.42165	3.73089	6.32946	7.46758	7.08173	6.4648	7.14964	9.14393	10.5478	9.39822	7.3356	5.6985	4.41901	2.8792	1.48457	0.501531	0	0	0	0	0	0	0.001768	0.0072109	0.0060221	0.0027678	0	0	0	0.0019808	0.0110706	0.0266313	0.046604	0.0603012	19.3565	23.4549	26.592	28.2846	28.6076	27.6363	25.5558	22.7059	19.4423	16.0955	12.9333	10.1627	7.894
WBGene00021158	1.49156	0.646119	0.0823568	0	0	0	0	0	0.0028064	0.0049497	0.0041631	0.002549	0.0011382	0.0002879	0	0	0	0	0	0	5.19e-05	0.0005947	0.0016376	0.003068	0.0043346	0.0040489	0	0	0	0	0	0	0.186018	0.559966	1.1151	1.65125	0.404778	0.384091	0.312141	0.227901	0.157124	0.110331	0.0912179	0.0993574	0.131396	0.180877	0.236941	0.281719	0.290324
WBGene00021157	0	0	0.160483	0.421959	0.424952	0.260463	0.111742	0.0137757	0	0	0	0	0	0.145381	0.600821	1.24535	1.46868	0.935756	0.393679	0.0717852	0	0	0	0	0	0	0.0013011	0.002704	0.0026871	0.0027407	0.0028174	0.001836	0	0	0	0	0.380906	0.35175	0.281446	0.200252	0.128203	0.0716052	0.0312014	0.0050507	0	0	0	0	0
WBGene00021156	0	0	0.0135507	0.188748	0.396102	0.356747	0.221799	0.103542	0.0282625	0	0	0	0	0	0	0.0004707	0.000522	0.0003053	0.0001162	1.33e-05	0	0	0	0	0	0	0	0	0.0002767	0.0008731	0.001696	0.0023817	0.0021076	0	0	0	0.653009	0.675498	0.765208	0.846198	0.840492	0.753822	0.612168	0.450576	0.298277	0.172306	0.0798976	0.0220982	0
WBGene00021160	0.440319	0.709408	0.54292	0.119828	0	0	0	0	0	0	0	0	0	0	0.0479345	0.14536	0.249889	0.225793	0.128761	0.050463	0.0065822	0	0	0	0	0	0.0016619	0.0017623	0	0	0	0	0	0	0.0218126	0.176666	0.0005772	0.0007092	0.0002648	0	0	0	0	0	0	0	0	0	0.0110851
WBGene00021161	14.1765	12.5708	9.14714	7.76225	9.31446	11.1369	14.017	18.4136	23.3933	25.5402	22.7713	17.6747	13.4037	11.3989	11.2517	12.7176	13.5248	12.7312	11.8471	10.4938	8.34809	6.23725	4.83727	4.63021	5.34951	5.72433	5.71605	6.43758	8.19563	10.0605	11.2176	10.9594	10.2864	10.4477	11.9974	13.7619	14.1397	12.0583	10.2478	8.99395	8.33121	8.17142	8.3812	8.71789	8.84408	8.44657	7.57292	6.48435	5.41793
WBGene00021155	1.32298	1.89305	2.61814	2.752	3.48451	3.07229	1.89083	0.899277	0.340216	0.210348	0.361546	0.616511	0.958928	1.42382	1.72141	1.79507	2.23727	2.41924	1.99048	1.28379	0.57181	0.0957487	0	0.011025	0.401765	1.0754	1.87808	2.44058	2.36521	2.11729	1.84199	1.2978	0.769891	0.56141	0.695813	1.02882	8.3204	5.53012	3.40669	1.88464	0.859245	0.209627	0	0	0.010727	0.466705	1.19131	2.19707	3.51898
WBGene00018319	15.1063	23.0358	32.0767	37.0973	33.8697	27.4322	21.1708	16.3114	14.2841	15.6366	19.4791	23.5258	25.1864	23.5272	18.0043	10.5569	5.2817	3.70416	4.96972	6.88972	7.4908	7.37957	6.85744	6.04905	5.71545	5.6418	4.90287	3.27588	1.68844	0.875006	1.119	2.31935	3.94556	5.60891	7.54664	10.4201	44.9304	41.6905	38.7766	36.0839	33.3827	30.5398	27.6262	24.8182	22.2317	19.9385	17.9484	16.254	14.9909
WBGene00018318	36.4666	48.5324	58.9728	54.6622	36.028	18.0619	7.31533	2.1611	0	0	0	0	0	0	0.0045855	0.0128922	0	0	0	0.110805	0.50857	1.19945	2.05193	2.42486	1.81753	0.879669	0.14796	0	0.370784	1.71129	3.88816	6.81364	10.4873	15.1247	21.1851	28.1194	0.264315	0.219404	0.206306	0.209107	0.206638	0.184104	0.154426	0.130447	0.119965	0.126911	0.151241	0.187984	0.229997
WBGene00018317	13.297	16.8544	21.9877	27.8126	33.6138	36.3138	37.1621	39.3342	42.1393	43.6737	42.8985	40.1434	36.0699	32.0445	28.7386	23.9026	17.9939	12.9056	10.6301	11.2513	13.2743	14.5167	13.4534	10.5505	7.67745	6.41427	6.43395	6.36358	5.7778	4.50486	3.16791	2.78216	3.73996	6.14169	9.51532	11.9947	35.3453	35.2194	34.6149	33.2898	31.6257	29.9346	28.3413	26.858	25.5019	24.364	23.4984	22.7905	22.1352
WBGene00018321	2.18244	3.72601	5.1437	4.76069	4.7539	4.74439	3.91689	3.2417	2.84933	2.5634	2.3274	2.39337	3.27905	4.8861	5.83578	5.49136	4.14522	2.52267	1.7105	1.88822	3.03837	4.67115	6.23193	6.7332	5.32355	3.08945	1.24742	0.202751	0	0	0	0	0	0	0.390619	1.09979	10.8189	11.1145	11.2468	11.1563	10.8367	10.3605	9.84414	9.3132	8.74934	8.15148	7.52295	6.88396	6.27536
WBGene00018316	9.93917	9.00832	9.66665	9.21883	8.15869	8.78111	11.3889	14.2376	15.6917	15.4554	13.8148	11.0458	8.71986	7.42215	7.25502	7.13949	5.88351	4.97629	4.61368	4.22024	3.84721	4.02809	4.95227	6.05852	6.80087	6.99198	6.94018	6.72296	6.66157	7.01285	8.11914	9.91798	11.7917	13.0174	13.049	11.8937	24.6553	23.4483	22.3132	21.1918	19.906	18.4414	16.9864	15.7708	14.8753	14.2913	14.002	13.9605	14.1037
WBGene00001243	4.97632	6.07083	5.96933	3.75763	2.13457	0.925281	0.411212	0.643472	1.49486	2.56042	3.21289	3.00445	2.29271	1.9341	2.33447	3.3462	4.04692	3.86455	4.2061	4.92114	4.87616	3.70702	2.43906	1.75808	1.48939	1.04806	0.466887	0.110088	0.235149	0.981788	2.32501	3.93146	5.05164	5.14438	4.50839	4.29827	4.50067	3.8096	3.05434	2.41704	1.92707	1.55772	1.337	1.28979	1.41595	1.70385	2.10754	2.52342	2.82365
WBGene00001244	11.0351	10.5209	9.5506	9.45727	9.6882	8.11256	6.3312	5.70125	7.32081	11.0411	16.1803	22.121	27.0069	25.5586	17.4683	9.36708	4.8554	3.60259	2.98984	2.46015	2.28459	2.8669	4.15639	5.21597	5.38644	5.39459	5.19668	5.02881	4.46064	3.45271	2.46493	2.27191	3.15415	5.18396	8.14149	10.6674	595.294	636.771	650.903	628.529	574.753	498.748	411.41	322.523	239.876	168.439	110.37	66.0859	34.7774
WBGene00002032	0.342494	0.195041	0.193787	0.117825	0.0220028	0	0	0	0.126965	0.383666	0.760787	1.14492	1.18237	0.756146	0.28134	0.0280787	0.0046699	0.157407	0.406264	0.548926	0.44106	0.248102	0.101871	0.0172692	0	0	0	0	0	0	0.0360944	0.135627	0.30342	0.525706	0.704501	0.612667	2.85797	3.11222	3.17513	3.08032	2.90296	2.66326	2.36032	2.03811	1.74258	1.4826	1.26253	1.10257	0.993249
WBGene00022775	0	0	0	0	0	0	0	0	0	0	0	0	0	0	0	0	0	0	0	0	0	0	0	0	0	0	0	0	0	0	0	0	0	0	0	0	0.0459117	0.0435325	0.0354466	0.0230052	0.0099724	0	0	0	0	0.0051601	0.0310085	0.0713247	0.126974
WBGene00022776	46.759	62.3196	83.0511	98.4984	98.1757	91.2841	88.4063	91.2171	97.5369	104.436	107.477	102.553	91.9098	80.1794	68.7729	57.1405	47.0505	42.0008	43.6394	49.5246	54.1989	54.2298	51.0186	47.1386	43.365	40.7769	39.5996	37.8355	35.3095	33.2871	31.5344	29.3851	27.0346	25.7096	27.9615	34.8577	94.8403	98.5832	101.553	102.84	102.311	99.6949	95.1099	88.9351	81.8295	74.5185	67.5599	61.4353	56.3655
WBGene00022774	14.2961	21.421	27.1688	32.6337	37.0816	40.3572	41.5506	41.1085	37.8052	32.5459	27.2875	22.9322	20.9898	21.136	20.1932	17.6853	16.5089	17.0679	18.1955	19.029	18.686	16.9026	13.2721	9.03664	5.82106	4.15865	3.68905	4.1097	5.57485	7.80292	9.52141	9.27984	7.57766	5.83746	6.06929	8.82642	50.0053	43.8636	38.4909	34.2621	31.3172	29.2372	27.7176	26.5024	25.2955	24.0159	22.8971	22.1874	22.097
WBGene00022773	1.89426	2.54937	2.93546	3.09924	3.38956	3.42033	3.0743	2.45506	1.61877	0.786289	0.207071	0	0.176676	0.758139	1.63325	2.228	2.14437	1.86522	1.54514	0.988048	0.506165	0.328965	0.477262	0.843891	1.16261	1.04555	0.794031	0.887975	1.50106	2.2499	2.48133	2.23304	1.76327	1.34569	1.18396	1.30877	3.6266	3.49465	3.43105	3.38489	3.26899	3.01609	2.66112	2.32877	2.11535	2.05033	2.11488	2.25352	2.40616
WBGene00022772	0.0039584	0.123109	0.325881	0.652711	0.967587	0.856785	0.505835	0.184071	0	0	0.0173362	0.33874	0.906908	1.63813	2.07384	1.66536	1.05338	0.463524	0.0883965	0	0	0	0	0.0002524	0.085007	0.212559	0.366764	0.465158	0.364784	0.202444	0.0796393	0.0076677	0	0	0	0	0.589959	0.440878	0.338459	0.288892	0.289853	0.331506	0.400171	0.48248	0.568663	0.65649	0.744356	0.818581	0.868928
WBGene00022771	0	0	0	1.03e-05	0.000348	0.0012009	0.0025139	0.0036359	0.0030814	0	0	0	0	0	0	0.0706554	0.465778	1.13351	1.66972	1.42718	0.845438	0.354883	0.065578	0	0	0	0	0	0.0003232	0.00437	0.0045975	0.0033749	0.0018743	0.0007646	0.0001486	0	0.0911382	0.034001	0	0	0	0	0	0	0	0	0	0	0
WBGene00004992	0.0238799	0.0786541	0.135801	0.0821911	0.0038431	0	0	0	0.142756	0.511315	1.09788	1.77679	2.08931	1.72719	1.07781	0.847709	0.955868	0.942154	0.886871	0.627016	0.31978	0.104049	0	0	0	0	0	0	0.0012656	0.0020278	0.0005385	0	0	0	0	0	0.903216	0.881528	0.914948	0.996706	1.13591	1.29796	1.47313	1.68535	1.93706	2.17971	2.38329	2.57617	2.76502
WBGene00021152	0	0	0.0006345	0.0005243	0	0	0	0	0	0	0.0200276	0.104691	0.24938	0.431693	0.524242	0.344226	0.133623	0.0128443	0	0	0	0	0	0.0056319	0.129644	0.363929	0.697026	0.998544	0.942248	0.611315	0.304559	0.104445	0.0017802	0	0	0	0.251943	0.209467	0.168089	0.151161	0.170709	0.228716	0.31992	0.429905	0.542021	0.64665	0.723151	0.75514	0.743211
WBGene00004374	0.147957	0.149391	0.0523685	0	0	0	0	0	0	0.0005593	0.0008921	0.0006996	0.0003803	0.0001534	0.0001027	0.0002136	0.00036	0.0002042	0	0	0	0	0	0	0.0306157	0.102155	0.211648	0.325997	0.330309	0.219998	0.108963	0.0332611	0	0	0.0259337	0.0833935	0.243256	0.11593	0.029704	0	0	0	0	0	0	0	0	0	0
WBGene00235273	335	271.515	235.906	237.399	269.307	312.969	357.312	392.983	421.172	437.014	429.894	394.596	338.49	272.634	214.002	195.232	249.848	372.89	523.505	675.058	813.887	943.5	1081.24	1213.55	1311.06	1372.82	1403.69	1401.97	1355.01	1241	1088.38	917.282	747.882	600.382	488.839	405.555	0.882433	0.827095	0.795799	0.861407	1.05806	1.36664	1.72271	2.01034	2.09521	2.01256	1.90193	1.84859	1.86119
WBGene00004243	0.326087	0.509029	0.446206	0.13088	0	0	0.0229204	0.175509	0.381454	0.536612	0.523809	0.348517	0.167167	0.0498176	0	0	0	0	0	0.0005555	0.000897	0.0007186	0.0005181	0.000516	0.0007818	0.0012274	0.0015251	0.0009838	0	0	0	0	0	0	0.0213416	0.136129	1.19325	1.04434	0.909336	0.796537	0.700732	0.609406	0.53318	0.486979	0.468794	0.467773	0.468804	0.449924	0.402365
WBGene00206473	0.107107	0.192944	0.171017	0.0427856	0	0	0	0	0	0	0.0005998	0.0011614	0.000908	0.0004616	0.0001365	0	0	0	0	0	0	0	1.88e-05	9.66e-05	0.0002355	0.0004217	0.0005685	0.0004629	0	0	0	0	0	0	0	0.0365681	0.0217262	0.0125655	0.0056426	0.0010844	0	0	0	0	0	0	0	0	0
WBGene00015097	0.376395	0.404672	0.599567	0.435707	0.230216	0.216254	0.322765	0.538707	0.983679	1.65587	2.26462	2.45218	2.47902	2.25222	1.82428	1.59639	1.38969	1.32035	1.28398	1.15589	0.881183	0.724073	0.757044	0.743742	0.489248	0.192989	0.0160332	0.0607729	0.408801	1.07426	1.82847	2.16586	1.92129	1.26149	0.757172	0.51477	0.285779	0.332502	0.303374	0.240658	0.173023	0.112833	0.0649765	0.0301821	0.0071266	0	0	0	0
WBGene00006745	42.1013	51.0035	55.2289	57.1692	55.8841	56.2065	60.7287	70.023	86.2376	106.103	120.236	118.876	100.556	73.2096	48.6529	30.6072	20.3638	15.1434	10.8436	7.05318	4.30415	3.11999	3.68551	5.52474	7.98966	10.1402	11.8685	15.182	20.4897	28.0493	36.1843	38.8661	35.0956	27.7866	24.7191	30.481	5.9505	5.9697	6.04657	6.17119	6.27524	6.31121	6.24955	6.03721	5.63264	5.0172	4.25758	3.49894	2.85275
WBGene00001411	5.49735	7.19796	8.4476	9.43842	9.99325	12.4796	16.2586	18.1784	16.2354	11.8038	7.76078	5.54346	4.81742	4.99669	5.36185	5.31396	4.86789	4.70355	4.41593	4.0928	3.90609	3.75064	3.23824	2.41567	1.83881	1.76785	1.93796	2.2819	2.87296	3.55912	4.15637	4.09636	3.42822	2.656	2.72071	3.78923	21.2126	20.7144	20.2336	19.8007	19.3692	18.7128	17.6919	16.3346	14.738	13.0692	11.519	10.2234	9.278
WBGene00001093	12.0519	20.3132	28.5103	31.7478	35.0538	38.7814	38.2645	32.3592	24.3392	17.9063	15.3647	16.6332	19.5487	20.1316	16.178	12.3036	11.8524	15.084	19.7138	23.6126	26.5268	25.563	19.6584	12.884	8.70372	7.29118	7.30433	7.70387	7.95037	7.73666	7.05599	5.40554	3.65237	2.85541	3.62384	6.39254	34.2848	33.0696	31.3268	29.2673	27.3685	25.7928	24.51	23.3543	22.2706	21.3485	20.5875	19.955	19.4224
WBGene00020464	3.9038	3.62739	3.20309	2.75303	2.95446	3.50837	4.04611	4.33439	4.46109	4.27872	3.55101	2.45625	1.73087	1.51383	1.39341	1.34163	1.43757	1.5883	1.50352	1.25118	1.19365	1.24661	1.05436	0.63561	0.329158	0.295445	0.594512	1.1751	1.70156	1.64776	1.3646	0.98853	0.736806	0.88279	1.66854	2.9665	7.28077	6.61629	5.99012	5.37206	4.79749	4.26781	3.79845	3.4305	3.19142	3.07346	3.03017	3.03199	3.10855
WBGene00020463	1.22805	3.07601	4.90762	4.16797	2.40607	1.45879	1.30014	1.40395	1.43416	1.51922	1.92209	2.52677	2.83021	2.53636	2.04876	1.74765	1.53737	1.55372	1.41867	1.12684	1.12763	1.59647	2.68415	3.94033	4.60615	4.45766	3.33236	1.85214	0.794706	0.344675	0.180169	0.0307579	0	0	0	0.340182	7.49496	6.86472	6.12134	5.38557	4.76257	4.28018	3.88756	3.49676	3.08154	2.68583	2.37282	2.18485	2.13439
WBGene00020462	10.8462	12.0062	13.004	12.2672	11.0314	9.64264	9.3407	10.498	11.9328	12.0789	11.087	11.1024	12.04	12.0307	10.7489	8.52958	7.07659	7.58174	9.53326	11.8475	13.6925	14.1075	13.0193	11.7739	11.2266	10.8033	9.68107	9.4683	13.0766	19.1192	21.5102	19.8942	15.9914	11.9284	9.85233	9.81127	16.7165	16.1074	15.2427	14.3211	13.46	12.7586	12.2872	12.0479	12.0208	12.1537	12.3588	12.5625	12.7315
WBGene00020465	0.0377492	0.0527847	0.343386	0.775584	1.16565	1.57103	1.70374	1.45598	1.40465	1.96047	3.16155	4.48059	4.41017	2.73979	1.03307	0.102342	0	0	0	0	0	0.008428	0.0111182	0.0058492	0	0	0	0	0.0010827	0.0854321	0.253541	0.503181	0.763305	0.872525	0.617039	0.258078	0.489605	0.50717	0.490925	0.456138	0.425085	0.400401	0.370346	0.325592	0.265342	0.203039	0.151606	0.115795	0.0944744
WBGene00219682	0.0033267	0.0397332	0.0993678	0.0980199	0.0484453	0.0129911	0	0	0	0	0	0	0	0.0001995	0.0001653	7.61e-05	1.64e-05	0	0	0	0	0	0	0	0	2.89e-05	9.25e-05	0.0001871	0.0002683	0.0001861	0	0	0	0	0	0	0.300852	0.1191	0.0303976	0.0161865	0.0673289	0.175644	0.329923	0.512544	0.695147	0.841276	0.927925	0.960285	0.961944
WBGene00001439	61.6042	52.5183	45.3615	39.3223	37.9871	42.8758	49.7484	55.876	59.3402	58.1768	52.0842	42.867	31.3704	19.2171	9.19405	4.48418	4.81896	7.25159	9.74139	12.2556	12.4667	10.0464	7.40647	6.20412	7.54848	12.5524	21.8167	34.7202	50.6535	66.529	77.6418	83.8414	86.125	85.1518	80.7895	72.4687	40.508	44.8303	48.7922	51.727	53.1831	52.6808	50.3198	46.6388	42.1377	37.5407	33.7867	31.4475	30.4869
WBGene00023252	1.12664	1.78629	1.41141	0.830238	0.388545	0.0912741	0	0	0	0	0	0	0	0.0019706	0.0022556	0.0026606	0.0030367	0.0006585	0	0	0	0	0	0.010837	0.327664	0.936116	1.80478	2.60152	2.39876	1.48909	0.666256	0.123859	0	0	0	0.431521	0.158889	0.30716	0.49727	0.671375	0.750807	0.718418	0.609749	0.468563	0.329141	0.211342	0.124694	0.0709871	0.0468585
WBGene00016542	0.399123	0.289605	0.180307	0.187201	0.373856	0.51947	0.422357	0.25169	0.104412	0.0042766	0	0	0	0	0.169556	0.478813	0.776163	0.951771	1.07544	0.85246	0.474845	0.172457	0	0	0	0	0.0127588	0.256228	0.660801	1.08132	1.11283	0.814187	0.453966	0.242128	0.202716	0.300177	0.269709	0.260238	0.294424	0.361472	0.427295	0.458483	0.459064	0.436097	0.408408	0.396805	0.409059	0.437991	0.462902
WBGene00005092	0	0	0	0	0	0	0	0	0	0	0	0	0	0	0	0	0	0	0	0	0	0	0	0	0	0	0	0	0	0	0	0	0	0	0	0	0.114285	0.0584611	0.0713198	0.126377	0.191204	0.23115	0.243001	0.238598	0.222257	0.191193	0.15005	0.111652	0.0842392
WBGene00005086	0	0.0003564	0.0004839	0.0002379	0.0003489	0.000553	0.0002523	0	0	0	0	0	0	0.0161098	0.0987409	0.229699	0.310191	0.213503	0.082184	0	0	0	0.0908719	0.344781	0.741531	1.19674	1.36521	1.08481	0.714698	0.368605	0.128349	0.0029861	0	0	0	0	0.444736	0.514735	0.77843	1.18509	1.69598	2.2173	2.62324	2.80554	2.7668	2.58347	2.29989	1.96273	1.62473
WBGene00000817	13.7268	17.4135	19.7588	22.6414	22.9884	21.2967	19.4949	18.122	18.1777	19.0055	19.2995	19.0289	18.8305	18.2092	15.954	12.519	10.8844	11.2874	11.632	11.8535	12.575	12.6135	11.3206	9.51407	7.92653	6.60087	5.36329	4.48029	4.00929	3.58894	3.03483	2.90957	3.67095	5.45786	7.78529	10.2131	30.6789	27.8673	25.3755	23.1882	21.2535	19.4623	17.7756	16.1336	14.5242	13.0768	11.9051	11.0894	10.6748
WBGene00004804	35.2507	45.5113	56.1085	56.7509	49.5418	45.5752	44.9373	49.0759	55.3075	59.823	59.5815	53.4776	44.8028	37.4243	31.9532	27.0389	23.614	21.0835	19.7023	19.0768	18.4656	18.7829	19.2884	18.9894	18.7412	19.8876	22.2174	24.6407	26.9793	30.409	33.552	34.1395	33.0457	31.5372	30.0622	30.1932	98.6545	105.078	109.062	110.455	109.51	106.204	100.974	94.1922	86.3994	78.2965	70.8527	65.3753	62.8956
WBGene00020585	10.4836	9.26947	6.02363	5.24944	5.68733	4.81813	3.27387	1.82844	0.986575	0.97302	1.69016	2.75811	3.40975	3.80538	4.05833	3.39939	3.1192	3.08609	3.50519	4.6625	5.72893	6.55919	7.30663	7.20936	6.22638	5.91055	6.01116	5.56058	3.95058	2.46657	1.46713	1.13716	1.43817	2.43635	4.55595	7.89566	5.24742	5.13702	5.08948	5.081	5.08881	5.03427	4.85016	4.47836	3.98452	3.52651	3.19707	3.05243	3.11683
WBGene00000247	21.4112	34.2387	47.0604	50.4049	49.6154	53.197	61.7348	70.5565	76.9414	77.1027	68.4103	53.6699	40.0124	32.5735	31.2034	32.1617	34.6569	39.0966	41.9627	41.4734	39.4987	38.4016	38.2553	37.6558	36.1823	33.358	28.9051	24.7265	23.3645	26.0909	30.6281	31.822	28.1046	20.7874	14.8628	14.3992	29.6004	31.755	33.3171	34.014	33.9168	33.0023	31.5177	29.9154	28.649	28.1872	29.2348	32.6432	39.1152
WBGene00198300	0.517368	0.494958	0.165433	0	0	0	0	0	0	0.0020317	0.0030404	0.0023862	0.0013217	0.0004856	5.31e-05	0	0	0	0	0	0	2.69e-05	0.0002525	0.0006744	0.0012722	0.0018348	0.0017721	0	0	0	0	0	0	0.021072	0.130895	0.315124	0.20466	0.193321	0.183093	0.16306	0.128991	0.0904054	0.0544081	0.0248384	0.0038347	0	0	0.0052535	0.0318412
WBGene00044500	31.6432	31.9032	34.4083	35.9049	33.9301	33.0345	35.6533	39.5717	41.0567	38.5624	33.9595	30.5721	27.125	23.153	19.3765	17.5661	18.6923	20.431	21.1166	21.7295	21.8404	21.001	20.1417	20.3313	22.0305	24.608	26.7636	24.8233	20.7615	18.4165	18.5051	20.9439	24.3584	27.5533	30.2314	31.691	20.8713	26.145	30.0129	31.9711	32.1773	30.8263	28.134	24.4555	20.2491	15.9455	11.9193	8.43712	5.69256
WBGene00043065	0	0	0	0	0	0	0	0	0	0	0	0	0	0	0	0	0	0	0	0	0	0	0	0	0	0	0	0	0	0	0	0	0	0	0	0	0.0147835	0.0053105	0	0	0	0	0	0	0	0	0	0	0
WBGene00016955	3.03631	2.18133	1.74341	1.98867	2.79919	2.90305	2.2354	1.67538	1.46044	1.35378	1.14192	1.00091	1.14651	1.52224	1.76305	1.93617	1.85048	1.31284	0.68397	0.28582	0.198212	0.368644	0.625032	0.77075	0.784065	0.895401	1.07878	1.15456	1.00973	0.870613	1.09941	1.71381	2.75754	4.0953	5.04544	4.51575	106.165	104.143	102.041	99.691	97.3825	94.8589	91.7186	87.6703	82.819	77.5573	72.443	67.9884	64.2956
WBGene00016951	0.174376	0.249647	0.143796	0.0128179	0	0	0	0	0	0	0	0.0595688	0.268392	0.612072	0.986029	1.25121	1.52934	1.71866	1.41689	0.904218	0.574901	0.463334	0.411954	0.390716	0.510659	0.771869	1.01281	0.953279	0.605895	0.267709	0.0550779	0	0	0	0	0.0724548	8.6161	7.46526	6.12839	4.79915	3.62963	2.65635	1.91512	1.4492	1.31749	1.56218	2.18616	3.16309	4.44304
WBGene00019263	0.291697	0.215211	0.271571	0.560464	0.934168	1.02476	0.699825	0.504484	0.852826	1.96734	3.86263	5.96911	6.49586	4.37868	1.73976	0.203037	0	0.248041	1.21767	2.23561	2.31763	1.55613	0.763392	0.190028	0	0	0	0.0390677	0.69734	1.80078	2.99464	3.22506	2.52909	1.4241	0.660558	0.342195	1.51443	1.70692	1.79808	1.8274	1.80443	1.68471	1.49724	1.29197	1.07631	0.842589	0.632289	0.489138	0.43064
WBGene00019264	13.8469	13.9881	11.9438	8.49619	7.63843	7.16732	6.63635	6.13986	6.69256	8.20926	9.17255	8.32356	6.98269	5.90504	5.48924	5.53455	5.80394	6.65748	7.77098	9.11939	10.2565	10.9721	11.4081	10.5338	7.83057	5.48296	4.16856	3.27402	2.35309	1.22237	0.466648	0.504951	1.62332	4.08848	7.96532	11.9141	23.7483	19.114	14.9049	11.6323	9.37261	7.93661	7.1391	6.89005	7.10257	7.62324	8.25549	8.84963	9.36838
WBGene00016667	2.74823	1.39112	0.945685	1.54015	2.45344	3.1851	3.57677	4.1707	5.59118	7.48066	8.10546	5.95388	3.16381	1.18907	0.310288	0.190836	0.753443	1.94462	3.22014	3.92999	4.59566	5.60835	5.88372	5.2023	4.28323	3.06438	2.03954	1.54177	1.45396	1.17591	0.733008	0.513404	0.722915	1.44557	2.56051	3.43707	1.46585	1.65917	1.70465	1.60271	1.43284	1.24276	1.10019	1.06243	1.15349	1.36529	1.6581	2.00586	2.38068
WBGene00016666	0.370822	0.162867	0.021428	0	0	0	0	0	0.0006762	0.0012362	0.0010484	0.0006453	0.0002898	7.43e-05	0	0	0	0	0	0	1.03e-05	0.000142	0.0003975	0.000752	0.0010739	0.0010263	0	0	0	0	0	0	0.0431855	0.133599	0.26923	0.403062	0	0	0	0	0	0	0	0	0	0	0	0	0
WBGene00016664	0	0.0099144	0.0522956	0.121738	0.438436	1.18625	2.17683	2.68676	2.55029	2.04992	1.44223	0.774147	0.288039	0.0393207	0	0	0	0	0.0010545	0.0031821	0.002795	0.0016977	0.0007593	0.0001768	0	0	0	3.34e-05	0.000192	0.0003345	0.0003054	0	0	0	0	0	2.45113	2.14492	1.7544	1.39513	1.12789	0.964186	0.905461	0.919451	0.94389	0.9339	0.891375	0.834565	0.766697
WBGene00003636	33.0466	28.9797	24.0817	16.8735	12.1484	10.4001	10.4947	10.944	10.9862	9.83769	7.80854	6.67847	7.06471	8.68113	10.4745	12.8497	14.7004	16.2042	18.4359	22.5372	27.6861	32.2571	33.7442	31.8735	28.6617	25.1613	22.1821	21.2697	24.2688	32.2329	41.4364	47.1438	47.3476	42.8674	38.6307	36.3985	72.6265	79.5967	87.5816	95.779	103.973	111.941	119.606	126.612	132.286	135.813	136.535	134.203	128.729
WBGene00016286	0	0	0	1.69e-05	0.0001849	0.0005555	0.0010475	0.001307	0.000635	0	0	0	0	0	0	0.0545923	0.222645	0.459375	0.552396	0.401377	0.212242	0.0733398	0.0002947	0	0	0	0	0	0.0005555	0.0014231	0.0013274	0.0009149	0.0004803	0.0001801	2.34e-05	0	0.188245	0.169186	0.129409	0.0880365	0.0532489	0.0270526	0.0091384	0	0	0	0	0	0
WBGene00016289	146.787	164.704	178.669	171.928	150.193	130.974	119.786	117.493	122.702	133.456	148.662	167.144	183.821	198.004	216.745	240.549	259.123	262.37	250.186	229.672	209.599	200.029	203.157	210.461	210.999	200.824	183.094	172.165	176.773	186.182	190.335	185.972	174.861	160.988	149.891	143.122	28.3824	26.9446	25.5766	24.6549	24.1487	23.8486	23.5274	22.9077	21.7514	20.1499	18.3064	16.4709	14.8306
WBGene00016291	0	0	0	0.0254422	0.147214	0.355	0.53069	0.480307	0.313128	0.155851	0.0518693	0.0004783	0	0	0	0	0.000402	0.0008207	0.0006285	0.0003418	0.0001273	9.1e-06	0	0	0	0	0	0	1.54e-05	0.0001341	0.0003537	0.0006558	0.0009266	0.000938	0.0002286	0	0.024308	0.0109037	0.0020871	0	0	0	0	0	0	0	0	0	0
WBGene00015680	13.1905	21.3128	36.7788	56.2633	77.5526	96.0927	108.73	115.17	119.501	120.925	118.35	114.946	108.205	93.8614	73.7964	57.1974	48.6864	49.6117	55.4489	62.3504	69.205	77.7352	86.442	91.0944	89.6387	83.1093	71.3936	60.7005	56.2332	56.6846	54.9939	49.7062	41.0492	30.082	19.6501	13.1728	75.9272	79.2218	80.2025	80.331	80.4863	80.4532	79.7445	78.0678	75.2226	70.9553	65.4619	59.3391	53.1468
WBGene00015539	0.0118399	0.199631	0.521355	1.02888	1.21238	0.810966	0.391224	0.11143	0	0	0	0	0.0011509	0.133533	0.341328	0.535648	0.441698	0.218678	0.0604644	0	0	0	0	0	0	0.0004657	0.0015479	0.0018369	0.0018867	0.0012554	0	0	0	0	0	0	1.18428	0.893702	0.755477	0.856205	1.25825	1.99654	3.07585	4.51666	6.39742	8.84545	11.9277	15.4835	19.1452
WBGene00015540	985.69	812.059	482.948	253.172	156.986	126.818	119.141	117.414	116.419	116.021	115.815	111.937	102.92	90.4666	81.0629	82.1789	94.1677	116.688	138.427	153.976	164.551	175.118	187.872	202.055	216.222	223.994	228.396	237.489	261.876	312.667	387.661	490.476	610.843	734.226	850.252	956.895	42.6028	43.5293	42.6479	40.6963	38.953	39.2672	44.0458	56.2663	79.4007	116.954	171.757	244.875	333.898
WBGene00015538	677.64	537.479	304.221	152.602	77.2546	48.2972	42.1814	43.0563	44.4198	44.3779	42.6604	39.0003	32.9818	26.4115	20.1805	14.5301	12.4736	14.8346	20.6424	29.3664	37.9928	41.7397	40.9218	39.6499	39.8939	41.5774	40.6136	33.3303	22.9374	18.3995	32.2298	77.2207	168.359	312.353	490.708	642.954	49.3302	44.8177	40.1816	35.7616	32.4824	31.7481	35.3159	45.3649	64.2852	94.4312	137.563	193.455	258.742
WBGene00015541	2.01038	2.86472	2.77258	2.27441	2.55567	3.28894	3.47222	3.75423	4.41228	4.6446	4.02406	3.45629	3.35012	3.69729	4.1601	3.99306	3.74367	3.23704	2.98217	3.0046	2.67459	2.06629	1.3851	0.907726	1.02303	1.84047	3.15879	4.16243	4.32395	4.28674	4.2566	3.53821	2.37849	1.34466	0.976369	1.25055	16.7963	22.0598	29.8596	40.5647	54.0561	69.6097	86.1461	102.274	116.843	129.035	138.563	145.611	150.511
WBGene00189995	0	0	0.11722	0.314089	0.285605	0.163208	0.0643719	0.0084323	0	0	0	0	0	0	0.0003127	0.0003957	0.0002305	8.13e-05	3.2e-06	0	0	0	0	0	0	0	0	0.0001563	0.0006338	0.0013413	0.0018962	0.0014662	0	0	0	0	0.121199	0.244763	0.391665	0.549056	0.703301	0.860187	1.03256	1.20192	1.34779	1.43771	1.43403	1.34864	1.20969
WBGene00019154	0.580022	1.86631	3.84701	6.30643	8.47773	11.5359	15.2898	17.5428	17.8923	17.8068	17.9968	16.8794	13.9322	10.9393	8.92399	8.59667	7.83846	6.28691	4.14712	3.04603	3.86199	6.32871	8.20103	8.18176	7.10398	5.88578	4.99165	4.1692	3.8257	4.54994	5.45307	5.15728	3.75129	1.92087	0.660785	0.221819	50.7073	86.9283	128.688	172.888	217.665	261.604	303.301	341.009	372.772	396.474	410.895	416.76	415.081
WBGene00019153	0.48289	0.145097	0.498995	1.51727	2.82877	4.99565	7.16765	7.24861	6.50834	5.69693	4.39828	2.54338	1.04751	0.215022	0	0	0	0	0.0572817	0.218674	0.459517	0.712471	0.744605	0.532622	0.287491	0.108232	0.0074782	0	0	0	0.0143449	0.142551	0.375052	0.706083	1.02901	1.009	2.43234	2.8114	3.27488	3.85968	4.64199	5.59307	6.55577	7.41752	8.02141	8.2381	8.02927	7.38728	6.39572
WBGene00019152	6.39324	3.64868	2.39539	3.11275	2.8499	2.32468	1.74875	1.51686	1.75562	2.00983	1.77519	1.11067	0.500297	0.131384	0	0	0	0	0	0	0	0	0	0	0.129331	0.891881	2.23549	3.96915	5.0828	4.84096	3.98445	3.77537	4.56304	6.26913	8.1706	8.41809	1.30863	1.32941	1.44035	1.59771	1.77588	1.89926	1.94482	1.96197	1.98907	2.0084	1.95023	1.78099	1.55061
WBGene00019156	0.0572761	0.342835	0.764377	0.831374	0.457056	0.153235	0	0	0	0	0	0	0	0.0012426	0.0013251	0.0006991	0.0002023	0	0	0	0	0	0	0	5.5e-05	0.0003381	0.0008358	0.0014745	0.0018028	0.0005655	0	0	0	0	0	0	0.461088	0.581039	0.677316	0.764233	0.810131	0.755323	0.622714	0.466053	0.318209	0.198825	0.117187	0.0753289	0.0704128
WBGene00003019	68.7627	72.7144	85.2594	100.599	123.466	150.792	164.917	162.004	150.614	140.701	137.053	137.199	139.238	139.845	138.04	134.782	132.264	134.282	140.72	148.96	155.347	156.715	156.313	154.793	149.24	140.525	130.532	119.483	110.466	108.468	112.512	117.837	117.616	108.23	93.5976	78.0101	267.359	224.444	168.393	115.369	72.5518	41.0191	19.8275	7.05557	0.479873	0	0	0	0.784621
WBGene00019296	12.3382	17.058	20.7724	21.5549	23.2747	26.895	29.7092	29.8221	26.189	21.0732	17.0832	14.2154	12.5658	11.9393	12.3922	13.0374	11.739	8.32156	4.83289	3.19202	3.42474	4.2179	4.73848	4.96898	4.89849	4.68086	4.74334	5.58563	6.90126	7.75585	7.5709	6.63816	5.85127	6.00275	7.23315	9.0722	32.9082	32.027	30.3722	28.255	26.1646	24.4591	23.256	22.5245	22.0516	21.4793	20.5455	19.1483	17.3562
WBGene00019295	4.93857	8.67044	14.3573	17.4244	14.6777	11.5744	11.1021	13.2773	15.6081	16.6039	16.7903	17.3856	17.5662	16.0193	13.3658	11.4874	9.44599	5.90767	3.15855	1.63279	1.01537	1.0359	1.15609	1.00769	0.737596	0.796173	1.38017	2.40793	3.23201	3.23553	3.11156	3.38623	3.655	3.55126	3.28569	3.44858	20.7819	20.3391	19.1759	17.4943	15.6461	13.796	12.0559	10.411	8.91624	7.60079	6.50667	5.66312	4.98818
WBGene00002129	10.418	11.6707	13.9255	13.7965	12.4031	11.0159	9.75797	9.71548	10.9881	12.9084	14.5371	14.932	13.6082	12.138	11.7772	11.325	9.64772	8.16394	7.66937	7.04011	5.53702	3.70345	2.24199	1.45993	1.29306	1.33524	1.2899	1.41596	1.74599	2.08673	2.61208	2.95702	3.23851	3.85526	5.4207	8.0871	13.3284	13.7914	13.8726	13.5027	12.8102	11.8037	10.529	9.11742	7.72346	6.46918	5.41953	4.58793	3.99458
WBGene00004494	1427.99	1522.31	1530.79	1457.22	1410.53	1385.05	1346.92	1288.19	1233.26	1204.33	1200.1	1196.7	1179.88	1136.05	1082.57	1041.17	996.678	962.057	952.71	967.82	982.771	1001.84	1018.91	1028.53	1039.76	1060.59	1076.43	1078.79	1079.46	1094.92	1100.38	1088.82	1081.26	1105.2	1184.57	1305.98	3118.66	3100.78	3060.45	2999.82	2931.18	2855.64	2774.27	2688.08	2598.56	2507.69	2417.44	2328.88	2245.07
WBGene00006780	156.726	161.743	165.963	159.217	136.311	119.271	111.156	105.888	101.88	97.1984	89.3865	78.6606	71.142	72.325	86.2811	116.637	164.07	217.621	268.906	321.97	380.595	442.927	492.698	518.526	525.29	525.173	520.276	502.505	456.157	386.919	311.724	243.992	192.382	162.352	152.874	153.589	177.161	151.177	128.565	111.15	98.6123	89.7264	83.1108	77.4454	72.092	66.9312	62.0874	57.6257	53.5454
WBGene00044502	1.40191	1.49166	2.08489	2.47	2.46835	2.61283	2.54086	1.95641	1.2745	0.996855	1.38139	2.34231	3.40046	3.7437	3.36662	2.99438	2.82737	3.18055	4.18829	4.88694	5.87881	7.73634	9.20695	8.81523	6.55248	4.15666	2.43397	1.7328	1.68865	1.67352	1.5418	1.5505	1.75431	2.01789	2.05076	1.85885	0.0992638	0.174159	0.271101	0.3749	0.454985	0.474271	0.440163	0.389199	0.344895	0.319442	0.313805	0.321247	0.329661
WBGene00016722	15.2189	21.1678	26.0382	23.5723	17.9385	14.9147	14.3363	15.2724	16.7266	16.6323	14.2348	11.9303	11.9015	14.1519	17.4546	19.9632	17.2782	11.9234	8.7948	10.2659	15.3257	20.1961	21.6053	20.5182	20.181	22.3275	25.4115	27.4422	26.9936	28.0695	31.2754	30.8326	26.6572	20.8179	16.0305	13.4546	33.1681	29.9029	26.4687	23.5149	21.4458	20.2389	19.7927	19.8379	20.1348	20.3961	20.4731	20.2607	19.5989
WBGene00016721	0.448425	0.710238	1.34859	1.57287	1.36405	1.08232	0.816057	1.2832	3.04179	6.27009	10.1866	12.4055	9.8567	5.42586	2.36173	0.903212	0.681834	0.813773	0.621541	0.332518	0.178229	0.248164	0.553022	1.00974	1.36255	1.19046	0.707114	0.275601	0.02348	0	0	0	0	0	0.0657175	0.229025	1.19211	0.945304	0.737389	0.591126	0.497817	0.42922	0.367566	0.312015	0.27783	0.275852	0.306861	0.361278	0.421329
WBGene00004112	21.9143	19.8061	15.315	13.4884	10.9671	9.04569	9.05515	9.91686	11.2948	12.168	11.7951	10.9984	10.7142	11.1832	12.1319	11.7817	9.84121	7.94095	7.84809	9.85059	14.3998	20.2834	25.9804	27.8486	23.5316	18.2907	14.6117	13.787	14.3743	16.1463	18.3584	17.4927	15.3009	14.5872	16.8257	20.3392	22.8672	21.3244	19.8626	18.5201	17.404	16.5095	15.7462	15.022	14.3457	13.6373	12.8385	12.0711	11.5721
WBGene00019205	7.79243	9.98064	9.98494	11.8899	12.9207	11.9388	10.1518	7.87612	6.24022	6.36696	7.98859	9.67016	11.4963	13.53	13.0965	8.30216	4.09892	2.03842	1.36737	1.63777	1.99683	2.00017	2.01125	2.65198	4.25071	6.4074	7.71894	7.36045	5.76548	3.90388	2.61126	2.38834	2.96084	3.78524	4.36185	5.43781	3.73786	3.64325	3.39409	3.05823	2.67165	2.25082	1.83119	1.48483	1.26142	1.17424	1.21208	1.33279	1.47118
WBGene00019515	0.242225	0.644951	0.968321	0.7458	0.341878	0.0737107	0	0	0	0	0	0	0.0196106	0.0804088	0.170798	0.235615	0.166808	0.0941359	0.129649	0.301993	0.570117	0.752809	0.667583	0.41414	0.198132	0.0613459	0	0	0	0	0	0	0	0	0	0.0173438	0.93449	0.905032	0.800883	0.696009	0.631086	0.600396	0.592523	0.604369	0.619102	0.599298	0.518783	0.413379	0.318294
WBGene00019516	0	0.111594	0.322899	0.629725	0.798624	0.742884	0.858022	1.191	1.39374	1.20844	0.739406	0.347409	0.104373	0	0	0	0	0	0.0015836	0.0020351	0.0014743	0.0007573	0.0002368	0	0	0	0.0001875	0.0005613	0.0009692	0.000974	0	0	0	0	0	0	0.294279	0.129589	0.023073	0	0	0	0	0	0	0	0	0	0
WBGene00023486	1.59205	2.73897	2.63356	1.67287	0.960108	0.672207	0.812162	0.955458	0.792348	0.450188	0.189922	0.0626558	0.0861879	0.253061	0.506135	0.612054	0.304766	0	0	0.333257	1.70915	4.15322	7.18483	8.66877	7.06028	4.63621	2.72746	1.45806	0.69568	0.183723	0	0	0	0	0	0.575708	4.05751	3.20381	2.67033	2.37751	2.22228	2.09472	1.94009	1.78048	1.64426	1.54864	1.51368	1.5499	1.6419
WBGene00000535	10.2384	9.18625	7.59341	9.43044	11.0151	11.1757	11.5565	11.1192	9.27597	7.23244	6.32331	6.12511	5.23017	3.92276	3.62648	4.19539	3.80248	2.69127	2.08633	2.72765	4.4596	6.07905	6.07281	4.69452	3.36747	2.98562	3.95245	6.13639	8.37057	8.68551	7.38972	6.02421	5.27671	5.56225	7.10876	9.27572	15.9456	12.8566	10.4357	8.71836	7.41855	6.39591	5.5901	4.99539	4.61192	4.40931	4.33508	4.33128	4.36144
WBGene00002245	8.29094	16.6488	26.0649	34.5898	43.4681	50.8517	56.0399	60.0068	62.379	61.5416	56.9456	49.7277	39.4246	28.2719	18.9915	11.8606	5.70532	1.8526	0.743492	1.49915	2.97062	3.87905	3.5948	2.81871	2.46993	2.6544	2.99063	3.56024	3.85299	3.47317	3.00306	2.10124	0.948264	0.0644757	0.349726	2.83334	17.3874	17.2812	16.9787	16.4855	15.8817	15.2758	14.7405	14.2589	13.8374	13.4931	13.2113	12.9478	12.8027
WBGene00019750	0.0222647	0.0812637	0.158217	0.118881	0.0452089	0.0027794	0	0	0	0.0022747	0.0131486	0.0220675	0.0227283	0.0030682	0	0	0	0	0.524856	2.38494	5.55891	9.49273	10.923	8.62359	4.96687	2.09907	0.453303	0	0	0	0	0	0	0	0	0	0.0840883	0.118367	0.153861	0.175163	0.168186	0.146314	0.122754	0.105479	0.0986783	0.103335	0.117205	0.134139	0.142968
WBGene00006974	3.61151	5.07019	4.47774	3.00865	1.91907	1.13062	0.916314	1.14587	1.63259	2.26062	2.94926	3.47043	3.22631	2.52516	2.05776	1.93453	1.41207	0.724301	0.343397	0.182507	0	0	0.240229	1.39555	3.6337	6.80231	9.64785	9.54835	7.38283	4.98683	3.36585	2.29001	1.52045	1.07556	1.31878	2.22181	23.5365	16.1388	10.2645	6.10709	3.53156	2.12928	1.53168	1.49436	1.90768	2.72651	3.96519	5.67767	7.89292
WBGene00019751	0.342093	0.325308	0.239152	0.485155	1.65325	3.18163	3.53244	2.64297	1.4823	0.596229	0.085021	0	0	0.0733927	0.314254	0.506858	0.447944	0.68534	1.77302	3.67935	5.89112	8.06186	8.14121	5.80413	3.2037	1.48475	0.786883	0.763128	0.930687	1.14756	1.06244	0.787903	0.540604	0.455619	0.472294	0.426797	1.04638	1.01013	0.92664	0.840819	0.768693	0.696941	0.630767	0.57858	0.528192	0.464031	0.396334	0.346826	0.328261
WBGene00019176	0	0	0	0	0	0	0	0	0	0	0	0	0	0	0	0	0	0	0	0	0	0	0	0	0	0	0	0	0	0	0	0	0	0	0	0	0.129496	0.0980766	0.0643109	0.0353635	0.0133783	0	0	0	0	0	0	0	0.0155304
WBGene00015703	15.0652	23.0634	32.2593	35.6588	32.8259	29.2332	29.73	33.1886	36.5902	38.2116	37.3697	34.0453	29.5918	26.0101	23.5405	22.0602	20.1026	17.6296	17.1649	17.1131	15.7053	13.8294	12.6953	12.5887	13.3236	14.8488	15.4711	14.567	13.2576	12.009	10.7882	9.65957	8.13353	6.44256	6.4793	9.27325	38.595	40.6614	42.6499	44.2818	45.376	45.829	45.6816	44.6989	42.8143	40.1328	36.8806	33.395	29.9995
WBGene00015702	16.194	18.1497	19.4551	21.3117	22.6056	22.9261	23.8323	26.8675	28.9572	27.495	23.2328	19.0941	15.1302	12.655	12.7725	13.8504	14.7075	14.8356	14.48	13.7495	13.1079	13.1729	13.9253	14.9019	15.4647	15.3883	13.958	11.0819	8.02325	5.84154	4.60632	3.89719	4.12856	5.71629	8.61482	12.5483	22.5523	22.3038	22.0958	21.9212	21.9789	22.313	22.823	23.5166	24.4144	25.4364	26.4506	27.3031	27.8424
WBGene00006809	0.151813	0.186896	0.32868	1.0871	1.51642	1.09714	0.576532	0.206742	0.0031856	0	0	0	0	0	0.0801819	0.318557	0.629656	0.702735	0.460489	0.196023	0.0202534	0	0.0133398	0.212213	0.56396	1.01854	1.33866	1.19399	0.721445	0.298463	0.0456957	0	0	0	0	0.0707249	0.640024	0.608775	0.647714	0.753473	0.872259	0.910037	0.83423	0.706049	0.585836	0.511796	0.50366	0.562001	0.676172
WBGene00016761	0	0.0210671	0.127322	0.197674	0.175147	0.289124	0.635497	1.16645	1.5374	1.43583	0.953557	0.567102	0.40327	0.437442	0.490216	0.31642	0.120477	0.0110699	0	0	0	0	0	0	0	0	0.0536044	0.266813	0.611361	0.924911	0.875772	0.609914	0.315354	0.111126	0	0	0.302823	0.210144	0.15435	0.150231	0.199134	0.292563	0.413653	0.533784	0.624033	0.660688	0.614131	0.511177	0.395392
WBGene00016764	4.71829	7.16726	8.60447	7.6956	6.16207	4.84085	4.59764	5.33729	6.18341	6.48407	6.20759	5.67352	4.74928	3.92129	3.34186	2.99082	2.77892	2.86081	3.58744	4.55835	4.49664	3.54982	3.03162	3.13547	3.61187	4.2621	4.52067	3.45468	2.04354	1.21605	1.03704	0.997814	0.917524	0.906674	1.4098	2.65575	7.99784	7.79494	7.61111	7.49423	7.37469	7.15864	6.78712	6.26588	5.65362	5.05615	4.58271	4.26783	4.06516
WBGene00016762	0.912153	0.67981	0.498226	0.719638	0.968922	1.06364	0.931851	0.643136	0.482288	0.600554	0.997343	1.50461	1.64649	1.13512	0.47559	0.0786081	0	0	0	0	0	0.0020309	0.0049652	0.005295	0.0047604	0.0036351	0.0008514	0	0	0	0	0	0.0723776	0.257375	0.547525	0.856571	0.154203	0.115688	0.088729	0.0710727	0.06762	0.0808159	0.110158	0.15215	0.199853	0.241762	0.259862	0.239962	0.199031
WBGene00016760	1.54004	1.62651	0.597857	0	0	0.0776627	0.501323	0.953327	1.067	0.818667	0.464406	0.193409	0.0346571	0	0	0	0.0661277	0.233925	0.448024	0.513872	0.368707	0.19088	0.0673586	0.003291	0	0	0	0	0	0	0	0	0	0.0295604	0.339709	0.886928	0.3642	0.383369	0.403761	0.469384	0.594472	0.764736	0.969411	1.19801	1.41196	1.54105	1.52616	1.33746	1.06309
WBGene00016759	0	0	0	0	0	0	0	0	0	0	0	0	0	0	0	0	0	0	0	0	0	0	0	0	0	0	0	0	0	0	0	0	0	0	0	0	0.26137	0.278522	0.23674	0.173721	0.113744	0.0691043	0.0471589	0.0526658	0.0888235	0.157107	0.255905	0.377303	0.502809
WBGene00016763	0.0525488	0.1953	0.361168	0.255906	0.0868672	0.0256716	0.100655	0.312464	0.636698	0.913468	0.927722	0.634259	0.312068	0.0972527	0	0	0	0	0	0.0009103	0.0016517	0.0013288	0.0007846	0.0003614	0.0001759	0.0002248	0.0004472	0.0007019	0.0006505	0	0	0	0	0	0	0	0.787698	0.817959	0.871512	0.852647	0.737837	0.581637	0.426988	0.297599	0.204036	0.147726	0.123443	0.120353	0.125134
WBGene00016758	2.28729	2.4489	1.52791	0.76046	0.521833	0.824263	1.05356	0.850731	0.533813	0.348876	0.350324	0.512208	0.710146	0.664545	0.359761	0.107699	0	0	0	0	0	0	0.0025554	0.0049068	0.0071143	0.0091135	0.0087452	0.0012726	0	0	0	0	0	0.0407063	0.500427	1.31321	0.0630337	0.0218817	0	0	0	0	0.0084812	0.0368914	0.0750166	0.121472	0.172363	0.219149	0.245817
WBGene00016757	0.209065	0.401637	0.48801	0.346231	0.136684	0.0097856	0	0	0	0	0	0.0854038	0.305329	0.640853	0.961174	0.826637	0.404792	0.10311	0	0	0	0	0	0	0	0	0	0	0.11801	0.407933	0.830056	1.21595	1.24473	0.830337	0.404738	0.183393	0.129103	0.081943	0.0535734	0.0450841	0.0527873	0.0701057	0.0876516	0.101769	0.120326	0.15169	0.19973	0.262596	0.330297
WBGene00016756	0.0380745	0.167506	0.33908	0.460625	0.327358	0.15403	0.0402207	0	0	0	0	0	0	0	0.000611	0.000474	0.0002132	4.3e-05	0	0	0	0	0	0	5.4e-05	0.0001967	0.000422	0.0006712	0.0007001	0	0	0	0	0	0	0	0.128409	0.0882896	0.061934	0.0453596	0.043297	0.0581981	0.0906295	0.138945	0.198791	0.261204	0.317332	0.367541	0.412881
WBGene00019058	0	0	0	0	0	0	0	0	0	0	0	0	0	0	0	0	0	0	0	0	0	0	0	0	0	0	0	0	0	0	0	0	0	0	0	0	0.212904	0.238054	0.257065	0.261742	0.248494	0.228458	0.205721	0.179034	0.152371	0.128994	0.107005	0.0824197	0.0583395
WBGene00019057	0.0022135	0.0013158	0	0	0	0.0680507	0.288956	0.675014	1.17927	1.46608	1.26899	0.783171	0.348625	0.0885328	0	0	0	0	0	0.0019547	0.0023644	0.0016954	0.0009185	0.0003528	4.88e-05	0	0	0	0	0	0	0	0	0.0002552	0.0008039	0.0015976	0.471331	0.607857	0.748843	0.866821	0.913146	0.848814	0.703278	0.528706	0.360557	0.217964	0.108734	0.0327388	0
WBGene00019060	1.40005	0.899235	0.270613	0.0928636	0.297679	0.412112	0.318236	0.185616	0.0800287	0.0174126	0	0	0	0	0	0	0.0934973	0.330147	0.669962	1.36566	2.95617	5.56579	7.80852	8.09158	6.27012	3.69351	1.53721	0.272745	0	0	0	0	0	0.302053	0.756405	1.26476	0.729884	0.445777	0.258989	0.137819	0.0601152	0.0186962	0.0091317	0.0261847	0.064181	0.116526	0.17443	0.226643	0.269852
WBGene00019055	0.755457	1.17678	1.38784	1.4895	1.05921	0.495567	0.14396	0.0689501	0.250242	0.659782	1.14158	1.43354	1.59764	1.97764	2.45396	2.75489	2.90913	2.31986	1.5746	0.969116	0.463476	0.123912	0	0	0	0	0	0	0.0378271	0.122922	0.241555	0.344048	0.339424	0.224893	0.188778	0.356506	0.517373	0.502738	0.514381	0.523525	0.521345	0.513884	0.493715	0.468553	0.443208	0.414296	0.387216	0.363651	0.338086
WBGene00003754	0	0.136234	0.873511	1.08501	0.954125	0.755012	0.456718	0.19413	0.468837	1.76588	4.35852	8.02123	11.4261	10.8374	6.30663	2.48013	0.444064	0	0	0	0	0	0	0	0	0	1.92372	12.3607	29.8976	47.5278	48.6335	36.431	20.7353	9.05243	2.44921	0	3.34903	3.14017	3.07695	2.97069	2.81643	2.68453	2.64821	2.74906	2.96942	3.22787	3.40471	3.4161	3.36923
WBGene00006416	0	0	0	0	0	0	0	0	0	0	0	0	0	0	0	0	0	0	0	0	0	0	0	0	0	0	0	0	0	0	0	0	0	0	0	0	0	0	0	0	0	0	0	0	0	0	0	0	0
WBGene00001853	41.8765	52.2006	49.5729	31.8171	18.5132	13.911	15.6304	21.5392	26.842	28.0265	25.3853	22.0507	18.4586	15.1621	11.8294	9.31775	8.96537	10.4017	15.012	22.844	28.943	28.0682	22.0998	15.4818	10.7717	10.4029	13.5547	21.1135	33.5697	47.0335	56.6462	54.3789	43.7979	32.2016	27.2459	31.2957	727.094	537.82	354.78	206.822	101.234	33.187	0	0	0	0	0	0	2.26023
WBGene00000820	0.995574	1.56646	1.33178	0.942893	0.536587	0.390184	0.723049	1.52455	2.4502	3.02873	2.90157	2.06609	0.968023	0.140237	0	0.307597	1.62933	3.58666	4.61629	3.88156	2.34926	1.00015	0.262417	0.0891482	0.341167	0.831194	1.24605	1.22995	0.860905	0.416252	0.0926498	0	0	0	0.0309087	0.400741	0.45971	0.263753	0.140642	0.0894183	0.10969	0.199354	0.351461	0.551566	0.774312	0.977435	1.09896	1.09897	1.03181
WBGene00022236	0.160223	0.312684	0.415277	0.285725	0.108058	0	0	0	0	0.107528	0.305377	0.568167	0.802796	0.744298	0.394181	0.122921	0.0521194	0.152072	0.323296	0.371705	0.263044	0.134818	0.0437853	0	0	0	0	0	0.0414636	0.183729	0.410691	0.676394	0.77735	0.601822	0.323548	0.153378	0.242871	0.295056	0.313812	0.300569	0.271166	0.235741	0.196077	0.157066	0.122439	0.090781	0.0607934	0.0350625	0.014972
WBGene00022250	4.69327	4.46336	4.7976	6.15231	6.2334	5.27232	4.09535	3.20055	3.03844	3.47099	3.85994	3.74259	3.60208	3.77159	3.59742	2.96508	2.51044	2.16869	2.04577	1.67033	1.1232	0.919019	1.16062	1.5589	1.83464	2.15366	2.28976	1.9228	1.42471	1.13519	0.88493	0.850124	1.21257	2.04896	3.22252	4.27315	7.14668	6.60506	6.15708	5.73828	5.33439	4.948	4.63069	4.4208	4.34201	4.36726	4.39158	4.35864	4.30044
WBGene00022235	226.394	251.011	258.455	245.834	219.707	191.566	170.318	162.797	163.504	165.284	165.335	164.538	160.434	152.019	145.148	144.616	138.315	131.419	134.057	148.502	170.307	188.165	194.513	188.001	171.227	154.049	146.446	148.122	152.253	163.527	177.992	186.308	185.768	180.167	182.572	199.715	450.915	442.049	427.01	409.038	391.101	372.904	354.19	334.881	315.468	296.823	279.797	265.242	254.027
WBGene00003082	11.1991	15.2489	15.4052	12.7995	9.9555	8.36126	7.99819	8.34388	8.41409	8.54418	9.83299	12.2362	13.9288	14.0893	12.3222	9.37322	8.10465	7.86301	7.97334	8.13108	8.12436	7.96552	7.74342	7.37991	6.83776	6.82916	7.87839	9.80938	11.3538	10.5847	7.98787	5.73638	4.37642	4.03663	4.94031	7.30084	23.2364	22.0957	20.5418	18.8851	17.3913	16.0935	14.9752	13.9265	12.9641	12.1739	11.5577	11.0718	10.688
WBGene00004783	21.263	24.1052	26.4375	27.0911	24.1432	20.5259	19.1933	20.8086	23.9533	26.8318	27.4606	24.4942	19.8027	15.6788	13.0807	12.7025	12.6454	13.227	14.6111	17.0431	20.786	25.0904	28.4887	29.626	28.3963	26.8571	24.1043	19.5248	13.9262	8.64518	4.55517	2.53668	2.95249	5.88504	10.8587	16.4578	50.3391	46.9079	43.4201	40.1077	37.2115	34.7022	32.4234	30.2834	28.3787	26.8199	25.5339	24.4022	23.5462
WBGene00022251	8.39609	11.2855	14.2481	14.7569	14.5989	16.1574	17.3281	16.3228	14.8165	13.7983	13.19	12.8027	11.9352	10.0236	8.41207	8.74628	9.21092	8.46576	8.60899	9.82815	11.4377	12.9509	13.8006	13.2634	11.3149	9.59278	8.95327	9.33185	10.8838	12.4356	11.9258	9.7179	7.08948	5.2275	4.84864	6.17082	12.9816	12.8177	12.6604	12.3777	11.9999	11.5853	11.14	10.6859	10.2132	9.67097	9.04841	8.40358	7.81926
WBGene00003237	65.9587	67.6751	62.5872	61.3437	71.8348	89.9065	108.087	119.889	118.363	107.719	95.8975	83.2931	68.5463	52.6955	37.9365	26.0467	17.2948	12.255	10.1126	10.7883	13.7157	17.9619	22.9358	27.6669	30.5942	30.2895	28.8104	28.8338	36.7101	51.7469	64.9381	74.4808	78.6667	76.6052	70.7187	66.2745	19.3655	21.0938	21.2812	19.8233	17.1352	13.8634	10.6141	7.76909	5.50282	3.85001	2.69934	1.90236	1.38452
WBGene00022233	13.0584	13.7032	14.8152	13.635	15.3716	19.513	21.8878	23.6045	24.7471	24.059	21.0912	16.9942	12.3176	8.59141	6.59099	5.54951	4.79642	4.21526	3.33838	2.41729	1.60856	0.974134	0.716045	0.918585	1.38302	1.75862	2.23962	3.09608	5.14573	8.50324	12.0898	14.0422	15.0643	16.0056	16.3666	14.9299	49.3765	48.8681	48.2423	47.8688	47.4734	46.6071	44.9146	42.5292	39.7343	36.7043	33.691	30.9515	28.5716
WBGene00189951	2.42534	2.98393	2.34198	0.817292	0	0	0	0	0	0.307157	0.797165	1.38692	1.78409	1.72396	1.10396	0.469275	0.208149	0.210251	0.199482	0.210091	0.386087	0.781205	1.30707	1.55462	1.21519	0.694803	0.271658	0.0249445	0	0	0	0.0803514	0.345272	0.743221	1.19207	1.68284	12.2601	13.7768	14.6078	14.7146	14.2107	13.3305	12.2876	11.2093	10.1765	9.19126	8.25016	7.34242	6.46435
WBGene00045250	0	0	0.0835078	0.367965	0.651824	1.03909	1.3163	1.0964	0.671141	0.312009	0.0838001	0	0	0	0	0.0217133	0.153856	0.367079	0.529623	0.444437	0.260347	0.107437	0.018284	0	0	0	0	0	0.000798	0.0030181	0.0041836	0.0041841	0.0017916	0	0	0	0.0972507	0.0972018	0.112356	0.141519	0.174525	0.193412	0.196887	0.199835	0.212264	0.23819	0.27466	0.317818	0.371195
WBGene00004881	11.0849	11.3512	11.0588	10.6261	11.0152	11.3525	10.8166	9.42397	8.33923	7.82266	7.68768	8.02802	8.43889	8.38571	8.61052	9.9001	10.9865	8.81029	5.6241	3.76572	3.41278	4.14717	4.83097	5.00789	5.06279	5.0335	4.98989	4.6696	3.70922	3.4073	4.26989	5.78555	7.33698	8.58571	9.8098	10.9926	22.0902	19.6147	17.9163	16.978	16.476	16.0425	15.4168	14.4937	13.3183	12.0471	10.831	9.83249	9.12245
WBGene00194832	0	0	0	0	0	0	0	0	0	0	0	0	0	0	0	0	0	0	0	0	0	0	0	0	0	0	0	0	0	0	0	0	0	0	0	0	0.152472	0.181582	0.165956	0.128781	0.0871932	0.0495655	0.0204986	0.0027562	0	0.0094419	0.0377077	0.0846075	0.149775
WBGene00022253	16.8224	18.7315	18.3156	18.2483	18.6133	18.5614	17.3125	16.3249	16.2287	17.0087	18.2184	18.5837	16.4113	12.7981	10.2588	9.19853	8.9308	9.63432	10.8647	12.5978	14.3972	16.0802	17.8429	18.2863	16.1732	13.4019	10.3059	7.59432	6.08712	6.02509	7.1076	7.99272	8.22939	8.33073	9.99161	13.3582	53.7285	49.5411	45.7015	42.3403	39.6512	37.5815	35.9829	34.6431	33.3087	31.8457	30.4484	29.3945	28.9917
WBGene00000256	0	0	0	0	0	0	0	0	0	0	0	0	0	0	0	0	0	0	0	0	0	0	0	0	0	0	0	0	0	0	0	0	0	0	0	0	0.0465174	0.0218841	0.0054707	0	0	0	0	0	0	0	0	0	0
WBGene00022240	0.150201	0.708486	1.37164	1.3824	1.38882	1.54704	1.5668	1.33491	1.19163	1.24445	1.23313	0.879047	0.481101	0.283053	0.34906	0.552864	0.513652	0.278872	0.0957888	0.0032221	0	0	0	0	0	0	0	0.0906006	0.722513	1.81126	2.99297	3.19961	2.45422	1.26696	0.401761	0.0290617	0.577651	0.527012	0.486346	0.480084	0.506298	0.538032	0.550248	0.523985	0.480628	0.460685	0.491587	0.586989	0.752921
WBGene00022242	0.872026	0.839064	1.32662	2.39784	3.43162	2.86452	1.78671	1.13568	1.13469	1.7012	2.35169	2.50812	2.57412	2.99038	3.37056	3.1359	2.97225	2.52185	1.73729	1.34733	1.1903	0.923799	0.714373	0.794002	1.11569	1.41377	1.32869	1.11006	1.31667	1.95313	2.33843	2.15589	1.7515	1.50057	1.44719	1.2345	2.71361	2.46087	2.17316	1.95306	1.86872	1.90591	2.00177	2.08727	2.14283	2.18145	2.19668	2.14156	2.00271
WBGene00022254	0.539928	0.355058	0.382383	1.00899	1.69918	1.7253	1.07203	0.469108	0.4161	1.25818	3.17421	5.97367	8.66116	8.4359	5.16318	2.54164	1.02434	0.183807	0	0.191924	0.552942	0.745512	0.762772	0.830474	0.99483	1.0505	0.762917	0.361965	0.0825563	0	0	0	0	0.0616822	0.220715	0.420919	4.23668	3.8786	4.80052	6.8126	9.3406	11.4028	11.7172	10.3735	8.27517	6.10019	4.27334	3.00857	2.35757
WBGene00022232	18.4224	23.1452	20.0884	13.2826	7.04637	3.55072	3.02528	4.14078	5.88592	7.20928	7.27969	6.39291	6.25976	7.30697	8.47941	8.55606	8.52499	9.37697	9.08532	7.47129	5.95227	4.91941	4.67848	5.02953	5.41498	5.37684	4.71319	3.65955	2.5513	1.95294	1.57598	1.1345	1.2094	2.56877	5.93117	11.6085	27.0089	23.2775	19.8174	16.9759	14.9459	13.5608	12.5746	11.8925	11.516	11.3464	11.3435	11.5259	11.8764
WBGene00022243	0	0	0	0	0	0	0	0	0	0	0	0	0	0	0	0	0	0	0	0	0	0	0	0	0	0	0	0	0	0	0	0	0	0	0	0	0	0	0	0	0	0	0	0	0	0	0	0	0
WBGene00022244	0	0	0	0	0	0	0	0	0	0	0	0	0	0	0	0	0	0	0	0	0	0	0	0	0	0	0	0	0	0	0	0	0	0	0	0	0.0070867	0.0219791	0.049115	0.0888109	0.137633	0.186813	0.221919	0.222903	0.192898	0.149205	0.104385	0.0654138	0.0351789
WBGene00002033	0	0	0	0	0	0	0	0	0	0	0	0	0	0	0	0	0	0	0	0	0	0	0	0	0	0	0	0	0	0	0	0	0	0	0	0	0.0046621	0	0	0	0	0	0	0	0	0	0	0	0
WBGene00022257	0	0	0	0	0	0	0	0	0	0	0	0	0	0	0	0	0	0	0	0	0	0	0	0	0	0	0	0	0	0	0	0	0	0	0	0	0.0049232	0.0016941	0	0	0	0	0	0	0	0	0	0	0
WBGene00022245	3.7513	5.2517	7.76977	7.36352	6.32724	6.2347	5.69822	4.71304	3.86516	3.20743	2.71485	2.85129	3.87588	5.1927	4.94442	2.75394	1.20378	0.913063	1.27835	1.9084	2.52745	2.37941	1.64287	1.03059	0.791859	0.872862	0.964072	0.788029	0.655316	1.20601	2.72258	5.08146	7.18986	7.86496	6.51503	4.37039	26.2467	22.0054	18.5058	15.7942	14.0222	12.8787	12.004	11.2536	10.6142	10.1135	9.8989	10.0474	10.4066
WBGene00043067	0.93945	0.947513	1.3776	1.53496	0.956212	0.391336	0.0607573	0	0	0	0	0	0	0	0.25471	1.19734	2.55835	3.15748	2.7106	1.74693	0.813248	0.21155	0	0	0	0	0	0	0.0227504	0.2626	0.715552	1.37252	1.96212	2.12099	1.63311	1.15816	0.586852	0.489812	0.406625	0.340895	0.292423	0.248679	0.197211	0.140403	0.0873718	0.0431716	0.010068	0	0
WBGene00022252	1.11282	3.38303	6.72768	9.84357	11.9742	13.3727	14.5179	15.1443	14.9196	13.9544	12.6412	11.3133	10.0795	8.68597	7.40488	6.19267	5.39033	6.54381	8.94524	10.2604	9.21429	6.60726	3.97031	2.46366	2.78213	4.80938	7.57515	8.74963	7.07706	4.26777	1.95667	0.583421	0	0	0	0.168848	3.92278	4.29336	4.84809	5.66923	6.77323	8.23674	10.1435	12.6298	15.828	19.7916	24.468	29.6058	34.7356
WBGene00022247	0.372774	0.207219	0.0489071	0.129614	0.39034	0.486246	0.360198	0.20218	0.0816037	0.0131894	0	0	0	0	0	0.0003591	0.0007211	0.000494	0.0002064	1.99e-05	0	2.78e-05	0.0002369	0.000579	0.000981	0.001209	0.000745	0	0	0	0	0	0.0067972	0.0648195	0.16838	0.302648	0.160214	0.109741	0.0630139	0.026312	0.0002308	0	0	0	0	0	0.0034916	0.0324249	0.0731494
WBGene00043066	0	0	0.105929	0.529865	0.716828	0.505395	0.259456	0.0865354	0	0	0	0	0	0	0.202585	0.659415	1.17901	1.13061	0.659579	0.255655	0.0450343	0.0327697	0.195879	0.497928	0.831365	0.944923	0.689545	0.329158	0.0828374	0	0	0	0	0	0	0	0.0118915	0.0212997	0.0306931	0.0360628	0.0423448	0.0569888	0.0856225	0.131775	0.196259	0.275989	0.361243	0.4449	0.532865
WBGene00022255	0.0935314	0.23238	0.328992	0.293093	0.157497	0.0580901	0.0500582	0.143435	0.335169	0.546756	0.69529	0.813139	1.03319	1.26468	1.05313	0.48663	0.0915631	0	0.005949	0.23042	0.575971	0.910887	0.934392	0.650717	0.34559	0.129666	0.0158436	0	0	0	0	0	0	0	0	0.0121868	0.533583	0.498854	0.475115	0.477446	0.513739	0.579471	0.650503	0.694689	0.694867	0.639301	0.545263	0.444761	0.35506
WBGene00022248	4.94401	4.65546	3.63486	2.85877	2.40517	2.38051	3.21141	5.00341	7.6001	10.8803	13.9336	15.0259	13.9338	10.6612	6.84495	3.97405	2.49941	2.0085	1.50961	1.1397	1.20375	1.56545	1.76192	1.88658	2.4144	3.26302	4.10047	4.31863	3.68574	2.7312	2.23362	2.15922	2.2862	2.54984	3.21825	4.30193	49.1032	48.623	48.1629	47.1979	45.7021	43.6784	41.2735	38.704	36.2252	33.9374	31.8745	30.0379	28.4202
WBGene00022231	0.871314	0.438929	0.30305	0.366461	0.302529	0.317609	0.413756	0.429567	0.396661	0.419002	0.539898	0.667842	0.613634	0.508265	0.537827	0.597401	0.488809	0.348324	0.733185	1.96424	3.95905	5.81163	5.85503	4.40846	3.14365	2.2924	1.38878	0.552894	0.0480028	0	0	0	0.133116	0.45774	0.842649	1.08261	1.03068	0.857628	0.892707	1.07819	1.3369	1.5819	1.77419	1.90344	1.95961	1.93051	1.86405	1.83431	1.85951
WBGene00044350	8.09737	9.68114	8.83924	7.23338	6.49508	5.26105	3.51489	1.86395	0.849458	0.525704	0.632106	0.899004	1.47601	2.44423	3.2797	2.79517	1.72324	1.19427	1.69212	2.79129	3.54548	3.73519	3.67411	4.04711	5.52063	7.58923	7.97822	6.40332	4.29835	2.73955	2.17437	2.25671	3.04372	4.42428	5.70326	6.59682	364.8	423.404	491.247	553.713	601.531	627.544	629.346	608.409	567.742	511.721	444.721	370.949	295.943
WBGene00004169	15.3513	15.2835	16.7033	17.0777	15.4776	12.9513	11.755	12.0888	13.6021	15.9315	18.3657	19.7048	18.3781	15.9745	14.6288	13.3627	12.185	12.1243	14.0636	20.0538	30.292	43.3884	58.1215	72.4863	82.129	81.1228	73.2764	62.8341	49.9346	34.7232	20.7642	11.3006	7.30608	8.2954	11.605	14.2354	2.46623	3.12956	3.81377	4.36113	4.65455	4.65198	4.36692	3.82752	3.10822	2.30573	1.54078	0.904622	0.430469
WBGene00015311	0.619388	0.49785	0.486947	0.452896	0.337367	0.162953	0.0384952	0	0	0	0	0.0852413	0.247149	0.463816	0.614882	0.44602	0.218063	0.162633	0.291718	0.47828	0.480229	0.316796	0.158812	0.0526563	0	0	0	0	0	0	0	0.0483678	0.177023	0.389021	0.648677	0.78537	9.80667	12.1833	13.9459	15.4241	16.7853	17.8405	18.4229	18.364	17.5921	16.0629	13.8001	11.0682	8.25179
WBGene00015308	14.9013	20.5018	28.387	33.8052	37.5957	39.0402	38.6664	38.5043	37.0086	34.1324	30.5499	26.1117	23.1084	22.4719	23.4596	23.7375	20.6502	15.9401	12.0174	10.4172	11.0334	11.9779	11.9129	11.9955	13.4264	14.4785	12.6798	9.23905	6.15652	3.99503	3.19584	3.68193	5.1848	7.28586	9.39901	11.7301	41.1498	43.8756	46.7823	48.9296	49.778	49.0809	47.0044	43.9835	40.5222	37.1123	34.1031	31.5561	29.443
WBGene00015307	0.42665	1.37016	3.21818	4.49686	3.35487	1.91593	1.20021	1.04102	1.18636	1.77245	2.92808	4.37374	5.74251	6.40849	5.18043	3.28178	1.47245	0.34218	0.0217857	0.284887	0.828215	1.33611	1.63346	1.57486	1.12603	0.65493	0.387502	0.354357	0.418067	0.544125	0.843871	1.26554	1.43958	1.11965	0.541374	0.212565	3.8247	4.34514	4.73248	4.89297	4.82442	4.57038	4.17547	3.69536	3.20732	2.79869	2.50267	2.28326	2.11183
WBGene00004179	0	0	0.0001476	0.0001219	5.03e-05	7.3e-06	0	0	0	0	0	0	0	8e-07	8.46e-05	0.0002377	0.0003848	0.0002218	0	0	0	0	0	0	0.0302481	0.101619	0.211119	0.325969	0.331771	0.224316	0.117028	0.044039	0.0047255	0	0	0	0.0069344	0.00349	0.0010638	0	0	0	0	0	0	0	0	0	0
WBGene00235291	171.265	101.384	69.3597	55.9591	52.096	56.0253	64.2039	74.4205	83.4919	89.6197	96.5662	112.004	134.79	163.505	200.159	243.079	293.135	348.411	412.244	480.106	548.115	605.684	659.004	711.748	745.303	733.886	665.122	553.258	426.922	317.484	257.888	247.853	271.531	303.191	303.802	252.761	1.66082	1.66242	1.82038	2.0279	2.20096	2.31241	2.34978	2.32094	2.21321	2.0398	1.88089	1.77478	1.68089
WBGene00015310	2.00903	2.57679	4.43061	6.34449	6.00967	4.35947	3.54811	3.62929	4.23916	4.89895	5.27203	5.42136	5.48852	5.53599	5.76424	4.95511	3.38789	2.45076	1.96278	1.46592	0.893713	0.538832	0.527919	0.719822	0.852237	0.723073	0.693667	1.08075	1.86085	2.76705	3.56561	3.70108	3.45605	3.16261	2.78205	2.30846	11.1177	8.41144	6.18214	4.5312	3.45498	2.8346	2.52724	2.39648	2.3639	2.45581	2.73262	3.26207	4.07896
WBGene00016610	30.9672	28.4608	24.4061	20.4595	19.2054	21.4922	25.5958	29.792	33.4121	36.1877	36.1029	30.6509	23.9693	18.5361	14.6771	12.7126	13.5627	14.9311	13.7779	11.4488	9.58124	8.48117	7.63866	6.84513	6.2154	6.40606	8.07345	11.7132	18.1391	24.5121	25.4966	22.5155	19.3978	18.9817	21.6384	27.3715	18.3317	19.716	21.1261	22.3078	22.9249	22.7191	21.8035	20.3949	18.7566	17.0556	15.4192	13.9729	12.6988
WBGene00006621	1.77149	1.2758	0.389126	0	0	0	0	0	0	0.0619878	0.240878	0.529473	0.882175	1.0987	0.894798	0.668428	0.49181	0.251615	0.0911772	0.0017764	0	0	0	0	0	0	1.09688	4.99163	11.1559	16.8891	17.2754	12.8775	7.26633	3.35935	1.57099	1.44953	0	8.38e-05	0.0002124	0.0002721	0.0002805	0.0002383	0.0001345	0	0	0	0	0	0
WBGene00016613	0	0	0.0766318	0.108529	0.066075	0.0259856	0.0029398	0	0	0	0	0	0	0	0	0.0001458	0.0017973	0.0051704	0.0090675	0.0086892	0	0	0	0	0	0	0.0862511	0.95517	2.49098	4.17971	4.50926	3.42229	1.90874	0.794385	0.158668	0	0.523651	0.609996	0.690369	0.742102	0.774316	0.780372	0.731649	0.637381	0.52999	0.426183	0.331489	0.246323	0.173842
WBGene00016611	40.3058	48.1679	50.7972	44.8341	33.7022	26.8108	26.4952	29.3185	34.6792	41.9202	50.2024	58.9592	65.3929	68.8785	72.9293	77.924	81.3116	81.3184	81.8126	84.2122	84.0646	78.9997	72.9166	70.0317	70.4436	69.3783	68.3023	70.3323	73.2249	75.0973	72.1727	62.4179	49.6879	38.7486	33.0414	33.6729	128.422	128.909	127.492	123.703	117.58	109.168	99.124	88.2981	77.6537	68.2163	60.7572	55.4829	51.9569
WBGene00016612	0.0737027	0.159009	0.18586	0.0692781	0	0	0	0	0	0.0659621	0.196668	0.383109	0.572029	0.590721	0.348869	0.117843	0.0005248	0	0	0	0	0	0.001067	0.0018472	0.0016245	0.0011737	0.0008143	0.0005211	0	0	0	0	0	0	0	0.0169146	0.0215643	0.0116275	0.0117735	0.0212663	0.0383624	0.0600519	0.0816547	0.0963706	0.095737	0.0816245	0.061618	0.0406848	0.021362
WBGene00018160	8.56071	16.0077	23.2379	27.5703	30.518	32.0309	31.1934	27.5969	23.3396	20.438	19.6584	20.4383	21.3173	22.5165	23.0308	20.552	17.6142	18.0094	20.2309	20.3458	17.7315	15.0783	13.2286	11.316	9.54299	9.70539	11.2181	11.6678	10.4473	8.20449	5.32419	2.79741	1.11075	0.575781	1.42941	3.84423	39.7306	41.0667	41.7015	41.5477	40.9653	40.1153	39.0665	37.7423	36.1332	34.382	32.6627	31.128	29.7535
WBGene00018161	26.6372	35.1733	45.8831	51.8159	53.6071	52.0244	48.9157	44.7679	40.3989	37.6368	38.0537	41.0761	42.7773	39.0785	32.4241	29.0489	28.7255	28.6923	28.7506	30.5971	33.4202	35.6982	36.1564	34.8389	32.9513	31.2304	28.4436	24.8317	22.3622	21.9786	22.3963	22.8331	22.0119	19.9506	19.511	21.7663	63.4292	63.0434	61.8315	60.1439	58.3496	56.348	53.9681	51.0123	47.4919	43.6428	39.8042	36.2738	33.2253
WBGene00001029	71.6127	70.7785	60.367	51.2184	46.7502	44.6088	42.8294	40.6081	37.6701	34.931	32.8817	30.307	26.7778	23.3257	20.2673	18.9098	20.4022	22.5844	23.7267	24.809	26.1325	27.593	26.6881	22.1274	16.2268	13.0069	13.6353	16.9386	21.0576	24.9378	29.9754	33.7709	37.604	44.0285	54.6532	65.1264	131.72	120.386	109.162	99.151	90.6054	83.2196	76.7893	70.9315	65.3907	60.1915	55.6048	51.9953	49.5463
WBGene00002274	1.54134	2.19237	1.66589	0.709317	0.0704957	0	0	0	0	0.0117514	0.158706	0.360834	0.586002	0.699721	0.482585	0.192761	0.0242911	0	0	0	0	0	5.71e-05	0	0	0	0	0	0.0085417	0.0755411	0.199568	0.376979	0.509148	0.526232	0.525977	0.835442	1.01183	0.946819	0.865708	0.765343	0.672566	0.59908	0.550446	0.519	0.489407	0.458426	0.41759	0.349755	0.269271
WBGene00018170	0.0004426	0.0001125	0	0	0	0	0	3.14e-05	0.0003555	0.0009761	0.0018714	0.0027514	0.0028333	0.0006077	0	0	0	0	0.0557766	0.275701	0.659521	1.15203	1.36059	1.10506	0.647607	0.280015	0.0652232	0	0	0	0	0	0	0.0001674	0.001116	0.0009133	0.0090242	0.0238411	0.044103	0.0670565	0.0866191	0.0930078	0.0845364	0.0683861	0.0499657	0.0326	0.0180518	0.0069062	0
WBGene00018167	0.412559	0.140565	0.0063982	0	0	0	0.0041647	0.0083162	0.0017296	0	0	0	0	0	0	0.576005	1.86853	3.38429	3.42728	2.2443	1.06992	0.293958	0	0	0	0	0	0	0	0	0.0020607	0.0500868	0.157211	0.331868	0.539929	0.632482	0.0486089	0.0457505	0.0361729	0.0254313	0.016041	0.0087471	0.0035982	0.0003144	0	0	0	0	0
WBGene00018164	38.6351	45.1042	51.1087	49.6702	49.7846	50.1167	46.2725	41.2597	39.9318	43.0123	48.3402	52.5341	50.6041	41.9311	29.8879	19.3728	15.8679	18.4262	20.6186	20.2668	19.8489	20.6256	21.8963	21.838	19.7896	17.9325	18.7497	22.395	27.425	32.0441	37.1045	42.833	47.4584	48.55	44.3875	39.1242	58.6985	56.6584	54.1742	50.3933	45.107	38.7694	32.167	26.04	20.8271	16.6734	13.5025	11.1636	9.45177
WBGene00017481	0.346064	0.444491	0.847207	1.12757	0.73177	0.268772	0	0	0	0	0.407328	1.49654	3.17323	5.00418	5.29809	3.19471	1.24378	0.301012	0.307844	0.852154	1.40895	1.60435	1.31679	0.787385	0.357045	0.0953675	0	0	0	0	0	0.0370044	0.119447	0.244191	0.38407	0.430614	15.4064	14.7018	14.1745	13.2731	11.8381	10.0854	8.27695	6.59285	5.13863	3.94611	2.99751	2.29791	1.80152
WBGene00017480	13.6159	16.5298	18.4961	16.7823	12.2812	8.78975	7.34188	7.77279	8.93745	9.70108	9.72708	9.20839	7.49758	5.38597	4.06691	3.68935	3.23134	3.42111	4.25185	5.58824	7.52756	9.20316	10.4098	11.5941	12.6617	12.8564	11.2654	9.21703	7.5192	6.22733	5.58988	5.41194	6.0599	7.58714	9.28367	11.3278	107.805	112.414	113.199	108.942	99.9998	87.1947	72.1317	56.5374	42.0251	29.7057	20.0999	13.2361	8.81124
WBGene00001090	10.2297	11.1224	11.39	13.9421	16.304	17.3724	18.215	19.268	20.0111	19.4176	17.2445	14.7007	12.9393	10.8951	8.85256	7.06378	4.12306	1.82601	0.701475	0.386199	0.616441	0.904643	0.963534	1.07408	1.62765	2.62876	3.67024	4.28731	4.0668	3.63272	3.29818	3.34058	4.18026	5.93639	7.96192	9.36334	20.2096	18.2944	15.822	13.3742	11.2453	9.43151	7.91071	6.67901	5.75754	5.18061	4.97708	5.09565	5.42188
WBGene00001091	16.7911	22.1839	29.0251	31.7783	32.3886	31.3743	30.8533	32.8471	36.0976	36.8409	33.3342	28.2794	23.6258	22.4083	24.0737	23.6046	18.8046	13.6023	9.62663	6.95176	5.28143	4.80846	5.87886	8.6559	12.4867	15.3952	15.9711	14.2225	11.2064	9.28389	9.00898	10.2955	12.5278	14.5076	14.5972	14.2569	4.64375	4.87476	5.42844	6.12378	6.88294	7.69693	8.50819	9.13882	9.33486	9.0008	8.3241	7.50951	6.76078
WBGene00015278	1.74983	1.14865	1.66209	2.88308	3.45318	3.97943	4.42206	3.79098	2.86076	2.33966	2.14083	1.90839	1.9188	2.17541	2.17342	1.58133	1.07497	1.0081	1.45221	2.87828	5.13297	7.48426	8.89135	8.14612	5.20524	2.44875	0.666362	0	0	0.267724	1.09499	2.03687	2.91808	3.47483	3.30431	2.56805	9.92502	10.6526	11.3802	11.8437	11.9755	11.8002	11.2972	10.5102	9.60933	8.74704	7.93638	7.16399	6.42871
WBGene00015284	0	0	0	0	0	0	0	0	0	0	0	0	0	0	0	0	0	0	0	0	0	0	0	0	0	0	0	0	0	0	0	0	0	0	0	0	0	0	0	0	0	0	0	0	0	0	0	0	0
WBGene00015283	10.6354	16.1404	20.9448	24.1776	24.3282	23.4711	23.2288	22.8882	22.8284	24.0953	26.5945	28.7434	29.9445	30.3206	27.1404	19.8584	13.7229	10.3971	9.2124	8.29069	7.6451	7.05449	6.7131	6.97238	7.43748	7.22084	6.62877	6.7296	7.30905	7.53462	6.71579	5.32192	4.24238	4.10044	4.83475	6.62295	19.6181	19.7037	19.2189	18.1565	16.6569	14.9432	13.1413	11.3338	9.68014	8.32829	7.2972	6.51503	5.97647
WBGene00015282	12.5144	16.1419	16.7434	14.8227	12.4233	10.5166	9.32406	8.74625	8.104	7.44448	6.915	5.92796	4.6195	3.69604	3.67129	4.15084	5.8136	8.914	11.7127	12.694	11.5694	8.91733	6.67311	5.95463	6.73283	8.2143	9.09264	8.84841	7.12592	5.72206	5.48709	6.06664	6.95168	7.61884	7.88911	9.21365	37.3685	32.7864	28.0211	23.7121	20.3311	17.8477	16.0374	14.7285	13.7634	13.0874	12.7167	12.6685	12.9159
WBGene00015281	0.0744539	0.395201	0.759317	0.697295	0.352724	0.0671233	0	0	0	0.147578	0.648611	1.4276	2.33799	2.80458	2.32275	1.32989	0.907942	1.01601	1.18237	1.10181	0.804755	0.780982	1.25863	2.15937	3.01881	3.07145	2.92998	3.22391	3.39683	2.50396	1.41648	0.599739	0.103792	0	0	0	1.13232	1.22244	1.18953	1.06177	0.899658	0.746087	0.635101	0.582185	0.582923	0.614433	0.649639	0.691093	0.730146
WBGene00015280	0	0	3.42e-05	0.0003949	0.0007895	0.0001246	0	0	0	0	0	0	0.0463092	0.210425	0.468106	0.670273	0.500529	0.228682	0.0509071	0	0	0	0	0	0	0.0008736	0.0014408	0.0010274	0.0004813	0.0001188	0	0	0	0	0	0	0.139025	0.126021	0.109949	0.0967502	0.0832947	0.0655721	0.0470919	0.0305478	0.0171308	0.0071096	0.0001966	0	0
WBGene00001858	0.996429	2.30983	3.10183	2.82452	1.9875	1.67712	2.00387	2.99697	3.95542	3.9253	2.93899	2.33292	2.60599	3.5864	4.07304	3.24437	2.46304	1.88074	1.729	1.9076	1.74964	1.39039	1.22534	1.04828	0.706292	0.652436	1.2667	2.80533	5.54701	8.26752	7.92038	5.50574	2.77036	0.918473	0.0626667	0.138178	7.13161	5.66954	4.29754	3.26856	2.6455	2.38186	2.4121	2.65128	2.99545	3.3753	3.73768	4.02446	4.16479
WBGene00044294	0.778197	1.59306	3.11247	3.5864	3.27001	2.60417	1.72892	1.25842	1.65562	3.06721	5.02817	6.3976	6.42236	6.85828	9.32696	13.4679	17.6052	19.3377	17.4652	15.0758	13.5147	11.1678	8.05444	5.48369	4.28475	4.25678	5.27649	6.68674	6.74499	6.03054	5.80324	6.16227	5.93985	4.41437	2.45328	1.12325	10.6523	10.2958	10.055	9.95933	10.0794	10.3863	10.8069	11.3185	11.9379	12.5982	13.2511	14.0026	14.9014
WBGene00022228	0	0	0.0006796	0.0005804	0.0002461	4.1e-05	0	0	0	0	0	0	0	0	0.0003833	0.0010943	0.0017932	0.0010868	0	0	0	0	0	0	0.135422	0.464281	0.972508	1.51204	1.55425	1.05846	0.556465	0.212429	0.0255495	0	0	0	0.304882	0.262703	0.25631	0.279498	0.330408	0.408451	0.508858	0.615507	0.718532	0.819589	0.912081	0.977588	1.01056
WBGene00044503	0	0.0210266	0.061987	0.0713206	0.0394894	0.0134068	0	0	0	0	0	0	0	0.0001039	0.0001132	6.03e-05	1.77e-05	0	0	0	0	0	0	0	0	7e-06	4.54e-05	0.0001121	0.0001899	0.0001958	0	0	0	0	0	0	1.85828	1.98913	1.88775	1.67121	1.43853	1.23866	1.07613	0.945703	0.833419	0.735986	0.667885	0.624604	0.572803
WBGene00236785	0	0	0.0223465	1.22072	3.04667	3.22461	2.19607	1.13882	0.398436	0.0103078	0	0	0	0	0	0.0033089	0.0047587	0.0030653	0.0013158	0.0002745	0	0	0	0	0	0	0	0	0.0016718	0.0057247	0.011608	0.0171261	0.0169411	0.0031737	0	0	0.0609028	0.116273	0.191028	0.285041	0.383662	0.454332	0.462969	0.425681	0.369865	0.309234	0.24604	0.179682	0.120192
WBGene00022229	0.0029181	0.0753632	0.200551	0.210303	0.108932	0.0325223	0	0	0	0	0	0	0	0	0	0	0	0.0199496	0.118697	0.294923	0.504849	0.576996	0.449347	0.255443	0.108703	0.0240799	0	0	0	0	0	0	0	0	0	0	0.534389	0.619096	0.648918	0.631388	0.591926	0.551855	0.526717	0.521088	0.529654	0.546233	0.558057	0.535358	0.470008
WBGene00022230	1.39201	2.12299	2.43866	1.44545	0.924964	1.96695	4.54575	7.66282	8.5523	6.70151	3.79748	1.50419	0.261583	0.104863	0.943332	2.48935	3.53975	2.67655	1.32083	0.371328	0	0	0	0.106544	0.574202	1.2088	1.79884	1.92866	1.86422	1.83041	1.48299	1.11024	0.894046	0.830495	0.741568	0.860254	4.24689	3.94083	3.77686	3.66958	3.51859	3.27023	2.92271	2.51597	2.11209	1.76618	1.50947	1.34196	1.22985
WBGene00004885	8.8934	7.72139	7.87857	6.90927	7.38754	11.1891	14.8929	14.7131	11.3552	7.29905	4.58772	3.52412	3.29648	3.35021	3.17319	3.26243	4.10597	5.60738	7.80848	9.76226	11.0896	11.9671	11.1327	8.51988	5.76863	3.85294	2.95818	2.68356	2.79812	3.30283	4.38316	5.74712	7.04549	8.29385	9.99464	10.8165	11.8705	11.8857	11.8556	11.6008	11.0774	10.3303	9.45435	8.48443	7.46323	6.46722	5.56864	4.84735	4.37008
WBGene00003030	9.45242	11.0192	12.7478	12.1122	11.6894	12.4259	13.2311	14.561	14.5978	13.4661	12.2644	10.8717	9.74309	9.58388	10.6712	13.0167	16.8479	21.2592	24.5024	25.1625	22.5331	17.6395	12.7797	10.2635	10.8986	13.1938	14.1698	12.7843	10.6123	9.13193	8.87479	9.36839	10.4442	11.6151	11.5614	9.97939	18.5816	19.2605	19.4997	19.199	18.4706	17.2994	15.6862	13.773	11.8462	10.1244	8.75396	7.79338	7.22199
WBGene00019259	8.45363	7.19175	7.27468	11.1166	16.8872	17.9731	15.442	12.3284	9.61218	8.07478	8.21023	9.44894	10.0032	9.77187	9.14789	8.65045	7.86353	7.07711	7.65029	9.82602	11.3355	10.4849	8.72169	7.44767	6.97107	7.63074	9.58636	12.2741	13.7773	15.3646	17.3464	16.4447	13.9183	11.8927	11.1401	10.1784	32.3094	33.1824	34.0757	34.7291	35.1198	35.1714	34.7172	33.6323	31.9601	29.9327	27.8616	25.9101	24.201
WBGene00004954	2.59177	3.82499	4.38189	5.09701	5.05524	6.38085	9.7552	13.1125	13.6299	11.1828	7.71511	4.85177	2.7566	1.50558	1.01658	1.67708	3.42049	5.22001	4.78285	3.18283	1.94234	1.42754	1.2636	1.16839	1.10705	0.828341	0.408411	0.137087	0.209273	0.703383	1.55387	2.41707	2.78744	2.42212	1.78262	1.71124	6.26818	6.32818	6.48261	6.57783	6.54408	6.34371	6.03522	5.64125	5.19298	4.74725	4.30023	3.82901	3.32629
WBGene00015938	19.3759	23.3444	26.9185	28.1344	28.1805	25.8981	22.2428	19.4617	18.2069	18.196	19.1672	20.7836	21.5498	20.5295	16.2101	10.3735	7.83362	10.1813	14.745	18.1356	19.4527	19.4575	20.8726	24.4664	28.5087	30.0566	27.9008	24.3452	21.0343	17.0587	13.1443	11.2876	11.6615	13.7489	16.4088	18.0228	4.11569	3.3471	2.72441	2.27863	2.02612	1.94035	1.97527	2.06384	2.14542	2.18846	2.16904	2.1323	2.09806
WBGene00015927	22.6923	30.2732	41.6516	51.6058	56.8363	58.8139	60.2537	60.6033	60.1729	59.4156	56.5919	49.0022	39.9506	32.4986	25.873	18.938	14.6638	12.6098	12.6268	14.7786	17.8268	19.4285	18.9907	17.7815	16.8461	16.5275	16.9641	17.5585	17.0745	15.3724	13.6863	12.5247	12.0046	12.3163	13.9834	17.3797	50.2017	49.2645	48.5858	48.0111	47.2541	45.7428	43.1675	39.6874	35.7146	31.5842	27.593	24.0565	21.0932
WBGene00015928	7.43642	8.83117	11.1639	13.7147	15.7131	17.7007	19.9749	21.8363	22.7444	21.8917	19.5723	17.7954	17.3212	17.9082	17.4979	14.2175	9.68578	7.16478	7.30195	8.52573	9.62608	10.3903	10.3432	9.99491	10.5801	11.8308	12.7318	12.3198	11.0485	10.1278	9.7766	9.26272	8.53437	7.5765	6.38049	6.326	11.3601	12.5348	13.9983	15.6765	17.5667	19.5032	21.2739	22.6167	23.2425	23.1127	22.549	21.8062	21.1492
WBGene00006917	98.7126	115.634	140.638	163.675	166.319	153.999	142.205	136.392	134.485	131.839	126.212	119.867	113.097	104.086	92.8648	82.4081	75.4648	73.2873	75.432	80.7811	88.8977	95.6348	99.2108	103.921	110.31	112.091	111.581	109.174	104.13	97.4123	89.398	82.3453	77.2092	75.1187	78.0967	86.1488	490.033	442.819	393.615	349.214	313.109	284.712	262.966	246.931	235.537	227.84	223.14	221.182	222.137
WBGene00015930	0	0	0	0	0	0	0	0	0	0	0	0	0	0	0	0	0	0	0	0	0	0	0	0	0	0	0	0	0	0	0	0	0	0	0	0	0.0404746	0.0660326	0.133195	0.237929	0.366403	0.503033	0.630813	0.714465	0.711243	0.639435	0.538623	0.425009	0.307845
WBGene00015936	0.474606	0.110848	0.202717	0.528311	0.553429	0.345143	0.151939	0.0298867	0	0	0	0	0.0381438	0.140252	0.276402	0.340451	0.220341	0.0875891	0.010501	0	0	0	0	0	0	0	0	0	0	0.028897	0.216151	0.573472	1.09162	1.64512	1.82255	1.20274	0.231992	0.173066	0.121427	0.0918653	0.0886019	0.109571	0.1488	0.196466	0.237395	0.258566	0.260417	0.240643	0.201476
WBGene00015935	0.922639	0.959528	0.621957	0.260659	0.0830548	0	0	0	0	0	0	0	0	0	0.115374	0.367629	0.651017	0.612333	0.367235	0.163768	0.0386158	0	0	0	0	0	0	0.25164	2.13728	5.40473	8.9918	9.73369	7.7348	4.52732	2.3034	1.23904	1.81986	1.74435	1.53204	1.25395	0.960486	0.712803	0.542257	0.453833	0.438743	0.491115	0.598687	0.730096	0.830178
WBGene00015934	0	0.0639247	0.236353	0.326922	0.205129	0.08495	0.0138906	0	0	0	0	0	0	0	0.133138	0.437422	0.788651	0.927749	0.838084	0.526751	0.313793	0.360582	0.705001	1.24435	1.65878	1.43454	0.8447	0.3268	0.0303326	0	0	0	0	0	0	0	0.418398	0.424691	0.363758	0.274086	0.186192	0.111995	0.0553571	0.0159793	0	0	0	0	0
WBGene00015933	1.89032	1.97925	1.24605	0.751591	1.81925	4.05589	5.72841	6.484	5.75975	3.87585	1.93806	0.662703	0.0767107	0.0237655	0.305417	0.661809	0.750005	0.651007	0.380702	0.133514	0	0	0.0001147	0.206554	0.576103	1.06952	1.4681	1.38516	1.10789	0.810043	0.443565	0.195034	0.158962	0.381236	0.858882	1.44509	2.31842	1.77586	1.35382	1.09335	0.961013	0.858005	0.738327	0.631915	0.558653	0.51907	0.498689	0.490967	0.502006
WBGene00019215	0.0040746	0.0026057	0.0005858	0	0	0	0	0	0	9.88e-05	0.0008249	0.0021368	0.0039566	0.0055573	0.0046515	0	0	0	0	0	0.187223	0.773793	1.75958	2.85362	3.45735	3.0661	2.12334	1.08428	0.315878	0	0	0	0	0	0	0	0.358367	0.399588	0.381977	0.316237	0.236508	0.16126	0.0987758	0.0514225	0.018475	0	0	0	0
WBGene00019213	0	0	0	0	0	0	0	0	0	0	0	0	0	0	0	0	0	0	0	0	0	0	0	0	0	0	0	0	0	0	0	0	0	0	0	0	0.131119	0.205001	0.261641	0.303617	0.340465	0.386858	0.445794	0.508375	0.558365	0.565	0.502096	0.400639	0.29363
WBGene00003043	8.70394	5.82839	5.39794	6.39307	4.94061	2.73855	1.37208	0.801741	0.846341	1.47278	2.52176	3.39913	3.21019	2.1455	1.40522	1.43732	1.6551	1.68034	2.03483	3.34875	5.14739	6.43923	6.6195	5.82193	4.53164	3.11784	1.9881	2.01748	3.59547	6.00828	8.30782	10.1026	10.93	10.7565	10.4617	10.2006	6.35192	5.79318	5.21983	4.64858	4.08081	3.5399	3.09166	2.77799	2.60487	2.54833	2.55576	2.60861	2.71514
WBGene00020069	0.264712	0.106313	0.0110506	0	0	0	0	0	0.0005783	0.0008574	0.0006886	0.0004089	0.0001764	4.1e-05	0	0	0	0	0	0	2.2e-05	0.0001329	0.0003337	0.0005894	0.0007764	0.0006117	0	0	0	0	0	0.0051776	0.0475432	0.125464	0.234217	0.325045	0.164953	0.155073	0.139463	0.121668	0.096734	0.0675011	0.0421816	0.0265163	0.0249871	0.0411981	0.0778672	0.135968	0.213096
WBGene00005910	0	0	0	0	0	0	0	0	0	0	0	0	0	0	0	0	0	0	0	0	0	0	0	0	0	0	0	0	0	0	0	0	0	0	0	0	0	0	0	0	0	0	0	0	0	0	0	0	0
WBGene00006608	21.877	24.7665	29.4465	33.0689	30.9644	25.6532	21.4659	19.3835	17.4544	14.668	11.3592	8.26795	5.76398	3.91885	2.61636	2.50589	3.72134	5.48021	7.11606	8.75169	10.1132	10.7567	10.9853	11.7274	12.5187	11.4684	9.15019	8.02953	9.47603	12.5734	15.8909	18.5783	21.0964	23.3881	23.77	22.03	11.3779	10.8772	10.456	10.1351	9.92591	9.77375	9.49796	9.10236	8.73339	8.53148	8.5428	8.72701	9.04192
WBGene00020234	22.0078	26.611	35.2673	46.4953	49.6341	52.4251	60.7153	71.8203	80.8082	85.1489	82.6643	72.0572	61.9913	57.1956	56.5758	57.7384	58.8074	58.342	59.0548	58.3244	55.5419	51.7636	49.1298	49.3563	51.9386	54.4647	54.4554	53.0247	51.56	48.3221	40.4219	29.896	20.7142	15.8947	15.6082	18.227	54.9543	55.8937	56.4116	57.0688	58.6006	61.208	64.5556	67.9475	70.6463	71.9441	71.6943	70.2629	68.0725
WBGene00020235	3.73815	6.52932	9.62683	9.28496	7.25541	5.23315	3.64386	3.28332	4.21496	5.7576	7.27787	8.73603	10.0547	11.8628	12.8308	11.0733	8.88843	7.75004	6.67415	5.43374	4.86886	5.07142	5.43567	5.73992	5.85079	5.15142	4.95596	6.60102	10.7205	15.7808	16.9143	14.1539	9.91565	6.23616	3.73911	2.96341	25.783	25.1454	24.1794	23.1511	22.2483	21.4483	20.602	19.5461	18.435	17.3625	16.2751	15.143	14.0766
WBGene00020684	0	0	0	0	0	0	0	0	0	0	0	0	0	0	0	0	0	0	0	0	0	0	0	0	0	0	0	0	0	0	0	0	0	0	0	0	0.378783	0.42013	0.483348	0.549433	0.597806	0.608121	0.585932	0.553313	0.520337	0.486625	0.447463	0.390448	0.316659
WBGene00195050	0.150325	0.149764	0.0522209	0	0	0	0	0	0	0.0005775	0.0009168	0.0007312	0.0004095	0.0001526	1.81e-05	0	0	0	0	0	0	6.5e-06	7.09e-05	0.0001928	0.0003676	0.0005361	0.0005292	2.8e-05	0	0	0	0	0	0.0047882	0.0360412	0.0895272	0.31868	0.336057	0.295775	0.228598	0.16022	0.10132	0.0556512	0.023219	0.0022592	0	0	0	0
WBGene00004458	22.2855	32.5956	46.0044	60.025	70.6172	77.8334	82.6084	86.2866	86.0387	83.8978	83.8769	84.9698	81.3395	73.8389	65.2322	53.2276	41.6353	36.869	38.8753	42.4456	43.8766	43.4363	43.1959	44.2714	46.7546	50.3152	50.6818	43.9737	32.2399	21.0088	13.2476	8.42819	6.1023	6.19975	8.95627	14.1748	139.304	141.213	140.545	138.108	135.478	133.004	130.359	127.002	122.726	117.561	111.721	105.597	99.866
WBGene00020683	85.0627	154.137	250.562	327.034	359.662	366.002	363.342	359.874	359.092	359.662	354.659	337.712	316.616	302.436	291.954	276.673	259.913	244.843	234.285	230.897	232.983	239.374	251.824	267.971	280.008	280.131	268.298	248.249	223.046	187.423	142.387	96.9583	60.2061	38.8729	34.9211	48.6721	354.016	405.158	452.545	491.67	520.748	538.4	544.728	540.449	526.416	503.73	473.79	438.366	399.82
WBGene00020682	32.0802	39.3424	42.3345	39.7013	36.1823	32.8782	31.4803	30.1674	27.0142	23.8238	22.7963	23.1361	24.6365	27.3715	29.7602	30.1102	28.183	27.1859	28.9498	31.5636	32.8946	33.3578	33.9211	33.7224	32.2214	28.0109	22.374	18.0561	16.5864	16.7595	17.6733	17.4293	16.1551	15.3782	17.909	24.0931	85.7721	78.9395	71.2744	63.6485	56.7493	50.7908	45.8763	42.1703	39.6916	38.2381	37.3969	36.926	36.4977
WBGene00020687	12.9073	15.2124	14.1682	10.682	8.31632	5.92935	3.82508	2.84953	2.72867	3.03022	3.45328	3.84241	4.03252	4.31123	4.90156	5.48288	4.96382	3.12785	2.29832	3.4012	6.24352	9.7437	11.0956	9.5098	6.81109	4.56754	3.43098	3.43345	4.35064	5.8936	6.89013	6.68296	6.00179	5.81755	6.89652	9.48832	37.8442	29.2151	22.4481	18.173	16.4246	16.8176	18.7803	21.7623	25.233	28.5935	31.3829	33.3804	34.6384
WBGene00195051	3.08054	3.99866	3.84032	4.78002	7.24238	8.53104	7.97974	6.64976	5.84674	5.57265	5.01821	4.20102	4.38445	5.71726	6.86708	8.10855	9.77936	10.6875	8.46835	4.81901	2.05322	0.867232	1.13697	2.39953	4.21492	6.15813	7.08959	6.39964	5.30614	4.23383	3.18541	2.15853	1.26808	0.752844	0.953409	1.83543	0	0	0.528099	6.36465	19.0571	41.261	75.2732	122.539	183.058	255.116	334.929	416.513	492.856
WBGene00236787	0	0	0.0003005	0.0006484	0.0003072	0	0	0	0	0	0	0.0445066	0.215342	0.499194	0.81252	0.821315	0.478764	0.166591	0	0	0	0	0	0	0.030569	0.103797	0.213057	0.327055	0.332147	0.224307	0.116878	0.0438799	0.0046117	0	0	0	0	0	0	0	0.0530527	0.272469	0.712705	1.45428	2.56052	4.05605	5.89828	7.94158	9.97114
WBGene00020688	0	0	0	0	0	0	0	0	0	0	0	0	0	0	0	0	0	0	0	0	0	0	0	0	0	0	0	0	0	0	0	0	0	0	0	0	0.0042533	0	0	0	0	0	0	0	0	0	0	7.39e-05	0.0002221
WBGene00020689	0.377058	0.506504	0.663833	1.16028	1.33588	0.910615	0.44615	0.130639	0	0	0	0	0.12096	0.291359	0.447546	0.365954	0.116208	0.145764	0.789919	2.2241	4.19217	5.66025	5.28052	3.49283	1.81028	0.758404	0.349054	0.347674	0.364082	0.245924	0.117015	0.0231454	0	0	0.0441097	0.182446	1.44614	1.2883	1.07428	0.858497	0.671963	0.504801	0.355356	0.241356	0.172054	0.14908	0.168389	0.228412	0.332066
WBGene00002178	2.95976	3.13114	3.30623	2.76651	2.06157	2.00396	2.63617	3.57863	4.99637	7.13999	9.72831	11.5155	10.8544	9.29192	8.41842	7.58939	6.89916	6.72314	6.0965	4.58944	2.73493	1.32775	0.713732	0.590923	0.597522	0.719858	1.03295	1.39036	1.52685	1.28845	0.847499	0.57211	0.653046	1.1679	1.99928	2.69815	0.681611	0.535263	0.404145	0.311387	0.257753	0.24606	0.274467	0.331833	0.407649	0.491348	0.586337	0.699163	0.834793
WBGene00015202	0.169935	0.290718	0.435556	0.426512	0.990693	2.59823	4.8411	5.84436	4.80042	2.82997	1.33061	0.470361	0.153605	0.135683	0.17246	0.516787	1.45491	2.68991	3.00098	2.50929	1.99379	1.37939	0.725963	0.261144	0.0115942	0	0	0	0	0.100687	0.279485	0.525466	0.733188	0.754759	0.494651	0.244122	1.46891	1.48252	1.59842	1.91633	2.44973	3.16616	4.06426	5.12991	6.36237	7.74432	9.15137	10.4119	11.3699
WBGene00022725	0.898551	1.48588	2.47959	2.19104	1.06603	0.289002	0.0135306	0.147942	0.587223	1.10094	1.47541	1.83767	2.78682	4.40701	5.69674	5.49991	5.18138	5.17291	3.99682	2.31258	1.04265	0.514141	0.657067	1.47135	3.01106	4.90885	5.88623	4.8194	3.18356	2.40024	2.25133	1.83897	1.23749	0.761203	0.625235	0.745462	0.042731	6.36828	18.6129	39.1899	70.007	112.163	166.275	232.359	309.436	394.657	483.203	567.965	639.319
WBGene00044352	0	0	0	0.0001922	0.0008821	0.0018585	0.002256	0.0003282	0	0	0	0	0	0	0.108582	0.417831	0.820056	0.882515	0.568802	0.261891	0.0678532	0	0	0	0	0	0	0.0005141	0.0015947	0.0014344	0.0009485	0.0005009	0.0001879	2.53e-05	0	0	0	0	0	0	0	0	0.0776175	0.790988	2.00164	3.82445	6.3115	9.3899	12.8118
WBGene00219412	1.04929	1.69843	1.27542	0.349134	0.0894406	0.341298	0.745565	1.13301	1.6127	1.9302	1.7613	1.25358	0.893689	0.833044	0.897865	1.00234	1.52471	2.26172	2.89494	4.26955	6.14138	6.51146	4.90627	2.97899	1.86946	1.63657	1.80382	1.61715	0.985505	0.397586	0.0233104	0	0	0	0.0115057	0.406571	0	0	0	0.272346	3.1085	8.3502	16.6252	28.3004	43.5075	61.8848	82.2755	102.574	120.123
WBGene00003992	1.01383	0.907918	0.302809	0	0	0	0	0	0	0.003608	0.0054613	0.0043941	0.0028016	0.0019311	0.0019894	0.0019671	0	0	0	0	0	0	0.149136	0.481255	0.997313	1.5778	1.76315	1.22501	0.558195	0.167631	0.0845467	0.238021	0.532906	0.807238	0.853445	0.874581	0.805872	0.675211	0.565261	0.453649	0.346208	0.246706	0.158743	0.0934304	0.0582431	0.057555	0.0937678	0.166832	0.27256
WBGene00001862	0	0.0530684	0.171329	0.227314	0.173119	0.0868479	0.0267479	0	0	0	0	0	0	0	0.0001926	0.000192	0.0002823	0.0007419	0.0015619	0.0021891	0.0012735	0	0	0	0	0	0	0.0568362	0.287179	0.652791	0.989624	0.955061	0.662871	0.328423	0.09757	0	0.0815745	0.030102	0.0078361	0.0071687	0.0195003	0.0358696	0.0461099	0.045726	0.0388246	0.0303248	0.0235537	0.0208289	0.0234882
WBGene00022727	3.11444	3.71186	2.2655	0.980484	0.420941	0.107547	0.200245	0.830737	2.0493	3.62942	4.83222	4.7735	3.67822	1.99691	0.671855	0.1053	0.0701329	0.159671	0.136632	0.0777798	0.0246334	0	0	0	0	0.0862475	0.244508	0.459131	0.611027	0.63041	0.506169	0.238712	0.025775	0.0892445	0.600918	1.68124	2.35962	2.12138	1.91732	1.77792	1.69889	1.62992	1.53636	1.40078	1.24837	1.1206	1.03846	1.02207	1.08656
WBGene00015553	22.5763	26.745	32.048	36.0686	36.7185	36.1586	37.0725	41.5715	49.4486	58.5894	65.731	67.6812	62.9912	54.1433	43.1585	34.7781	32.129	33.4338	34.7947	32.3825	26.8419	21.9595	19.581	20.1393	22.962	25.551	26.5839	26.2303	26.1231	27.7555	31.8305	34.6899	33.2909	27.539	22.4456	20.8902	56	52.3463	49.4802	47.1538	45.0694	42.9946	40.971	39.0598	37.5197	36.736	36.9368	38.2718	40.7038
WBGene00015552	14.6694	18.5972	23.378	27.9815	33.4656	39.6234	43.9428	44.6875	44.4307	45.4665	49.2048	56.3497	64.3127	67.6817	64.8917	60.3678	56.29	54.5292	52.9907	48.5434	42.0374	34.676	28.3075	24.5165	23.8731	25.3318	24.395	20.9335	17.6851	15.6018	16.0941	18.7143	19.836	17.4492	14.4326	13.2992	37.7286	37.3929	37.0203	36.4038	35.538	34.3995	32.9515	31.1618	29.0363	26.5443	23.6934	20.7055	17.9722
WBGene00015551	67.2714	71.0404	77.6838	90.2756	107.514	123.562	132.752	134.695	139.594	150.035	159.78	161.648	153.993	141.941	128.406	108.421	92.0336	83.9506	79.8522	74.8248	70.0473	65.4666	61.0209	56.7256	52.1263	48.0058	46.3914	50.6198	62.8779	78.5962	88.1813	89.1808	84.4158	77.1976	70.0336	66.1488	95.2668	106.431	115.42	121.023	123.168	121.597	116.596	109.178	100.277	90.5484	80.7046	71.5021	63.3868
WBGene00015550	0.489963	0.620831	0.591384	0.272079	0.283442	0.411751	0.335667	0.163548	0.0320081	0.0265176	0.21917	0.665111	1.35322	2.0656	2.07875	1.21446	0.402147	0.0251406	0.0496362	0.365473	0.831697	1.12665	0.991949	0.607402	0.276411	0.0591651	0	0	0	0.119845	0.403808	0.823059	1.26567	1.47348	1.11295	0.65548	0.676361	0.463637	0.269963	0.121774	0.0212503	0	0	0	0	0	0.0240972	0.0846997	0.156865
WBGene00015554	2.3185	4.0932	6.39219	8.20358	9.7164	11.1395	11.4856	10.1169	8.18352	6.76322	6.0632	5.51701	5.03302	4.03676	2.48852	1.46171	1.02644	0.944944	1.23938	1.89967	2.43392	2.70396	2.8891	3.34097	4.30924	5.31134	5.69003	5.02188	3.83226	2.70371	1.73567	0.974439	0.456233	0.261372	0.528047	1.23727	10.0262	11.1027	12.0771	12.6669	12.7483	12.3783	11.7447	11.0748	10.5073	10.0965	9.83683	9.66868	9.51058
WBGene00015555	16.0546	20.5331	25.9272	33.2918	41.4587	46.8376	49.0398	50.8043	55.013	57.5212	53.9366	47.606	43.6343	42.0082	38.6807	31.9249	25.3594	21.9231	22.0224	25.193	29.0322	31.0134	29.7975	27.1591	26.492	29.3339	34.9227	40.8748	43.9152	41.9471	36.3955	29.5317	22.8076	17.2947	13.7331	13.2148	58.0087	62.5881	65.919	68.2321	69.9553	70.9185	70.8353	69.6924	67.4801	64.3967	61.0103	57.5428	53.9662
WBGene00015549	0.024489	0.0935926	0.175476	0.124533	0.0452711	0.0022334	0	0	0	0	0	0	0	0.0221853	0.224835	0.568911	0.849426	0.795811	0.489527	0.21309	0.0461746	0	0	0	0	0	0	0.0010416	0.0017884	0.0010626	0	0	0	0	0	0	0.04017	0.0639439	0.0830676	0.0972337	0.104209	0.100003	0.0849911	0.0652314	0.0453683	0.027963	0.0141758	0.0041477	0
WBGene00000585	34.2037	41.135	47.3539	50.7953	53.4682	58.5015	62.726	64.5786	67.417	71.7454	76.0854	79.3579	78.2083	70.0189	56.7864	44.5046	38.9045	39.8715	42.4984	43.8689	44.8742	45.1751	43.6517	41.6925	40.7935	40.5176	38.6022	36.183	36.2064	37.3947	35.0627	28.3245	21.2394	17.9689	20.3224	27.2015	89.6544	103.17	115.254	124.715	131.988	137.311	140.741	142.03	140.897	137.425	132.234	126.038	119.519
WBGene00002228	0.390928	0.61275	0.745131	0.487964	0.17098	0	0	0	0.261335	0.788411	1.52206	2.21841	2.37877	1.85553	1.08733	0.523046	0.140999	0	0.182231	1.05566	2.65488	4.74501	5.7753	5.20371	4.19561	3.55555	2.88154	2.06779	1.69186	1.75644	1.63402	1.13508	0.569053	0.216293	0.0918323	0.175392	5.32445	3.17363	1.79946	1.01675	0.574311	0.335414	0.22814	0.176938	0.111463	0	0	0	0
WBGene00006572	18.0534	20.0904	19.208	15.881	12.343	9.69647	9.666	11.5246	13.2423	13.6411	12.4439	9.78186	6.13138	3.13344	1.98318	3.0178	5.70861	8.80744	11.0685	13.6063	14.6245	12.4902	9.28422	7.11205	6.46057	7.36175	9.73192	12.8423	14.8148	14.8358	13.8862	12.7638	11.8492	11.6623	13.0033	15.4586	22.0383	21.0481	19.9043	18.711	17.63	16.7399	15.9051	15.0694	14.3599	13.8107	13.3106	12.7939	12.3445
WBGene00003695	12.6696	10.1249	8.06698	8.96052	13.3686	18.7738	23.1882	26.6182	28.0018	25.5572	19.6871	13.9	10.4306	8.9048	8.83435	10.8357	13.8757	16.1863	16.3584	14.3147	11.5073	9.7917	9.36227	9.28737	8.7744	8.03493	6.43329	4.81464	4.52725	5.98892	8.24877	9.32937	9.88624	10.8454	12.0648	12.8719	37.4737	34.3393	30.9255	27.2088	23.4924	19.9086	16.5866	13.611	11.0838	9.11284	7.6487	6.51441	5.53068
WBGene00021543	1.88776	2.99182	2.7399	1.26369	0.513834	0.0683013	0	0	0	0	0.515319	1.57716	3.11439	4.62745	4.45027	2.40284	0.881379	0.328755	0.385583	0.688815	0.742053	0.51022	0.265997	0.0960742	0.0095749	0	0	0	0	0	0	0	0	0	0.138016	0.80251	1.30006	1.14259	0.964019	0.843502	0.81765	0.889625	1.02905	1.17779	1.29151	1.34611	1.34524	1.32998	1.32304
WBGene00021544	6.57893	8.15034	7.42095	7.44457	9.43664	10.8263	11.1288	10.4879	8.74727	6.52312	4.92546	4.57837	4.89692	4.32406	3.04371	2.5374	2.68821	2.99514	3.15272	3.42057	4.05236	5.30856	6.77458	7.22517	6.35343	5.4169	4.40941	3.34151	2.7599	2.41373	1.8808	1.38783	1.04955	1.10687	2.12163	4.18769	14.6088	14.3548	14.7914	16.1707	18.4825	21.589	25.2575	29.068	32.2891	34.0959	33.9013	31.5977	27.7665
WBGene00004473	2570.93	2828.15	2886.98	2738.42	2541.45	2383.98	2292.16	2229.97	2185.56	2171.44	2170.99	2124.37	2024.94	1892.57	1756.91	1646.85	1566.68	1545.8	1578.23	1641.03	1703.28	1745.37	1756.22	1749.2	1752.73	1790.34	1842	1885.2	1915.44	1934.44	1927.5	1877.47	1832.55	1857.44	2006.2	2265.83	6969.2	6785.03	6534.65	6254.27	5984.95	5732.75	5495.61	5269.71	5054.22	4848.92	4654.78	4471.4	4301.26
WBGene00045086	4.13715	3.64203	3.00901	3.04159	2.32216	1.32548	0.748346	0.493467	0.485246	0.70633	1.00831	1.07044	0.73433	0.312043	0.0700967	0.0558202	0.244146	0.526813	0.601184	0.407691	0.222424	0.186429	0.35548	0.713917	1.12388	1.28434	1.21937	1.03051	0.589555	0.155854	0	0	0.337936	1.19187	2.47839	3.75384	3.34028	3.05042	2.75063	2.51152	2.31215	2.10805	1.92361	1.77562	1.63876	1.47235	1.25515	0.986346	0.714115
WBGene00000942	17.3049	18.5977	14.3401	9.18305	8.28415	12.5511	21.2503	30.7539	34.0383	29.531	20.9583	12.7559	7.69689	7.07828	9.57333	11.5088	11.4494	9.40937	7.21962	6.02057	6.638	8.29662	9.73521	10.4344	10.7438	11.7582	13.8533	14.5511	11.5683	9.42895	9.79804	10.7538	10.9061	10.2567	10.877	13.3941	27.3074	26.996	26.5037	25.8222	25.0215	24.1229	23.2195	22.4277	21.8171	21.3527	21.0236	20.7264	20.2847
WBGene00022620	8.77384	10.0888	13.1552	17.4571	19.425	19.6618	19.8097	19.1731	18.8089	18.0989	15.8635	12.9306	10.8579	9.55431	8.80654	8.75124	7.87529	6.30983	5.32809	6.58612	9.93694	13.5436	14.2667	12.6272	11.5127	10.5577	8.10395	5.14245	3.23414	2.50084	3.00031	4.31731	6.20269	8.01276	8.52748	8.43369	18.7106	17.2977	16.2724	15.575	14.8611	13.8581	12.686	11.5446	10.5553	9.74504	9.0629	8.45373	7.88943
WBGene00022618	46.0762	46.7798	43.482	40.0396	36.1403	33.389	32.6035	32.8885	33.9118	35.5091	36.8094	36.5093	35.1257	33.456	30.3354	24.0414	20.0029	19.7145	22.2777	26.3592	31.6065	36.0389	35.582	30.1407	23.135	17.5151	13.8314	11.5426	10.0346	9.23211	10.4694	13.4666	18.3744	25.2413	33.4435	41.5063	73.1218	71.6814	69.8065	67.1676	63.7377	59.6611	55.0715	50.2517	45.5615	41.2646	37.5468	34.559	32.4511
WBGene00003527	1.22809	0.653278	0.266999	0.325775	0.266544	0.122419	0.0494771	0.123204	0.392186	0.863578	1.42798	1.7491	1.32067	0.513765	0	0	0.269313	2.2597	6.45955	12.8912	18.0995	16.6094	10.5951	5.24757	2.16476	1.50832	2.73026	4.68789	6.01447	6.67346	7.43555	7.76294	6.75498	4.42095	2.51204	1.6151	0.832057	0.49304	0.299103	0.199197	0.149824	0.138425	0.166803	0.234877	0.337425	0.461643	0.601768	0.754491	0.919142
WBGene00016402	0.672328	0.418857	0.0920969	0	0	0	0	0	1.44e-05	0.0025431	0.0026424	0.0018161	0.0009075	0.0002863	2e-07	0	0	0	0	0	0	0.0001101	0.0004639	0.0010488	0.001765	0.0022208	0.0015107	0	0	0	0	0	0.0041416	0.101279	0.280367	0.522055	0.0052737	0.002305	0.0002426	0	0	0	0	0	0	0	0	0	0
WBGene00006114	0	0.0005494	0.0013167	0	0	0	0	0	0.0538672	0.278725	0.66754	1.17299	1.57625	1.35637	0.686942	0.1842	0	0	0	0	0	0	0	0	0.0482299	0.156434	0.324791	0.504073	0.517936	0.352641	0.185327	0.0706685	0.00839	0	0	0	0.301701	0.418398	0.510972	0.523131	0.474587	0.387305	0.288152	0.195338	0.117982	0.0593229	0.0187876	0	0
WBGene00016403	1.64852	1.08394	0.704848	0.715302	0.902356	1.26887	1.59402	1.328	0.810683	0.43949	0.382319	0.678899	1.25174	1.82044	1.68883	0.977339	0.342791	0.0083613	0	0	0	0	0	0	0.0276179	0.404568	1.10688	2.07224	2.72873	2.30604	1.63236	1.25575	1.26421	1.51567	1.66075	1.79474	17.5881	15.5347	13.015	10.6236	8.6375	7.07213	5.8403	4.84064	3.98997	3.23956	2.53145	1.9109	1.44431
WBGene00000888	12.221	14.7187	15.9408	15.3965	16.7282	16.7079	16.1364	15.4486	13.7786	11.4197	9.7513	9.54652	9.18302	8.13631	6.73602	5.99083	5.07617	4.09616	4.55543	6.31186	8.15255	9.66851	9.64353	7.82736	5.79717	4.27504	3.91849	5.13459	7.05791	8.49711	9.00056	8.82159	8.34083	8.10497	8.89534	10.5441	29.4902	24.5792	20.1091	16.5632	14.0719	12.5139	11.6878	11.4301	11.5549	11.8669	12.2801	12.7324	13.1881
WBGene00016404	4.31301	8.92462	13.1505	12.7526	10.8972	10.0263	10.4485	11.5202	11.8004	11.0933	10.4805	11.1795	13.4254	15.4482	15.061	12.1631	7.9543	4.7202	3.23348	3.15017	3.54536	3.42426	2.77481	2.46038	3.32413	5.46491	8.05588	10.5913	13.0823	13.0997	10.3339	6.35327	2.70526	0.494725	0	1.2545	5.41046	5.31182	5.06191	4.8127	4.64272	4.53958	4.475	4.4409	4.44882	4.49149	4.51561	4.51249	4.51329
WBGene00016405	38.9742	45.6258	53.2351	58.9857	60.8177	63.1522	69.2495	77.4666	85.5078	90.8767	91.7791	88.9713	86.0481	84.1576	79.8665	69.5971	57.9191	52.0206	50.7063	50.7976	52.6152	57.3735	64.1041	69.9261	71.9163	70.4469	64.7237	55.0206	43.9975	35.9014	30.8606	28.2196	27.0328	26.8797	28.6718	33.0321	121.884	118.178	114.205	109.82	105.052	99.8957	94.5641	89.4955	84.9622	80.8394	77.0075	73.5516	70.4774
WBGene00016400	60.4424	80.4343	100.435	117.034	130.229	134.685	134.353	135.997	140.696	146.19	150.948	156.017	160.179	161.556	158.175	147.796	135.584	127.363	126.866	133.408	138.982	138.843	137.361	135.496	129.697	120.202	110.046	104.025	101.152	96.6667	86.0711	70.0896	54.4169	44.2786	41.4923	46.7721	155.532	199.484	243.745	284.135	318.725	345.842	365.113	376.976	382.701	383.942	382.223	378.641	373.914
WBGene00000687	2.25729	2.04504	2.83498	3.77908	3.0781	1.97385	1.58467	2.05108	3.06271	4.11463	4.41681	3.3471	1.80892	0.618063	0.0110084	0	0	0.231399	0.694022	1.12583	1.06755	0.624181	0.238509	0.103168	0.335039	1.00159	2.05556	3.10493	3.71105	4.1972	4.11345	3.29446	2.37277	1.96153	2.14575	2.39822	1.09087	1.09904	1.11188	1.17961	1.33426	1.56702	1.88995	2.27347	2.62941	2.88464	3.08024	3.30124	3.59636
WBGene00016397	0.0573268	0.1156	0.122816	0.0405003	0	0	0	0	0	0	6.17e-05	0.0006447	0.0005856	0.0003258	0.00011	2.6e-06	0	0	0	0	0	0	5.5e-06	4.6e-05	0.0001224	0.0002314	0.0003316	0.0003109	0	0	0	0	0	0	0	0.0156956	0.299441	0.304604	0.26684	0.208328	0.153564	0.112895	0.0900208	0.0844613	0.0929045	0.109393	0.12494	0.126909	0.111746
WBGene00004411	15.8487	17.3294	19.0706	19.4086	18.6028	18.4357	19.7873	19.1642	15.954	12.335	10.0875	8.29864	5.77935	4.01399	4.88512	7.9046	10.4672	11.5408	11.4755	10.1271	8.14572	6.06065	4.95686	4.80202	4.92304	5.32973	5.94405	5.97889	4.85386	4.12862	4.70553	6.10026	7.89245	9.92396	12.4066	14.7796	63.8823	52.8451	43.087	35.4317	29.8972	26.0946	23.5215	21.726	20.338	19.2007	18.2742	17.6429	17.3662
WBGene00206380	23.2099	28.5286	33.6183	31.5339	24.1747	17.9853	13.8619	11.7858	12.5653	15.9504	20.6846	25.2712	28.5046	30.1296	29.1621	25.3551	21.4663	20.4875	21.9413	23.3756	23.8336	24.8453	27.4748	29.2535	27.344	24.2646	22.4752	22.2397	22.8193	22.5755	21.2338	19.5155	17.9022	17.1085	18.1682	20.2791	30.8764	34.3472	36.6942	37.5191	36.9201	34.9259	31.7438	27.7963	23.4935	19.1669	15.1859	11.8395	9.21225
WBGene00004822	5.0859	9.44939	15.3908	19.3046	19.1395	16.9549	13.596	11.1373	10.7519	11.9843	13.676	14.8977	14.8949	13.9011	12.9283	13.1008	13.5849	12.4031	9.72802	6.8448	4.93929	4.9936	6.85252	9.38125	11.0021	10.4745	8.17795	5.56874	4.01173	3.59835	3.41437	3.12669	2.856	2.69881	2.65536	3.2231	21.4067	20.7585	20.3729	19.9063	19.2724	18.4311	17.3517	16.0547	14.6816	13.357	12.2386	11.4308	10.9809
WBGene00016596	8.88331	6.90762	4.60492	4.39387	6.04554	6.19488	4.8758	3.63083	2.83482	2.19346	1.51384	1.34893	2.72749	7.24813	16.5717	31.1997	42.8152	41.5081	29.5115	18.2051	9.86691	4.66683	2.20586	1.79976	2.75368	4.99955	8.96742	14.7155	21.0603	25.8683	27.9447	24.3969	17.9692	12.2835	9.34255	9.04795	0	0	0	0	0	0	0	0	0	6.87121	10.8535	11.0528	7.67535
WBGene00016595	0	0	0	0.0223514	0.274139	0.832762	1.5855	1.9516	1.62112	0.94928	0.418462	0.100029	0	0.0267613	0.174876	0.344177	0.328688	0.18011	0.0600834	0	0	0	0	0	0.0275936	0.101389	0.211687	0.326518	0.332111	0.224602	0.117549	0.0450974	0.0064895	0	0	0	0	0	0	0	0	0	0	0	0	0.0728982	0.109659	0.0790599	0
WBGene00016598	1.41895	0.499053	0.0290227	0	0	0	0	0	0.0039542	0.0049112	0.0042279	0.0032594	0.0022484	0.0005693	0	0	0	0	0.0255149	0.137503	0.33694	0.600155	0.725569	0.6051	0.360868	0.15677	0.0276775	0	0	0	0	0.190765	0.598433	1.22735	1.93104	2.15801	0.0894616	0.221674	0.426946	0.68231	0.931737	1.09534	1.16129	1.17407	1.19443	1.26033	1.36902	1.48131	1.58395
WBGene00016594	2.83944	3.67104	6.20141	7.67439	6.63112	4.62101	3.45788	3.2339	3.5181	4.53352	6.28076	7.42682	6.19587	4.40053	3.92492	4.12332	3.37425	2.77868	2.20572	1.6695	1.17801	0.681149	0.385886	0.33597	0.42386	0.444605	0.292853	0.0973737	0	0	0.197682	0.638601	1.31057	2.08077	2.63367	2.83827	14.4165	12.3279	10.025	7.9285	6.31062	5.1344	4.33844	3.87825	3.65616	3.54037	3.44303	3.34617	3.28682
WBGene00020043	0.0004209	0.0007026	0.0004862	0	0	0	0	0	0.0693452	0.206771	0.416431	0.641376	0.69316	0.467447	0.191154	0.0288115	0	0	0	0	0	0.0008573	0.0017553	0.0015153	0.0009493	0.0004458	0.0001273	0	0	0	0	0	0	0	1.43e-05	0.0001619	0.140415	0.254757	0.369832	0.469286	0.5483	0.586129	0.55285	0.460759	0.346522	0.235321	0.140938	0.0687874	0.0185935
WBGene00020046	0	0	0	0	0	0	0	0	0	0	0	0	0	0	0	0	0	0	0	0	0	0	0	0	0	0	0	0	0	0	0	0	0	0	0	0	0.37944	0.329478	0.365136	0.458814	0.568229	0.674391	0.783504	0.883679	0.949184	0.944839	0.895199	0.839635	0.788198
WBGene00006748	0.0170011	0.109411	0.24606	0.216734	0.0973315	0.0195974	0	0	0	0	0	0	0.00016	0.0005366	0.0003817	0.0001568	2.3e-05	0	0	0	0	0	0	0	1.41e-05	0.0001038	0.0002649	0.0004767	0.0005982	0.000227	0	0	0	0	0	0	0.330222	0.377076	0.341945	0.270005	0.193247	0.125342	0.0716135	0.0327591	0.0072135	0	0	0	0
WBGene00006504	0.350807	0.315474	0.653648	1.25431	1.73899	2.12602	1.95491	1.33238	0.744662	0.507903	0.719508	1.32405	2.07054	2.29155	1.5436	0.85216	0.492955	0.198867	0.0229871	0	0	0	0	0.0366857	0.126534	0.251483	0.374799	0.378013	0.232824	0.0928744	0.0079632	0	0.0086235	0.0890633	0.215328	0.34746	5.14737	5.30331	5.62304	6.02809	6.3985	6.79636	7.16912	7.46601	7.63625	7.58212	7.39564	7.24007	7.1421
WBGene00020045	0	0	0.0004928	0.001749	0.0009658	0	0	0	0	0	0	0.136199	0.692769	1.62482	2.68811	3.62894	4.18686	3.15461	1.59048	0.50082	0	0	0	0	0	0	0	0.0059448	0.006014	0.0039641	0.0020162	0.0007242	3.79e-05	0	0	0	0.0080447	0.0086736	0.0251727	0.0616348	0.120137	0.199276	0.292057	0.393305	0.500513	0.601771	0.668329	0.677376	0.66007
WBGene00044504	0.455451	0.492431	0.784678	1.3115	2.50654	4.19714	4.52374	3.40694	2.11744	1.18708	0.550166	0.116336	0	0	0.17944	0.681686	1.23966	1.4288	1.24576	0.763157	0.337975	0.074133	0	0	0	0	0	0	0	0.0282678	0.154711	0.388802	0.722099	1.06157	1.13572	0.772177	1.79762	1.86015	1.85884	1.81972	1.77244	1.70763	1.63329	1.57619	1.53767	1.49097	1.41008	1.29494	1.17344
WBGene00017053	10.5051	14.2271	18.4816	18.237	17.2073	18.4169	21.5449	23.5737	22.0279	18.6164	16.7312	17.4109	19.0844	19.7005	18.3806	15.88	14.1032	13.3775	13.5097	14.5841	15.6655	15.2652	12.6522	9.53092	8.1411	8.44965	10.0434	11.5526	11.3741	10.0044	8.34328	6.69455	5.71252	5.87148	7.03841	8.61332	13.5184	12.9831	12.5487	12.2003	11.7684	11.1776	10.4737	9.6659	8.73254	7.76891	6.93401	6.31151	5.92876
WBGene00000292	79.9895	89.1321	106.743	120.358	118.32	113.793	114.837	115.565	113.728	113.63	119.771	130.406	138.278	137.247	128.619	113.901	100.239	94.6366	95.7123	100.598	106.271	106.837	102.151	95.7887	88.7663	81.2367	74.2981	69.8475	68.4353	67.9428	65.6383	63.1665	63.4991	67.9475	73.9123	77.5938	76.625	79.8777	82.1918	83.2507	83.2284	82.0043	79.2688	74.8692	68.9888	62.0764	54.8285	47.8797	41.7537
WBGene00017052	0	0.0123903	0.284086	0.658921	0.727167	0.490535	0.233787	0.061558	0	0	0.0313772	0.140368	0.280996	0.392786	0.38664	0.597354	1.28189	2.04923	1.96314	1.26443	0.591793	0.154447	0	0	0	0	0	0	0.0044547	0.0077048	0.0076833	0.0045595	0	0	0	0	0.0403385	0.0472948	0.0415985	0.0294776	0.015726	0.0030892	0	0	0	0.0046969	0.029454	0.0687424	0.123495
WBGene00001241	5.7854	8.50845	7.57644	4.63504	3.4925	3.11371	3.07386	2.87089	2.50892	2.22562	2.18087	2.46056	3.30729	4.301	4.8054	4.30944	3.33634	2.22497	1.69799	1.56757	1.14455	0.588719	0.209993	0.0114592	0	0	0	0	0	0	0	0	0	0	0.948327	2.93346	3.52222	2.56415	1.82654	1.38547	1.28763	1.53721	2.11807	2.99901	4.21111	5.83536	7.90812	10.3524	12.9861
WBGene00017054	0	0.0107265	0.211158	0.557513	1.03422	1.77022	2.34235	2.38601	2.07659	1.55687	1.01109	0.741938	0.699179	0.62491	0.70216	1.51952	2.99158	3.54187	2.50982	1.45709	0.845884	0.507781	0.247924	0.0726837	0.0142384	0.0558225	0.177525	0.3362	0.408474	0.312856	0.184424	0.083743	0.0178383	0	0	0	6.00244	5.06838	4.28475	3.5627	2.87357	2.25828	1.7765	1.47694	1.35759	1.39652	1.58014	1.86091	2.17802
WBGene00017051	0.148027	0.33642	0.44834	0.359864	0.165271	0.0344834	0	0	0	0	0	0	0.134321	0.541435	1.16038	1.60036	1.15094	0.508696	0.101529	0	0	0	0	0	0	0	0	0.0116796	0.0719907	0.176613	0.289257	0.30416	0.224198	0.104043	0.0314256	0.0403206	1.83967	1.22725	0.647384	0.179604	0	0	0	0.178019	0.960946	2.20558	3.95005	6.16764	8.76645
WBGene00000688	0.214379	0.195666	0.0623747	0	0	0	0	0	0	0.0008553	0.0012064	0.0009305	0.0005092	0.0001841	1.81e-05	0	0	0	0	0	0	1.34e-05	0.0001087	0.0002846	0.0005305	0.0007554	0.0007105	0	0	0	0	0	0	0.0109502	0.0575491	0.133961	0	0.295523	3.09137	8.19489	16.0277	26.5346	38.9724	51.6055	61.6007	64.43	58.085	46.8722	34.7258
WBGene00017050	0	0	0	0	0	0	0	0	0	0	0	0	0	0	0	0	0	0	0	0	0	0	0	0	0	0	0	0	0	0	0	0	0	0	0	0	0.152769	0.0823714	0.0386559	0.0256462	0.0435545	0.090764	0.163731	0.255524	0.354096	0.439741	0.488447	0.511687	0.524062
WBGene00015532	0	0.0923826	0.755226	1.64122	1.95128	1.92158	1.64339	1.44035	1.75969	2.8285	4.43843	5.71563	5.32005	3.37121	1.49973	0.377296	0	0	0	0	0	0	0.0074968	0.0031705	0	0	0	0	0.0250407	0.159804	0.397642	0.715147	0.927172	0.846993	0.4528	0.0799129	0.567777	0.509499	0.416726	0.323637	0.253512	0.213742	0.20096	0.203789	0.218324	0.246284	0.284541	0.327048	0.359295
WBGene00015536	0	0	0	0	0	0	0	0	0	0	0	0	0	0	0	0	0	0	0	0	0	0	0	0	0	0	0	0	0	0	0	0	0	0	0	0	0.0398642	0.0615589	0.0756128	0.0779096	0.0692756	0.0552887	0.0403117	0.0267208	0.0156523	0.0074265	0.0018588	0	0
WBGene00015531	0.428192	0.615068	0.698829	0.588549	0.549387	0.775147	0.969793	1.02194	1.02636	0.88767	0.564873	0.275141	0.0882089	0.0009619	0	0	0	0	0.0009743	0.0014206	0.0010567	0.0005897	0.0003665	0.0004876	0.0009368	0.0015484	0.0018692	0.0009941	0	0	0	0	0	0	0.0465508	0.197688	2.57358	3.0113	3.20021	3.17785	3.06253	2.91559	2.74271	2.55121	2.35091	2.14341	1.94093	1.75011	1.55999
WBGene00015537	0	0	0.126907	0.405685	0.758111	1.27762	1.71733	2.01979	1.8034	1.18281	0.592397	0.203259	0.0094008	0	0	0	0.0034695	0.0957574	0.265889	0.469833	0.523304	0.436427	0.427296	0.591438	0.889338	1.11171	0.909583	0.482263	0.152074	0	0	0	0	0	0	0	0	0.0049277	0.0266892	0.06422	0.116195	0.177686	0.238018	0.290291	0.355522	0.459461	0.61512	0.818053	1.03843
WBGene00018345	0	0.238947	0.763276	1.11636	1.13315	1.00131	0.674636	0.425054	0.369641	0.50874	0.70719	0.72746	0.496208	0.220721	0.0509273	0	0	0	0	0	0	0	0	0.0189104	0.091397	0.217042	0.375907	0.480065	0.379023	0.212315	0.0843138	0.0051542	0	0	0	0	0.131385	0.0792942	0.050377	0.0285513	0.0106894	0	0	0	0	0	0	0.0071502	0.0342215
WBGene00018346	0.325108	0.957821	1.96396	2.94892	4.49777	5.29369	3.99305	2.29205	1.08539	0.601793	0.7315	1.19457	1.69278	2.01437	2.31355	3.30353	5.13572	6.30881	5.7276	5.23776	5.37183	5.77109	6.77394	8.77349	11.2726	13.7078	16.717	21.079	23.9059	22.3584	16.9093	10.3627	4.83452	1.51022	0.12098	0	0.959431	0.663419	0.44351	0.300324	0.22695	0.203055	0.213505	0.246609	0.284641	0.302035	0.296577	0.2873	0.284141
WBGene00018347	3.55246	1.4297	0.264973	0	0	0	0	0	0.0057882	0.0150681	0.0155537	0.0092591	0	0	0	0	0	0.312492	1.08219	2.20723	3.38699	4.17542	5.15073	7.00703	9.20595	10.399	10.3396	9.42327	8.90827	9.65192	10.3168	9.66485	8.61662	7.96955	7.20087	5.80428	0.0228282	0.003341	0.0085271	0.0319424	0.0664193	0.102994	0.129878	0.133449	0.116595	0.0900861	0.0612605	0.0342241	0.0106838
WBGene00018344	0	0	0.0111897	0.212553	0.476271	0.451861	0.288527	0.136763	0.0356484	0	0	0	0.0266545	0.083723	0.14271	0.138579	0.0741994	0.0225936	0	0	0	0	0	0	0.0001037	0.0002901	0.0001967	0.00014	0.0003565	0.0009784	0.0019196	0.0027604	0.0025603	0	0	0	0.0799756	0.12771	0.249221	0.397859	0.5252	0.588863	0.580551	0.516484	0.418305	0.303605	0.191715	0.096999	0.0259999
WBGene00018348	0	0	0	0	0	0	0	0	0	0	0	0	0	0	0	0	0	0	0	0	0	0	0	0	0	0	0	0	0	0	0	0	0	0	0	0	0.17243	0.0875963	0.0331853	0	0	0	0	0	0	0	0	0	0
WBGene00001713	11.7243	13.9233	11.0233	7.07499	6.51473	7.07179	7.62707	8.34479	9.70297	9.99349	7.90202	5.25034	4.29818	5.86936	10.6637	19.2138	25.4789	22.3945	16.8341	12.4372	8.30958	6.04692	6.87389	10.4414	15.4632	19.4042	20.6839	17.8583	12.6935	8.68955	7.26139	6.98704	6.93219	6.78748	7.07565	8.54687	10.6365	0	0	0	0	0	0	0	0	6.54574	15.6134	19.2317	17.7868
WBGene00004477	3442.08	3852.08	4015.91	3785.78	3490.91	3273.5	3111.79	2958.62	2838.93	2784.62	2786.72	2790.91	2753.02	2645.65	2465.88	2288.39	2156.73	2091.48	2099.17	2145.97	2193.76	2244.73	2283.94	2293.27	2281.95	2289.49	2331.5	2422.79	2571.12	2763.41	2917.79	2928.93	2848.95	2781.77	2844.47	3075.97	8431.97	8434.75	8326.27	8126.2	7877.86	7595.08	7289.35	6968.73	6644.74	6326.63	6022.2	5740.65	5493.03
WBGene00018349	91.215	77.4912	66.4415	59.5299	55.9897	51.9362	46.228	41.4543	38.4297	36.8158	36.6405	38.579	41.3654	44.1581	46.5588	49.2801	50.4134	49.4933	46.7185	46.8162	53.4611	64.2502	72.5371	73.5136	69.2786	68.0006	71.2145	77.0449	84.4517	96.5053	110.026	121.579	126.948	123.965	115.831	105.415	54.18	64.6759	74.2339	82.2334	88.705	93.4887	96.1569	96.3061	93.7858	89.2104	83.9273	79.1232	75.5278
WBGene00018350	0	0	0.274866	0.834028	1.63318	2.49686	2.35435	1.56924	0.794618	0.271159	0.0020637	0	0	0	0	0	0	0	0	0	0.0352364	0.233104	0.588486	1.05138	1.3923	1.20544	0.711429	0.275905	0.0269687	0	0	0	0	0	0	0	0.16852	0.0712845	0.0048142	0	0	0	0	0.035494	0.115151	0.223209	0.357049	0.505134	0.64228
WBGene00021495	0.464286	0.308102	0.206	0.108254	0.0257454	0	0	0	0	0	0	0.0001696	0.0006306	0.0004928	0.0002306	5.1e-05	0	0	0	0	2.61e-05	0.0002103	0.0005408	0.0009653	0.0012883	0.0010521	0	0	0	0	0	0.0065468	0.0741741	0.199767	0.377015	0.528257	0.56791	0.525055	0.461367	0.405663	0.36	0.309453	0.247115	0.188759	0.147213	0.129039	0.136146	0.165397	0.214332
WBGene00021497	5.1114	6.68913	6.67459	4.65694	3.59567	3.33921	3.81486	4.2158	4.40062	4.22931	3.6589	3.07496	2.61645	1.94277	1.62509	2.13617	2.75943	2.69856	2.46572	2.30139	2.29864	1.99559	1.42076	1.24953	2.0668	4.06394	6.77798	8.60508	7.66734	4.83414	2.56035	1.5358	1.65833	2.55749	3.55147	4.13693	4.4409	4.64929	4.5531	4.32264	4.03016	3.67505	3.30481	2.9626	2.69469	2.51404	2.36857	2.22869	2.09285
WBGene00020446	18.7543	24.7106	31.9142	35.0821	34.8632	35.5963	35.6146	33.8599	30.7253	26.2695	21.3307	17.7615	15.7908	15.5458	18.4842	23.5696	25.6607	24.6199	22.5492	19.196	15.5432	12.9684	12.5064	13.4967	14.3821	14.6629	16.1533	20.0619	24.3313	26.8848	28.3458	27.9229	25.5969	21.9456	18.3233	16.7142	42.5696	45.7771	48.4787	49.9478	50.0051	48.6915	46.2322	43.0537	39.5893	36.1275	32.8194	29.8287	27.2615
WBGene00020445	0.920077	1.34033	1.39129	0.642145	0.43301	0.625654	0.634342	0.441719	0.230102	0.0726551	0	0	0	0	0	0.303096	0.874228	1.44493	1.37319	0.870627	0.400498	0.09935	0	0	0	0	0	0	0	0	0	0	0	0.0210827	0.206475	0.531446	1.79634	1.58222	1.30091	1.03412	0.835812	0.707192	0.624885	0.568461	0.527952	0.491295	0.446587	0.383731	0.302708
WBGene00020444	0	0	0	0	0	0	0	0	0	0	0	0	0	0	0	0	0	0	0	0	0	0	0	0	0	0	0	0	0	0	0	0	0	0	0	0	0.178056	0.239659	0.264616	0.260886	0.26002	0.277772	0.318461	0.379166	0.458637	0.54889	0.626645	0.648268	0.587399
WBGene00020447	32.7596	35.3633	36.7844	33.7641	26.8707	20.2532	15.7947	14.1354	14.082	14.4957	15.0462	16.135	18.601	23.6985	28.6676	28.2844	23.8589	20.063	17.1024	15.0946	14.4961	15.9013	18.2782	19.7026	19.3417	18.3075	18.0135	20.402	26.4105	34.1718	39.7985	39.8934	36.5596	32.994	31.3789	31.4111	44.1849	46.3886	49.1668	53.2169	59.1139	67.1477	77.4515	89.6623	102.843	115.801	127.63	137.439	144.03
WBGene00016739	88.4563	107.091	109.137	91.0063	70.7025	56.7106	52.6403	55.617	62.0098	69.7442	74.6195	70.0275	57.794	44.562	35.3372	28.9701	23.1836	21.079	23.2931	27.9658	33.7774	38.7744	40.8471	40.1755	38.5513	38.3731	39.4489	44.0194	53.9157	68.0183	82.9651	89.2495	84.8269	73.5815	66.9139	72.3671	15.6482	15.0011	14.3872	13.9385	13.7373	13.6589	13.5595	13.4513	13.3529	13.1597	12.7906	12.2662	11.7018
WBGene00001187	27.2525	27.2579	31.3763	32.3926	29.2848	25.9307	23.601	22.7451	24.0172	27.1386	31.5558	37.3847	44.4511	51.1805	54.3288	53.2039	45.1501	34.6606	27.4142	23.5055	22.5569	23.4463	25.6426	27.0059	25.2882	22.7406	19.4671	15.4369	11.7832	10.4362	13.0146	18.3354	24.0551	28.479	31.378	30.9625	5.14313	4.53869	4.16544	4.09017	4.29188	4.6873	5.1062	5.3604	5.42124	5.38242	5.38798	5.49401	5.60437
WBGene00015215	0.108438	0.240867	0.296781	0.139103	0.0168867	0	0	0	0	0	0.11272	0.315909	0.602534	0.870263	0.799488	0.406792	0.109444	0	0	0	0	0	0	0.002151	0.0030495	0.0025728	0.0017988	0.0010755	2.82e-05	0	0	0	0	0	0	0.0227101	0.0207927	0.0092278	0.0010534	0	0	0	0.0033794	0.0135828	0.028214	0.0471074	0.0691428	0.0913588	0.10807
WBGene00006814	3.57268	4.52557	5.08435	5.87579	5.46321	4.93485	5.06365	6.05235	8.36102	11.332	12.6737	10.48	7.36172	4.74096	3.27597	2.84204	2.26372	1.79254	2.15852	3.58029	6.06321	8.29158	8.20664	6.41092	5.06725	4.59826	5.11041	5.93518	5.86631	4.72109	3.57788	2.43707	1.5878	1.35676	1.77769	2.54051	7.91464	7.21007	6.76999	6.78438	7.25064	7.91206	8.48469	8.7575	8.68901	8.34029	7.88797	7.5399	7.45201
WBGene00194883	0	0	0	0	0	0	0	0	0	0	0	0	0	0	0	0	0	0	0	0	0	0	0	0	0	0	0	0	0	0	0	0	0	0	0	0	1.10754	1.11078	1.16011	1.22314	1.19842	1.04439	0.830543	0.617187	0.438285	0.30945	0.232102	0.196198	0.182288
WBGene00015216	1.04864	1.06487	1.29416	1.86506	1.42918	0.697202	0.172711	0	0	0.098894	0.506191	1.08196	1.62373	2.05207	2.22637	1.96725	1.33506	1.01878	1.01121	1.09678	1.1878	0.965742	0.546299	0.249579	0.202438	0.459522	0.999803	1.64411	1.8569	1.77211	1.75831	1.55657	1.28424	1.12845	1.1141	1.06798	1.55787	2.4412	3.94504	6.14885	8.98332	12.2821	15.7465	18.9088	21.3235	22.7008	22.8106	21.5994	19.3472
WBGene00195826	0	0	0	0	0	0	0	0	0	0	0	0	0	0	0	0	0	0	0	0	0	0	0	0	0	0	0	0	0	0	0	0	0	0	0	0	0.0371973	0.0745181	0.116865	0.150574	0.156645	0.138332	0.109409	0.0786618	0.0516688	0.0316076	0.0200076	0.0172188	0.022724
WBGene00015210	0	0	0	0	0	0	0	0	0	0	0	0	0	0	0	0	0	0	0	0	0	0	0	0	0	0	0	0	0	0	0	0	0	0	0	0	0.0542269	0.0804941	0.0897411	0.0789257	0.0632768	0.0542338	0.0605002	0.0887678	0.143795	0.227588	0.337278	0.46098	0.574017
WBGene00015211	0	0	0	0	0	0	0	0	0	0	0	0	0	0	0	0	0	0	0	0	0	0	0	0	0	0	0	0	0	0	0	0	0	0	0	0	0	0	0	0	8.03e-05	0.0010592	0.0015335	0.0013515	0.000317	0	0	0	0
WBGene00015217	23.603	22.1461	24.8969	27.0227	24.9668	19.0218	14.0248	11.6082	10.9928	11.0274	10.8086	10.4757	11.4813	14.4846	18.5842	24.9514	34.1777	42.2904	48.832	53.9393	58.5543	60.969	60.4208	59.5345	58.415	53.8847	46.1112	38.2634	33.215	32.713	32.14	30.9756	30.4648	30.8092	29.9713	27.2932	16.305	19.2992	22.1269	24.813	27.2575	29.2711	30.5362	30.6764	29.3869	26.7143	23.1496	19.3226	15.8555
WBGene00017416	0.119803	0.370579	0.491563	0.544058	1.45827	2.97633	3.96606	3.81734	3.03481	2.11205	1.38836	1.11436	1.06547	0.781482	0.422116	0.432128	0.879523	1.3609	1.31296	1.05104	0.904138	0.886949	1.1457	1.81055	2.61705	2.81867	2.21585	1.58763	1.724	2.5248	2.93041	2.3248	1.32032	0.554753	0.119686	0.0013992	1.30207	1.1996	1.12699	1.14765	1.28568	1.54288	1.8918	2.28791	2.68536	3.07029	3.43397	3.7121	3.85823
WBGene00017417	0	0	0	0	0	0	0	0	0	0	0	0	0	0	0	0	0	0	0	0	0	0	0	0	0	0	0	0	0	0	0	0	0	0	0	0	0.0142959	0.0378172	0.0709187	0.109635	0.144679	0.159929	0.148691	0.122308	0.0910615	0.0612204	0.0362906	0.0175423	0.0047869
WBGene00017418	0	0	0	0	0	0	0	0	0	0	0	0	0	0	0	0	0	0	0	0	0	0	0	0	0	0	0	0	0	0	0	0	0	0	0	0	0.391022	0.311737	0.231324	0.155264	0.0923537	0.045346	0.0129655	0	0	0	0	0	0
WBGene00004044	0.411392	0.421951	0.219394	0.25767	0.285238	0.183745	0.085364	0.0230335	0	0	0	0	0	0	0.0001559	0.0003847	0.0002606	9.89e-05	0	0	0	0	0.0001763	0.0005164	0.0010012	0.0014731	0.0014757	0.0001385	0	0	0	0	0	0.0106369	0.0949524	0.241247	0.401659	0.34572	0.268475	0.206049	0.17317	0.170503	0.191154	0.222118	0.243742	0.237921	0.208684	0.166565	0.123937
WBGene00018902	0.273491	0.318945	0.254201	0.270678	0.171551	0.0706484	0.009666	0	0	0	0	0.0048368	0.0338731	0.0769261	0.120307	0.108017	0.07114	0.13534	0.359139	0.697471	0.884542	0.727579	0.428845	0.190876	0.0475406	0	0	0	0	0	0	0	0	0.000226	0.0517713	0.148419	1.32115	1.30156	1.23527	1.17229	1.12651	1.06642	0.957186	0.81664	0.679108	0.574913	0.517888	0.5057	0.527864
WBGene00018901	0.150325	0.149764	0.0522209	0	0	0	0	0	0	0.0005775	0.0009168	0.0007312	0.0004095	0.0001526	1.81e-05	0	0	0	0	0	0	6.5e-06	7.09e-05	0.0001928	0.0003676	0.0005361	0.0005292	2.8e-05	0	0	0	0	0	0.0047882	0.0360412	0.0895272	0.202687	0.182559	0.175478	0.168291	0.14619	0.114569	0.0821383	0.0534297	0.0305031	0.0137651	0.0026408	0	0
WBGene00018904	8.88109	12.384	15.5447	16.5403	15.9733	16.6406	21.2503	26.8322	27.6992	23.8885	19.0527	15.0607	11.7235	9.30619	7.82823	6.33983	5.67868	6.46706	7.83734	7.98004	7.14932	6.36866	6.15523	5.90928	4.972	3.77678	3.08487	3.28101	4.02602	5.15072	5.83718	5.8404	5.34892	4.72475	4.64966	6.03667	21.0058	20.7952	19.9794	18.7288	17.3228	15.8725	14.388	12.8699	11.3982	10.1006	9.06993	8.38505	8.07981
WBGene00018900	1.09975	1.46243	2.76796	4.69582	5.30558	4.65484	4.63076	5.53291	6.64157	7.29156	6.91723	5.25137	3.36587	2.03412	1.30044	0.85998	0.529535	0.446897	0.370924	0.204164	0.0575708	0	0	0.0377624	0.250072	0.608488	1.04276	1.40655	1.81654	2.2227	2.24975	1.95461	1.58176	1.27993	1.01872	1.01082	21.5763	13.5453	7.78533	4.17198	2.25153	1.45485	1.30122	1.43614	1.65277	1.89871	2.17702	2.53831	3.0666
WBGene00001935	0	0.0011341	0.0005632	0.0003613	0.000414	0	0	0	0	0	0	0	0.0786886	0.249674	0.488356	0.60515	0.370996	0.234794	0.545271	1.43864	2.69657	3.91296	4.81044	4.79077	3.58116	2.35083	1.47866	0.982059	0.537421	0.191128	0.0035791	0	0	0	0	0	6.6046	4.59033	2.92946	1.73314	0.987337	0.603917	0.504195	0.610174	0.843848	1.13611	1.41378	1.62078	1.7397
WBGene00001936	0.372388	0.575981	0.695894	0.681751	0.638704	0.438361	0.230393	0.125663	0.13641	0.243679	0.36994	0.392558	0.292905	0.232373	0.333159	0.544178	0.734137	0.834553	0.607844	0.31743	0.11052	0	0	0	0	0	0	0	0.12026	0.498733	1.0994	1.78533	2.02255	1.5426	0.843972	0.414384	6.51373	5.03114	3.92304	3.14554	2.60521	2.20313	1.8801	1.61452	1.43068	1.35051	1.38922	1.53903	1.75185
WBGene00001934	7.99122	5.02235	2.85952	1.93397	1.88357	2.1502	2.51669	2.68834	3.00246	3.89121	4.99169	5.09962	4.02451	2.81223	2.25139	2.91775	4.37285	4.93238	4.54455	5.10255	6.31803	6.31811	4.99864	3.8415	3.5051	3.48431	2.85219	1.67157	0.694838	0.263305	0.537828	1.54041	3.26851	5.60388	8.08207	9.49294	59.1371	44.0875	30.2141	19.2019	11.4339	6.47976	3.67483	2.34716	1.93832	1.98956	2.14252	2.23615	2.20368
WBGene00001933	2.48011	2.27658	2.46762	2.01492	1.23546	0.992498	1.07938	1.42238	1.77778	2.03589	2.25636	2.48055	2.61929	2.63932	2.49306	2.27714	1.78026	1.37154	1.69385	2.64529	3.22303	2.64685	1.51219	0.654151	0.391016	0.847516	1.99847	3.51646	4.34902	4.11966	3.26364	2.72838	2.63379	2.74871	2.71169	2.62353	19.3097	14.5148	10.6146	7.66511	5.56467	4.08097	3.04824	2.41656	2.13504	2.11344	2.22219	2.32832	2.35284
WBGene00018899	0	0	0.0511068	1.41774	3.35368	3.68762	2.76685	1.60589	0.779779	0.4193	0.413476	0.529196	0.458477	0.252525	0.0854995	0.0006676	0	0	0	0	0.0016158	0.277934	0.817386	1.61066	2.37158	2.38715	1.59158	0.698311	0.135061	0	0	0	0	0	0	0	0.209606	0.282743	0.360212	0.442877	0.54002	0.634359	0.702422	0.734482	0.753314	0.781879	0.825196	0.890525	0.963213
WBGene00018907	0.113503	0.212214	0.205075	0.14566	0.212539	0.200045	0.118013	0.0477872	0.0240067	0.0673906	0.187422	0.373329	0.565647	0.587912	0.348255	0.118077	0.0008732	0	0	0	0	0	0.0010639	0.0018818	0.0017131	0.0013208	0.0009849	0.0005991	0	0	0	0	0	0	0	0.0363163	0.0907567	0.0534518	0.031306	0.0240301	0.0284751	0.0398347	0.0521999	0.0577373	0.0532012	0.0428039	0.0312275	0.0213089	0.0147038
WBGene00006967	0	0	0	0	0	0	0	0	0	0	0	0	0	0	0	0	0	0	0	0	0	0	0	0	0	0	0	0	0	0	0	0	0	0	0	0	0.2298	0.27901	0.297256	0.294897	0.288229	0.275448	0.253924	0.231789	0.213893	0.197898	0.174566	0.13841	0.0994665
WBGene00001624	0	0	0	0	0	0	0	0	0	0	0	0	0	0	0	0	0	0	0	0	0	0	0	0	0	0	0	0	0	0	0	0	0	0	0	0	0.651567	0.696663	0.703008	0.676072	0.639644	0.607736	0.591615	0.59202	0.591541	0.566514	0.537824	0.533749	0.560226
WBGene00019900	226.095	288.293	360.785	399.07	393.503	378.972	366.19	350.154	330.077	309.72	294.372	285.408	272.571	245.737	207.678	174.58	153.739	140.149	139.09	145.798	154.151	156.566	154.657	156.123	160.846	162.639	162.475	163.277	164.306	169.042	174.145	170.069	160.155	152.559	157.938	182.89	593.014	589.373	578.682	563.235	546.221	527.858	508.155	487.093	465.002	441.848	418.211	394.951	373.322
WBGene00019899	0.6718	1.11321	1.78546	1.78026	1.32333	0.925642	0.799855	0.678236	0.445003	0.195614	0.0458867	0.0050434	0.0786876	0.263991	0.51248	0.659002	0.685691	0.538662	0.471324	0.504358	0.430276	0.28286	0.261387	0.445525	0.839032	1.31376	1.55019	1.69909	1.88491	2.23552	2.84072	3.47972	3.67127	3.09583	1.97937	0.979139	8.3187	7.98493	7.57995	7.16006	6.67736	6.09159	5.41859	4.70053	3.99206	3.34188	2.76621	2.25939	1.81247
WBGene00004039	22.2326	33.77	45.3013	53.9885	63.7195	70.1713	75.1625	73.8447	66.0231	56.6291	49.3676	42.7647	36.0893	30.4653	26.9144	23.6025	19.0171	16.3276	16.0661	16.4052	17.201	16.6711	13.9062	11.2568	10.4948	10.6805	11.3635	12.1896	15.3594	21.7111	27.7321	29.6489	27.2784	22.0772	17.2604	16.5752	52.9941	51.749	49.7139	46.8923	43.4734	39.7725	36.0964	32.6526	29.6015	26.9385	24.5528	22.4863	20.8862
WBGene00019898	7.35869	10.4558	14.0421	14.7141	11.7845	7.74807	4.19917	1.76941	0.559507	0.38503	0.844579	1.42971	1.76506	2.17691	2.73492	2.91232	2.40471	1.85075	1.7546	1.87603	1.8855	1.94284	2.03551	2.00762	1.97155	2.26458	2.98089	4.29153	6.61029	9.67006	11.8053	10.7195	7.85221	5.38954	4.72606	5.59649	21.9339	21.2846	20.3695	19.0669	17.4483	15.5981	13.612	11.6612	9.97456	8.72625	7.96696	7.67399	7.7953
WBGene00019901	0	0	30.2814	418.142	1249.15	2328.07	3459.06	4592.62	5719.61	6861.25	8048.96	9269.95	10432.8	11389	11730.2	10639.5	7953.99	4612.65	1902.71	344.504	0	0	0	0	0	36.9364	55.1063	46.3673	30.2605	18.5175	14.0536	14.6643	16.0642	14.6751	8.79199	0	3.34168	3.75029	4.00164	4.15874	4.37399	4.6887	5.1345	5.75641	6.61897	7.6865	8.7963	9.74927	10.3742
WBGene00019902	3.95433	3.22505	3.40535	8.84406	20.6194	34.2333	47.6573	58.9397	64.1291	64.4723	63.2521	60.2534	53.8578	42.7719	28.1923	14.5726	6.22452	2.9793	1.95476	1.76515	2.61938	4.26424	6.07563	7.48793	8.60096	10.305	11.8836	12.4979	11.2547	9.32917	7.13779	4.70897	2.68024	1.70715	2.02678	3.2031	1.84886	1.66956	1.48729	1.37099	1.4105	1.69767	2.29137	3.19924	4.35807	5.61092	6.71399	7.46203	7.78605
WBGene00019896	0	0	0	0	0	0	0	0	0	0	0	0	0	0	0	0	0	0	0	0	0	0	0	0	0	0	0	0	0	0	0	0	0	0	0	0	0.056335	0.0532679	0.0794689	0.124641	0.172314	0.198773	0.190473	0.159057	0.118206	0.0764761	0.0388456	0.0075331	0
WBGene00003914	15.7606	27.632	44.7758	59.6673	64.9497	65.5089	67.4046	73.6447	78.4123	77.1896	71.497	66.1504	60.4676	53.7275	44.8746	35.8332	30.93	28.5721	24.4439	19.1837	15.3556	14.0056	13.4636	13.0666	13.9267	16.4482	19.008	19.6914	17.9679	14.2911	10.3301	7.57543	5.81691	4.8484	5.40152	8.5897	139.881	146.351	150.044	151.269	150.577	148.486	145.428	141.69	137.11	131.237	123.794	115.012	105.448
WBGene00000392	6.70608	10.2097	13.1124	13.8482	13.9795	15.0922	17.9676	20.4492	20.5071	18.1143	15.249	14.0149	13.7014	13.0898	10.6413	7.0744	4.35804	3.70887	3.88993	3.54796	3.26814	3.46935	4.76841	7.04416	9.27084	10.3843	10.7136	10.5126	10.4872	10.4096	9.33926	8.02186	6.61135	5.13238	4.0541	4.56046	21.2854	24.1296	26.3544	28.0617	29.4093	30.4307	31.1991	31.618	31.5599	31.003	29.9934	28.7007	27.31
WBGene00018636	3.14964	2.86993	2.93035	2.67774	1.6949	0.924659	0.638661	0.518784	0.330307	0.100367	0	0	0	0.270003	0.876596	1.61629	1.91538	1.75997	1.1789	0.679057	0.57552	0.900366	1.39683	1.65923	1.60423	1.7578	2.1641	2.30777	1.55439	0.708821	0.224942	0.214011	0.704915	1.65798	2.83003	3.45562	2.51553	2.2505	1.98757	1.70975	1.40838	1.09788	0.789612	0.513151	0.292051	0.134038	0.0374585	0	2.31e-05
WBGene00000996	19.0786	22.1792	24.8138	25.8395	26.2696	25.3614	24.3741	23.7009	22.7038	21.8745	21.7651	21.1834	18.2847	15.313	14.0932	12.6315	10.6633	9.59419	9.39757	10.5242	12.2877	14.0024	14.7299	14.3887	13.9256	13.3594	12.3469	10.9084	8.70139	6.78394	6.33576	6.97303	8.63097	11.2095	14.1302	16.5151	56.8496	72.2533	87.9623	102.598	115.338	125.134	131.417	134.46	134.875	133.244	129.877	124.537	117.265
WBGene00018637	36.4647	47.2692	77.577	137.776	212.461	273.047	307.004	318.259	312.652	297.151	276.978	251.62	215.007	167.274	117.076	77.874	60.0429	58.3663	67.1962	82.4214	97.0677	105.418	107.45	106.376	105.212	105.226	103.503	95.2327	80.384	67.7896	60.5625	56.9457	52.9002	46.2381	39.7068	36.0178	6.0091	5.82452	5.64948	5.42728	5.22366	5.07601	4.96166	4.86344	4.7296	4.51617	4.19103	3.75658	3.31886
WBGene00018638	7.74309	8.90522	7.65332	6.73676	6.74098	6.24727	6.66718	7.89451	8.14372	7.31069	6.47489	6.06801	5.57762	4.59092	4.4963	5.71479	6.32547	6.10175	5.39672	4.23714	2.98626	2.45931	3.32237	5.17757	7.47686	10.0579	10.6727	9.22184	7.64812	7.12919	8.08201	9.42489	9.43979	7.66995	6.29181	6.30594	17.9753	16.1288	14.3798	12.7308	11.2733	10.1115	9.23508	8.57128	8.14151	7.96374	8.01244	8.21909	8.5229
WBGene00302976	0.145719	0.394392	0.590798	0.408848	0.348049	0.333331	0.225251	0.115408	0.0396365	0.0001264	0	0	0	0	0	0.0003553	0.0004937	0.0003123	0.0001234	1.9e-06	0	0	0	5.21e-05	0.0002721	0.000632	0.0010655	0.0013056	0.0006439	0	0	0	0	0	0	0.0082854	0.333175	0.329898	0.347889	0.373933	0.388703	0.394749	0.397351	0.386426	0.357789	0.31804	0.274781	0.234209	0.19658
WBGene00018635	4.14328	6.14425	10.1019	13.184	13.7263	13.6757	13.5167	12.8527	11.5963	10.4915	10.5728	12.1249	13.9499	14.2088	12.61	10.3121	8.73569	7.53446	6.53156	6.80527	8.17851	8.82126	7.92342	6.08368	4.04398	2.52845	2.12856	2.87749	4.40576	5.58338	5.99012	6.02969	5.33084	3.98864	3.35052	3.5816	18.0609	18.207	18.1225	17.859	17.5148	17.0667	16.5365	15.965	15.3141	14.5949	13.9545	13.4928	13.2263
WBGene00002074	27.4237	34.852	40.051	40.6672	36.8955	32.9608	30.2419	28.3358	27.5275	26.735	25.3721	24.9186	25.7159	26.4199	25.577	22.8294	22.5045	22.9077	20.3167	16.7255	16.4045	20.5977	25.9898	28.1411	25.6235	21.4122	18.7384	18.692	21.0601	23.1978	23.6435	23.7081	22.9133	20.8609	19.0572	21.0275	106.522	95.8269	86.6782	79.4011	73.9784	70.0339	67.2165	65.2283	63.7039	62.293	60.8188	59.2255	57.6653
WBGene00043068	0	0.0189512	0.125553	0.226849	0.165173	0.0795375	0.0222319	0	0	0	0	0	0	0	0	0	0	0.044826	0.250294	0.611638	1.03131	1.15507	0.882642	0.495605	0.206783	0.0425205	0	0	0	0	0	0.0002395	0	0	0	0	2.38264	3.49906	4.56568	5.41648	6.01202	6.42692	6.72824	6.89142	6.87087	6.58384	6.06712	5.43929	4.76657
WBGene00017995	1.56884	0.73674	0.136866	0.11596	0.331335	0.325827	0.206868	0.0863795	0	0	0	0.0012224	0.154181	0.424797	0.758803	0.852517	0.759928	0.848655	0.867099	0.58081	0.271186	0.065015	0	0.0583044	0.245149	0.52499	0.797573	0.806411	0.691424	0.87403	1.38715	1.87082	2.06333	1.94142	1.83314	1.78528	3.18514	4.58848	5.81634	6.58673	6.91645	6.94982	6.77166	6.392	5.84049	5.20484	4.5809	4.02244	3.51799
WBGene00017991	4.56023	6.59514	9.29813	11.8781	12.9062	11.9668	10.2165	10.1955	10.9522	12.0329	13.7971	16.2487	19.1608	20.4374	17.4139	12.1929	8.61341	8.93297	13.2568	19.9444	23.6736	21.6646	17.2182	14.32	15.0249	18.847	23.8414	25.3678	20.5839	13.2934	7.35005	3.77319	2.52328	2.99318	3.75288	3.86642	7.42479	13.4707	23.7645	39.8743	63.1486	93.8119	130.683	171.128	211.745	248.255	275.58	288.75	285.062
WBGene00017992	2.66655	4.03972	6.49573	6.91243	5.33992	4.91482	6.62862	9.46972	11.333	10.7456	8.20896	5.91919	4.80391	4.15494	3.13304	2.56054	2.19059	1.45528	0.758221	0.553164	0.939273	1.80451	2.51736	2.71662	2.70484	2.80175	2.49491	1.64917	0.906651	0.476088	0.391133	0.555106	0.779419	1.01573	1.5076	2.18016	6.26446	5.51558	4.92064	4.35461	3.79374	3.28532	2.84361	2.48049	2.24272	2.13036	2.113	2.2131	2.4867
WBGene00017990	10.4017	14.519	16.0695	16.5925	18.7752	23.3453	31.3064	39.3693	42.2004	40.6339	37.8941	33.9704	29.3771	24.566	20.2334	16.6461	13.7415	10.787	9.5564	10.1818	10.5613	10.3756	10.3479	10.3777	10.1535	9.41289	7.72768	5.65765	4.07076	2.67298	1.45038	0.55557	0.137976	0.456068	2.02616	5.40607	33.7918	35.4813	37.046	38.0436	38.3778	38.0337	36.9876	35.2836	33.0443	30.3995	27.6146	24.9806	22.6717
WBGene00017993	31.5029	38.6221	46.5923	52.1441	57.108	61.4439	66.2331	70.3809	70.5841	66.9476	63.0362	61.8171	61.3641	57.1888	49.0922	43.4933	41.5185	39.8717	38.8321	36.6837	32.8337	29.2962	27.5394	27.9408	28.6323	26.4892	22.6126	19.0324	16.8456	16.5441	17.8914	20.38	22.6981	24.2608	26.2261	28.4869	138.857	116.035	96.6446	81.2285	69.8443	61.7544	56.019	51.7827	48.5462	46.0665	44.1072	42.8402	42.545
WBGene00017989	26.8423	23.7965	16.8053	11.0534	8.34669	7.72216	8.73368	9.81505	10.675	11.1718	11.3924	11.8332	12.0026	11.2862	9.84768	8.47035	6.94433	5.43659	4.95638	5.96726	8.05787	9.92907	9.54093	6.99816	4.42624	3.18942	3.26798	4.34208	6.2904	8.78343	10.1055	10.637	11.5191	13.9824	18.9823	24.9243	43.6206	33.7945	25.5198	19.2633	14.8435	11.9785	10.4446	10.0322	10.5113	11.5968	13.0166	14.4995	15.8575
WBGene00018468	2.19263	1.87155	1.53383	1.0569	0.996496	0.660408	0.210835	0	0	0.419118	1.56537	3.39096	5.52016	6.5361	5.58621	3.65997	2.35213	1.73907	1.10839	0.499462	0.101347	0	0	0	0	0.203398	0.727117	1.48657	2.16326	2.5125	2.44408	2.14256	2.07631	2.48249	2.93039	2.77066	3.25787	3.47296	4.01883	4.83183	5.79709	6.76595	7.56257	8.03704	8.13242	7.83749	7.19126	6.33397	5.45144
WBGene00018470	0.636488	0.459533	0.566577	1.6071	2.74534	2.98446	2.48794	2.10042	1.77517	1.3637	0.935368	0.660183	0.410936	0.386685	0.906816	1.99061	2.74479	2.07758	1.39075	1.65579	3.00296	4.98229	5.68996	4.42424	2.46952	0.964862	0.195613	0.124089	0.614647	1.39785	1.87238	1.5999	1.01865	0.610186	0.483276	0.585571	2.64483	0.636997	0	0	0	0	0.353899	0.767566	1.12245	1.40038	1.60707	1.77918	1.92386
WBGene00018471	0	0	0	0	0	0	0	0	0	0	0	0	0	0	0	0	0	0	0	0	0	0	0	0	0	0	0	0	0	0	0	0	0	0	0	0	0.0585949	0.040309	0.0241372	0.0120172	0.0037291	0	0	0	0	0	0	0	0
WBGene00004046	74.4509	131.237	206.041	257.295	280.05	284.325	281.158	276.123	273.816	277.806	288.748	301.981	306.363	302.858	300.193	294.811	280.821	268.611	262.69	258.091	255.423	252.906	247.849	241.461	235.869	231.823	230.454	235.537	241.316	236.733	217.386	180.36	134.689	91.9285	62.2167	53.4398	235.465	249.012	259.548	265.854	269.056	270.015	269.505	267.914	265.328	261.51	256.678	251.413	246.124
WBGene00000190	3.00763	2.2894	1.86286	1.9277	1.38014	0.659381	0.176348	0	0	0	0	0	0.0458288	0.22505	0.483165	0.660906	0.466049	0.190511	0.0226766	0	0.0763566	0.278729	0.563602	0.741371	0.634445	0.457188	0.605827	1.34524	2.61422	3.56011	3.65177	3.82764	4.16035	4.3802	4.19559	3.77415	0.42595	0.50795	0.599348	0.687149	0.745388	0.785887	0.827339	0.8727	0.923901	0.976502	0.999201	0.946662	0.851772
WBGene00018472	0.0198424	0.143989	0.38852	0.414132	0.317066	0.30962	0.299603	0.211757	0.112227	0.0433235	0.005423	0	0	0	0	0	0	0.0529004	0.174638	0.348419	0.454309	0.383037	0.223678	0.0841946	0	0	0	0	0.138659	0.489467	0.990662	1.43225	1.44995	0.952147	0.430511	0.105455	0.745612	0.697113	0.607598	0.543864	0.539725	0.599396	0.717105	0.879783	1.05882	1.19858	1.2239	1.11095	0.91819
WBGene00003758	1.92946	1.5715	1.36125	0.576492	0.0479106	0	0	0	0	0	0	0.0044183	0.0054203	0.0033802	0.0012817	0.0002523	0.0003146	0.0010798	0.0018015	0.0009996	0	0	0	0	0	0	0.0842141	0.329721	0.701926	0.996109	1.08276	1.30736	1.82046	2.49416	2.79051	2.4873	6.27589	6.6849	5.88572	4.69863	3.5671	2.64414	1.96606	1.51034	1.25354	1.14983	1.12187	1.09199	1.00588
WBGene00001975	5.2458	8.73109	12.0975	12.6746	12.2217	13.9142	16.4288	17.5036	17.3961	17.1741	16.9078	15.7003	14.4059	13.4802	10.7501	6.85333	4.07462	2.89203	3.36565	4.21978	4.19928	3.90115	3.63107	3.08751	2.54739	2.44911	2.44641	2.40694	2.32888	2.36017	2.60248	2.40365	1.81603	1.20015	1.16846	2.45969	14.8982	13.9262	12.8611	11.6514	10.3807	9.14344	8.08413	7.29688	6.77307	6.4527	6.28159	6.16792	5.96787
WBGene00001584	6.40628	6.73741	7.11232	8.19348	11.7791	15.6949	16.631	15.0817	13.4332	12.4325	11.2397	9.2012	7.71818	7.36044	7.61389	7.23403	6.52119	5.48906	4.63637	4.61961	5.63288	7.25222	7.78928	6.69125	5.21688	4.13005	3.31209	2.75743	2.63173	2.66337	2.72166	2.58212	2.70089	3.54226	5.01753	6.17993	17.9342	16.6386	15.7489	15.0978	14.3865	13.5582	12.6815	11.8661	11.2306	10.7853	10.5405	10.5223	10.7948
WBGene00018473	0.254953	0.145745	0.224549	0.64344	1.12261	1.15623	0.990093	0.994508	1.16456	1.24869	1.03886	0.640971	0.309609	0.192376	0.314582	0.563305	0.649305	0.60498	0.623846	0.856113	1.10316	0.996462	0.628537	0.291056	0.0645042	0	0	0	0.142994	0.400814	0.682164	0.74914	0.609162	0.384746	0.261363	0.252092	12.2414	12.5302	12.1723	11.4498	10.5357	9.52763	8.45384	7.39656	6.45093	5.61021	4.83595	4.12066	3.44165
WBGene00015619	7.38825	9.20336	9.44586	8.35449	6.91313	5.56416	4.34753	4.44176	6.4325	10.9107	17.5181	24.3828	29.8792	27.9077	18.2263	8.98039	3.3283	0.974409	1.05114	3.26416	6.96713	10.5955	11.9213	11.084	9.96522	9.09644	7.99582	7.81929	10.4857	15.8465	19.8408	18.9808	14.6473	9.51133	6.2631	5.89285	9.09928	8.32345	7.77192	7.54912	7.53414	7.51022	7.36333	7.04707	6.67526	6.43654	6.45002	6.72136	7.09837
WBGene00015620	0	0.115403	0.384008	0.54154	0.802504	1.56705	2.69578	4.59506	7.44802	9.92102	10.0814	7.47274	4.31165	1.77074	0.297526	0	0	0	0.268021	0.655859	0.896581	0.814775	0.633356	0.593928	0.705246	0.811345	0.706963	0.606311	0.729679	0.927442	0.82488	0.550185	0.266236	0.0712535	0	0	0.62006	0.751221	1.01277	1.44296	2.00698	2.59216	3.04683	3.13844	2.88358	2.49308	2.12334	1.8495	1.70642
WBGene00002173	0.817295	1.31286	1.48765	1.64128	1.26918	1.00209	1.17529	1.55182	1.50719	1.04084	0.54992	0.20936	0.0303999	0	0	0	0	0.0147384	0.174009	0.490101	0.900279	1.30954	1.58117	1.49139	1.05343	0.801514	0.931652	1.36931	1.63796	1.26815	0.724648	0.282104	0.0050806	0	0.0071531	0.31015	9.72698	8.92059	8.36694	8.0394	7.89843	7.8638	7.81674	7.58068	7.13885	6.65583	6.30086	6.1097	6.00333
WBGene00001456	0.32819	0.721382	1.15636	0.93107	0.390555	0.0055192	0	0	0	0.491111	1.38248	2.5925	3.70862	3.53858	2.18673	1.29505	0.976054	0.54054	0.205637	0.114079	0.258469	0.582389	0.876156	0.889815	0.595954	0.292861	0.0847695	0	0	0.023037	0.147042	0.329758	0.526144	0.623066	0.462361	0.273746	0.447249	0.39485	0.349485	0.305674	0.268888	0.249976	0.255822	0.284177	0.324843	0.359236	0.362267	0.339927	0.313233
WBGene00017996	8.53148	9.49729	11.1526	12.195	12.1939	10.4707	8.27142	7.10878	7.4032	8.38428	8.82761	8.37755	7.70369	7.15473	7.03159	6.83515	6.30842	6.01646	6.55232	6.43252	5.42681	4.66711	4.56196	5.14075	5.97946	6.16593	6.07291	5.77751	6.10967	6.16759	4.86011	3.80452	3.58909	4.27466	5.54777	6.99121	31.8067	32.645	32.8785	32.3521	31.2673	29.8336	28.3094	26.8412	25.4503	24.0545	22.5748	21.1514	19.9203
WBGene00017997	11.5053	11.9631	11.9514	11.0609	8.93216	7.25658	6.97464	7.36753	8.07954	8.72768	8.76334	7.85827	6.58161	5.776	5.86682	6.43474	7.0091	7.45355	6.77713	5.20626	3.94747	3.65885	4.12976	5.05022	6.15684	7.03176	7.41157	7.24215	6.00518	5.13451	5.20397	5.21408	5.32467	6.10082	8.01146	10.2159	22.2455	20.6018	19.0299	17.961	17.5293	17.5933	17.9009	18.1283	18.1024	17.8772	17.6126	17.3865	17.251
WBGene00017999	20.2762	32.4657	45.9535	53.0313	53.5771	51.3797	50.1574	52.3687	57.0083	59.8658	57.979	52.9457	47.0937	40.5355	33.4484	26.0499	19.784	16.4622	15.1239	15.9135	19.037	23.5392	26.9552	27.555	25.2393	21.7698	19.753	20.6705	22.9193	22.3781	19.4374	16.3169	13.6604	11.6252	10.6378	12.9978	47.3648	48.1706	48.4569	48.21	47.544	46.4299	44.78	42.5706	40.0471	37.5317	35.2902	33.3697	31.6827
WBGene00023487	35.2193	35.0157	33.6077	28.3527	23.2933	21.0412	20.8976	21.5472	22.1139	23.6386	26.8391	30.0151	31.5367	29.2007	21.9194	15.4343	13.0798	13.0387	14.3336	16.8498	18.9843	18.5924	17.4485	17.451	17.575	16.8135	16.6787	18.1066	19.4068	18.9669	20.2764	23.9557	27.4631	29.4069	31.729	34.3719	50.0868	46.0683	41.8828	37.9682	34.7449	32.3338	30.7565	29.9366	29.645	29.5683	29.4067	29.029	28.425
WBGene00003607	0.807244	0.879383	1.17139	0.863312	0.326609	0.0152425	0	0	0	0	0	0.142598	0.444313	0.877158	1.24124	1.20596	1.29679	1.39619	1.11353	0.633418	0.308511	0.263138	0.500822	0.919115	1.25631	1.10209	0.649691	0.240573	0.0021385	0	0	0.104478	0.354975	0.680478	0.953935	0.920362	0.512861	0.454524	0.367963	0.268095	0.179345	0.111426	0.0662761	0.0416712	0.033255	0.0352872	0.0409152	0.0444765	0.049988
WBGene00017998	1.09214	3.70063	7.33251	9.85147	10.2074	11.247	14.1053	18.0142	21.0436	21.3217	18.5154	14.8437	13.7843	16.1025	18.4132	18.6522	18.6544	19.7025	19.8078	19.2369	16.3485	11.4708	7.30798	5.54457	6.10013	7.94494	10.4423	12.8553	15.913	18.3355	17.898	14.3532	9.37363	4.71727	1.44805	0.23629	3.34344	0	0	0	0	0	30.1335	89.4731	183.128	315.955	488.549	693.074	908.585
WBGene00016846	1.02877	2.84814	5.17762	6.10417	5.11861	3.92585	3.33583	2.65418	2.06558	1.74251	1.62596	1.71116	1.88238	1.60847	1.06135	0.629121	0.190595	0	0	0	0.0787873	1.52667	4.23486	7.99287	11.2561	10.7868	6.96839	2.97535	0.544663	0	0	0	0.406276	0.57321	0.510026	0.426854	3.60033	3.21285	2.84492	2.55189	2.26974	1.9813	1.69026	1.41016	1.14568	0.900246	0.686623	0.517561	0.398143
WBGene00016845	0	0	0	0.0007945	0.0021894	0.0024176	0	0	0	0	0	0	0	0.257885	0.799059	1.46095	1.46505	0.834102	0.300843	0.0147579	0	0	0	0	0	0	0.0024493	0.0026808	0.0016741	0.0007342	0.0001652	0	0	0	0	0	0.118953	0.0514577	0.0090821	0	0	0	0.0138754	0.0472336	0.089617	0.137511	0.184408	0.218506	0.222371
WBGene00016844	18.1659	18.5995	18.471	23.9196	32.0073	33.1524	26.6991	19.3783	14.9843	14.5646	16.8021	19.0768	20.4911	21.5414	20.5391	16.3776	13.1624	11.2834	10.099	9.92593	10.1222	11.179	13.3692	15.4651	16.2869	15.6828	13.2951	10.671	8.93877	7.9655	7.65856	7.74261	8.5717	10.478	13.2244	15.9042	45.3781	45.5413	44.9277	43.8323	42.6017	41.1104	39.1368	36.7099	34.1186	31.7046	29.7167	28.3723	27.7403
WBGene00016842	0	0	0	0	0	0	0	0	0	0	0	0	0	0	0	0	0	0	0	0	0	0	0	0	0	0	0	0	0	0	0	0	0	0	0	0	0.391928	0	0	0	0	0	0	0	0.0437257	0.17468	0.31552	0.463655	0.611563
WBGene00016848	0	0.190629	0.983225	1.70931	1.34451	0.661937	0.145358	0	0	0	0.467324	1.2638	2.2997	3.07852	3.19977	3.16996	2.32151	1.47821	1.05048	1.11546	1.16593	0.85814	0.442771	0.143484	0	0	0.151356	0.433809	0.751876	0.802531	0.586116	0.331631	0.117523	0	0	0	13.8197	13.3631	12.9161	12.4343	12.0007	11.6709	11.4519	11.3542	11.3594	11.3045	11.0324	10.4832	9.78942
WBGene00016700	0.118653	0.209905	0.180324	0.0428055	0	0	0	0	0	0	0.0007196	0.0012694	0.0009731	0.0004881	0.0001411	0	0	0	0	0	0	0	2.22e-05	0.0001088	0.000262	0.0004654	0.0006213	0.0004932	0	0	0	0	0	0	0.0001148	0.0417166	0.156051	0.161036	0.189977	0.198248	0.181058	0.149449	0.117254	0.0952817	0.0906046	0.107401	0.146817	0.205752	0.27527
WBGene00000603	7.43249	7.41362	7.76571	9.19338	13.9528	19.5003	22.7314	22.0452	21.3227	21.7582	20.9956	17.3574	13.3838	12.3406	14.9493	17.3159	15.4326	11.4015	7.33866	5.05478	5.02824	6.55377	7.95005	8.42224	8.93204	11.171	14.242	15.53	13.6812	10.9557	8.69773	6.93722	6.19519	6.73342	7.7114	7.83512	5.01908	1.44148	0.453986	0.752717	1.73388	3.15135	4.85456	6.77963	8.88975	11.0386	13.021	14.795	16.2705
WBGene00016701	0	0	0	0.0020318	0.002338	0.0015146	0.0007109	0.0002008	0	0	0	0	0	0	0	4.1e-06	0.0006519	0.0019721	0.0035505	0.0035958	0	0	0	0	0	0	0.0179421	0.34368	0.934331	1.6127	1.77719	1.35824	0.757905	0.318854	0.0680179	0	0.0793071	0.107115	0.116267	0.106677	0.0866457	0.0640941	0.0432543	0.0260231	0.0129633	0.0038265	0	0	0
WBGene00016702	0.197006	0.0377586	0	0	0	0	0.000421	0.0009314	0.0008281	0.0005347	0.0002651	9e-05	4.7e-06	0	0	0	0	0	6.64e-05	0.0002212	0.0004578	0.0006899	0.0006667	0	0	0	0	0	0	0.0130334	0.0889402	0.231949	0.43782	0.653577	0.713243	0.47194	0.224795	0.228853	0.263149	0.311392	0.35207	0.370181	0.365283	0.328329	0.271367	0.214452	0.169203	0.139398	0.122133
WBGene00016698	0	0.0009206	0.0004945	0.0002204	0.0005824	0.0011106	0.0008369	0	0	0	0	0	0	0.0127295	0.151172	0.388934	0.581404	0.457029	0.28021	0.242163	0.361039	0.555635	0.621602	0.569625	0.611718	0.816236	1.07455	1.01969	0.613003	0.254186	0.0431549	0	0	0	0	0	0.266893	0.312843	0.329852	0.313092	0.26549	0.206134	0.151627	0.11107	0.0889114	0.0861624	0.100892	0.127802	0.1577
WBGene00016703	0.0025095	0	0	0.0002389	0	0	0	0	0	6.83e-05	0.137375	0.400205	0.784956	1.16434	1.11695	0.588932	0.169238	0	0	0	0	0	0	0	0	0	0	0	0.0946358	0.336124	0.692589	1.03127	1.07556	0.738335	0.361865	0.11152	0.458417	0.282508	0.168564	0.117409	0.114663	0.137874	0.159142	0.153126	0.125774	0.0944096	0.0716624	0.0669431	0.0866424
WBGene00001827	10.6466	12.1226	12.1973	10.6208	9.47792	9.71103	9.72267	9.67905	9.57687	9.12466	8.43138	8.111	8.55905	9.33113	8.8761	7.33308	5.94486	5.0793	4.97393	4.824	4.25848	3.35642	2.45159	1.88711	1.89756	2.5852	3.68949	4.78677	5.78477	5.96722	5.72343	4.77301	3.93301	4.14534	5.79846	8.36798	25.9489	23.2691	20.6327	18.2833	16.3145	14.7625	13.6233	12.8117	12.3231	12.1658	12.2865	12.5931	13.0177
WBGene00016374	20.6216	25.8142	30.1156	31.9242	32.7303	32.8007	33.8203	35.3321	35.229	33.1381	30.6394	29.28	28.2306	27.893	26.9928	24.8578	22.3367	19.4035	15.916	14.1773	14.4187	16.8781	19.3175	20.4008	21.4601	22.385	20.5533	15.1416	9.475	5.99418	5.19083	6.30642	8.19661	10.1717	12.6291	16.0696	54.6064	57.6479	60.2121	61.9198	62.7387	62.545	61.2897	59.0442	56.2095	53.3223	50.7817	48.7671	47.3231
WBGene00016373	2.10679	3.27356	4.02276	3.75058	3.21347	2.69708	2.22477	1.69793	1.543	1.94317	2.54554	2.67938	2.03052	1.23932	0.773824	0.627853	0.763127	1.12332	1.76136	2.22443	2.21507	1.85423	1.25139	0.605318	0.169137	0	0	0	0.151896	0.552457	1.07325	1.41468	1.51039	1.41495	1.28074	1.34917	2.42792	2.62286	2.826	2.9236	2.86608	2.63027	2.30598	1.97884	1.71436	1.54497	1.49113	1.55648	1.69734
WBGene00016375	6.11769	8.29991	7.46115	5.93881	6.35136	8.77162	12.4377	16.5781	18.0274	15.1991	9.86589	5.57732	3.52399	3.34627	3.91329	4.26293	3.62973	3.07816	3.05939	3.75941	5.14959	7.16533	8.3716	7.74415	6.02891	4.61995	3.61961	2.68455	1.95181	1.91353	2.07403	1.88556	1.52585	1.35799	1.80102	3.40238	11.2446	10.6427	10.1395	9.53944	8.80344	8.00532	7.19243	6.4269	5.77124	5.25588	4.87532	4.65237	4.64375
WBGene00016376	1.77235	4.16779	7.48117	8.97897	8.80388	7.98018	7.83955	8.44684	8.35207	7.38128	6.47255	6.45862	7.85645	9.40478	8.20363	5.10907	2.36463	0.764438	0.165624	0.415177	1.30429	2.75848	4.71756	7.52737	11.3957	15.003	16.0878	13.2729	8.16646	3.89289	1.38407	0.50326	0.683746	1.19439	1.25585	1.03607	15.4636	14.9225	14.2589	13.4714	12.7466	12.1173	11.6196	11.282	11.0455	10.8804	10.8298	10.9163	11.0527
WBGene00044325	3.8519	4.33559	5.33343	7.92907	10.4831	9.31717	6.99325	5.79343	6.79868	10.0029	13.4852	14.3918	12.7463	9.50497	6.45371	4.63371	3.2972	2.59001	1.83059	1.08627	0.673164	0.72947	1.12134	1.42062	1.33791	1.27214	1.39807	1.50345	1.17626	1.00778	1.40388	2.38188	3.43002	4.05442	4.11322	3.87135	6.26818	6.43162	6.52084	6.51392	6.44465	6.3135	6.06544	5.73685	5.40265	5.11564	4.93205	4.90605	5.03453
WBGene00044326	22.2386	27.7087	33.1816	37.9142	38.8539	36.9507	34.6753	34.198	36.6448	40.3728	42.2761	40.4579	35.5276	29.3059	22.8147	17.7815	14.8479	13.9957	14.462	15.989	17.4531	17.9377	18.9974	21.8852	25.724	28.131	26.2632	20.2291	13.3731	9.40848	8.43183	9.36944	10.9586	12.7352	15.6765	19.0011	41.8764	41.4873	40.7036	39.6453	38.7035	37.8536	37.068	36.1456	34.8079	33.0353	31.0064	28.8366	26.7536
WBGene00016378	5.37685	7.48128	10.3193	9.76321	6.153	3.20079	2.07919	2.64872	4.54291	6.8386	8.32785	8.24717	6.95915	6.1993	7.14955	8.70151	9.16809	9.56529	10.2924	10.2049	8.98006	6.68042	4.43685	3.57141	4.44123	6.45664	8.78989	10.1876	10.3854	9.51989	8.16634	6.29752	4.45947	3.30312	3.23176	4.16539	29.7964	29.1762	28.146	26.7598	25.4115	24.2606	23.334	22.605	22.132	21.8293	21.5302	21.2158	20.7844
WBGene00004703	107.057	133.726	144.843	145.495	152.671	159.212	160.291	155.56	146.861	138.966	136.357	138.692	140.039	136.718	127.278	112.187	97.3176	83.1005	67.842	57.8359	53.3137	51.9596	51.3207	51.382	52.9954	54.5741	55.461	56.0575	54.163	52.7057	53.0754	50.8208	46.8033	45.5325	54.8821	76.9273	386.034	392.91	390.65	379.056	360.435	336.257	308.408	278.615	248.267	218.257	189.762	164.307	143.055
WBGene00016379	0	0.175442	0.935779	1.83399	2.01673	1.74469	1.31429	0.765645	0.322474	0.06674	0	0	0	0	0	0.0016842	0.0038498	0.0031228	0	0	0	0	0	0	0.0486035	0.253112	0.60147	1.0298	1.22164	1.09463	1.009	0.955513	0.827924	0.602797	0.397116	0.14195	1.948	1.88248	1.86882	1.91333	1.98526	2.05044	2.09822	2.07676	1.96702	1.82814	1.7397	1.74371	1.84547
WBGene00016380	3.98812	4.67714	6.54888	6.42187	5.96678	6.42488	7.04895	7.33746	7.30615	6.57733	5.42762	5.48632	7.9282	12.3256	15.8281	16.5852	14.521	11.5641	8.55848	5.90873	4.34475	3.30198	3.1944	5.0902	9.06465	14.105	18.6558	20.5773	18.7997	15.6177	12.864	9.78183	7.05376	5.56669	5.36326	4.92823	98.2073	125.089	150.361	171.602	189.563	206.681	225.626	249.303	280.437	320.316	368.476	423.135	482.031
WBGene00016381	2.53872	2.3411	3.24166	4.58167	6.27507	6.31882	4.56836	2.65135	1.3255	0.817182	0.946139	1.33045	1.79095	2.28069	2.33024	1.64285	1.08479	0.731058	0.404963	0.449764	1.03282	2.11327	3.29812	3.71575	2.8476	1.56614	0.558549	0.0717852	0.0928662	0.54369	1.26116	1.86352	2.13984	2.18396	2.50059	2.84709	6.73811	5.33287	4.12752	3.18264	2.48885	1.96741	1.59034	1.34828	1.22505	1.22972	1.3692	1.6763	2.19914
WBGene00002221	0.0210791	0.0550136	0.0796693	0.0400782	0.0073231	0	0	0	0	0	0	0.0001507	0.0002861	0.0002033	8.84e-05	1.66e-05	0	0	0	0	0	0	0	1.11e-05	4.13e-05	9.09e-05	0.0001496	0.0001783	7.62e-05	0	0	0	0	0	0	0.0018392	0.415069	0.198477	0.0492919	0	0	0	0	0	0	0	0.0080276	0.0728201	0.157894
WBGene00016370	0.0026434	0.0430072	0.110922	0.112842	0.0571302	0.0162233	0	0	0	0	0	0	0	0.0002164	0.000188	8.91e-05	2.08e-05	0	0	0	0	0	0	0	0	2.83e-05	9.88e-05	0.0002072	0.0003075	0.0002363	0	0	0	0	0	0	0.0635309	0.0319798	0.001641	0	0	0	0	0	0.0171918	0.120816	0.280777	0.503146	0.800893
WBGene00016383	10.477	11.6666	10.2691	9.22643	9.49488	9.44654	9.25557	9.57692	10.1064	10.2064	9.74511	9.53661	9.97509	10.1314	9.02942	7.18459	5.67595	4.93965	4.69505	4.86763	4.69524	3.81261	3.00072	2.86884	3.06429	2.90073	2.62459	2.88407	3.99845	6.35266	9.42268	11.1701	10.4782	8.01889	7.08444	8.28335	18.9409	18.5755	17.9483	16.9796	15.6946	14.2039	12.6606	11.1703	9.8183	8.64248	7.67153	6.96119	6.46335
WBGene00016384	22.1543	30.7159	37.4185	38.5671	36.5788	37.5311	39.5314	40.2481	39.707	38.4064	36.9414	35.7824	34.3219	31.3774	26.6634	20.3966	15.6899	13.9134	14.5579	16.7408	20.5237	25.784	31.0418	32.1988	27.1228	20.8475	16.4096	14.4352	14.328	15.0621	15.274	14.6411	13.5311	12.4921	12.4617	15.4143	46.7289	45.7691	43.6653	41.0739	38.4786	35.7357	32.6297	29.1552	25.5713	22.1451	19.0638	16.4552	14.3148
WBGene00004363	31.2696	24.6663	22.9638	21.8298	17.4504	13.8293	14.0785	20.2616	32.0961	45.9873	56.1658	57.4774	49.1033	38.5691	32.3731	30.0321	28.4502	28.8527	33.977	40.9051	46.6425	49.4262	47.8729	42.7327	36.5057	31.5138	26.6756	22.7724	22.5471	25.38	29.7711	34.4882	39.713	44.5706	45.3933	39.9735	25.1734	27.9464	30.0618	31.2544	31.4301	30.5334	28.6554	26.0217	22.8545	19.3227	15.5889	12.0244	9.02938
WBGene00020497	4.95963	6.57341	8.18462	7.36592	5.03228	2.67794	0.962069	0.0563108	0	0.187335	0.900786	1.78147	2.69189	3.57501	3.74901	3.04446	2.35864	2.69879	3.96064	5.43099	5.85877	5.12637	4.04509	3.08817	2.57266	3.11924	4.7311	6.34877	6.97228	6.95123	5.25027	3.03437	1.32116	0.730989	1.35887	3.05796	97.3938	49.4543	17.6338	0	0	0	0	0	0	0	0	0.769824	1.93452
WBGene00015509	6.65898	12.7304	22.6245	33.9311	44.1607	53.5549	64.1492	75.4697	87.9588	95.8906	93.705	84.1874	72.497	58.7191	43.16	29.1426	18.311	12.542	11.5952	10.9432	9.09912	7.16876	5.70979	5.02597	4.71714	3.93457	3.05939	2.58718	2.61924	3.27577	4.8014	6.46137	7.27116	6.70508	5.34672	4.61323	6.07708	4.88917	3.79155	2.95112	2.41312	2.11549	1.99508	1.97144	1.95824	1.87919	1.71274	1.51381	1.32752
WBGene00015508	13.1545	20.9359	28.4565	35.16	39.0522	41.8029	47.6131	55.5062	64.805	71.0378	68.7253	58.0761	46.9212	41.2571	39.0836	35.9844	28.7556	19.3642	13.0821	10.3995	10.0372	10.8085	12.1612	13.9327	15.5363	15.9631	14.1813	10.989	8.41952	7.90167	8.32123	7.90183	6.69281	5.39045	5.13258	7.39685	18.1747	16.4373	15.2834	14.377	13.6799	13.2197	13.0042	13.0552	13.3328	13.741	14.1664	14.5847	15.109
WBGene00015510	33.1639	63.3051	100.458	137.217	171.253	192.774	199.412	194.805	192.503	200.555	215.023	223.668	218.52	205.016	186.354	163.474	143.822	130.392	123.945	121.43	115.133	102.909	91.583	87.1006	87.7051	85.5453	76.5152	62.2659	46.5518	32.4388	21.6797	14.2423	9.36606	6.74291	7.75682	15.6655	293.901	356.837	415.661	462.834	495.504	512.76	515.015	503.476	480.33	448.719	411.845	372.105	332.2
WBGene00015511	0.917657	0.95891	0.908588	0.849871	0.770381	0.527825	0.261341	0.133439	0.195107	0.452717	0.851442	1.2119	1.24146	1.3175	1.85287	2.50416	2.95202	2.88287	2.22928	1.51835	0.822433	0.284808	0.0006355	0	0	0.0333877	0.17219	0.301602	0.311639	0.240055	0.240694	0.377919	0.654975	0.985578	1.14489	1.05251	0.265263	0.349817	0.422159	0.480528	0.527537	0.540158	0.48732	0.389426	0.280429	0.181638	0.10586	0.0592283	0.0435201
WBGene00015507	10.1004	9.40239	9.21735	7.8893	6.65025	6.75456	8.01695	10.5168	13.1923	15.0758	16.5937	19.1086	22.0149	24.0088	24.0734	20.0915	13.308	8.67692	6.91108	6.91559	7.48134	7.83391	7.80663	7.30587	6.48036	6.4047	7.13923	7.45673	7.10191	7.10618	7.67571	7.75432	7.98702	9.05824	10.5302	11.0514	88.4817	97.3118	98.9304	94.0519	84.9191	73.5998	61.8067	50.7048	41.0217	32.9713	26.4564	21.3167	17.3436
WBGene00001453	2.09488	1.46834	0.967543	0.79624	1.29595	1.50919	1.22811	1.00216	1.06072	1.27362	1.40551	1.48375	1.87689	2.54052	2.67836	1.74523	1.07027	1.38433	2.79351	4.80606	6.63916	8.29602	8.08181	5.68258	3.04314	1.33228	0.784294	1.18366	1.96088	2.68663	2.89961	2.59747	2.38857	2.6735	3.05653	2.83463	3.21482	2.80942	2.65769	2.62912	2.60807	2.5335	2.3757	2.13457	1.85649	1.58398	1.37082	1.2502	1.20497
WBGene00016957	1.58704	1.29384	0.874571	0.369067	0.0785724	0.14146	0.530378	1.14153	1.6275	1.59759	1.07144	0.553923	0.185951	0	0	0	0	0.391508	1.73118	3.91685	6.05732	6.21493	4.54623	2.74839	1.59064	0.972659	0.49807	0.133977	0	0	0	0.209595	0.634093	1.22425	1.78534	1.86734	0.573126	0.529024	0.472311	0.421583	0.373186	0.335847	0.334523	0.382527	0.482954	0.627113	0.790447	0.925688	0.995542
WBGene00016958	0	0	0.0265247	0.401177	0.871291	0.874979	0.584289	0.296425	0.0990911	0	0	0	0	0	0.0045355	0.0064865	0	0	0	0	0	0.106068	0.777157	1.97693	3.61199	5.04462	4.63292	2.87234	1.4213	0.604464	0.133524	0	0	0	0	0	0.379037	0.397207	0.457323	0.504073	0.503465	0.481915	0.473873	0.496835	0.553768	0.632515	0.706777	0.746209	0.71148
WBGene00016793	14.1567	20.3024	28.2306	35.0732	35.0961	32.3673	30.4768	29.9879	28.7157	26.3468	23.9746	22.0162	20.9603	20.9959	21.0522	20.1353	19.9973	19.533	18.8864	17.7983	16.9436	15.995	14.7147	13.7974	14.2066	16.4032	19.0031	19.6866	18.2721	15.9702	13.5249	10.7777	8.47631	7.49526	8.24518	10.4373	35.7613	35.16	34.4926	33.7759	33.1878	32.5872	31.8044	30.9234	30.047	29.1872	28.3454	27.5235	26.7899
WBGene00016792	11.7979	11.3638	11.0978	9.91447	9.10558	9.67611	9.91295	8.32554	6.14944	4.89317	5.22761	6.82269	9.15537	11.6308	12.6911	10.6395	8.09396	7.03114	7.30162	8.62181	9.99654	10.6976	11.3977	12.8575	14.6022	14.8455	14.4432	14.9555	16.5145	19.7353	23.0004	24.411	23.174	19.7612	16.4398	13.7453	26.7331	27.3252	27.539	27.3066	26.7686	25.8669	24.6725	23.3192	21.8272	20.2123	18.6711	17.4208	16.558
WBGene00016794	12.5412	13.0199	13.9929	15.7482	16.2047	16.0571	16.0394	16.063	16.11	16.9296	19.0378	21.5217	22.4843	21.449	19.1866	16.4377	13.0157	10.7995	10.5789	12.1309	15.2155	18.1936	18.8752	17.2675	15.0672	13.1627	11.7806	11.5362	13.1411	15.6976	17.4617	17.2095	15.9946	14.8821	13.8366	12.9647	29.3312	31.9144	35.0826	38.8926	43.3663	48.3085	53.5652	59.0059	64.4362	69.5123	73.8265	76.9346	78.3386
WBGene00003827	15.0977	19.4647	21.9292	21.3245	21.9196	21.887	20.0961	17.7629	16.23	15.35	15.0827	16.1965	16.7827	14.7772	12.162	12.3137	14.5542	15.434	14.4001	12.2139	10.957	12.4659	16.206	19.6446	20.3787	18.3545	16.7675	17.8269	20.5198	21.9782	19.7239	15.8018	12.3847	10.8542	11.1178	12.3914	41.7537	41.0902	40.555	39.8869	38.9472	37.6088	35.8781	33.8719	31.872	30.0352	28.3729	26.9406	25.7736
WBGene00016791	4.40131	6.8843	9.58683	9.59999	7.93058	7.53532	9.30124	12.8594	15.4046	14.7921	11.8838	9.72591	8.49235	7.89261	8.43139	8.90745	7.27024	4.83387	2.95242	2.20199	2.50251	3.11263	3.28997	2.79431	1.73788	0.82873	0.90998	2.57076	5.99544	10.7809	14.7684	14.3345	10.7146	6.46382	3.79088	3.07103	4.65365	4.46019	4.3141	4.21392	4.16079	4.17175	4.25265	4.33883	4.35118	4.246	4.02994	3.74186	3.42829
WBGene00002080	9.63368	8.89035	10.4344	14.9757	19.2272	20.2379	20.0608	19.044	17.7071	16.8741	16.9146	17.9141	20.4893	24.0084	25.5668	24.0033	21.8054	20.3309	19.7486	20.6468	22.107	23.0961	22.1891	19.3996	15.9226	13.0613	11.1652	10.0451	7.86991	5.73722	5.09558	5.68473	7.14674	9.06332	10.7451	11.0223	39.3862	37.3092	35.3497	33.8347	32.9178	32.5485	32.6516	33.1771	34.1877	35.7021	37.5202	39.266	40.6866
WBGene00219436	0.604737	0.806418	1.4551	1.38068	1.24475	2.31286	4.66106	7.26694	8.61436	8.92611	8.97139	8.55363	8.02759	7.74454	7.60936	7.34337	5.79533	3.36699	1.48304	0.341824	0	0.022446	0.626787	1.53615	2.60522	3.93022	5.30214	5.81009	4.81826	3.76208	3.2531	2.64249	1.99638	1.52623	1.2252	0.896033	0	0	0	0	0	0	2.74966	9.47776	20.3567	36.0761	56.9219	82.4802	111.382
WBGene00016790	59.2834	66.9603	59.2666	42.823	33.4992	29.3906	29.6236	31.8195	34.9114	38.3655	41.3109	43.1591	45.2618	47.4428	45.1877	38.532	31.3333	28.9254	30.9431	35.423	41.1662	46.7708	50.5696	52.1557	51.8785	49.4237	43.8798	37.9602	33.6669	28.9093	25.0846	22.7061	22.4519	25.5304	33.5776	45.8972	121.422	109.656	97.3627	86.1326	77.295	71.0431	67.0183	64.6767	63.4972	63.2417	63.7463	64.7986	66.3016
WBGene00004471	1986.65	2201.52	2270.4	2168.42	2052.95	1969.15	1905.03	1845.1	1808.57	1810.81	1832.04	1823.28	1761.49	1661.47	1544.31	1443.98	1384.88	1381.96	1411.99	1443.89	1473.21	1503.41	1525.37	1532.79	1532.92	1548.39	1577.23	1596.48	1601.14	1608.39	1593.11	1532.01	1472.27	1470.85	1564.63	1752.37	4967.79	4865.11	4712.47	4534.09	4354.89	4175.24	3991.78	3801.77	3607.55	3414.31	3228.26	3055.93	2905.08
WBGene00016795	0	0	0.195149	0.735731	1.19192	1.40753	1.09507	0.636678	0.273219	0.0573884	0	0	0	0	0	0.0017443	0.0016257	0	0	0	0	0	0.0783493	0.235797	0.473331	0.728769	0.774629	0.515244	0.223598	0.0428572	0	0	0	0	0	0	0.261446	0.149032	0.0820117	0.0559862	0.0589456	0.0751519	0.0857095	0.0814832	0.0677004	0.0506515	0.0338776	0.019257	0.0073025
WBGene00001535	0	0	0.0002714	0.0006536	0.0006401	0	0	0	0	0	0	0	0.0627037	0.194898	0.377595	0.463375	0.32004	0.228475	0.302786	0.47375	0.502028	0.340028	0.158282	0.0455019	0.0319772	0.131876	0.345136	0.621354	0.755475	0.581815	0.343203	0.157398	0.0425453	0	0	0	0.351296	0.364572	0.327017	0.264586	0.205139	0.158843	0.126959	0.10508	0.0843506	0.0601265	0.0357837	0.0145645	0
WBGene00000242	0.0016114	0.0013942	0.0008169	4.19e-05	0	0	0	0	0	0	0.133007	0.38913	0.764885	1.13701	1.09595	0.614761	0.31976	0.327291	0.424285	0.337556	0.189636	0.121785	0.200765	0.437461	0.784556	1.07204	0.9404	0.528488	0.183244	0	0	0	0	0	0	0	0.0226642	0.0187777	0.0134302	0.0084207	0.0043965	0.0014025	0	0	0	0	0	0	0
WBGene00017644	9.05921	9.68442	8.48723	5.75695	4.28641	3.88407	3.81831	3.48571	3.18237	3.18827	3.56676	4.28125	5.05506	5.18552	4.53499	4.09244	3.84682	4.28891	5.01186	5.22802	4.94937	4.4857	3.67602	2.56865	1.74995	2.13082	4.40993	8.8823	14.8243	19.627	21.4019	18.5901	13.6127	9.54466	8.15101	8.45047	22.4985	13.921	8.90504	6.21523	5.10027	5.03735	5.64114	6.50683	7.26145	7.54365	7.11144	5.9833	4.32571
WBGene00017643	11.8435	14.1191	17.5588	19.3231	19.0768	18.2687	19.3073	22.0654	24.0751	22.7669	18.3907	14.5138	12.354	11.3375	10.7871	9.32025	7.64579	5.69258	4.15167	3.2521	3.18608	3.84135	5.36026	7.45346	9.37532	10.8257	12.1436	12.327	10.7508	8.42847	6.98255	5.95601	5.5724	6.27235	8.17694	10.3577	36.2725	31.4597	27.4148	24.2379	21.8735	20.0672	18.4987	17.0387	15.7591	14.8324	14.441	14.681	15.5257
WBGene00249815	3.30232	3.56174	2.70538	2.21533	3.11053	4.68974	6.09914	6.23584	4.82465	2.96862	1.90193	1.794	2.32987	2.77099	2.5929	2.05925	1.67138	1.41099	1.06715	0.948036	1.36689	2.25533	3.1105	3.66449	4.01635	4.17196	4.07244	3.39918	2.16573	1.04633	0.454215	0.313517	0.582299	1.24146	2.19262	2.93041	1.81986	2.04003	2.34987	2.69439	3.01442	3.274	3.49431	3.69624	3.88093	4.01911	4.09202	4.08786	4.00642
WBGene00017642	17.1329	18.099	21.5291	24.7571	23.6838	22.9785	22.5566	22.5635	23.7981	26.152	28.2246	27.993	25.3104	22.7765	20.3962	19.0159	19.3347	20.0302	19.5236	17.5756	15.5501	15.0083	16.5302	18.9364	19.8929	17.3631	13.0949	9.45318	6.98136	5.71676	6.27809	8.69533	12.0283	15.2361	17.5871	18.1061	49.7433	44.184	38.7465	33.9451	30.1176	27.2509	25.2438	23.9614	23.2168	22.8001	22.464	22.0724	21.7357
WBGene00000442	5.28557	9.36762	12.3512	12.067	10.6619	9.57603	8.2217	5.82799	3.5622	2.34893	2.27998	2.731	2.73453	1.94925	0.886526	0.187935	0	0	0	0	0	0.0006308	0.007747	0.0116043	0.0161512	0.022073	0.0252289	0.0149968	0	0	0	0	0	0	0.414915	2.26433	0.412268	0.528201	0.665963	0.784576	0.927219	1.09711	1.26675	1.37277	1.32803	1.13589	0.884621	0.644141	0.448636
WBGene00017641	2.34197	2.49153	1.50215	1.05194	1.09222	1.23979	1.56875	2.1735	2.44013	2.02574	1.20308	0.545329	0.151083	0	0	0	0	0	0.0028333	0.0031888	0.0021412	0.0012793	0.0014452	0.0029158	0.0055276	0.0082694	0.0084728	0.0011366	0	0	0	0	0	0.0448642	0.517129	1.34944	0.302066	0.241379	0.18447	0.135277	0.102556	0.0866689	0.0834849	0.0858557	0.0834484	0.071394	0.0544316	0.0371732	0.0218634
WBGene00019021	2.06483	2.1856	2.1516	2.04961	3.59638	6.7353	9.41917	8.47142	5.52316	2.66258	0.736784	0	0	0.0171062	1.00496	2.37317	3.0837	2.66669	2.10597	1.64432	1.2278	0.955856	1.07251	1.3609	1.50839	1.55166	1.52583	1.26808	1.24012	1.7027	2.4465	3.53433	4.40065	4.50489	3.77281	2.60154	17.689	18.8632	19.0824	18.6709	18.1285	17.8374	17.9788	18.4567	19.1146	19.8732	20.6999	21.4949	22.021
WBGene00003879	3.92994	3.55	3.43784	4.3189	5.51313	5.11116	4.0963	3.2933	3.55453	5.39679	8.21723	10.1495	9.30423	6.57054	3.59954	2.8839	7.07445	20.4575	41.4849	56.2225	54.8176	47.4826	35.8159	21.4513	11.8161	7.91952	8.53812	11.021	12.4928	11.6569	9.27027	6.71996	5.09107	4.70974	4.59549	4.34224	4.64634	5.09796	5.84173	6.63042	7.44293	8.17722	8.65771	8.92933	9.15238	9.4085	9.79995	10.3382	10.9044
WBGene00006761	1.45225	1.28838	0.726287	0.577893	1.025	1.22535	0.91261	0.513137	0.20844	0.0343194	0	0	0	0	0	0.0036481	0.0066963	0.0050756	0	0	0	0	0	0	0.280722	1.11499	2.46237	3.99509	4.3598	3.085	1.68269	0.741174	0.353547	0.475773	0.935258	1.38866	0.683728	0.818954	0.893103	0.898821	0.890593	0.881504	0.862413	0.831478	0.795138	0.746954	0.698228	0.667542	0.666778
WBGene00000183	244.951	399.444	577.385	701.707	764.208	801.829	838.745	874.933	911.653	946.042	969.747	973.344	951.625	910.175	864.997	819.699	790.534	791.69	798.967	804.651	813.157	825.462	829.574	816.015	784.64	752.875	733.671	720.418	691.715	634.337	544.937	423.41	296.184	194.328	142.919	157.056	674.506	860.17	1052.94	1242.3	1423.6	1592.02	1744.83	1880.93	2000.25	2102.01	2184.28	2243.6	2275.79
WBGene00003178	0.720821	0.69392	0.546634	0.358913	0.14031	0.0001777	0	0	0	0	0	0.293608	0.975009	2.00538	3.14618	4.26645	3.89187	2.42075	1.79126	2.74554	5.01386	7.11995	6.77663	4.39043	2.16112	0.74802	0.253525	0.530785	1.26466	1.79339	1.53077	0.994295	0.523929	0.296355	0.331245	0.551242	4.1732	4.28125	5.15946	6.38817	7.36049	7.59902	7.3427	6.87398	6.45042	6.23388	6.2246	6.33111	6.39342
WBGene00000689	2.49132	1.73057	0.565904	0	0	0.745234	2.52658	5.17568	7.47054	7.74454	5.92201	4.01301	2.44988	1.43397	1.45278	2.35023	2.67245	1.88785	1.06057	0.812296	1.28582	2.27341	3.08252	3.06007	2.19202	1.24279	0.654295	0.498324	0.552612	0.542485	0.579297	0.691873	0.771819	0.839595	1.20464	1.9253	0.702046	0.86349	1.27793	1.83538	2.4493	3.02678	3.54961	3.99182	4.26297	4.31328	4.20704	4.05834	3.93467
WBGene00004371	4.37872	6.71111	10.3038	12.1304	13.857	14.6116	12.6904	9.67357	7.2486	5.82237	5.42004	6.3911	8.79582	12.0506	14.92	16.6773	16.2505	13.0915	9.38788	6.37747	4.6146	3.95736	3.74153	3.41775	3.009	2.72664	2.58345	2.58864	2.80107	3.28145	4.16151	5.15545	5.57306	5.16842	4.60273	3.95936	160.152	166.361	173.004	178.705	182.509	183.234	180.22	172.838	161.144	146.125	129.573	113.114	97.9316
WBGene00200816	0	0	0	0	0	0	0	0	0	0	0	0	0	0	0	0	0	0	0	0	0	0	0	0	0	0	0	0	0	0	0	0	0	0	0	0	1.89893	1.6442	1.43394	1.29686	1.19554	1.0947	1.00642	0.927692	0.863529	0.817846	0.791448	0.780197	0.773952
WBGene00021541	0.0354655	0.117484	0.391873	1.2578	2.50785	3.89986	4.23703	3.2812	2.01769	1.11172	0.698851	0.585858	0.424437	0.206477	0.0560268	0	0	0	0	0	0.0009938	0.0016136	0.0006154	0	0	0	0	0	0.0092736	0.0676349	0.172839	0.316676	0.422398	0.4046	0.238933	0.0868499	2.13115	1.58485	1.10686	0.747899	0.50472	0.360534	0.296483	0.292422	0.330963	0.393477	0.472769	0.585129	0.74271
WBGene00016130	0.336545	0.331199	0.460004	0.471405	0.300984	0.126488	0.0226725	0	0	0	0	0	0	0	0	0.0128	0.286841	0.822092	1.41934	1.80474	2.18759	2.36648	2.4873	2.86527	3.18169	2.59629	1.61573	0.936475	0.654455	0.450698	0.340318	0.398738	0.607637	0.861148	0.899658	0.590775	0.159271	0.19786	0.240732	0.303475	0.396372	0.511751	0.625417	0.692241	0.674291	0.599322	0.515027	0.455353	0.436312
WBGene00016129	24.1454	26.743	26.5223	22.1406	17.1833	15.2347	15.4307	15.5647	14.9798	13.5215	11.9046	11.4968	11.4834	10.6743	9.46284	9.37467	11.2141	13.5357	15.2785	16.7723	16.7824	15.6708	14.2379	13.0392	12.3442	12.0096	12.2477	11.7902	10.6455	10.1342	10.878	11.8228	12.5389	13.2895	15.3281	19.4043	29.0554	28.7096	28.1701	27.4469	26.6392	25.7767	24.8177	23.7559	22.7458	21.9838	21.5762	21.4182	21.3767
WBGene00016128	14.4381	15.8147	13.5873	10.4285	7.45349	6.52923	7.43253	9.07158	10.3756	11.144	11.655	12.1145	12.7543	13.7092	14.4661	15.3124	14.9443	13.7536	11.5323	9.82204	9.16127	8.63095	7.97447	8.11083	9.85721	12.8236	15.9604	16.6174	13.0904	9.02207	6.17327	5.18216	5.36911	6.2107	8.06292	10.973	13.198	12.2877	11.3826	10.55	9.86234	9.29992	8.7941	8.27052	7.77103	7.3771	7.16636	7.17275	7.31538
WBGene00016124	12.0528	15.9276	19.6044	20.8539	20.1758	18.8987	18.4439	19.1351	20.397	22.4765	25.2192	26.7369	25.3543	20.9827	15.2324	10.8206	8.35425	7.53233	7.70109	9.27869	10.986	11.0486	9.49037	7.26804	5.27445	4.11545	3.24184	2.32068	1.63021	0.936413	0.372499	0.210042	0.797595	2.48827	5.4804	9.03475	21.2122	20.5163	19.7672	18.8604	17.9992	17.2314	16.4865	15.7863	15.148	14.5676	14.0393	13.6286	13.4482
WBGene00016125	2.8418	1.55283	0.623486	0.145048	0.0378718	0	0	0	0	0	0	3.57e-05	0.0007061	0.0005937	0.0002778	1.81e-05	0	0	0	0.0005517	0.0018691	0.0039171	0.0060089	0.0059795	0.0001743	0	0	0	0	0	0.208438	0.897876	2.09122	3.71143	5.1001	4.65176	1.84893	1.44679	1.03442	0.690682	0.461023	0.358691	0.377213	0.496821	0.684687	0.904036	1.13295	1.33146	1.43858
WBGene00003625	6.12848	6.32274	6.84331	9.50653	10.8843	10.6871	11.1225	12.0502	12.3443	11.3841	9.31161	6.84404	5.07056	4.10957	3.4523	2.69311	1.96205	1.55495	1.49838	2.12043	3.76797	6.06094	8.38079	9.00989	6.76769	4.18171	2.9122	3.35449	4.76637	5.59672	5.0527	4.16656	3.39287	3.08201	3.70122	5.04578	101.597	84.3452	65.3959	48.7219	36.1969	28.2055	24.5773	24.8479	28.3812	34.4059	42.0259	50.2559	57.8331
WBGene00016126	0	0	0	0	0	0	0	0	0	0	0	0	0	0	0	0	0	0	0	0	0	0	0	0	0	0	0	0	0	0	0	0	0	0	0	0	0.0877844	0.046714	0.0253913	0.0234328	0.03805	0.0649155	0.0980278	0.129075	0.146439	0.139075	0.11388	0.0825384	0.0521347
WBGene00004732	54.4425	55.9756	51.7528	46.1465	42.7232	40.1043	36.5049	34.351	34.6074	37.0557	41.9285	49.0884	53.1914	51.6386	48.6926	49.0258	51.0986	52.0322	51.7159	52.2974	53.457	54.03	55.2151	58.0747	61.2293	61.831	59.4884	52.7639	42.5524	35.7626	35.2886	39.307	43.2995	44.4692	45.1921	49.0487	96.7474	96.0089	93.4315	88.6331	81.9955	73.9892	65.3116	56.7683	48.7594	41.4	34.7542	28.8576	23.8951
WBGene00044508	3.34357	3.13582	4.99557	6.68748	6.65158	4.90283	2.64929	0.878466	0	0.493502	3.11887	8.67113	17.5637	30.3939	47.1457	67.148	82.1066	88.141	87.122	80.4823	71.304	60.1209	49.5234	40.5438	31.9406	22.7091	14.654	9.21682	6.095	4.27799	3.36525	2.91324	3.13103	4.16604	5.42358	5.11224	11.6944	12.3692	12.7814	12.7209	12.1993	11.3421	10.3119	9.29298	8.33396	7.41736	6.57622	5.88283	5.35804
WBGene00021540	0	0.47131	1.42135	1.70545	1.18659	0.833532	0.527818	0.254363	0.0768255	0	0	0	0	0	0	0	0	0.0297546	0.619811	1.83268	3.54476	5.4764	6.03574	4.64788	2.62995	1.08484	0.215603	0	0	0	0	0	0	0	0	0	0.467122	0.568472	0.633659	0.644482	0.644679	0.662303	0.701168	0.744907	0.786019	0.828117	0.864345	0.858658	0.787543
WBGene00021538	3.64381	5.09344	7.83627	10.2736	8.97795	5.96705	3.69289	2.39921	1.93679	2.00086	2.52375	3.7925	5.45886	7.18498	8.1506	7.63554	5.94028	4.65881	4.07181	3.82995	3.17337	2.03766	0.913164	0.176409	0	0	0.475112	1.37506	2.41445	3.11898	2.9601	2.2492	1.54409	1.31999	1.79301	2.77164	13.6496	13.3306	12.9018	12.4417	12.1167	12.0888	12.4284	13.0391	13.7246	14.2237	14.3105	13.9987	13.4364
WBGene00021539	15.5014	19.9725	28.3623	38.3453	44.8807	43.9013	38.7996	36.2795	37.6693	39.3413	37.6596	33.4494	29.7975	27.6718	24.7816	20.5231	16.2517	13.8195	14.1481	17.6168	22.2288	25.9	27.817	27.8574	26.0848	23.767	21.4414	18.207	14.2578	12.1464	12.4486	13.6027	14.7598	15.37	15.0431	14.2276	42.6251	43.4283	44.549	45.7738	46.9321	47.7846	47.9826	47.2887	45.7182	43.5639	41.2302	38.9923	37.0695
WBGene00021536	32.3486	48.5074	67.7756	86.5489	93.7703	91.5763	83.8742	75.7433	71.1514	72.0144	79.0717	90.5254	97.8679	98.4223	93.4717	85.8683	79.0164	74.3024	70.1581	66.5464	65.7232	66.4166	68.2705	72.6222	78.7214	83.569	86.5712	82.9422	68.5055	50.9745	36.6458	25.5969	17.4716	12.922	14.0426	20.7341	74.4508	87.8526	99.5341	108.593	115.26	119.686	121.714	121.375	119.198	115.817	112.077	108.545	105.324
WBGene00249817	0	0	0	0	0	0	0	0	0	0	0	0	0	0	0	0	0	0	0	0	0	0	0	0	0	0	0	0	0	0	0	0	0	0	0	0	0.0305826	0.0068048	0	0	0	0	0	0	0	0.0050854	0.0172842	0.0330839	0.0521181
WBGene00018361	86.9343	100.401	118.44	124.115	121.119	119.98	122.752	123.634	117.784	106.849	94.6051	82.1985	71.658	66.1779	65.7702	65.345	63.9308	61.9242	61.9011	63.0921	65.5271	70.4101	73.6284	73.6902	73.3879	73.0986	72.1296	72.9036	76.3115	78.7595	79.2649	77.5356	75.7061	76.1899	79.6666	82.5371	229.256	236.431	240.674	241.712	240.449	236.982	231.711	224.892	216.8	207.841	198.207	188.357	178.875
WBGene00018357	12.0302	13.3216	13.1278	13.1485	12.3805	12.1037	13.8914	15.6076	15.7431	14.5167	12.897	11.7217	11.9657	13.46	14.8486	13.8006	11.3923	10.8391	11.5259	13.1566	16.5176	20.1094	20.5131	16.7784	11.1643	6.55221	4.05514	3.46763	5.08051	8.97865	13.9236	16.1581	15.2249	12.3743	10.2107	10.1747	26.395	25.8523	24.9261	23.5294	21.9252	20.3873	19.0452	17.9159	17.0932	16.6429	16.5404	16.7223	17.1305
WBGene00004979	118.116	110.99	97.6694	78.4516	52.748	31.7056	21.0694	18.6841	19.3625	20.2428	20.4332	20.0122	21.1534	25.3587	33.717	45.5242	57.6915	66.8893	76.9217	87.904	102.115	117.977	132.833	147.163	159.149	162.864	161.405	158.047	155.099	150.241	145.241	141.888	138.932	135.616	132.437	125.481	33.9523	37.5675	39.4796	39.5087	37.9563	35.1977	31.633	27.6314	23.4891	19.5782	16.163	13.3199	11.07
WBGene00002162	250.594	254.916	264.548	276.742	291.949	295.58	294.801	294.134	291.976	289.783	287.421	280.037	266.427	249.591	228.7	204.915	184.918	178.959	187.573	200.808	210.872	214.228	210.854	201.582	189.179	180.261	177.566	182.59	198.759	222.837	243.087	252.991	256.273	257.452	257.349	253.792	460.674	465.111	465.736	462.618	457.212	449.347	439.548	428.164	416.178	404.375	392.496	380.2	367.911
WBGene00018356	8.811	11.8308	13.8213	14.5147	14.0379	12.9976	12.3246	11.6059	10.9951	10.9707	11.9353	13.9741	16.1387	15.7725	13.0805	11.4764	12.4904	13.4386	14.0463	16.2016	20.313	23.6186	24.1215	22.1792	18.1909	12.6185	8.20645	7.01396	9.81851	14.9248	18.1926	17.1195	13.363	9.37797	7.02466	6.87919	14.614	14.8355	14.8724	14.906	14.9839	14.9546	14.6368	14.008	13.1278	12.0559	10.9115	9.82234	8.84729
WBGene00004057	7.65901	10.4346	13.1601	14.0081	15.9872	20.8005	24.9368	25.6208	23.1456	19.0217	14.8671	11.2632	7.93972	5.65381	5.38513	7.15701	8.48512	8.1494	8.27194	8.27027	6.63242	4.88083	4.29213	4.51094	5.06683	5.77517	6.65479	8.01962	9.08382	8.35728	6.67558	5.33702	4.66816	4.64645	5.11262	6.11227	25.7141	27.1585	28.5012	29.4964	30.0057	29.7041	28.4168	26.2103	23.372	20.3246	17.3948	14.8995	13.0027
WBGene00004056	3.89274	4.69493	6.15886	6.4594	6.58421	6.38138	6.49373	6.88139	7.95602	9.80431	11.7869	12.6796	11.1334	8.17743	6.38875	6.4828	6.69956	6.34255	5.43275	4.77798	4.59439	5.1273	6.44509	8.57635	11.3627	13.4759	14.2775	15.1522	17.2749	19.353	18.0051	14.422	10.4221	7.24683	5.07019	4.02395	9.95718	9.83459	9.32639	8.4669	7.41009	6.35086	5.45206	4.76636	4.2452	3.79824	3.40673	3.07427	2.77859
WBGene00004055	3.88836	5.55448	7.0335	6.6009	6.36121	8.06207	11.9806	16.2658	17.3488	14.7757	11.0348	8.55779	7.42956	7.27555	7.15391	5.81144	3.6618	1.78649	0.946122	1.28057	2.2895	3.55918	4.6215	4.8685	4.25773	3.7684	4.42522	6.82123	9.84261	11.1827	10.9522	9.54011	7.36252	5.10402	3.73337	3.2971	18.4648	19.4919	20.487	21.1775	21.4203	21.1946	20.5445	19.4763	17.9827	16.1165	14.0376	11.9614	10.0981
WBGene00015048	1.20311	1.47308	1.86915	2.74958	4.19371	4.59986	3.35698	1.87405	0.836641	0.402842	0.471653	0.813874	1.04027	0.952906	0.576864	0.192254	0.0197012	0.0664413	0.287412	0.581733	0.672615	0.424208	0.0773061	0	0.0980426	0.885958	2.4269	4.54363	5.94338	4.90562	3.13766	1.76486	1.02386	0.841403	0.848363	0.94532	6.60037	6.32819	5.78628	5.02262	4.2236	3.51366	2.96472	2.60118	2.39374	2.26311	2.12523	1.94495	1.71492
WBGene00015047	2.43571	3.61924	2.97995	1.50362	0.510235	0	0	0	0	0	0	0	0.0022688	0	0	0	0	0.0987962	0.33614	0.679983	0.901024	0.796907	0.561596	0.417566	0.37341	0.324954	0.228127	0.263101	0.609447	1.2536	1.83387	1.84707	1.43619	0.976648	0.913272	1.37397	4.17125	3.95441	3.81721	3.76483	3.79895	3.91941	4.0723	4.12741	4.00369	3.68781	3.21244	2.68303	2.17741
WBGene00015050	0.0430473	0.222928	0.471797	0.387638	0.162982	0.0246986	0	0	0	0	0	0	0.0005528	0.0010678	0.0007013	0.0002676	2.61e-05	0	0	0	0	0	0	0	5.16e-05	0.0002374	0.0005507	0.0009301	0.0010682	0.0001564	0	0	0	0	0	0	0.0694456	0.0109911	0	0	0	0.0352755	0.0996303	0.18549	0.288282	0.39769	0.494126	0.546986	0.559254
WBGene00015052	0.342524	0.109705	0.002634	0	0	0	0	0	0	0	0	0	0.198199	0.829586	1.80165	2.51778	1.83413	0.819876	0.169853	0	0	0	0	0	0	0.003319	0.0023122	0	0	0	0.001513	0.0555622	0.165238	0.333366	0.518214	0.566079	0.208076	0.157979	0.107071	0.0630995	0.0301141	0.0075925	0	0	0	0	0	0	0
WBGene00003961	12.546	13.6517	14.3944	14.618	15.3021	15.7119	15.4292	15.6112	15.4412	13.919	11.6824	11.0276	12.8965	15.9552	18.2491	19.698	21.5718	23.9598	26.7058	28.9924	30.3626	30.5245	29.8753	29.086	28.2647	27.2979	26.7288	26.1667	24.3652	20.2108	14.5237	9.39935	6.06618	5.26265	7.01952	10.1025	46.8173	44.629	41.6573	38.2657	34.6182	30.7483	26.7464	22.7778	19.0382	15.6626	12.7057	10.2844	8.5623
WBGene00006957	56.6026	56.8824	60.1285	62.4656	59.5719	55.6731	53.2823	51.959	50.595	47.3233	41.596	35.5779	31.6885	30.6347	32.3594	37.2467	45.6685	55.4757	63.1018	68.7483	77.3233	90.8207	103.836	112.097	117.064	122.615	126.891	127.907	124.984	114.134	98.2927	81.0007	65.9865	56.868	55.7753	58.0032	48.5312	56.587	64.3117	70.6474	75.2607	77.6386	77.2595	74.1127	68.7116	61.5528	53.2032	44.5191	36.4556
WBGene00044608	2.65995	5.56115	8.34299	10.2918	10.9218	10.7901	9.08066	6.85241	5.72359	6.274	7.81607	8.96738	9.15208	8.46966	7.04603	6.33916	6.03463	4.51716	3.3015	2.47945	1.98677	1.65601	1.2833	0.978732	0.90195	0.975836	0.843453	0.499166	0.231184	0.118777	0.0829535	0	0	0	0	0.865142	6.19126	6.90766	7.59357	8.16078	8.53659	8.70166	8.66854	8.46321	8.13865	7.75882	7.38716	7.05711	6.83108
WBGene00004101	22.2806	35.4578	47.6824	56.4161	61.0952	63.9995	66.4978	67.1838	65.3738	62.1254	59.6722	59.5097	60.1763	59.0317	55.0172	48.9099	38.4144	29.2188	22.7986	22.1023	25.653	28.9726	29.3567	28.1978	26.6984	22.7774	17.6968	14.9296	15.2617	15.3649	13.6893	11.5649	9.71645	8.79854	9.86896	13.9513	76.1	79.4349	82.1856	84.0851	85.3637	85.8017	85.3441	84.0599	82.279	80.3887	78.5371	76.76	75.1826
WBGene00006620	7.69424	11.3618	13.7469	16.1448	18.7017	18.3389	16.2424	13.6645	12.1035	11.6859	11.5756	11.029	9.17471	6.14283	3.50226	2.33413	2.07916	1.66659	1.20539	0.945611	0.667605	0.336566	0.102738	0	0	0	0.105463	0.264609	0.408766	0.33543	0.00317	0	0	0	1.27535	3.89307	4.44241	5.14364	5.69299	5.90324	5.8024	5.48417	4.96076	4.31178	3.69559	3.21169	2.87192	2.65002	2.54175
WBGene00003839	0	0	0.0002265	0.0001935	8.2e-05	1.37e-05	0	0	0	0	0	0	0	0	0.0001278	0.0003648	0.0005977	0.0003623	0	0	0	0	0	0	0.0451406	0.15476	0.324169	0.504012	0.518082	0.352822	0.185488	0.0708095	0.0085165	0	0	0	0.068148	0.0702067	0.0824616	0.114513	0.169267	0.24254	0.322989	0.389849	0.418738	0.389906	0.320313	0.239181	0.163733
WBGene00020373	1.88824	2.86114	1.99171	0.52425	0	0	0.159652	0.413448	0.707495	0.931763	0.894074	0.571383	0.271571	0.174488	0.336895	0.691631	1.05582	1.36341	1.41324	1.18267	0.781701	0.319972	0	0	0	0	0.292894	1.57794	3.62343	5.5091	5.52017	4.04222	2.19036	0.88033	0.410238	0.814779	21.9886	23.8171	23.8988	22.435	20.0344	17.1961	14.2253	11.3177	8.68146	6.40949	4.47142	2.87869	1.68789
WBGene00020374	0.945848	1.97875	3.52902	4.96334	5.74255	5.78799	5.09362	3.82333	2.42352	1.42564	1.26536	2.09399	3.62064	5.4238	7.24564	7.90047	6.95961	5.68932	5.16759	6.41695	8.79325	10.1752	10.2297	9.73076	8.78018	7.97922	6.54237	4.74252	3.13696	1.99196	1.55851	1.56852	1.56693	1.24026	0.710734	0.521541	4.09826	3.94485	3.92503	3.98902	4.01289	3.90199	3.65453	3.30938	2.92535	2.56199	2.25672	2.02349	1.87202
WBGene00003656	66.6562	67.6894	71.4873	89.1949	119.216	150.852	181.478	207.884	220.668	216.383	203.297	196.046	197.445	197.544	184.702	160.98	135.71	111.981	91.5729	74.9077	65.3281	63.8911	66.8658	68.1223	62.3147	49.1953	34.7321	25.3708	26.1742	38.7723	58.4344	77.5468	88.5423	87.9549	80.6031	71.3792	81.7104	93.2873	104.516	113.793	120.74	124.92	126.045	124.335	120.377	114.487	106.664	97.1101	86.7233
WBGene00020372	20.2669	9.80262	4.82055	3.87124	3.34337	2.38975	1.98698	2.32401	2.7643	3.2253	3.91932	4.48978	4.04671	2.7934	1.81896	1.45808	1.49281	1.66314	2.28607	3.35858	5.15737	8.03058	12.2876	16.1127	16.6272	13.6966	8.88375	4.92821	4.41705	8.97881	19.411	34.4196	48.3602	54.6337	48.6408	34.9319	0.147186	0.115169	0.106937	0.123045	0.155141	0.187394	0.19669	0.176803	0.14115	0.10199	0.0663207	0.0376742	0.016901
WBGene00019507	0	0	0	0	0	0	0	0	0	0	0	0	0	0	0	0	0	0	0	0	0	0	0	0	0	0	0	0	0	0	0	0	0	0	0	0	0	0	0	0	0	0	0	0	0	0	0	0	0
WBGene00006930	0	0	0	0	0	0	0	0	0	0	0	0	0	0	0	0	0	0	0	0	0	0	0	0	0	0	0	0	0	0	0	0	0	0	0	0	0	0	0	0	0	0	0	0	0	0.367307	1.06385	2.07436	3.39766
[truncated: 13,255 more rows]
[truncated: 203 more columns]

## Sheet: Legend
Dataset EV1: Time resolved gene expression levels for all expressed genes in 7 oscillating tissues
WBGID	WormBase Gene ID
[truncated: 1 more rows]
