# Supplementary material for: A scheduler for rhythmic gene expression
Source: Mol Syst Biol. 2025 Oct 10;21(12):8. doi: 10.1038/s44320-025-00155-9 (PMC12673066; doi:10.1038/s44320-025-00155-9)
Supplement: Supplementary file 4 — Dataset EV2 [file 44320_2025_155_MOESM4_ESM.xlsx]

## Sheet: Dataset EV2
ATAC-seq peak ID	class	chr	start	end	totalReads	Amplitude	Phase	coefGraded	squaredError
ce_ATAC_peaks_peak_1	flat	chrI	868	942	516	0.181718	109.355	-0.0797923	2.83811
ce_ATAC_peaks_peak_2	graded	chrI	1954	2042	672	0.0682618	127.693	0.260568	2.33288
ce_ATAC_peaks_peak_3	graded	chrI	3629	4072	43375	0.072992	191.748	0.290875	0.725351
ce_ATAC_peaks_peak_4	flat	chrI	4243	4328	717	0.0611882	81.099	0.055121	1.37236
ce_ATAC_peaks_peak_5	flat	chrI	10988	11524	6821	0.0881208	328.655	0.0261021	1.19553
ce_ATAC_peaks_peak_6	flat	chrI	12872	13270	4112	0.0839044	329.711	-0.0113209	1.62258
ce_ATAC_peaks_peak_7	flat	chrI	14911	15165	2265	0.0655204	56.0738	0.185628	2.88599
ce_ATAC_peaks_peak_8	flat	chrI	15389	15569	2509	0.112553	135.815	0.230647	0.922515
ce_ATAC_peaks_peak_9	graded	chrI	15746	15939	2416	0.0782756	281.736	0.522244	1.48711
ce_ATAC_peaks_peak_10	flat	chrI	16967	17118	4812	0.0645406	273.119	0.105046	4.19431
ce_ATAC_peaks_peak_11	flat	chrI	17417	17510	584	0.0809473	196.266	-0.086217	1.47532
ce_ATAC_peaks_peak_12	flat	chrI	19094	19188	647	0.0674508	309.088	0.045444	2.85416
ce_ATAC_peaks_peak_13	flat	chrI	21944	22016	551	0.0629334	359.974	0.148774	2.45504
ce_ATAC_peaks_peak_14	flat	chrI	24484	24556	918	0.143324	285.908	0.00231699	3.40227
ce_ATAC_peaks_peak_15	flat	chrI	26507	26589	432	0.0810421	65.495	0.0720791	2.34676
ce_ATAC_peaks_peak_16	flat	chrI	27108	27252	5094	0.0511018	197.604	0.0798937	0.877289
ce_ATAC_peaks_peak_17	flat	chrI	28282	28392	879	0.0305356	54.9955	0.0936652	1.91725
ce_ATAC_peaks_peak_18	flat	chrI	29686	29782	551	0.0664981	99.6309	0.126033	2.62462
ce_ATAC_peaks_peak_19	flat	chrI	31923	31998	544	0.0440736	28.1183	0.0785833	1.51622
ce_ATAC_peaks_peak_20	flat	chrI	32070	32148	623	0.0541362	47.603	0.205824	1.94205
ce_ATAC_peaks_peak_21	flat	chrI	33289	33541	2474	0.0236342	186.939	0.190051	1.07651
ce_ATAC_peaks_peak_22	graded	chrI	33741	33994	4517	0.0889982	309.984	0.388601	3.25808
ce_ATAC_peaks_peak_23	flat	chrI	34256	34369	776	0.144975	334.396	0.11727	1.94242
ce_ATAC_peaks_peak_24	flat	chrI	34631	34772	2076	0.222131	177.533	-0.174714	3.39339
ce_ATAC_peaks_peak_25	flat	chrI	34905	35139	2259	0.0921644	334.711	-0.0378763	0.784002
ce_ATAC_peaks_peak_26	graded	chrI	35327	35567	9786	0.0828413	32.7781	-0.293973	3.55913
ce_ATAC_peaks_peak_27	flat	chrI	38975	39171	3716	0.0718089	338.468	0.0355725	1.07156
ce_ATAC_peaks_peak_28	flat	chrI	39743	40060	25020	0.0278321	138.662	-0.205955	0.359049
ce_ATAC_peaks_peak_29	flat	chrI	40309	40510	3264	0.00881682	274.832	-0.0556732	1.12475
ce_ATAC_peaks_peak_30	flat	chrI	41484	41557	875	0.221617	3.79334	0.0432381	1.19819
ce_ATAC_peaks_peak_31	flat	chrI	41911	42385	21072	0.149164	294.275	0.0518771	0.650624
ce_ATAC_peaks_peak_32	flat	chrI	42986	43162	3812	0.147043	310.254	0.021382	1.30645
ce_ATAC_peaks_peak_33	flat	chrI	45166	45244	867	0.103953	246.463	0.230083	1.91745
ce_ATAC_peaks_peak_34	flat	chrI	47062	47176	2203	0.0426709	226.882	0.187946	1.40075
ce_ATAC_peaks_peak_35	flat	chrI	65747	65827	1286	0.0699711	284.661	-0.242061	3.51515
ce_ATAC_peaks_peak_36	flat	chrI	69912	70326	56518	0.038544	280.067	-0.0178534	0.410828
ce_ATAC_peaks_peak_37	osc	chrI	74686	74863	2459	0.280849	84.0437	0.394217	1.64501
ce_ATAC_peaks_peak_38	flat	chrI	75252	75351	771	0.159718	230.177	0.219356	2.10257
ce_ATAC_peaks_peak_39	flat	chrI	84362	84454	501	0.0880365	55.4342	0.167186	1.92626
ce_ATAC_peaks_peak_40	flat	chrI	86265	86584	9663	0.122244	337.3	0.00725761	0.493991
ce_ATAC_peaks_peak_41	flat	chrI	90437	90587	1726	0.0541656	262.578	0.176471	2.36608
ce_ATAC_peaks_peak_42	flat	chrI	91447	91545	725	0.0496161	272.567	0.210104	1.9567
ce_ATAC_peaks_peak_43	flat	chrI	91729	91813	937	0.0484329	80.6563	0.117834	2.02416
ce_ATAC_peaks_peak_44	graded	chrI	92922	92999	1084	0.0170656	14.7088	0.631878	2.23099
ce_ATAC_peaks_peak_45	graded	chrI	95061	95154	852	0.0621263	305.448	0.357961	1.75855
ce_ATAC_peaks_peak_46	osc	chrI	96486	96768	2849	0.251142	295.094	0.164084	1.17683
ce_ATAC_peaks_peak_47	flat	chrI	98257	98352	841	0.0548244	140.977	-0.0109323	2.50565
ce_ATAC_peaks_peak_48	flat	chrI	98601	98673	573	0.0665716	99.2493	0.19099	2.04797
ce_ATAC_peaks_peak_49	flat	chrI	103097	103250	1210	0.137555	344.783	0.166819	1.33739
ce_ATAC_peaks_peak_50	flat	chrI	104512	104634	781	0.159898	132.07	0.0142478	1.53893
ce_ATAC_peaks_peak_51	flat	chrI	108248	108412	15708	0.00336521	133.8	0.0120697	0.824791
ce_ATAC_peaks_peak_52	graded	chrI	108509	108640	2261	0.0302928	193.143	0.459997	1.63039
ce_ATAC_peaks_peak_53	flat	chrI	108760	109164	4770	0.0684358	292.538	0.122309	1.75851
ce_ATAC_peaks_peak_54	flat	chrI	109271	109372	1100	0.0392628	86.9356	0.208271	1.563
ce_ATAC_peaks_peak_55	flat	chrI	109585	109778	2457	0.13758	310.168	0.192105	1.2535
ce_ATAC_peaks_peak_56	flat	chrI	110044	110477	7434	0.176164	200.219	0.05606	0.696013
ce_ATAC_peaks_peak_57	flat	chrI	110588	110789	15722	0.0277883	310.577	0.241067	1.24338
ce_ATAC_peaks_peak_58	flat	chrI	111812	111918	1198	0.177145	310.78	0.215302	2.84131
ce_ATAC_peaks_peak_59	graded	chrI	112036	112576	6815	0.0956569	294.117	0.260751	2.12682
ce_ATAC_peaks_peak_60	flat	chrI	113375	113482	798	0.0849324	303.851	0.207005	1.93083
ce_ATAC_peaks_peak_61	graded	chrI	116547	116639	779	0.076199	276.59	0.328095	2.12978
ce_ATAC_peaks_peak_62	flat	chrI	122355	122633	2459	0.134053	216.455	-0.048136	1.85426
ce_ATAC_peaks_peak_63	graded	chrI	123876	124088	1689	0.171438	318.836	-0.282394	1.41901
ce_ATAC_peaks_peak_64	flat	chrI	124812	124890	809	0.144525	326.958	0.0172651	3.04338
ce_ATAC_peaks_peak_65	flat	chrI	126666	126760	842	0.0550184	40.1466	-0.198457	3.89632
ce_ATAC_peaks_peak_66	graded	chrI	128240	128352	3333	0.0126514	267.902	1.07126	2.63556
ce_ATAC_peaks_peak_67	osc	chrI	128435	128596	2797	0.34376	267.717	-0.0142874	2.2672
ce_ATAC_peaks_peak_68	flat	chrI	129033	129193	1234	0.0820232	7.90257	0.234448	2.3639
ce_ATAC_peaks_peak_69	flat	chrI	129908	130065	1934	0.149283	314.451	0.0203208	2.36176
ce_ATAC_peaks_peak_70	flat	chrI	130413	130651	2353	0.0541017	318.521	0.129527	1.71826
ce_ATAC_peaks_peak_71	flat	chrI	130760	131091	4040	0.0369395	75.305	0.12408	1.57427
ce_ATAC_peaks_peak_72	flat	chrI	134270	134375	1054	0.042199	171.863	0.0933655	1.94394
ce_ATAC_peaks_peak_73	flat	chrI	154695	154794	730	0.14908	266.949	0.00153922	2.16587
ce_ATAC_peaks_peak_74	osc	chrI	155970	156342	8404	0.319643	62.0124	0.127757	0.735555
ce_ATAC_peaks_peak_75	osc	chrI	159188	159545	5019	0.515714	262.616	-0.138903	1.49775
ce_ATAC_peaks_peak_76	osc	chrI	160131	160275	1498	0.300569	323.879	-0.0147987	1.43608
ce_ATAC_peaks_peak_77	flat	chrI	160448	160542	689	0.0884045	356.183	-0.0620956	2.6775
ce_ATAC_peaks_peak_78	flat	chrI	165397	165488	665	0.209135	193.735	-0.118617	2.83141
ce_ATAC_peaks_peak_79	osc	chrI	165890	166045	1754	0.459854	219.18	-0.135171	2.09351
ce_ATAC_peaks_peak_80	osc	chrI	166929	167183	5118	0.589156	163.873	-0.357372	1.95545
ce_ATAC_peaks_peak_81	osc	chrI	167959	168223	2720	0.358516	213.933	0.0303058	1.00672
ce_ATAC_peaks_peak_82	flat	chrI	168608	168935	3129	0.122141	117.254	-0.229264	0.903201
ce_ATAC_peaks_peak_83	flat	chrI	169657	169914	3266	0.186533	182.802	-0.202556	1.61763
ce_ATAC_peaks_peak_84	osc	chrI	170651	170744	887	0.293225	194.084	-0.189524	1.78557
ce_ATAC_peaks_peak_85	flat	chrI	171073	171247	2328	0.123747	159.35	-0.226663	2.00608
ce_ATAC_peaks_peak_86	graded	chrI	171803	171943	1594	0.106939	296.612	-0.380758	1.45426
ce_ATAC_peaks_peak_87	flat	chrI	172111	172205	1012	0.178168	182.237	-0.00456224	1.76028
ce_ATAC_peaks_peak_88	osc	chrI	172410	172500	996	0.338101	230.699	0.0250633	2.95977
ce_ATAC_peaks_peak_89	osc	chrI	172749	173101	8943	0.497235	180.704	0.141019	1.12994
ce_ATAC_peaks_peak_90	flat	chrI	173216	173310	829	0.179887	225.481	0.114866	1.26692
ce_ATAC_peaks_peak_91	flat	chrI	173808	174086	2227	0.130249	213.926	-0.111834	2.05632
ce_ATAC_peaks_peak_92	graded	chrI	176864	176940	675	0.0131473	82.3547	0.413119	3.74608
ce_ATAC_peaks_peak_93	osc	chrI	177319	177643	4608	0.635046	73.8769	0.135821	1.4837
ce_ATAC_peaks_peak_94	flat	chrI	178116	178215	1115	0.108964	239.975	-0.0943396	1.65447
ce_ATAC_peaks_peak_95	osc	chrI	178367	178658	3909	0.434325	119.647	-0.074208	1.05133
ce_ATAC_peaks_peak_96	osc	chrI	179271	179445	3643	0.350264	131.099	0.0567751	2.17434
ce_ATAC_peaks_peak_97	flat	chrI	180079	180378	10415	0.117704	359.714	0.12227	0.646973
ce_ATAC_peaks_peak_98	flat	chrI	181741	182029	2183	0.0380316	30.3642	0.0643665	1.80306
ce_ATAC_peaks_peak_99	osc	chrI	182152	182305	1681	0.327611	134.627	-0.0839231	1.75926
ce_ATAC_peaks_peak_100	flat	chrI	182427	182563	892	0.0636572	194.711	-0.121944	1.72939
ce_ATAC_peaks_peak_101	flat	chrI	182943	183063	4039	0.0815751	224.173	0.00817942	1.84468
ce_ATAC_peaks_peak_102	flat	chrI	183875	183964	558	0.0270566	180.955	0.188654	1.6872
ce_ATAC_peaks_peak_103	flat	chrI	184819	184909	887	0.0988096	208.008	0.0403018	2.99095
ce_ATAC_peaks_peak_104	flat	chrI	229114	229419	3212	0.188004	36.3414	-0.0571782	3.63311
ce_ATAC_peaks_peak_105	flat	chrI	229594	230072	6281	0.167506	37.0144	0.100057	3.46707
ce_ATAC_peaks_peak_106	flat	chrI	230573	230817	2821	0.0849258	311.162	0.0554768	2.61886
ce_ATAC_peaks_peak_107	graded	chrI	231339	231418	747	0.133484	7.84252	0.265646	2.37716
ce_ATAC_peaks_peak_108	flat	chrI	231932	232190	3174	0.108067	346.002	0.187778	3.47721
ce_ATAC_peaks_peak_109	flat	chrI	232398	232526	1313	0.0517031	30.6952	-0.0895321	1.80472
ce_ATAC_peaks_peak_110	graded	chrI	248724	248836	778	0.0591343	3.82216	0.317369	2.14022
ce_ATAC_peaks_peak_111	graded	chrI	251967	252038	887	0.083261	195.01	0.65876	2.7127
ce_ATAC_peaks_peak_112	flat	chrI	257651	257746	569	0.0320515	168.946	-0.097559	2.02951
ce_ATAC_peaks_peak_113	osc	chrI	257906	258122	2831	0.270073	199.606	0.310304	1.21602
ce_ATAC_peaks_peak_114	flat	chrI	258490	258613	981	0.0852824	12.3191	0.0440242	2.9062
ce_ATAC_peaks_peak_115	flat	chrI	260187	260410	1947	0.149322	260.566	0.177694	2.37899
ce_ATAC_peaks_peak_116	osc	chrI	262083	262178	926	0.417585	296.526	-0.0365815	1.81849
ce_ATAC_peaks_peak_117	osc	chrI	264422	264592	1756	0.426689	226.741	-0.181055	1.81847
ce_ATAC_peaks_peak_118	osc	chrI	268158	268245	870	0.564027	205.465	0.320099	1.93587
ce_ATAC_peaks_peak_119	flat	chrI	270320	270525	1722	0.100971	35.2055	0.00323227	1.39325
ce_ATAC_peaks_peak_120	flat	chrI	270976	271130	1870	0.138629	143.955	-0.238627	1.68248
ce_ATAC_peaks_peak_121	flat	chrI	274487	274596	1243	0.0594747	125.311	-0.122336	2.4672
ce_ATAC_peaks_peak_122	flat	chrI	275722	275866	1932	0.0733797	310.199	-0.0508397	2.77327
ce_ATAC_peaks_peak_123	flat	chrI	276588	276712	1247	0.18547	216.535	-0.033025	2.64594
ce_ATAC_peaks_peak_124	flat	chrI	277045	277314	3232	0.0420746	174.652	-0.0128583	0.932384
ce_ATAC_peaks_peak_125	flat	chrI	278154	278249	1108	0.037939	93.2345	0.0355606	1.60695
ce_ATAC_peaks_peak_126	flat	chrI	279729	280048	4753	0.111661	338.972	0.0376859	1.61224
ce_ATAC_peaks_peak_127	flat	chrI	280379	280488	942	0.180074	137.521	0.0309644	2.97538
ce_ATAC_peaks_peak_128	flat	chrI	287582	287655	666	0.125033	355.863	0.125399	2.25799
ce_ATAC_peaks_peak_129	graded	chrI	288161	288250	1530	0.0852512	338.64	0.993501	4.20647
ce_ATAC_peaks_peak_130	flat	chrI	289101	289324	10599	0.0204509	110.205	-0.219671	1.93766
ce_ATAC_peaks_peak_131	osc	chrI	290378	290547	2365	0.253331	334.159	0.00138191	1.56912
ce_ATAC_peaks_peak_132	flat	chrI	293152	293353	2971	0.139706	71.1084	-0.200982	1.29094
ce_ATAC_peaks_peak_133	graded	chrI	295933	296440	10150	0.0101564	85.182	-0.295452	0.657103
ce_ATAC_peaks_peak_134	flat	chrI	297446	297772	3987	0.0430116	24.1672	-0.16737	0.876884
ce_ATAC_peaks_peak_135	osc	chrI	298340	298719	10440	0.340418	309.994	-0.167663	0.801383
ce_ATAC_peaks_peak_136	flat	chrI	299481	300033	16335	0.124204	311.018	-0.0255769	2.36568
ce_ATAC_peaks_peak_137	osc	chrI	300731	300810	718	0.516932	272.095	0.0921015	2.41624
ce_ATAC_peaks_peak_138	flat	chrI	301291	301463	2189	0.117828	258.004	-0.00108116	1.17209
ce_ATAC_peaks_peak_139	flat	chrI	302114	302270	1354	0.118855	277.413	-0.00114729	1.21796
ce_ATAC_peaks_peak_140	flat	chrI	303505	303619	823	0.0851218	345.315	0.11612	1.38229
ce_ATAC_peaks_peak_141	flat	chrI	305946	306020	635	0.0717723	145.479	0.0634466	1.15739
ce_ATAC_peaks_peak_142	flat	chrI	306366	306454	735	0.027691	200.434	0.0752302	1.79506
ce_ATAC_peaks_peak_143	flat	chrI	310832	311116	6404	0.0812864	341.779	0.0182135	0.586856
ce_ATAC_peaks_peak_144	flat	chrI	311261	311437	1422	0.0444195	9.0837	-0.0458934	1.09813
ce_ATAC_peaks_peak_145	flat	chrI	311919	312352	3578	0.168039	309.378	0.104902	2.34863
ce_ATAC_peaks_peak_146	flat	chrI	312545	312661	897	0.141672	300.32	-0.00595274	2.31946
ce_ATAC_peaks_peak_147	flat	chrI	314208	314656	4336	0.0461036	189.585	0.0664682	1.8642
ce_ATAC_peaks_peak_148	flat	chrI	314755	314983	1988	0.0798553	293.395	0.0595032	1.33115
ce_ATAC_peaks_peak_149	flat	chrI	315156	315741	14441	0.17274	305.708	0.0330607	0.615668
ce_ATAC_peaks_peak_150	graded	chrI	316014	316304	10167	0.0734372	250.214	0.264186	0.364481
ce_ATAC_peaks_peak_151	graded	chrI	318238	318320	1044	0.0895344	263.173	0.278693	1.93221
ce_ATAC_peaks_peak_152	flat	chrI	318865	319056	1756	0.0299068	196.257	0.108757	2.03631
ce_ATAC_peaks_peak_153	flat	chrI	321037	321161	997	0.114918	350.609	0.0665897	1.13191
ce_ATAC_peaks_peak_154	flat	chrI	321372	321614	1606	0.11958	359.397	0.173561	3.22831
ce_ATAC_peaks_peak_155	flat	chrI	321846	322145	2231	0.0711434	346.694	0.206678	2.73163
ce_ATAC_peaks_peak_156	graded	chrI	323495	323575	1234	0.195123	278.87	-0.255744	1.89908
ce_ATAC_peaks_peak_157	flat	chrI	342950	343034	756	0.0370217	41.859	-0.0311465	2.84501
ce_ATAC_peaks_peak_158	flat	chrI	348375	348486	5005	0.0972129	300.92	-0.0902134	3.71755
ce_ATAC_peaks_peak_159	graded	chrI	368851	369043	1593	0.0725382	78.2316	0.419153	2.13938
ce_ATAC_peaks_peak_160	flat	chrI	377322	377506	1901	0.0167464	223.902	0.10618	0.941692
ce_ATAC_peaks_peak_161	flat	chrI	378728	380041	13496	0.116615	264.436	0.19215	3.65054
ce_ATAC_peaks_peak_162	flat	chrI	380318	380526	1824	0.100086	220.67	0.145455	1.70111
ce_ATAC_peaks_peak_163	flat	chrI	380682	380766	689	0.0396192	352.915	0.0644734	1.76185
ce_ATAC_peaks_peak_164	flat	chrI	380840	380912	583	0.0363559	83.4781	0.13991	1.14797
ce_ATAC_peaks_peak_165	flat	chrI	381033	381116	701	0.0747728	0.101605	0.119533	2.30053
ce_ATAC_peaks_peak_166	flat	chrI	381293	381935	7628	0.0521323	133.168	0.155976	1.10349
ce_ATAC_peaks_peak_167	flat	chrI	382157	382908	26162	0.0483754	236.955	0.0274671	0.354305
ce_ATAC_peaks_peak_168	graded	chrI	384738	384810	531	0.0523662	188.822	0.25373	1.34805
ce_ATAC_peaks_peak_169	flat	chrI	384911	385183	2036	0.0380024	24.996	0.106262	1.9846
ce_ATAC_peaks_peak_170	flat	chrI	390665	390758	1430	0.139302	311.165	0.0406986	2.98496
ce_ATAC_peaks_peak_171	flat	chrI	395235	395463	21429	0.17903	16.8849	-0.0493456	2.32998
ce_ATAC_peaks_peak_172	flat	chrI	397704	398235	59607	0.0321693	178.913	-0.099895	0.266516
ce_ATAC_peaks_peak_173	graded	chrI	400621	400708	1420	0.134018	171.727	0.261449	1.25059
ce_ATAC_peaks_peak_174	flat	chrI	418877	418961	944	0.0646733	210.03	-0.182166	3.58515
ce_ATAC_peaks_peak_175	flat	chrI	419877	419953	656	0.145706	195.261	-0.112634	3.32255
ce_ATAC_peaks_peak_176	flat	chrI	426952	427033	885	0.114785	287.833	-0.212049	3.13813
ce_ATAC_peaks_peak_177	flat	chrI	427292	427389	571	0.0718542	240.508	0.0620091	1.68357
ce_ATAC_peaks_peak_178	flat	chrI	428991	429432	10373	0.185779	141.86	0.0474871	0.780038
ce_ATAC_peaks_peak_179	flat	chrI	432646	432838	1724	0.0725461	227.747	-0.100591	1.11752
ce_ATAC_peaks_peak_180	graded	chrI	433508	433913	14749	0.141719	27.5636	-0.250315	1.23234
ce_ATAC_peaks_peak_181	flat	chrI	434549	434821	4324	0.0830166	85.04	-0.0903176	1.66169
ce_ATAC_peaks_peak_182	flat	chrI	435475	435997	9473	0.0151402	245.959	-0.0389593	0.683998
ce_ATAC_peaks_peak_183	graded	chrI	436742	437035	2952	0.0263919	312.461	-0.303099	0.823722
ce_ATAC_peaks_peak_184	flat	chrI	437892	438378	6860	0.120134	333.561	-0.243927	0.98264
ce_ATAC_peaks_peak_185	flat	chrI	440551	440716	1555	0.0893269	319.455	0.103609	1.08759
ce_ATAC_peaks_peak_186	flat	chrI	442173	442331	1360	0.104821	356.401	-0.0521828	1.79188
ce_ATAC_peaks_peak_187	flat	chrI	443177	443350	2105	0.145856	327.087	0.193697	2.61371
ce_ATAC_peaks_peak_188	flat	chrI	449456	449666	2170	0.044659	101.177	-0.0186275	1.85458
ce_ATAC_peaks_peak_189	flat	chrI	461694	461798	2859	0.125686	275.932	-0.0900765	2.84979
ce_ATAC_peaks_peak_190	flat	chrI	463248	463382	1051	0.139491	258.14	-0.0213953	2.41511
ce_ATAC_peaks_peak_191	flat	chrI	470979	471228	4980	0.184083	168.593	-0.0158848	2.83856
ce_ATAC_peaks_peak_192	flat	chrI	488348	488475	6073	0.0593823	172.012	0.117191	1.85439
ce_ATAC_peaks_peak_193	flat	chrI	489866	490092	4096	0.0963616	230.688	0.0431771	1.01018
ce_ATAC_peaks_peak_194	graded	chrI	504368	504458	579	0.0158758	267.723	0.277574	2.24474
ce_ATAC_peaks_peak_195	graded	chrI	509413	509522	884	0.0658886	99.3856	0.6647	1.05999
ce_ATAC_peaks_peak_196	flat	chrI	510497	510634	1115	0.156207	117.878	0.0802614	2.18186
ce_ATAC_peaks_peak_197	flat	chrI	511200	511300	670	0.202988	242.35	0.0261446	1.78368
ce_ATAC_peaks_peak_198	flat	chrI	512564	512954	3339	0.106018	311.049	0.245749	2.86873
ce_ATAC_peaks_peak_199	graded	chrI	513151	513549	3154	0.0375938	219.759	0.327553	2.44042
ce_ATAC_peaks_peak_200	graded	chrI	515189	515332	1753	0.156447	2.77156	0.536094	1.6487
ce_ATAC_peaks_peak_201	osc	chrI	516609	516954	10493	0.357299	349.358	0.124343	0.618705
ce_ATAC_peaks_peak_202	flat	chrI	518159	518800	35920	0.122879	287.692	0.101788	0.755058
ce_ATAC_peaks_peak_203	osc	chrI	521414	521609	3499	0.308983	235.544	0.38406	1.36045
ce_ATAC_peaks_peak_204	graded	chrI	524218	524799	13310	0.249612	311.441	-0.268523	0.713302
ce_ATAC_peaks_peak_205	osc	chrI	526202	526347	2244	0.622216	160.381	0.0733944	4.23168
ce_ATAC_peaks_peak_206	osc	chrI	527282	527735	8557	0.438986	130.763	-0.126563	1.10727
ce_ATAC_peaks_peak_207	osc	chrI	527908	528279	10613	0.381542	118.805	-0.151328	1.46932
ce_ATAC_peaks_peak_208	osc	chrI	529314	530699	35735	0.473219	63.9018	0.0163002	0.957595
ce_ATAC_peaks_peak_209	osc	chrI	531626	531713	1524	0.798605	126.774	0.11085	2.85552
ce_ATAC_peaks_peak_210	flat	chrI	532721	532821	1736	0.137048	83.3131	0.174001	1.31589
ce_ATAC_peaks_peak_211	osc	chrI	533136	533348	3742	0.254229	70.0157	0.247347	1.08961
ce_ATAC_peaks_peak_212	flat	chrI	535367	535518	9545	0.110933	190.381	0.00556005	2.7645
ce_ATAC_peaks_peak_213	flat	chrI	536011	536525	7355	0.172467	287.771	0.141424	1.21955
ce_ATAC_peaks_peak_214	flat	chrI	536670	537027	25138	0.13839	245.605	-0.0308213	0.784224
ce_ATAC_peaks_peak_215	osc	chrI	537234	537511	4129	0.254605	258.944	0.20854	0.945867
ce_ATAC_peaks_peak_216	graded	chrI	538665	538862	2312	0.0940623	253.585	0.297147	1.3924
ce_ATAC_peaks_peak_217	flat	chrI	541999	542103	975	0.0895285	253.577	0.0513244	1.28239
ce_ATAC_peaks_peak_218	flat	chrI	542252	542454	6948	0.115985	171.482	-0.0842929	0.555723
ce_ATAC_peaks_peak_219	flat	chrI	543376	543539	2587	0.0286495	258.728	-0.172078	1.48759
ce_ATAC_peaks_peak_220	osc	chrI	545195	546027	13409	0.266662	267.69	-0.0111999	0.656612
ce_ATAC_peaks_peak_221	flat	chrI	546639	546735	926	0.055282	93.4504	-0.00576135	1.9335
ce_ATAC_peaks_peak_222	flat	chrI	547175	547356	2670	0.125056	341.091	0.0891872	1.41177
ce_ATAC_peaks_peak_223	flat	chrI	547445	547686	1836	0.0594769	336.717	-0.124246	1.61096
ce_ATAC_peaks_peak_224	flat	chrI	547797	547870	573	0.0909666	285.379	-0.0734808	1.97413
ce_ATAC_peaks_peak_225	graded	chrI	548030	548242	7112	0.164445	257.261	-0.260409	1.30872
ce_ATAC_peaks_peak_226	flat	chrI	548627	548816	1614	0.0742872	269.188	-0.0887281	0.982705
ce_ATAC_peaks_peak_227	flat	chrI	549285	549627	6064	0.156929	350.495	-0.102845	0.753063
ce_ATAC_peaks_peak_228	flat	chrI	549977	550287	2577	0.142337	311.492	0.13422	1.50122
ce_ATAC_peaks_peak_229	osc	chrI	550409	550671	2526	0.258561	168.001	-0.118797	1.75634
ce_ATAC_peaks_peak_230	flat	chrI	550745	550871	1077	0.0430596	253.765	-0.0458504	1.05155
ce_ATAC_peaks_peak_231	flat	chrI	555358	555891	4217	0.0293468	326.782	0.113286	3.55975
ce_ATAC_peaks_peak_232	flat	chrI	556054	556329	1925	0.122004	148.537	0.19314	1.03756
ce_ATAC_peaks_peak_233	osc	chrI	556976	557449	9424	0.511803	106.338	0.0490928	0.654302
ce_ATAC_peaks_peak_234	flat	chrI	561134	561261	2439	0.239604	263.57	-0.215544	2.27797
ce_ATAC_peaks_peak_235	osc	chrI	571667	571741	868	0.568385	235.848	-0.066009	2.70908
ce_ATAC_peaks_peak_236	osc	chrI	572428	572610	1234	0.56458	211.999	0.165091	2.23197
ce_ATAC_peaks_peak_237	osc	chrI	572710	572933	1925	0.872027	213.504	-0.0614583	1.41159
ce_ATAC_peaks_peak_238	osc	chrI	574207	574326	843	0.381612	230.601	0.093746	2.74212
ce_ATAC_peaks_peak_239	osc	chrI	575018	575380	5777	1.17034	215.2	0.0587509	1.81403
ce_ATAC_peaks_peak_240	osc	chrI	576926	577311	3565	0.803959	209.816	-0.107096	1.45495
ce_ATAC_peaks_peak_241	osc	chrI	578591	578711	942	0.66532	176.991	-0.161895	3.24567
ce_ATAC_peaks_peak_242	graded	chrI	608895	609086	3315	0.0743962	291.732	-0.476981	5.63146
ce_ATAC_peaks_peak_243	graded	chrI	611648	611908	4519	0.0993379	8.58444	-0.509852	3.94782
ce_ATAC_peaks_peak_244	flat	chrI	613194	613434	1899	0.107837	52.5109	0.177658	1.59287
ce_ATAC_peaks_peak_245	flat	chrI	618031	618136	1385	0.175067	252.576	0.0898432	1.20409
ce_ATAC_peaks_peak_246	graded	chrI	630288	630383	607	0.0487236	1.27389	0.310349	1.83153
ce_ATAC_peaks_peak_247	flat	chrI	636753	636897	7010	0.00608722	338.549	0.202036	0.601555
ce_ATAC_peaks_peak_248	flat	chrI	637962	638137	1884	0.0126093	315.63	0.244209	1.97382
ce_ATAC_peaks_peak_249	graded	chrI	638298	638645	8308	0.195583	237.383	0.416312	1.10498
ce_ATAC_peaks_peak_250	graded	chrI	640120	640319	3073	0.0917859	106.997	-0.423281	2.80492
ce_ATAC_peaks_peak_251	flat	chrI	663564	663723	12503	0.00327347	311.145	0.146106	2.07767
ce_ATAC_peaks_peak_252	osc	chrI	680040	680206	1294	0.306691	230.068	-0.108608	1.74736
ce_ATAC_peaks_peak_253	flat	chrI	691430	691502	628	0.0632863	178.012	0.113518	3.10121
ce_ATAC_peaks_peak_254	flat	chrI	716644	716878	22293	0.0940696	315.737	0.0517797	0.811167
ce_ATAC_peaks_peak_255	flat	chrI	719948	720040	4146	0.0842761	267.299	0.230477	1.22796
ce_ATAC_peaks_peak_256	osc	chrI	745479	745647	1998	0.920224	99.3793	0.120471	3.29979
ce_ATAC_peaks_peak_257	osc	chrI	754189	754470	2650	0.623787	211.206	0.273351	2.07869
ce_ATAC_peaks_peak_258	osc	chrI	754595	755069	9617	0.253483	227.772	0.440944	1.04934
ce_ATAC_peaks_peak_259	osc	chrI	756694	756767	665	0.574801	135.971	0.104952	3.52284
ce_ATAC_peaks_peak_260	osc	chrI	756904	757320	11741	0.338167	191.598	0.134135	1.77724
ce_ATAC_peaks_peak_261	osc	chrI	762094	762189	746	0.416628	319.176	0.111413	2.02527
ce_ATAC_peaks_peak_262	osc	chrI	763326	763731	11902	0.566325	181.883	0.240271	2.93077
ce_ATAC_peaks_peak_263	flat	chrI	788118	788275	1646	0.0489731	50.5316	-0.242665	3.08622
ce_ATAC_peaks_peak_264	graded	chrI	796217	796288	549	0.0927652	42.0069	0.254052	2.228
ce_ATAC_peaks_peak_265	flat	chrI	797029	797104	663	0.0553136	53.888	0.206763	1.94569
ce_ATAC_peaks_peak_266	flat	chrI	798426	798509	627	0.0883656	175.067	-0.00222891	2.16714
ce_ATAC_peaks_peak_267	flat	chrI	801495	801696	1405	0.0968727	91.2779	-0.199877	1.35726
ce_ATAC_peaks_peak_268	flat	chrI	808987	809373	3845	0.0921369	21.9471	-0.200207	1.12508
ce_ATAC_peaks_peak_269	flat	chrI	812299	812423	1279	0.0974715	136.192	0.00715794	3.89523
ce_ATAC_peaks_peak_270	flat	chrI	812538	812711	1428	0.0898466	127.545	-0.124216	1.3053
ce_ATAC_peaks_peak_271	flat	chrI	813904	814134	2119	0.0237535	51.4817	-0.0795891	1.27442
ce_ATAC_peaks_peak_272	flat	chrI	816025	816346	3044	0.0790235	61.5695	-0.200514	3.01683
ce_ATAC_peaks_peak_273	flat	chrI	817941	818374	6009	0.220414	342.598	0.222055	1.44619
ce_ATAC_peaks_peak_274	flat	chrI	819440	819842	4424	0.151777	291.516	0.185733	1.88533
ce_ATAC_peaks_peak_275	flat	chrI	820035	820236	2574	0.10625	273.536	-0.00521575	0.807989
ce_ATAC_peaks_peak_276	osc	chrI	826227	826556	5795	0.274621	343.504	0.276345	1.43756
ce_ATAC_peaks_peak_277	graded	chrI	828767	828882	930	0.07465	340.517	0.399761	2.95264
ce_ATAC_peaks_peak_278	graded	chrI	829989	830155	1898	0.249437	323.611	1.05526	6.48283
ce_ATAC_peaks_peak_279	flat	chrI	834637	834725	790	0.210611	235.05	0.174115	2.09612
ce_ATAC_peaks_peak_280	flat	chrI	834816	834905	737	0.110888	170.967	0.0869035	2.6039
ce_ATAC_peaks_peak_281	flat	chrI	835325	835444	775	0.106189	197.744	0.214764	1.22094
ce_ATAC_peaks_peak_282	osc	chrI	836088	836337	4092	1.02616	140.037	0.136491	3.64712
ce_ATAC_peaks_peak_283	flat	chrI	840490	840712	2205	0.174209	170.499	-0.122346	0.912703
ce_ATAC_peaks_peak_284	osc	chrI	841331	841586	2076	0.303429	167.186	-0.124266	1.64354
ce_ATAC_peaks_peak_285	osc	chrI	841918	842133	1694	0.598348	143.086	0.0539827	1.85778
ce_ATAC_peaks_peak_286	flat	chrI	845351	845438	565	0.0456662	319.406	-0.166544	2.6192
ce_ATAC_peaks_peak_287	flat	chrI	848230	848308	519	0.103123	13.0024	-0.116561	3.82882
ce_ATAC_peaks_peak_288	flat	chrI	849208	849351	5028	0.119956	336.462	-0.22428	2.89927
ce_ATAC_peaks_peak_289	graded	chrI	849425	849582	4406	0.148542	14.4395	-0.317915	3.24779
ce_ATAC_peaks_peak_290	flat	chrI	850191	850424	1648	0.140594	356.855	-0.190899	1.72753
ce_ATAC_peaks_peak_291	flat	chrI	851259	851530	2256	0.0799155	319.819	0.0300845	2.21026
ce_ATAC_peaks_peak_292	graded	chrI	851670	851818	2473	0.0549166	119.314	-0.260346	2.94129
ce_ATAC_peaks_peak_293	flat	chrI	851891	852616	18579	0.0711549	245.247	0.00768654	0.254082
ce_ATAC_peaks_peak_294	flat	chrI	853265	853358	3635	0.0717891	26.742	0.0945288	2.02652
ce_ATAC_peaks_peak_295	flat	chrI	873006	873149	711	0.0838697	86.429	-0.218143	2.45088
ce_ATAC_peaks_peak_296	flat	chrI	873493	873564	605	0.0579236	168.174	0.210567	1.2362
ce_ATAC_peaks_peak_297	flat	chrI	874473	874555	460	0.185389	23.5001	0.215099	1.5264
ce_ATAC_peaks_peak_298	flat	chrI	875557	875669	731	0.0427939	326.537	-0.0980887	2.30983
ce_ATAC_peaks_peak_299	flat	chrI	875928	876036	749	0.0216134	177.827	0.0754724	3.40419
ce_ATAC_peaks_peak_300	flat	chrI	879817	880071	5919	0.0604813	132.931	-0.184688	1.06185
ce_ATAC_peaks_peak_301	flat	chrI	881397	881707	16545	0.119546	333.489	0.190629	0.736065
ce_ATAC_peaks_peak_302	flat	chrI	881790	882001	8332	0.0261341	327.98	-0.143786	3.25196
ce_ATAC_peaks_peak_303	flat	chrI	882475	883217	105047	0.195442	348.449	-0.0527792	2.16349
ce_ATAC_peaks_peak_304	graded	chrI	895078	895151	1253	0.0273005	100.181	0.870951	1.66535
ce_ATAC_peaks_peak_305	flat	chrI	896029	896132	2774	0.0787306	255.234	-0.248353	4.90262
ce_ATAC_peaks_peak_306	flat	chrI	907105	907182	545	0.0197003	325.65	0.224781	1.5371
ce_ATAC_peaks_peak_307	flat	chrI	919890	919993	910	0.0475238	218.566	-0.144895	1.52066
ce_ATAC_peaks_peak_308	flat	chrI	920498	920576	653	0.0931617	55.9114	0.0607152	2.62625
ce_ATAC_peaks_peak_309	graded	chrI	921373	921572	1467	0.13466	154.021	-0.28493	2.50133
ce_ATAC_peaks_peak_310	flat	chrI	922850	922937	790	0.0692306	166.696	-0.125288	1.66693
ce_ATAC_peaks_peak_311	graded	chrI	929617	929894	4087	0.14238	19.7091	-0.258718	4.6074
ce_ATAC_peaks_peak_312	flat	chrI	933476	933659	5688	0.0586011	277.389	-0.0316095	6.03571
ce_ATAC_peaks_peak_313	osc	chrI	935082	935350	5630	1.02288	256.335	0.199416	1.73847
ce_ATAC_peaks_peak_314	osc	chrI	935487	935942	4931	1.07795	269.885	0.0756759	3.34205
ce_ATAC_peaks_peak_315	osc	chrI	936559	936820	3669	1.02758	264.854	-0.154243	2.77335
ce_ATAC_peaks_peak_316	osc	chrI	938416	938602	1746	0.687487	271.866	-0.0811502	2.54729
ce_ATAC_peaks_peak_317	osc	chrI	939654	939780	1165	0.665624	257.67	0.207588	3.89287
ce_ATAC_peaks_peak_318	graded	chrI	945990	946578	12110	0.156718	182.819	0.421964	2.63948
ce_ATAC_peaks_peak_319	flat	chrI	948257	948468	1295	0.224304	253.191	-0.0514544	1.33429
ce_ATAC_peaks_peak_320	flat	chrI	954218	954668	9947	0.058363	330.436	-0.235234	0.760726
ce_ATAC_peaks_peak_321	graded	chrI	954957	955118	2638	0.0529086	194.02	-0.446932	0.99309
ce_ATAC_peaks_peak_322	flat	chrI	955279	955675	4425	0.183621	262.695	-0.18571	1.26855
ce_ATAC_peaks_peak_323	flat	chrI	957242	957729	14976	0.0657341	288.828	-0.131525	0.343399
ce_ATAC_peaks_peak_324	flat	chrI	959970	960090	1019	0.0157237	332.169	0.0542285	1.79344
ce_ATAC_peaks_peak_325	flat	chrI	960606	960771	1282	0.154321	196.509	0.041941	2.21261
ce_ATAC_peaks_peak_326	flat	chrI	961301	961686	6174	0.0666857	243.938	-0.075304	0.902043
ce_ATAC_peaks_peak_327	flat	chrI	963933	964079	1119	0.24402	283.149	0.0424105	1.56904
ce_ATAC_peaks_peak_328	flat	chrI	969144	969256	893	0.0447276	131.87	0.122404	2.61297
ce_ATAC_peaks_peak_329	flat	chrI	969429	969547	1232	0.109848	345.679	0.148483	3.18458
ce_ATAC_peaks_peak_330	flat	chrI	973115	973337	27028	0.112129	284.884	0.113475	0.700626
ce_ATAC_peaks_peak_331	osc	chrI	978245	978419	2981	0.778234	310.371	0.173002	2.62104
ce_ATAC_peaks_peak_332	osc	chrI	978669	978916	3213	0.778609	154.912	-0.157185	4.42705
ce_ATAC_peaks_peak_333	osc	chrI	979549	979740	2016	0.579916	337.122	-0.0974809	2.44684
ce_ATAC_peaks_peak_334	osc	chrI	983018	983385	6346	0.316625	355.767	-0.324187	1.05269
ce_ATAC_peaks_peak_335	osc	chrI	984418	985283	8895	0.353322	357.866	-0.261	1.38731
ce_ATAC_peaks_peak_336	flat	chrI	985958	986115	1851	0.180702	332.967	0.0132005	1.67896
ce_ATAC_peaks_peak_337	flat	chrI	986361	986455	656	0.0603611	13.4608	-0.0488848	1.99174
ce_ATAC_peaks_peak_338	flat	chrI	986562	986651	775	0.0424678	158.397	0.0580891	1.83604
ce_ATAC_peaks_peak_339	flat	chrI	986779	986964	3371	0.100295	310.327	-0.11099	1.09369
ce_ATAC_peaks_peak_340	flat	chrI	987698	987789	1278	0.0785229	310.411	-0.106908	1.90846
ce_ATAC_peaks_peak_341	graded	chrI	988901	989422	15361	0.123933	296.978	-0.270116	1.3051
ce_ATAC_peaks_peak_342	flat	chrI	989817	989913	721	0.0474564	296.58	0.0554812	0.821709
ce_ATAC_peaks_peak_343	flat	chrI	990013	990105	679	0.0441562	302.506	-0.00460802	1.02831
ce_ATAC_peaks_peak_344	flat	chrI	990342	990602	1932	0.172484	318.388	0.0317448	1.42401
ce_ATAC_peaks_peak_345	osc	chrI	990953	991211	2023	0.282941	306.013	-0.230881	3.73047
ce_ATAC_peaks_peak_346	flat	chrI	991435	991585	1113	0.196454	310.52	-0.167324	1.18626
ce_ATAC_peaks_peak_347	flat	chrI	993276	993361	623	0.0611047	21.7084	-0.145218	1.90908
ce_ATAC_peaks_peak_348	graded	chrI	994019	994172	1252	0.0186089	137.414	-0.283513	2.39694
ce_ATAC_peaks_peak_349	flat	chrI	995762	995877	1217	0.0192303	148.669	-0.146708	2.51252
ce_ATAC_peaks_peak_350	flat	chrI	998535	998633	862	0.12446	252.573	-0.238252	2.5545
ce_ATAC_peaks_peak_351	graded	chrI	998894	999606	30585	0.119911	215.908	-0.387171	4.29632
ce_ATAC_peaks_peak_352	flat	chrI	1000051	1000138	1168	0.0657145	264.565	0.0240714	1.62866
ce_ATAC_peaks_peak_353	osc	chrI	1000763	1001187	21073	0.292314	200.844	-0.173571	2.38149
ce_ATAC_peaks_peak_354	flat	chrI	1005974	1006169	2032	0.0270366	226.635	0.0136558	2.88282
ce_ATAC_peaks_peak_355	flat	chrI	1013792	1013946	1032	0.0873789	74.6667	0.179584	2.37181
ce_ATAC_peaks_peak_356	flat	chrI	1014987	1015254	4102	0.0464863	113.789	0.115622	0.614483
ce_ATAC_peaks_peak_357	osc	chrI	1017404	1017588	1356	0.284173	69.3229	0.0760058	2.66983
ce_ATAC_peaks_peak_358	flat	chrI	1018950	1019075	1073	0.0976068	355.313	0.196451	1.76627
ce_ATAC_peaks_peak_359	flat	chrI	1022196	1022329	1816	0.0541789	165.386	0.0804896	1.11765
ce_ATAC_peaks_peak_360	graded	chrI	1029755	1029864	861	0.0548323	66.9851	0.332428	1.4693
ce_ATAC_peaks_peak_361	flat	chrI	1030889	1031065	1545	0.0631676	64.0925	0.0693901	0.643304
ce_ATAC_peaks_peak_362	flat	chrI	1032321	1032424	806	0.0204087	244.51	0.199416	1.70512
ce_ATAC_peaks_peak_363	flat	chrI	1034289	1034495	4941	0.0945262	243.758	0.0363176	0.78785
ce_ATAC_peaks_peak_364	flat	chrI	1046433	1046513	741	0.0516916	93.0159	0.131312	3.40461
ce_ATAC_peaks_peak_365	graded	chrI	1049212	1049393	5199	0.198373	179.737	-0.334662	2.62033
ce_ATAC_peaks_peak_366	flat	chrI	1050475	1050620	1082	0.0758117	241.027	0.0979422	1.29923
ce_ATAC_peaks_peak_367	flat	chrI	1050888	1050985	949	0.121892	347.313	0.207438	1.58705
ce_ATAC_peaks_peak_368	flat	chrI	1052455	1052807	2528	0.0638847	305.449	0.0600574	1.50324
ce_ATAC_peaks_peak_369	flat	chrI	1053607	1053956	13413	0.0225253	15.15	-0.0792775	1.94592
ce_ATAC_peaks_peak_370	flat	chrI	1059370	1059530	1078	0.0699591	294.755	-0.031675	0.980019
ce_ATAC_peaks_peak_371	flat	chrI	1061774	1062762	45729	0.0890096	348.95	-0.151282	2.40957
ce_ATAC_peaks_peak_372	flat	chrI	1068056	1068678	94889	0.0717198	2.41608	-0.0343493	1.94582
ce_ATAC_peaks_peak_373	flat	chrI	1069198	1069461	14707	0.134545	311.243	-0.173923	1.57349
ce_ATAC_peaks_peak_374	flat	chrI	1069620	1070251	40589	0.104732	335.1	-0.203803	1.01968
ce_ATAC_peaks_peak_375	flat	chrI	1076131	1076213	779	0.0497791	283.719	-0.0756173	1.27308
ce_ATAC_peaks_peak_376	flat	chrI	1077294	1077487	4135	0.20494	327.959	-0.0937871	1.89836
ce_ATAC_peaks_peak_377	flat	chrI	1096034	1096400	8481	0.153442	328.519	-0.0675974	0.509035
ce_ATAC_peaks_peak_378	flat	chrI	1099126	1099366	2457	0.157214	255.529	-0.00161184	1.25372
ce_ATAC_peaks_peak_379	graded	chrI	1100616	1100973	7190	0.132388	311.687	-0.28279	3.18893
ce_ATAC_peaks_peak_380	flat	chrI	1102287	1102392	827	0.183643	234.357	-0.205265	2.83923
ce_ATAC_peaks_peak_381	osc	chrI	1103397	1103502	1180	0.365137	287.263	-0.036921	3.09012
ce_ATAC_peaks_peak_382	osc	chrI	1106447	1106669	2232	0.459005	191.832	-0.258903	3.95021
ce_ATAC_peaks_peak_383	osc	chrI	1127123	1127215	835	0.290222	336.484	-0.0818589	2.16965
ce_ATAC_peaks_peak_384	flat	chrI	1128211	1128310	819	0.0638962	109.009	0.191389	4.23637
ce_ATAC_peaks_peak_385	flat	chrI	1149940	1150047	1035	0.0249568	288.119	-0.0398464	1.5309
ce_ATAC_peaks_peak_386	flat	chrI	1150211	1150318	1081	0.0720115	213.961	-0.245043	2.24546
ce_ATAC_peaks_peak_387	flat	chrI	1153815	1153913	567	0.0286139	258.744	0.148905	1.54944
ce_ATAC_peaks_peak_388	graded	chrI	1155361	1155604	1750	0.0663859	233.089	0.28373	1.60255
ce_ATAC_peaks_peak_389	flat	chrI	1156100	1156270	10287	0.0984016	325.868	0.067128	1.459
ce_ATAC_peaks_peak_390	flat	chrI	1156608	1156890	2680	0.190389	331.08	0.185049	1.73341
ce_ATAC_peaks_peak_391	flat	chrI	1156991	1157073	766	0.0610507	302.441	0.167373	1.67743
ce_ATAC_peaks_peak_392	flat	chrI	1157204	1157420	1571	0.150304	338.289	-0.0058804	2.18447
ce_ATAC_peaks_peak_393	flat	chrI	1157559	1157720	1504	0.221497	305.202	0.232082	1.19771
ce_ATAC_peaks_peak_394	flat	chrI	1157872	1158033	1122	0.100545	292.028	0.206844	1.56395
ce_ATAC_peaks_peak_395	flat	chrI	1159070	1159222	1244	0.0556513	294.128	0.1573	1.74755
ce_ATAC_peaks_peak_396	flat	chrI	1166377	1166457	619	0.189805	9.59357	-0.0271955	1.60322
ce_ATAC_peaks_peak_397	flat	chrI	1175795	1175906	2891	0.0442549	271.739	0.0400801	3.64679
ce_ATAC_peaks_peak_398	osc	chrI	1217346	1217502	1404	0.534279	197.304	-0.00127059	3.55862
ce_ATAC_peaks_peak_399	osc	chrI	1219170	1219475	2840	1.03283	186.767	0.0200101	2.68267
ce_ATAC_peaks_peak_400	flat	chrI	1224561	1224880	2353	0.00854836	64.2332	0.0272658	1.75738
ce_ATAC_peaks_peak_401	flat	chrI	1225173	1225295	1087	0.0134948	61.4665	-0.000140284	1.40418
ce_ATAC_peaks_peak_402	flat	chrI	1226233	1226449	2955	0.0820092	279.482	-0.10588	1.06635
ce_ATAC_peaks_peak_403	flat	chrI	1226637	1226779	1731	0.0514461	298.457	-0.0281993	0.916597
ce_ATAC_peaks_peak_404	flat	chrI	1227855	1228168	8111	0.107024	275.326	-0.170559	0.575529
ce_ATAC_peaks_peak_405	flat	chrI	1228629	1228717	634	0.0576867	138.675	0.069823	1.35674
ce_ATAC_peaks_peak_406	flat	chrI	1229227	1229569	29374	0.156109	306.436	0.0574167	0.694429
ce_ATAC_peaks_peak_407	flat	chrI	1229701	1229901	1991	0.107982	52.2681	0.0163749	1.22376
ce_ATAC_peaks_peak_408	flat	chrI	1230458	1230720	6492	0.095228	222.144	0.0542919	0.682412
ce_ATAC_peaks_peak_409	graded	chrI	1230847	1231000	1572	0.217082	298.105	-0.289376	1.66621
ce_ATAC_peaks_peak_410	flat	chrI	1231500	1231600	610	0.106238	292.366	0.146666	1.75342
ce_ATAC_peaks_peak_411	flat	chrI	1251321	1251865	24613	0.139336	85.0314	0.126458	0.646902
ce_ATAC_peaks_peak_412	flat	chrI	1255724	1255816	506	0.171385	112.548	0.0416706	1.57758
ce_ATAC_peaks_peak_413	osc	chrI	1255953	1256328	11334	1.08835	133.402	0.0779675	1.8882
ce_ATAC_peaks_peak_414	osc	chrI	1257836	1258012	1409	0.627179	147.058	-0.0352619	2.18252
ce_ATAC_peaks_peak_415	osc	chrI	1258264	1258723	3906	0.350475	125.815	-0.0785206	1.19164
ce_ATAC_peaks_peak_416	flat	chrI	1261460	1261840	6916	0.220618	99.5887	-0.0695244	1.17276
ce_ATAC_peaks_peak_417	osc	chrI	1263446	1263519	464	0.269311	135.915	0.129146	1.55851
ce_ATAC_peaks_peak_418	flat	chrI	1264097	1264211	931	0.136838	85.3357	0.120891	1.56968
ce_ATAC_peaks_peak_419	osc	chrI	1266159	1266315	1131	0.300609	123.058	0.116928	2.76482
ce_ATAC_peaks_peak_420	flat	chrI	1268298	1268404	716	0.228357	129.88	-0.0272163	2.24005
ce_ATAC_peaks_peak_421	osc	chrI	1270833	1271572	25418	0.502343	159.724	-0.0923586	0.694346
ce_ATAC_peaks_peak_422	graded	chrI	1272528	1272768	5017	0.211876	179.372	-0.269101	1.63707
ce_ATAC_peaks_peak_423	flat	chrI	1273741	1274234	22348	0.203146	100.552	-0.118483	0.718269
ce_ATAC_peaks_peak_424	flat	chrI	1277222	1277483	2005	0.079026	108.849	-0.193207	1.10857
ce_ATAC_peaks_peak_425	graded	chrI	1288746	1289000	5655	0.0320857	328.655	0.287906	1.72326
ce_ATAC_peaks_peak_426	flat	chrI	1290478	1290588	1069	0.0927366	88.9684	0.232175	3.4942
ce_ATAC_peaks_peak_427	flat	chrI	1291678	1291765	655	0.0757096	328.602	-0.094437	4.41636
ce_ATAC_peaks_peak_428	flat	chrI	1293664	1294072	2691	0.152264	199.322	0.0508547	1.48801
ce_ATAC_peaks_peak_429	osc	chrI	1294267	1294379	1352	0.676594	217.624	-0.0671361	4.28115
ce_ATAC_peaks_peak_430	flat	chrI	1294773	1294907	1039	0.0516917	345.453	-0.178101	2.16737
ce_ATAC_peaks_peak_431	osc	chrI	1295536	1295734	7298	0.369759	33.3144	-0.0373917	1.24776
ce_ATAC_peaks_peak_432	osc	chrI	1296446	1296878	17789	0.329715	136.269	0.0340105	0.710605
ce_ATAC_peaks_peak_433	flat	chrI	1297532	1297633	670	0.0473808	148.427	0.0424029	1.21992
ce_ATAC_peaks_peak_434	flat	chrI	1298414	1298514	763	0.143512	197.398	-0.00918573	1.65571
ce_ATAC_peaks_peak_435	flat	chrI	1298923	1299055	1774	0.152583	170.398	-0.124976	2.36613
ce_ATAC_peaks_peak_436	osc	chrI	1300077	1300298	5026	0.636086	210.547	-0.188604	1.82713
ce_ATAC_peaks_peak_437	flat	chrI	1300546	1300617	397	0.110558	96.9906	-0.00369279	1.56947
ce_ATAC_peaks_peak_438	flat	chrI	1301376	1301746	7908	0.0793624	159.955	-0.0130112	0.575924
ce_ATAC_peaks_peak_439	graded	chrI	1304084	1304210	1544	0.0296573	220.349	-0.290499	1.66162
ce_ATAC_peaks_peak_440	osc	chrI	1304393	1304514	961	0.300486	276.69	-0.17827	2.26299
ce_ATAC_peaks_peak_441	graded	chrI	1305113	1305455	3657	0.0688396	232.613	-0.259459	0.675293
ce_ATAC_peaks_peak_442	flat	chrI	1305767	1305870	886	0.0626537	252.315	-0.0540304	2.56872
ce_ATAC_peaks_peak_443	flat	chrI	1308087	1308174	776	0.153953	214.045	-0.0451267	2.63822
ce_ATAC_peaks_peak_444	flat	chrI	1309398	1309538	1299	0.108703	237.282	-0.0462924	1.16327
ce_ATAC_peaks_peak_445	flat	chrI	1311033	1311249	1965	0.0640476	185.571	0.0308655	2.16164
ce_ATAC_peaks_peak_446	flat	chrI	1312549	1312649	814	0.0411096	204.014	-0.0356017	1.49686
ce_ATAC_peaks_peak_447	osc	chrI	1312845	1313099	3644	0.27057	133.188	-0.00132604	1.08235
ce_ATAC_peaks_peak_448	flat	chrI	1313380	1313501	1016	0.205934	191.974	-0.0289764	1.00656
ce_ATAC_peaks_peak_449	flat	chrI	1313584	1313869	3656	0.0392137	184.657	-0.192031	0.980952
ce_ATAC_peaks_peak_450	flat	chrI	1315350	1315759	12661	0.133378	166.876	-0.0317436	2.20895
ce_ATAC_peaks_peak_451	flat	chrI	1316085	1316255	1365	0.040352	98.3957	0.0935095	1.87595
ce_ATAC_peaks_peak_452	flat	chrI	1316942	1317275	3275	0.0309679	264.185	0.0907408	1.04996
ce_ATAC_peaks_peak_453	flat	chrI	1320405	1320477	645	0.152781	162.715	0.000757596	2.5792
ce_ATAC_peaks_peak_454	flat	chrI	1321189	1321275	406	0.170031	193.341	0.00775269	2.37029
ce_ATAC_peaks_peak_455	flat	chrI	1321732	1322162	3535	0.0934722	203.038	-0.0186734	1.6999
ce_ATAC_peaks_peak_456	flat	chrI	1326385	1326557	1481	0.132922	214.078	0.099934	2.20653
ce_ATAC_peaks_peak_457	flat	chrI	1327910	1328052	1153	0.0936971	186.172	0.0819383	2.35429
ce_ATAC_peaks_peak_458	graded	chrI	1331216	1331302	1119	0.198695	208.211	0.486265	3.05465
ce_ATAC_peaks_peak_459	flat	chrI	1335229	1335653	4369	0.160358	175.542	0.118456	1.40367
ce_ATAC_peaks_peak_460	flat	chrI	1340106	1340241	5145	0.164571	291.406	0.113499	0.967842
ce_ATAC_peaks_peak_461	flat	chrI	1340517	1340702	1685	0.137348	302.626	-0.0199877	1.98665
ce_ATAC_peaks_peak_462	flat	chrI	1340828	1341147	2724	0.0273076	37.0037	0.124582	1.32287
ce_ATAC_peaks_peak_463	flat	chrI	1341332	1341524	1757	0.0564253	323.461	0.150927	1.37076
ce_ATAC_peaks_peak_464	graded	chrI	1342163	1342758	5057	0.0398232	200.682	0.271772	2.05966
ce_ATAC_peaks_peak_465	flat	chrI	1346218	1346370	1471	0.152651	248.695	-0.165061	2.16225
ce_ATAC_peaks_peak_466	flat	chrI	1361246	1361550	37204	0.0392285	205.654	-0.131563	0.7734
ce_ATAC_peaks_peak_467	graded	chrI	1365374	1365593	3471	0.0952542	246.401	-0.368132	1.41619
ce_ATAC_peaks_peak_468	flat	chrI	1368557	1368984	4626	0.136895	27.9793	0.233907	0.902838
ce_ATAC_peaks_peak_469	flat	chrI	1371232	1371350	834	0.110264	244.64	-0.10478	1.44852
ce_ATAC_peaks_peak_470	flat	chrI	1392876	1393075	6577	0.0758929	259.359	-0.131767	2.63054
ce_ATAC_peaks_peak_471	flat	chrI	1410038	1410135	1127	0.0630582	156.122	0.146864	1.91682
ce_ATAC_peaks_peak_472	flat	chrI	1415933	1416013	1718	0.105188	264.435	-0.0575448	3.03695
ce_ATAC_peaks_peak_473	flat	chrI	1416124	1416259	6941	0.0721807	282.265	0.116216	0.507065
ce_ATAC_peaks_peak_474	flat	chrI	1425254	1425439	3120	0.0632356	297.259	0.105086	1.44367
ce_ATAC_peaks_peak_475	flat	chrI	1435212	1435421	7615	0.0371188	340.327	-0.0513536	4.27895
ce_ATAC_peaks_peak_476	flat	chrI	1435564	1435747	18420	0.0576636	331.182	0.158985	1.57704
ce_ATAC_peaks_peak_477	flat	chrI	1444165	1444475	17835	0.0241031	351.501	0.00487088	2.06267
ce_ATAC_peaks_peak_478	graded	chrI	1446629	1447465	51698	0.0757005	255.123	0.341571	3.17138
ce_ATAC_peaks_peak_479	graded	chrI	1455363	1455503	1297	0.0611707	147.425	0.356199	2.53846
ce_ATAC_peaks_peak_480	flat	chrI	1459059	1459232	3146	0.190155	300.112	0.00629897	3.00089
ce_ATAC_peaks_peak_481	graded	chrI	1471013	1471313	7237	0.0581077	150.03	-0.445782	1.69004
ce_ATAC_peaks_peak_482	flat	chrI	1481488	1481869	20732	0.0475356	338.133	-0.189045	2.22002
ce_ATAC_peaks_peak_483	flat	chrI	1482563	1482669	686	0.0119472	112.08	-0.0522343	0.729183
ce_ATAC_peaks_peak_484	flat	chrI	1482854	1482987	1528	0.0309622	202.465	-0.0909602	2.10529
ce_ATAC_peaks_peak_485	flat	chrI	1493524	1493675	2306	0.135924	23.0714	-0.18455	2.61758
ce_ATAC_peaks_peak_486	flat	chrI	1537263	1537401	1423	0.131701	8.43839	0.186866	1.64722
ce_ATAC_peaks_peak_487	flat	chrI	1540520	1540797	21826	0.141997	354.989	-0.13002	3.79555
ce_ATAC_peaks_peak_488	osc	chrI	1540889	1541043	3761	0.30087	297.802	-0.0977505	2.27389
ce_ATAC_peaks_peak_489	flat	chrI	1541476	1541625	1202	0.149324	341.001	0.162761	1.75685
ce_ATAC_peaks_peak_490	osc	chrI	1548245	1548406	1959	0.313774	289.128	0.238626	2.51207
ce_ATAC_peaks_peak_491	flat	chrI	1549702	1549788	598	0.0209057	49.9446	0.0888554	1.25453
ce_ATAC_peaks_peak_492	flat	chrI	1552725	1552827	1204	0.123172	299.112	-0.0606162	1.64407
ce_ATAC_peaks_peak_493	graded	chrI	1557414	1557542	1186	0.12734	9.08145	0.278996	0.978772
ce_ATAC_peaks_peak_494	flat	chrI	1559112	1559516	29941	0.0815328	87.6629	-0.0861634	1.65407
ce_ATAC_peaks_peak_495	flat	chrI	1562596	1562831	12760	0.053196	50.3332	-0.16471	1.38622
ce_ATAC_peaks_peak_496	graded	chrI	1564023	1564369	7534	0.141489	118.87	-0.307478	0.963398
ce_ATAC_peaks_peak_497	graded	chrI	1565216	1565363	2829	0.100294	359.984	-0.497685	3.35335
ce_ATAC_peaks_peak_498	flat	chrI	1570509	1570633	853	0.058712	25.7044	0.222555	1.65194
ce_ATAC_peaks_peak_499	flat	chrI	1575580	1575815	9694	0.0587861	250.505	0.182996	0.782357
ce_ATAC_peaks_peak_500	flat	chrI	1581235	1581359	1680	0.145126	19.7416	-0.180094	2.59848
ce_ATAC_peaks_peak_501	flat	chrI	1581959	1582227	4062	0.0794202	140.045	-0.2498	1.44857
ce_ATAC_peaks_peak_502	graded	chrI	1583375	1583527	1644	0.0607317	114.58	-0.271748	2.68834
ce_ATAC_peaks_peak_503	graded	chrI	1585095	1585371	4756	0.0192135	290.692	-0.333981	1.15498
ce_ATAC_peaks_peak_504	flat	chrI	1588259	1588403	6112	0.0902255	342.053	-0.126909	1.18562
ce_ATAC_peaks_peak_505	flat	chrI	1590800	1590880	677	0.0979838	290.107	0.0243105	1.65962
ce_ATAC_peaks_peak_506	flat	chrI	1597564	1597648	570	0.124128	221.118	-0.10454	2.07469
ce_ATAC_peaks_peak_507	flat	chrI	1598492	1598775	10614	0.0712495	31.9401	-0.214422	4.58424
ce_ATAC_peaks_peak_508	flat	chrI	1607870	1607991	1157	0.0248356	76.6755	-0.113498	0.933594
ce_ATAC_peaks_peak_509	flat	chrI	1623242	1623373	976	0.0473281	357.793	0.143164	1.5942
ce_ATAC_peaks_peak_510	flat	chrI	1626482	1626685	2550	0.10234	220.511	-0.078187	1.31823
ce_ATAC_peaks_peak_511	flat	chrI	1627372	1627473	541	0.0458905	320.257	0.200269	1.64517
ce_ATAC_peaks_peak_512	flat	chrI	1628345	1628434	886	0.0262504	27.1879	0.164579	2.37048
ce_ATAC_peaks_peak_513	flat	chrI	1628576	1628886	12081	0.103989	339.224	-0.167789	1.27519
ce_ATAC_peaks_peak_514	osc	chrI	1634443	1634715	4002	0.802324	99.4818	0.13018	2.28276
ce_ATAC_peaks_peak_515	flat	chrI	1651332	1651604	19614	0.215001	345.132	-0.00373733	2.12422
ce_ATAC_peaks_peak_516	osc	chrI	1667390	1667487	1317	0.525611	159.904	0.169045	4.292
ce_ATAC_peaks_peak_517	graded	chrI	1669102	1669284	1938	0.122313	253.515	0.438927	1.31192
ce_ATAC_peaks_peak_518	graded	chrI	1672389	1672561	4893	0.0115146	165.498	0.420195	2.54611
ce_ATAC_peaks_peak_519	flat	chrI	1676571	1676833	12701	0.147589	195.905	-0.157725	1.49014
ce_ATAC_peaks_peak_520	flat	chrI	1678974	1679143	1551	0.11611	103.48	0.0177141	1.60324
ce_ATAC_peaks_peak_521	flat	chrI	1680398	1680570	1412	0.130552	80.0487	-0.0556257	1.4685
ce_ATAC_peaks_peak_522	osc	chrI	1686120	1686365	2385	0.295125	287.415	-0.0198282	1.64732
ce_ATAC_peaks_peak_523	flat	chrI	1687666	1688075	10281	0.146065	257.528	0.0942509	0.595763
ce_ATAC_peaks_peak_524	flat	chrI	1689260	1689366	1225	0.18636	228.387	-0.229263	2.67294
ce_ATAC_peaks_peak_525	flat	chrI	1691037	1691649	39366	0.174492	288.348	-0.236673	0.394855
ce_ATAC_peaks_peak_526	osc	chrI	1692679	1693380	11889	0.541921	265.944	-0.172858	1.07862
ce_ATAC_peaks_peak_527	flat	chrI	1695128	1695339	15471	0.140611	21.9968	-0.0219855	0.87217
ce_ATAC_peaks_peak_528	flat	chrI	1697797	1698289	86361	0.0404101	257.624	0.00709088	0.234365
ce_ATAC_peaks_peak_529	flat	chrI	1698396	1698698	4836	0.0738601	254.041	-0.0634844	0.955317
ce_ATAC_peaks_peak_530	flat	chrI	1698877	1698973	1516	0.0531772	152.412	-0.0199803	1.33861
ce_ATAC_peaks_peak_531	flat	chrI	1701876	1701948	3433	0.0369484	236.662	0.10666	2.86904
ce_ATAC_peaks_peak_532	flat	chrI	1715193	1715378	1773	0.138544	291.753	0.0775344	0.959122
ce_ATAC_peaks_peak_533	flat	chrI	1715568	1715696	1140	0.0585142	239.679	0.150408	1.56362
ce_ATAC_peaks_peak_534	flat	chrI	1716686	1716757	603	0.0871169	277.33	0.000377714	2.90284
ce_ATAC_peaks_peak_535	flat	chrI	1717422	1717764	20134	0.0944041	1.52434	0.114086	0.378286
ce_ATAC_peaks_peak_536	flat	chrI	1719005	1719395	18908	0.193059	344.596	-0.158797	3.41978
ce_ATAC_peaks_peak_537	flat	chrI	1720526	1720930	10965	0.0796744	290.819	-0.249817	1.68491
ce_ATAC_peaks_peak_538	flat	chrI	1722601	1722833	1895	0.0778013	157.874	0.140209	1.99633
ce_ATAC_peaks_peak_539	osc	chrI	1729620	1729806	3682	0.877624	176.231	0.178166	2.41386
ce_ATAC_peaks_peak_540	flat	chrI	1729906	1730016	853	0.113352	193.039	0.129905	1.87151
ce_ATAC_peaks_peak_541	graded	chrI	1738908	1738979	661	0.0791355	84.4216	0.273438	2.60727
ce_ATAC_peaks_peak_542	graded	chrI	1739081	1739155	544	0.0418817	126.66	0.265792	1.22308
ce_ATAC_peaks_peak_543	flat	chrI	1739616	1739704	482	0.0271453	188.59	-0.0107356	2.55797
ce_ATAC_peaks_peak_544	flat	chrI	1740073	1740174	692	0.0886051	226.075	0.186255	1.57591
ce_ATAC_peaks_peak_545	osc	chrI	1777260	1777670	9146	1.00238	183.886	0.0317074	1.48393
ce_ATAC_peaks_peak_546	flat	chrI	1778681	1779011	12079	0.190115	138.947	-0.0935514	1.25034
ce_ATAC_peaks_peak_547	osc	chrI	1792612	1792838	9379	0.51488	46.4706	0.0192093	1.62235
ce_ATAC_peaks_peak_548	graded	chrI	1800141	1800312	1662	0.0669624	171.158	0.421071	1.21704
ce_ATAC_peaks_peak_549	flat	chrI	1807869	1808183	11415	0.0522635	13.813	-0.205461	5.18642
ce_ATAC_peaks_peak_550	graded	chrI	1808656	1808780	1157	0.108785	344.032	0.367046	1.80735
ce_ATAC_peaks_peak_551	flat	chrI	1809687	1809961	2795	0.089731	165.142	0.150251	2.80824
ce_ATAC_peaks_peak_552	flat	chrI	1823222	1823362	4721	0.0556317	209.947	0.0338093	2.55521
ce_ATAC_peaks_peak_553	flat	chrI	1823539	1823637	680	0.0425683	311.953	0.183327	1.52027
ce_ATAC_peaks_peak_554	flat	chrI	1832648	1832726	6173	0.0520041	294.451	0.0650093	2.77281
ce_ATAC_peaks_peak_555	flat	chrI	1835469	1835773	58559	0.0420064	235.105	0.142589	0.330804
ce_ATAC_peaks_peak_556	flat	chrI	1836234	1837349	157548	0.0492997	290.886	0.0333834	0.202332
ce_ATAC_peaks_peak_557	flat	chrI	1842009	1842137	6359	0.0598544	286.082	0.123545	1.22033
ce_ATAC_peaks_peak_558	flat	chrI	1842489	1842597	1024	0.0883599	356.513	0.117432	0.942682
ce_ATAC_peaks_peak_559	flat	chrI	1842731	1842859	1191	0.0526382	271.479	0.0660335	1.17819
ce_ATAC_peaks_peak_560	flat	chrI	1843364	1843439	761	0.112865	195.447	0.0524894	1.71721
ce_ATAC_peaks_peak_561	flat	chrI	1843634	1843786	1264	0.0797458	85.2729	0.213442	2.08566
ce_ATAC_peaks_peak_562	flat	chrI	1844189	1844265	510	0.103641	166.441	0.110499	1.67975
ce_ATAC_peaks_peak_563	graded	chrI	1845000	1845275	7276	0.203929	141.062	0.329319	0.57745
ce_ATAC_peaks_peak_564	osc	chrI	1861815	1862020	4533	0.286846	76.5491	-0.0506188	1.76341
ce_ATAC_peaks_peak_565	flat	chrI	1863044	1863176	1073	0.104846	117.458	0.0462639	1.70837
ce_ATAC_peaks_peak_566	graded	chrI	1870859	1870966	1834	0.0557796	22.9096	-0.329945	5.82966
ce_ATAC_peaks_peak_567	flat	chrI	1873673	1874326	93662	0.0549555	35.4243	0.0407528	1.64032
ce_ATAC_peaks_peak_568	osc	chrI	1877773	1877914	4433	0.351185	244.88	-0.0520932	2.5652
ce_ATAC_peaks_peak_569	flat	chrI	1879479	1879989	4079	0.0546846	276.712	0.0625298	1.52318
ce_ATAC_peaks_peak_570	flat	chrI	1883756	1884004	2009	0.0657869	265.967	-0.0136877	1.15108
ce_ATAC_peaks_peak_571	flat	chrI	1884248	1884425	1459	0.092012	121.602	0.0918743	2.4763
ce_ATAC_peaks_peak_572	flat	chrI	1895078	1895162	1426	0.0650103	202.043	0.0322363	4.46371
ce_ATAC_peaks_peak_573	flat	chrI	1911594	1911874	2952	0.0826229	202.881	-0.0864698	2.00641
ce_ATAC_peaks_peak_574	flat	chrI	1913607	1914385	10122	0.0204534	94.1665	0.0120375	1.5867
ce_ATAC_peaks_peak_575	flat	chrI	1915682	1915757	425	0.120043	68.5298	0.148664	3.48245
ce_ATAC_peaks_peak_576	flat	chrI	1915926	1916162	2740	0.248377	164.595	0.192466	1.88786
ce_ATAC_peaks_peak_577	osc	chrI	1919271	1919482	2435	0.301429	163.322	-0.130913	2.17126
ce_ATAC_peaks_peak_578	flat	chrI	1958469	1958622	5260	0.0913081	321.781	0.0829688	5.50884
ce_ATAC_peaks_peak_579	flat	chrI	1972747	1972853	964	0.0466331	196.226	0.00357212	1.7476
ce_ATAC_peaks_peak_580	flat	chrI	1978593	1978676	775	0.146198	23.0564	0.179766	2.2395
ce_ATAC_peaks_peak_581	graded	chrI	2002385	2002529	2233	0.0937186	8.8151	1.01959	1.45843
ce_ATAC_peaks_peak_582	flat	chrI	2007436	2007680	1701	0.0604412	11.1333	0.185965	2.22695
ce_ATAC_peaks_peak_583	flat	chrI	2011131	2011688	27651	0.0788875	277.823	0.0218082	0.305532
ce_ATAC_peaks_peak_584	flat	chrI	2016748	2017001	2204	0.113037	89.5269	-0.0960444	0.948835
ce_ATAC_peaks_peak_585	flat	chrI	2019254	2019730	6161	0.150555	159.45	-0.144781	1.45654
ce_ATAC_peaks_peak_586	flat	chrI	2019824	2020272	7591	0.0768718	86.2667	0.133649	0.696142
ce_ATAC_peaks_peak_587	flat	chrI	2021213	2021524	18640	0.0575215	341.636	-0.176523	0.843356
ce_ATAC_peaks_peak_588	flat	chrI	2024659	2024878	16740	0.0194461	79.3065	-0.136872	1.08167
ce_ATAC_peaks_peak_589	flat	chrI	2025244	2025336	631	0.150496	147.108	-0.139824	1.97756
ce_ATAC_peaks_peak_590	graded	chrI	2025870	2026284	4704	0.0247635	3.81232	-0.29081	1.22257
ce_ATAC_peaks_peak_591	graded	chrI	2026366	2026492	1352	0.0923568	148.924	-0.282727	2.17471
ce_ATAC_peaks_peak_592	flat	chrI	2028276	2028537	1967	0.0825652	41.0601	-0.0783263	2.41076
ce_ATAC_peaks_peak_593	flat	chrI	2029863	2030010	1110	0.0227824	26.6263	0.0441981	1.80712
ce_ATAC_peaks_peak_594	flat	chrI	2031869	2031944	637	0.0209545	213.61	0.210735	0.90052
ce_ATAC_peaks_peak_595	flat	chrI	2032307	2032387	563	0.0377366	337.601	0.177087	2.98565
ce_ATAC_peaks_peak_596	flat	chrI	2033235	2033427	1721	0.0942335	126.986	0.103583	1.56184
ce_ATAC_peaks_peak_597	flat	chrI	2033690	2033804	776	0.109445	131.657	0.000826069	1.65831
ce_ATAC_peaks_peak_598	flat	chrI	2034537	2034754	2083	0.107397	157.123	0.157808	1.23144
ce_ATAC_peaks_peak_599	flat	chrI	2035684	2035833	1050	0.076739	140.828	-0.0969184	2.17675
ce_ATAC_peaks_peak_600	graded	chrI	2041071	2041801	8430	0.0550893	128.591	0.626832	2.00078
ce_ATAC_peaks_peak_601	graded	chrI	2041923	2042479	4219	0.0761774	111.456	0.320329	3.47197
ce_ATAC_peaks_peak_602	flat	chrI	2044998	2045293	7896	0.223901	112.188	-0.0346619	1.19459
ce_ATAC_peaks_peak_603	flat	chrI	2047210	2047298	1945	0.0196294	317.985	0.0292614	2.16535
ce_ATAC_peaks_peak_604	flat	chrI	2048920	2049001	699	0.123813	355.366	0.170607	1.98275
ce_ATAC_peaks_peak_605	graded	chrI	2049784	2049859	516	0.0800662	27.8084	0.252336	2.40557
ce_ATAC_peaks_peak_606	graded	chrI	2061401	2061495	1247	0.0449006	268.219	0.718695	1.50218
ce_ATAC_peaks_peak_607	graded	chrI	2062023	2062110	623	0.0372517	35.4936	0.297762	2.17899
ce_ATAC_peaks_peak_608	graded	chrI	2062681	2062803	958	0.0647909	85.5569	0.256632	1.29629
ce_ATAC_peaks_peak_609	flat	chrI	2063122	2063252	1140	0.00443111	51.9757	0.186177	2.22152
ce_ATAC_peaks_peak_610	flat	chrI	2063491	2063833	2229	0.0431008	91.2306	0.0655671	1.89842
ce_ATAC_peaks_peak_611	flat	chrI	2064034	2064123	3132	0.0839884	267.539	-0.0599206	1.2535
ce_ATAC_peaks_peak_612	flat	chrI	2064324	2064541	2005	0.0667519	258.095	0.1236	1.67251
ce_ATAC_peaks_peak_613	osc	chrI	2064781	2065374	7534	0.301485	112.292	0.279198	1.10436
ce_ATAC_peaks_peak_614	flat	chrI	2065474	2065789	4637	0.0625351	119.313	0.0881952	0.530467
ce_ATAC_peaks_peak_615	graded	chrI	2066884	2067080	1959	0.0899775	35.9386	0.359407	1.66115
ce_ATAC_peaks_peak_616	graded	chrI	2068452	2070608	26485	0.149319	279.382	0.257202	4.32004
ce_ATAC_peaks_peak_617	flat	chrI	2070790	2070970	11141	0.0970228	260.696	0.0334823	0.983417
ce_ATAC_peaks_peak_618	flat	chrI	2071384	2071705	3029	0.169002	311.206	0.196878	1.80142
ce_ATAC_peaks_peak_619	flat	chrI	2071861	2071970	1120	0.0636892	3.17723	0.147776	2.03005
ce_ATAC_peaks_peak_620	graded	chrI	2072157	2072246	774	0.0876537	307.005	0.391965	2.33806
ce_ATAC_peaks_peak_621	flat	chrI	2073421	2073877	3664	0.0215302	188.921	0.152854	2.01282
ce_ATAC_peaks_peak_622	flat	chrI	2074695	2074945	1797	0.122648	135.081	-0.0355756	1.38979
ce_ATAC_peaks_peak_623	flat	chrI	2075991	2076089	756	0.112262	212.151	0.00949525	1.45544
ce_ATAC_peaks_peak_624	flat	chrI	2076838	2077179	7366	0.133325	223.522	0.0411991	0.704344
ce_ATAC_peaks_peak_625	flat	chrI	2078176	2078297	1130	0.0707541	113.387	-0.0910994	1.67894
ce_ATAC_peaks_peak_626	flat	chrI	2079187	2079313	1150	0.0548918	38.7237	0.0368285	1.03439
ce_ATAC_peaks_peak_627	flat	chrI	2084329	2084514	2783	0.0622075	341.117	0.120565	0.726197
ce_ATAC_peaks_peak_628	graded	chrI	2084855	2085422	52367	0.0229575	177.008	0.295947	0.226854
ce_ATAC_peaks_peak_629	flat	chrI	2095199	2095339	2350	0.0726006	347.872	-0.0353644	1.06524
ce_ATAC_peaks_peak_630	flat	chrI	2097016	2097142	3188	0.118949	234.875	-0.0677268	2.55595
ce_ATAC_peaks_peak_631	graded	chrI	2097612	2097763	1148	0.0138343	285.566	0.26324	1.49042
ce_ATAC_peaks_peak_632	flat	chrI	2118211	2118645	3996	0.0671637	44.3319	0.0456771	0.928344
ce_ATAC_peaks_peak_633	flat	chrI	2119343	2119595	4319	0.133556	240.224	-0.07397	1.49757
ce_ATAC_peaks_peak_634	flat	chrI	2120757	2120863	1480	0.131457	152.44	-0.12016	1.36733
ce_ATAC_peaks_peak_635	flat	chrI	2125172	2125422	4750	0.106913	158.473	-0.194085	1.35844
ce_ATAC_peaks_peak_636	flat	chrI	2126793	2126992	10947	0.108724	308.694	0.075446	1.49201
ce_ATAC_peaks_peak_637	flat	chrI	2139026	2139154	954	0.106724	0.695356	0.107571	1.26479
ce_ATAC_peaks_peak_638	osc	chrI	2151707	2151902	3266	0.361268	340.157	0.0524045	1.70324
ce_ATAC_peaks_peak_639	flat	chrI	2153986	2154155	1800	0.0606489	256.03	-0.0929186	2.3153
ce_ATAC_peaks_peak_640	flat	chrI	2155023	2155193	1424	0.0843386	332.568	0.105445	1.79078
ce_ATAC_peaks_peak_641	flat	chrI	2155336	2156241	36648	0.157025	351.404	0.131832	0.417723
ce_ATAC_peaks_peak_642	flat	chrI	2157109	2157333	2759	0.0612449	345.669	0.0538296	1.70858
ce_ATAC_peaks_peak_643	osc	chrI	2167870	2168050	2425	0.44716	314.217	-0.104961	1.6104
ce_ATAC_peaks_peak_644	osc	chrI	2169931	2170050	1213	0.421202	234.148	-0.399617	4.63682
ce_ATAC_peaks_peak_645	flat	chrI	2176258	2176338	526	0.134871	209.983	0.173131	2.41604
ce_ATAC_peaks_peak_646	osc	chrI	2178124	2178287	1880	0.251664	332.369	0.197143	5.20919
ce_ATAC_peaks_peak_647	osc	chrI	2179780	2180302	7011	0.292121	132.842	0.0220049	0.772476
ce_ATAC_peaks_peak_648	osc	chrI	2182777	2183201	6035	0.272809	128.941	0.211012	1.56883
ce_ATAC_peaks_peak_649	flat	chrI	2184333	2184404	564	0.136967	97.2902	0.186916	1.7263
ce_ATAC_peaks_peak_650	osc	chrI	2184882	2185079	3510	0.467151	109.15	-0.108077	2.70273
ce_ATAC_peaks_peak_651	graded	chrI	2186566	2186664	1131	0.0630623	218.27	0.919509	4.24504
ce_ATAC_peaks_peak_652	flat	chrI	2187264	2187410	1363	0.0147068	74.4157	-0.0729204	1.53255
ce_ATAC_peaks_peak_653	flat	chrI	2189463	2189609	2337	0.224454	289.778	0.16721	1.28789
ce_ATAC_peaks_peak_654	graded	chrI	2190452	2190760	8940	0.0911848	345.875	0.358152	0.414729
ce_ATAC_peaks_peak_655	flat	chrI	2191372	2191467	2270	0.0748037	336.86	-0.150436	2.81784
ce_ATAC_peaks_peak_656	flat	chrI	2192512	2192677	1239	0.055473	239.286	0.143916	2.33942
ce_ATAC_peaks_peak_657	flat	chrI	2195971	2196074	847	0.0453411	279.765	0.0325873	1.17413
ce_ATAC_peaks_peak_658	flat	chrI	2196301	2196494	1484	0.0558992	303.107	0.178916	2.38845
ce_ATAC_peaks_peak_659	flat	chrI	2201797	2201872	544	0.137051	121.407	0.0678671	1.68731
ce_ATAC_peaks_peak_660	flat	chrI	2203665	2203874	1694	0.049983	331.683	0.108201	2.98364
ce_ATAC_peaks_peak_661	flat	chrI	2204866	2205070	1689	0.0759412	324.248	0.181924	2.10624
ce_ATAC_peaks_peak_662	osc	chrI	2210508	2210608	645	0.271908	101.394	0.187487	2.94806
ce_ATAC_peaks_peak_663	osc	chrI	2211696	2212032	3895	0.552284	118.156	0.0928771	3.56331
ce_ATAC_peaks_peak_664	flat	chrI	2212191	2212263	749	0.12055	58.9464	-0.11994	3.0624
ce_ATAC_peaks_peak_665	flat	chrI	2247697	2247853	2406	0.201163	309.877	0.0469904	1.50244
ce_ATAC_peaks_peak_666	flat	chrI	2249239	2249385	2972	0.125196	272.011	-0.016686	1.43114
ce_ATAC_peaks_peak_667	flat	chrI	2253568	2253659	672	0.129972	271.613	0.227179	1.64398
ce_ATAC_peaks_peak_668	flat	chrI	2273056	2273251	2616	0.0903302	336.494	0.189118	0.943937
ce_ATAC_peaks_peak_669	flat	chrI	2273344	2273480	1093	0.0361865	112.494	0.134178	1.56927
ce_ATAC_peaks_peak_670	graded	chrI	2277039	2277241	3692	0.0307481	145.71	-0.320828	3.6684
ce_ATAC_peaks_peak_671	graded	chrI	2280396	2280499	1361	0.0759141	190.057	-0.292186	2.28865
ce_ATAC_peaks_peak_672	flat	chrI	2291073	2291371	30205	0.145622	193.155	-0.111303	0.599762
ce_ATAC_peaks_peak_673	osc	chrI	2291494	2291640	3537	0.274134	236.899	-0.190752	1.92244
ce_ATAC_peaks_peak_674	flat	chrI	2292779	2293342	35335	0.0553298	155.824	-0.00783704	0.904399
ce_ATAC_peaks_peak_675	flat	chrI	2297600	2297696	858	0.172125	189.108	0.0712818	1.36717
ce_ATAC_peaks_peak_676	flat	chrI	2298075	2298153	519	0.178053	151.545	0.122807	1.30405
ce_ATAC_peaks_peak_677	flat	chrI	2299365	2300244	21002	0.168663	306.333	0.0496378	1.00928
ce_ATAC_peaks_peak_678	graded	chrI	2304996	2305092	733	0.0640306	291.335	0.262607	2.20989
ce_ATAC_peaks_peak_679	graded	chrI	2305664	2305837	1309	0.0704041	104.172	0.281558	2.36692
ce_ATAC_peaks_peak_680	flat	chrI	2306049	2306369	2445	0.0723827	58.4914	0.202438	2.42508
ce_ATAC_peaks_peak_681	flat	chrI	2306532	2306631	880	0.150366	72.0079	0.172607	1.0749
ce_ATAC_peaks_peak_682	flat	chrI	2306859	2307003	6425	0.0306294	343.363	0.180777	3.35798
ce_ATAC_peaks_peak_683	graded	chrI	2307227	2307320	1310	0.0445841	67.4402	0.672164	3.93881
ce_ATAC_peaks_peak_684	graded	chrI	2307979	2308123	1253	0.0546322	327.824	0.343875	1.69612
ce_ATAC_peaks_peak_685	graded	chrI	2309340	2309420	879	0.195629	211.98	0.676164	2.23276
ce_ATAC_peaks_peak_686	graded	chrI	2309744	2309858	708	0.0998688	276.019	0.37861	2.49245
ce_ATAC_peaks_peak_687	graded	chrI	2309983	2310111	962	0.121442	34.9375	0.387451	1.86769
ce_ATAC_peaks_peak_688	flat	chrI	2310962	2311063	854	0.105292	349.936	0.197586	1.42894
ce_ATAC_peaks_peak_689	flat	chrI	2311151	2311245	764	0.0807373	33.2724	0.19769	1.33579
ce_ATAC_peaks_peak_690	graded	chrI	2311844	2312011	1935	0.0782949	110.454	0.256563	0.960062
ce_ATAC_peaks_peak_691	flat	chrI	2312165	2312670	6244	0.0728988	180.344	0.203974	0.712748
ce_ATAC_peaks_peak_692	flat	chrI	2312975	2313205	5977	0.0718748	276.961	-0.0541993	1.84007
ce_ATAC_peaks_peak_693	flat	chrI	2313324	2313458	789	0.0288385	107.577	0.0138323	2.34859
ce_ATAC_peaks_peak_694	graded	chrI	2313548	2313979	3760	0.0946208	10.0016	0.254218	1.84059
ce_ATAC_peaks_peak_695	graded	chrI	2315220	2315559	2706	0.0996618	17.0685	0.372872	1.98137
ce_ATAC_peaks_peak_696	graded	chrI	2316057	2316157	3093	0.0298069	134.049	1.27875	1.88331
ce_ATAC_peaks_peak_697	graded	chrI	2316388	2316854	3421	0.0690325	2.56916	0.472887	2.09301
ce_ATAC_peaks_peak_698	graded	chrI	2317597	2317697	886	0.11327	68.9681	0.391623	2.1873
ce_ATAC_peaks_peak_699	graded	chrI	2318552	2318659	896	0.0613362	77.2486	0.430663	1.66272
ce_ATAC_peaks_peak_700	graded	chrI	2319655	2319877	1691	0.118637	301.485	0.398001	1.7268
ce_ATAC_peaks_peak_701	graded	chrI	2320084	2320399	2529	0.0826202	1.84455	0.321963	3.89035
ce_ATAC_peaks_peak_702	graded	chrI	2321362	2321519	1202	0.0112673	359.5	0.325562	1.96976
ce_ATAC_peaks_peak_703	flat	chrI	2321877	2322063	4829	0.046755	282.475	0.174039	1.05536
ce_ATAC_peaks_peak_704	graded	chrI	2322601	2322828	2489	0.0661097	186.955	0.351046	2.75939
ce_ATAC_peaks_peak_705	graded	chrI	2322998	2323104	875	0.156178	199.319	0.356844	2.09053
ce_ATAC_peaks_peak_706	osc	chrI	2333152	2333300	4389	0.266128	8.02011	0.16409	1.18182
ce_ATAC_peaks_peak_707	flat	chrI	2335520	2335602	697	0.0767117	150.688	0.202494	2.27747
ce_ATAC_peaks_peak_708	flat	chrI	2385118	2385270	2404	0.149217	115.086	-0.131274	2.57583
ce_ATAC_peaks_peak_709	flat	chrI	2393222	2393691	36678	0.136913	359.666	-0.0155211	3.21212
ce_ATAC_peaks_peak_710	flat	chrI	2395097	2395190	1173	0.032913	75.7009	-0.0419226	1.74723
ce_ATAC_peaks_peak_711	flat	chrI	2401617	2401701	5435	0.0794517	284.042	0.144746	1.31028
ce_ATAC_peaks_peak_712	flat	chrI	2404648	2404970	2567	0.0201854	336.588	0.0192387	1.42451
ce_ATAC_peaks_peak_713	graded	chrI	2409374	2409777	3521	0.03665	70.4433	0.282951	2.70835
ce_ATAC_peaks_peak_714	graded	chrI	2410056	2410282	11869	0.121264	228.327	0.457029	1.6421
ce_ATAC_peaks_peak_715	graded	chrI	2411676	2411897	2652	0.0405868	90.6334	0.887229	1.55973
ce_ATAC_peaks_peak_716	flat	chrI	2412396	2412481	973	0.0943835	227.482	-0.113189	1.69017
ce_ATAC_peaks_peak_717	flat	chrI	2413540	2413705	1988	0.0530214	348.895	0.0168239	1.73609
ce_ATAC_peaks_peak_718	flat	chrI	2414173	2414276	1382	0.0611964	78.4276	-0.0735817	3.82897
ce_ATAC_peaks_peak_719	flat	chrI	2416948	2417525	5515	0.0672662	71.2401	0.207501	1.27365
ce_ATAC_peaks_peak_720	flat	chrI	2418600	2418786	1450	0.119491	148.819	0.119083	1.726
ce_ATAC_peaks_peak_721	flat	chrI	2419523	2419832	2787	0.0525551	274.947	0.210681	1.27347
ce_ATAC_peaks_peak_722	flat	chrI	2419927	2420016	822	0.135224	295.969	0.184539	1.82855
ce_ATAC_peaks_peak_723	flat	chrI	2420615	2420815	9565	0.175992	200.58	0.00396395	0.999642
ce_ATAC_peaks_peak_724	flat	chrI	2420960	2421327	3518	0.131753	290.015	0.13121	0.676372
ce_ATAC_peaks_peak_725	flat	chrI	2421744	2421931	5319	0.12724	233.901	0.00157898	1.08299
ce_ATAC_peaks_peak_726	osc	chrI	2428645	2428900	2389	0.328915	321.855	0.241735	1.58423
ce_ATAC_peaks_peak_727	flat	chrI	2433682	2433831	5572	0.188848	234.705	0.0433415	2.04983
ce_ATAC_peaks_peak_728	graded	chrI	2436864	2437188	5936	0.0251834	123.182	-0.260889	0.398471
ce_ATAC_peaks_peak_729	flat	chrI	2437508	2437747	6513	0.115101	15.276	-0.206139	1.20742
ce_ATAC_peaks_peak_730	flat	chrI	2464705	2464849	1569	0.0488319	72.3692	-0.196495	3.5868
ce_ATAC_peaks_peak_731	flat	chrI	2485602	2485693	3674	0.0486836	293.879	0.121924	1.66793
ce_ATAC_peaks_peak_732	graded	chrI	2514093	2514473	23112	0.0405053	278.026	0.359005	0.955594
ce_ATAC_peaks_peak_733	osc	chrI	2516763	2516851	856	0.25896	356.706	0.103887	2.38156
ce_ATAC_peaks_peak_734	flat	chrI	2535114	2535195	628	0.0616011	244.374	-0.0673346	2.16601
ce_ATAC_peaks_peak_735	flat	chrI	2552956	2553081	1216	0.0531807	37.4537	-0.16713	2.1031
ce_ATAC_peaks_peak_736	flat	chrI	2574491	2574661	1293	0.107415	113.485	-0.157301	1.78025
ce_ATAC_peaks_peak_737	graded	chrI	2577087	2577661	9929	0.0436476	60.3297	-0.292899	0.778477
ce_ATAC_peaks_peak_738	flat	chrI	2578673	2579160	3605	0.10918	28.2678	-0.108321	0.611451
ce_ATAC_peaks_peak_739	graded	chrI	2579957	2580369	11478	0.0554026	19.6674	-0.366121	1.35994
ce_ATAC_peaks_peak_740	flat	chrI	2582632	2582912	2733	0.083795	328.235	-0.107821	1.86937
ce_ATAC_peaks_peak_741	flat	chrI	2583997	2584100	1323	0.127938	340.838	0.0724963	1.68153
ce_ATAC_peaks_peak_742	flat	chrI	2584179	2584322	1664	0.108768	87.5468	0.166201	1.59874
ce_ATAC_peaks_peak_743	flat	chrI	2586000	2586074	780	0.068081	322.374	-0.0356829	2.37861
ce_ATAC_peaks_peak_744	flat	chrI	2586241	2586470	14513	0.0275199	297.888	-0.202626	1.45442
ce_ATAC_peaks_peak_745	flat	chrI	2587339	2587967	26003	0.135169	31.0738	-0.0964931	0.508957
ce_ATAC_peaks_peak_746	graded	chrI	2589146	2589263	1820	0.127719	302.431	-0.431573	2.43343
ce_ATAC_peaks_peak_747	flat	chrI	2590145	2590228	813	0.101078	294.576	0.00796027	1.72835
ce_ATAC_peaks_peak_748	graded	chrI	2591432	2591936	9423	0.131557	321.947	-0.347631	1.12887
ce_ATAC_peaks_peak_749	osc	chrI	2592221	2592497	2664	0.283754	298.319	-0.22652	1.71715
ce_ATAC_peaks_peak_750	osc	chrI	2594298	2594514	2019	0.394495	3.18155	0.0647473	1.77557
ce_ATAC_peaks_peak_751	osc	chrI	2594878	2595015	1022	0.29503	290.042	-0.0790488	1.95427
ce_ATAC_peaks_peak_752	osc	chrI	2595396	2595659	3075	0.59377	278.169	0.0521992	1.4521
ce_ATAC_peaks_peak_753	flat	chrI	2596575	2596667	575	0.0703965	6.04894	-0.101378	2.63587
ce_ATAC_peaks_peak_754	osc	chrI	2598397	2598922	10741	0.266226	323.412	-0.0206782	1.18504
ce_ATAC_peaks_peak_755	flat	chrI	2603600	2603939	39512	0.0266474	237.517	-0.190782	0.723588
ce_ATAC_peaks_peak_756	flat	chrI	2604244	2604395	2032	0.0661293	254.089	-0.080605	1.18987
ce_ATAC_peaks_peak_757	flat	chrI	2605199	2605660	23755	0.0838461	318.839	-0.142724	1.30425
ce_ATAC_peaks_peak_758	flat	chrI	2617622	2617747	910	0.172545	146.999	0.173332	2.13995
ce_ATAC_peaks_peak_759	flat	chrI	2618722	2618837	795	0.0569695	89.1015	0.197106	1.72987
ce_ATAC_peaks_peak_760	flat	chrI	2620442	2620519	1659	0.107515	171.693	-0.00386609	3.09918
ce_ATAC_peaks_peak_761	graded	chrI	2621480	2621563	611	0.0476224	294.082	0.312089	1.69239
ce_ATAC_peaks_peak_762	flat	chrI	2622494	2622642	1130	0.0407711	46.5645	0.226795	2.29558
ce_ATAC_peaks_peak_763	graded	chrI	2622914	2623070	1245	0.0736725	67.9657	0.261411	2.26502
ce_ATAC_peaks_peak_764	flat	chrI	2628196	2628417	9185	0.0983472	259.333	-0.089923	0.585657
ce_ATAC_peaks_peak_765	flat	chrI	2628621	2628975	4474	0.039985	262.576	-0.0898551	0.99299
ce_ATAC_peaks_peak_766	flat	chrI	2629706	2629794	674	0.0630894	273.531	0.165413	1.9858
ce_ATAC_peaks_peak_767	flat	chrI	2630006	2630081	589	0.0804942	97.4859	0.155781	1.83734
ce_ATAC_peaks_peak_768	graded	chrI	2632218	2632343	975	0.131107	282.991	0.294639	1.66902
ce_ATAC_peaks_peak_769	flat	chrI	2634662	2634765	2337	0.0453572	85.6053	0.107826	2.11569
ce_ATAC_peaks_peak_770	flat	chrI	2639433	2639532	901	0.0969597	247.266	-0.0170226	1.4972
ce_ATAC_peaks_peak_771	flat	chrI	2639694	2639909	13034	0.0982382	21.6239	0.211481	2.7927
ce_ATAC_peaks_peak_772	flat	chrI	2646879	2646951	479	0.0374224	319.041	0.154349	2.25947
ce_ATAC_peaks_peak_773	flat	chrI	2648931	2649075	1439	0.0861295	345.287	0.197436	1.5781
ce_ATAC_peaks_peak_774	flat	chrI	2649942	2650050	814	0.124528	259.796	0.134537	1.61439
ce_ATAC_peaks_peak_775	flat	chrI	2654304	2654723	6778	0.24096	136.748	0.0121425	0.76784
ce_ATAC_peaks_peak_776	flat	chrI	2655782	2656125	4293	0.205523	17.8386	-0.0807989	1.11867
ce_ATAC_peaks_peak_777	flat	chrI	2656506	2656594	530	0.109381	88.6185	-0.126817	1.66543
ce_ATAC_peaks_peak_778	flat	chrI	2656823	2657461	10210	0.10362	294.041	-0.19382	0.513178
ce_ATAC_peaks_peak_779	flat	chrI	2657690	2657834	1012	0.0393971	166.707	-0.198881	3.21766
ce_ATAC_peaks_peak_780	flat	chrI	2658651	2658806	2355	0.136966	287.536	0.0745004	1.77632
ce_ATAC_peaks_peak_781	graded	chrI	2659374	2659762	3654	0.0166406	71.7737	-0.267071	0.613413
ce_ATAC_peaks_peak_782	flat	chrI	2659885	2660238	4201	0.111207	228.208	-0.221977	0.626187
ce_ATAC_peaks_peak_783	flat	chrI	2661296	2661565	2080	0.115683	167.494	-0.235175	1.61264
ce_ATAC_peaks_peak_784	flat	chrI	2662403	2662487	839	0.0298442	0.768644	-0.187718	1.20141
ce_ATAC_peaks_peak_785	graded	chrI	2662586	2662882	4254	0.119026	174.147	-0.39887	1.40598
ce_ATAC_peaks_peak_786	flat	chrI	2663143	2663827	7779	0.0951692	193.856	-0.0572051	0.765678
ce_ATAC_peaks_peak_787	flat	chrI	2664068	2664332	2979	0.168086	45.4126	-0.136898	1.28756
ce_ATAC_peaks_peak_788	flat	chrI	2664948	2665144	4160	0.107853	234.507	-0.102106	0.946043
ce_ATAC_peaks_peak_789	osc	chrI	2665309	2665525	3296	0.270208	263.347	0.188955	1.49113
ce_ATAC_peaks_peak_790	osc	chrI	2665717	2666097	8085	0.439602	238.574	-0.0449864	1.29784
ce_ATAC_peaks_peak_791	flat	chrI	2667659	2668514	25286	0.0492099	53.8012	-0.0778071	0.127569
ce_ATAC_peaks_peak_792	graded	chrI	2668625	2669065	11568	0.0766007	106.998	-0.282808	0.802348
ce_ATAC_peaks_peak_793	flat	chrI	2669275	2669350	891	0.0208732	173.404	0.0378335	2.52715
ce_ATAC_peaks_peak_794	flat	chrI	2670523	2670703	2540	0.0894094	136.564	-0.145379	1.03691
ce_ATAC_peaks_peak_795	flat	chrI	2671999	2672377	4017	0.0323211	269.185	-0.155541	1.41545
ce_ATAC_peaks_peak_796	flat	chrI	2672850	2672938	701	0.0277168	294.166	-0.200909	1.69676
ce_ATAC_peaks_peak_797	flat	chrI	2673015	2673362	3841	0.104607	168.904	-0.18113	0.725424
ce_ATAC_peaks_peak_798	flat	chrI	2674243	2674421	1673	0.0411018	176.257	-0.248669	1.49836
ce_ATAC_peaks_peak_799	flat	chrI	2675299	2675378	902	0.0643228	131.02	-0.0392645	1.74002
ce_ATAC_peaks_peak_800	flat	chrI	2676433	2676749	2612	0.048469	127.332	-0.0940332	1.67093
ce_ATAC_peaks_peak_801	flat	chrI	2676902	2677022	948	0.142403	154.171	-0.182395	1.56471
ce_ATAC_peaks_peak_802	flat	chrI	2677994	2678379	7455	0.00915153	161.509	-0.237326	1.53965
ce_ATAC_peaks_peak_803	flat	chrI	2679091	2679173	865	0.0606493	215.177	0.00959421	1.40579
ce_ATAC_peaks_peak_804	flat	chrI	2679439	2679832	14368	0.0962188	321.905	-0.115281	0.534892
ce_ATAC_peaks_peak_805	flat	chrI	2681469	2681790	6612	0.102964	180.203	-0.204502	0.771313
ce_ATAC_peaks_peak_806	graded	chrI	2682868	2683295	21404	0.078819	2.03944	-0.256446	2.94638
ce_ATAC_peaks_peak_807	flat	chrI	2684870	2684965	1667	0.157809	122.244	-0.00129989	1.61013
ce_ATAC_peaks_peak_808	osc	chrI	2686761	2687361	8034	0.489722	118.403	0.194593	2.69215
ce_ATAC_peaks_peak_809	flat	chrI	2687676	2687841	4052	0.217465	81.992	0.20964	1.236
ce_ATAC_peaks_peak_810	flat	chrI	2688845	2689606	41614	0.0192486	193.503	0.160335	0.400648
ce_ATAC_peaks_peak_811	osc	chrI	2690152	2690758	8206	0.351619	127.203	0.108445	1.34195
ce_ATAC_peaks_peak_812	flat	chrI	2694860	2694980	968	0.0752339	101.022	-0.119234	2.14664
ce_ATAC_peaks_peak_813	flat	chrI	2695688	2695772	679	0.132741	46.8855	0.0630934	2.00329
ce_ATAC_peaks_peak_814	flat	chrI	2697175	2697248	650	0.0385879	286.988	-0.0584497	2.02465
ce_ATAC_peaks_peak_815	flat	chrI	2703196	2703603	14053	0.232983	353.158	0.0774695	2.17454
ce_ATAC_peaks_peak_816	graded	chrI	2704306	2704752	5425	0.205891	0.179524	0.277508	1.47028
ce_ATAC_peaks_peak_817	flat	chrI	2706045	2706395	7714	0.0693944	90.6876	0.0314062	0.668683
ce_ATAC_peaks_peak_818	flat	chrI	2707177	2707373	5374	0.0539533	35.0972	0.162967	2.56855
ce_ATAC_peaks_peak_819	flat	chrI	2708055	2708529	6036	0.107267	23.3016	0.0559938	0.757874
ce_ATAC_peaks_peak_820	graded	chrI	2709367	2709982	5243	0.0672283	83.6051	-0.259414	1.08797
ce_ATAC_peaks_peak_821	flat	chrI	2710972	2711069	950	0.0416393	82.554	0.207408	2.99809
ce_ATAC_peaks_peak_822	flat	chrI	2711313	2711404	746	0.0574962	103.721	0.153754	1.21297
ce_ATAC_peaks_peak_823	flat	chrI	2713861	2713966	807	0.0999362	238.701	0.0295057	1.64594
ce_ATAC_peaks_peak_824	flat	chrI	2714169	2714308	993	0.107843	56.6903	-0.132946	2.36245
ce_ATAC_peaks_peak_825	flat	chrI	2720821	2720896	454	0.149057	126.715	0.109522	2.08842
ce_ATAC_peaks_peak_826	flat	chrI	2726623	2726780	8349	0.0267631	303.488	0.145004	0.636426
ce_ATAC_peaks_peak_827	flat	chrI	2727056	2727251	1658	0.0773408	37.1769	-0.0633096	1.70702
ce_ATAC_peaks_peak_828	graded	chrI	2727574	2727910	21403	0.203486	38.4947	-0.304409	1.10094
ce_ATAC_peaks_peak_829	flat	chrI	2728665	2729053	13643	0.0919878	355.927	-0.0195925	0.482622
ce_ATAC_peaks_peak_830	flat	chrI	2729834	2730234	3823	0.0784648	354.774	0.15176	1.28992
ce_ATAC_peaks_peak_831	flat	chrI	2730981	2731199	2021	0.101075	56.9422	0.0924659	1.44184
ce_ATAC_peaks_peak_832	flat	chrI	2732896	2733060	1174	0.0232189	93.6341	0.118941	2.51016
ce_ATAC_peaks_peak_833	flat	chrI	2735098	2735220	720	0.0687251	354.589	0.0523901	1.91282
ce_ATAC_peaks_peak_834	flat	chrI	2735509	2735800	2049	0.023084	17.2407	0.182775	3.5722
ce_ATAC_peaks_peak_835	flat	chrI	2739466	2739759	2274	0.108766	88.2585	-0.0946343	2.45038
ce_ATAC_peaks_peak_836	flat	chrI	2740038	2740311	2045	0.170554	47.303	0.065501	1.75705
ce_ATAC_peaks_peak_837	flat	chrI	2742679	2742782	955	0.0281791	3.73638	-0.149662	1.96043
ce_ATAC_peaks_peak_838	flat	chrI	2744933	2745143	1843	0.126791	286.247	0.019917	3.51318
ce_ATAC_peaks_peak_839	flat	chrI	2745864	2746124	2024	0.0968804	321.843	-0.208353	1.15638
ce_ATAC_peaks_peak_840	graded	chrI	2746682	2746793	1020	0.07901	244.826	0.31844	3.11071
ce_ATAC_peaks_peak_841	flat	chrI	2747722	2747998	3697	0.132482	260.581	0.103343	1.29206
ce_ATAC_peaks_peak_842	flat	chrI	2750862	2751265	4577	0.239318	0.525617	-0.00699281	1.21566
ce_ATAC_peaks_peak_843	graded	chrI	2753015	2753229	5190	0.0604109	224.043	0.258388	0.771505
ce_ATAC_peaks_peak_844	flat	chrI	2754205	2754327	809	0.104454	12.584	0.043127	2.00555
ce_ATAC_peaks_peak_845	flat	chrI	2755193	2755345	1224	0.0771148	64.384	0.227743	1.33152
ce_ATAC_peaks_peak_846	flat	chrI	2756369	2756518	1046	0.0611508	106.383	0.127947	2.57012
ce_ATAC_peaks_peak_847	osc	chrI	2758246	2758407	1775	0.462761	36.6245	0.0764317	2.09629
ce_ATAC_peaks_peak_848	osc	chrI	2760946	2761491	8942	0.398397	149.133	0.194402	0.929205
ce_ATAC_peaks_peak_849	graded	chrI	2762169	2762343	1881	0.0994453	40.6605	0.351331	1.71248
ce_ATAC_peaks_peak_850	flat	chrI	2767207	2767345	1155	0.0595146	327.462	0.119423	3.10398
ce_ATAC_peaks_peak_851	flat	chrI	2767436	2767526	588	0.08133	146.008	0.190826	1.8677
ce_ATAC_peaks_peak_852	osc	chrI	2773910	2774044	2878	0.283093	319.481	-0.0323286	3.15967
ce_ATAC_peaks_peak_853	flat	chrI	2775015	2775149	1150	0.155009	349.099	0.176069	1.8738
ce_ATAC_peaks_peak_854	flat	chrI	2776210	2776342	7043	0.108758	247.969	0.13736	1.90825
ce_ATAC_peaks_peak_855	flat	chrI	2776452	2776610	1251	0.13886	299.159	-0.11163	1.25822
ce_ATAC_peaks_peak_856	flat	chrI	2777026	2777660	5932	0.131739	26.4368	0.128445	2.75355
ce_ATAC_peaks_peak_857	graded	chrI	2777910	2778254	3713	0.0197997	249.805	0.372916	1.42226
ce_ATAC_peaks_peak_858	graded	chrI	2778455	2778673	4128	0.207007	54.6042	0.711573	0.870618
ce_ATAC_peaks_peak_859	osc	chrI	2778780	2778922	1871	0.397716	14.1058	0.212926	1.76727
ce_ATAC_peaks_peak_860	osc	chrI	2780131	2780240	1690	0.730257	274.408	-0.13725	2.1321
ce_ATAC_peaks_peak_861	flat	chrI	2791472	2791717	5004	0.119316	128.671	0.0877847	1.06725
ce_ATAC_peaks_peak_862	flat	chrI	2794354	2794434	625	0.116704	83.7787	0.19211	2.35282
ce_ATAC_peaks_peak_863	flat	chrI	2800563	2801068	13205	0.0610808	338.122	0.192407	1.03343
ce_ATAC_peaks_peak_864	flat	chrI	2801896	2802006	1246	0.099276	171.396	-0.12604	2.54062
ce_ATAC_peaks_peak_865	flat	chrI	2803654	2803768	1400	0.105232	40.043	0.157272	1.79884
ce_ATAC_peaks_peak_866	osc	chrI	2818642	2818798	2113	0.322077	138.401	0.0919174	2.62872
ce_ATAC_peaks_peak_867	flat	chrI	2823708	2823812	868	0.0459041	28.6734	0.0873621	2.53632
ce_ATAC_peaks_peak_868	flat	chrI	2825270	2825373	741	0.0444444	358.329	0.211675	1.69711
ce_ATAC_peaks_peak_869	flat	chrI	2825834	2825957	897	0.0805069	82.2678	0.175652	0.952347
ce_ATAC_peaks_peak_870	flat	chrI	2826604	2826797	1216	0.17867	338.368	0.0886225	2.29948
ce_ATAC_peaks_peak_871	flat	chrI	2829188	2829325	1672	0.116438	249.23	0.178022	1.69623
ce_ATAC_peaks_peak_872	flat	chrI	2830146	2830219	568	0.0700343	328.952	0.21092	1.6072
ce_ATAC_peaks_peak_873	flat	chrI	2830387	2830495	1888	0.0562646	187.199	-0.129285	3.52209
ce_ATAC_peaks_peak_874	flat	chrI	2831373	2832099	21579	0.151781	318.167	0.0703536	0.675172
ce_ATAC_peaks_peak_875	graded	chrI	2833025	2833716	7274	0.15177	329.895	-0.273215	1.10451
ce_ATAC_peaks_peak_876	flat	chrI	2834252	2834422	1786	0.151926	336.192	0.179392	3.09093
ce_ATAC_peaks_peak_877	flat	chrI	2835016	2835103	681	0.0846858	306.42	0.0138993	2.98628
ce_ATAC_peaks_peak_878	flat	chrI	2835279	2835527	5398	0.132371	45.1158	0.186181	0.8625
ce_ATAC_peaks_peak_879	flat	chrI	2835728	2836133	4683	0.152512	320.698	-0.000868774	0.757101
ce_ATAC_peaks_peak_880	flat	chrI	2839441	2839524	533	0.0186434	253.95	0.0576614	2.41012
ce_ATAC_peaks_peak_881	osc	chrI	2839651	2839918	4274	0.275832	355.618	-0.181979	1.85977
ce_ATAC_peaks_peak_882	flat	chrI	2840842	2841230	3817	0.140703	299.993	0.206111	1.70143
ce_ATAC_peaks_peak_883	flat	chrI	2842160	2842438	2055	0.177447	303.187	-0.120907	2.69364
ce_ATAC_peaks_peak_884	osc	chrI	2844200	2844664	4404	0.386579	319.174	-0.265243	3.12222
ce_ATAC_peaks_peak_885	flat	chrI	2845783	2845996	1696	0.0906364	191.126	-0.162933	1.29107
ce_ATAC_peaks_peak_886	osc	chrI	2848412	2848628	1912	0.253009	125.971	-0.092306	1.27535
ce_ATAC_peaks_peak_887	osc	chrI	2850796	2851047	5264	0.301184	168.208	-0.18915	4.12993
ce_ATAC_peaks_peak_888	flat	chrI	2851395	2851504	751	0.156714	132.991	-0.00385171	1.90638
ce_ATAC_peaks_peak_889	flat	chrI	2852186	2852600	3530	0.123098	83.7618	0.142289	2.65643
ce_ATAC_peaks_peak_890	flat	chrI	2853049	2853202	1482	0.180414	97.9996	0.111969	1.25323
ce_ATAC_peaks_peak_891	flat	chrI	2853737	2853943	1870	0.126161	94.8698	0.215063	1.312
ce_ATAC_peaks_peak_892	flat	chrI	2855431	2855691	2397	0.177888	99.0017	0.13508	1.66221
ce_ATAC_peaks_peak_893	flat	chrI	2857664	2857875	6040	0.100996	109.55	-0.0995574	2.85442
ce_ATAC_peaks_peak_894	flat	chrI	2858668	2858926	2375	0.091694	83.6788	0.00615225	1.53105
ce_ATAC_peaks_peak_895	flat	chrI	2859642	2859996	3517	0.112657	11.3202	-0.0141833	0.910063
ce_ATAC_peaks_peak_896	flat	chrI	2860219	2860298	732	0.0590144	136.367	0.0124266	1.97643
ce_ATAC_peaks_peak_897	graded	chrI	2861017	2861309	7866	0.140827	82.0173	-0.347298	1.31815
ce_ATAC_peaks_peak_898	flat	chrI	2863956	2864432	41012	0.109888	91.2452	-0.117911	0.66028
ce_ATAC_peaks_peak_899	graded	chrI	2866537	2866613	703	0.119453	121.646	0.273191	2.04361
ce_ATAC_peaks_peak_900	flat	chrI	2867484	2867662	1572	0.146221	108.449	0.09993	1.46401
ce_ATAC_peaks_peak_901	flat	chrI	2869819	2870190	7497	0.0543607	24.9984	0.166947	0.59595
ce_ATAC_peaks_peak_902	flat	chrI	2870608	2870753	1029	0.0909951	141.873	0.071587	2.13976
ce_ATAC_peaks_peak_903	flat	chrI	2871496	2871663	1512	0.133608	103.96	0.0743981	1.95054
ce_ATAC_peaks_peak_904	flat	chrI	2875154	2876341	15731	0.0595145	312.113	0.118857	3.23029
ce_ATAC_peaks_peak_905	flat	chrI	2876425	2876902	32246	0.0690038	57.1142	0.118429	1.04489
ce_ATAC_peaks_peak_906	flat	chrI	2877172	2878154	11261	0.0430156	65.8101	0.162508	2.7484
ce_ATAC_peaks_peak_907	flat	chrI	2878322	2878407	714	0.102512	75.7324	0.132025	2.60032
ce_ATAC_peaks_peak_908	flat	chrI	2878548	2878782	2860	0.0319984	8.94576	0.0745931	1.70246
ce_ATAC_peaks_peak_909	flat	chrI	2879139	2879254	1352	0.0585423	86.3482	0.156454	1.57763
ce_ATAC_peaks_peak_910	flat	chrI	2882075	2882160	684	0.0395411	252.441	0.0918807	1.74833
ce_ATAC_peaks_peak_911	flat	chrI	2885826	2885943	892	0.0885735	105.974	0.137289	1.70299
ce_ATAC_peaks_peak_912	flat	chrI	2886240	2886338	676	0.051378	200.236	0.110901	2.45509
ce_ATAC_peaks_peak_913	flat	chrI	2887248	2887462	3189	0.0701892	188.811	0.0918955	1.72655
ce_ATAC_peaks_peak_914	flat	chrI	2887725	2887951	1818	0.105354	154.83	0.218433	1.38885
ce_ATAC_peaks_peak_915	flat	chrI	2888749	2888919	1610	0.116841	284.988	0.158544	2.21467
ce_ATAC_peaks_peak_916	flat	chrI	2889566	2889647	793	0.102627	200.13	-0.105453	2.89371
ce_ATAC_peaks_peak_917	flat	chrI	2890729	2890827	819	0.0988891	96.9615	0.0951774	1.9533
ce_ATAC_peaks_peak_918	flat	chrI	2895137	2895280	1775	0.0440003	227.991	-0.121844	1.54797
ce_ATAC_peaks_peak_919	flat	chrI	2895620	2895758	1286	0.0730764	333.029	0.185974	1.11094
ce_ATAC_peaks_peak_920	graded	chrI	2896356	2896437	676	0.0444023	153.136	0.308785	2.1811
ce_ATAC_peaks_peak_921	flat	chrI	2896530	2896681	1256	0.0357878	327.488	0.0791817	1.57438
ce_ATAC_peaks_peak_922	flat	chrI	2896927	2897069	1076	0.0341577	119.29	0.13619	1.80479
ce_ATAC_peaks_peak_923	graded	chrI	2898184	2898359	1302	0.0374543	104.288	0.277419	1.67109
ce_ATAC_peaks_peak_924	flat	chrI	2898731	2898802	646	0.229307	106.361	0.24298	2.49806
ce_ATAC_peaks_peak_925	flat	chrI	2899908	2900340	3573	0.0266729	14.9988	0.158198	3.16133
ce_ATAC_peaks_peak_926	flat	chrI	2900581	2900657	641	0.115589	340.073	0.0891707	1.47815
ce_ATAC_peaks_peak_927	flat	chrI	2901025	2901172	8148	0.0204796	252.482	-0.0441504	0.760099
ce_ATAC_peaks_peak_928	flat	chrI	2902410	2902553	1206	0.0271871	206.332	0.202887	1.46302
ce_ATAC_peaks_peak_929	flat	chrI	2904025	2904254	1771	0.0472995	69.079	0.114101	1.62339
ce_ATAC_peaks_peak_930	graded	chrI	2905776	2905862	1508	0.0558999	233.876	1.13408	3.79818
ce_ATAC_peaks_peak_931	flat	chrI	2915367	2915500	1278	0.0322019	70.1682	0.165352	2.13773
ce_ATAC_peaks_peak_932	flat	chrI	2925118	2925265	3156	0.0553747	250.353	-0.0210902	1.82729
ce_ATAC_peaks_peak_933	flat	chrI	2926626	2926773	1197	0.0293348	174.148	0.143899	1.20868
ce_ATAC_peaks_peak_934	flat	chrI	2927725	2927973	2244	0.0613073	271.088	-0.0815065	0.974895
ce_ATAC_peaks_peak_935	flat	chrI	2928114	2929819	35703	0.0689462	212.313	0.0681806	1.31844
ce_ATAC_peaks_peak_936	flat	chrI	2930205	2930393	1714	0.117049	175.07	0.13267	1.51333
ce_ATAC_peaks_peak_937	flat	chrI	2935632	2935886	19064	0.0600342	305.911	0.183164	0.427981
ce_ATAC_peaks_peak_938	flat	chrI	2944621	2944781	1505	0.0594336	159.718	0.238997	2.04529
ce_ATAC_peaks_peak_939	flat	chrI	2945104	2945175	516	0.0534027	247.155	0.224921	2.78855
ce_ATAC_peaks_peak_940	osc	chrI	2945469	2945632	1795	0.335642	137.165	0.118458	2.86019
ce_ATAC_peaks_peak_941	osc	chrI	2945816	2945959	1621	0.448428	160.617	0.194416	2.41602
ce_ATAC_peaks_peak_942	flat	chrI	2946690	2946772	550	0.052493	78.0424	0.11039	2.36772
ce_ATAC_peaks_peak_943	flat	chrI	2947409	2947494	450	0.0351875	174.41	0.217094	1.98969
ce_ATAC_peaks_peak_944	flat	chrI	2950298	2950450	1468	0.086765	58.0861	0.238462	1.70897
ce_ATAC_peaks_peak_945	flat	chrI	2950841	2950952	795	0.147942	94.5472	0.18328	1.90824
ce_ATAC_peaks_peak_946	flat	chrI	2957007	2957111	756	0.0538416	6.99972	0.0805334	2.47399
ce_ATAC_peaks_peak_947	flat	chrI	2957979	2958180	1706	0.050037	191.239	-0.212391	1.33037
ce_ATAC_peaks_peak_948	flat	chrI	2959286	2959429	1642	0.127963	28.8593	-0.0244736	2.0757
ce_ATAC_peaks_peak_949	flat	chrI	2960591	2960915	6654	0.0275484	20.6228	0.0462986	0.257566
ce_ATAC_peaks_peak_950	flat	chrI	2962068	2962281	3650	0.0942709	345.115	0.198632	1.55903
ce_ATAC_peaks_peak_951	flat	chrI	2962427	2962594	2121	0.0659769	226.983	0.147568	1.46416
ce_ATAC_peaks_peak_952	flat	chrI	2966458	2966743	2303	0.0869116	160.534	-0.138387	2.10657
ce_ATAC_peaks_peak_953	flat	chrI	2967548	2967989	11136	0.249329	100.47	-0.0180707	1.16056
ce_ATAC_peaks_peak_954	graded	chrI	2969677	2969827	1952	0.183396	347.644	1.12875	5.1509
ce_ATAC_peaks_peak_955	graded	chrI	2970702	2970875	2709	0.0841126	326.559	0.640982	5.48284
ce_ATAC_peaks_peak_956	graded	chrI	2971062	2971184	932	0.161625	17.9881	0.499875	3.65781
ce_ATAC_peaks_peak_957	flat	chrI	2976359	2976520	1340	0.0604892	132.557	0.00594774	1.95074
ce_ATAC_peaks_peak_958	graded	chrI	2978652	2978773	1055	0.107989	106.72	0.31979	2.19821
ce_ATAC_peaks_peak_959	flat	chrI	2985151	2985366	2916	0.0503399	7.64523	-0.0573804	1.33482
ce_ATAC_peaks_peak_960	flat	chrI	2995995	2996108	2171	0.0915809	304.907	-0.00646657	3.65426
ce_ATAC_peaks_peak_961	flat	chrI	2996297	2996458	6734	0.112409	317.286	0.0885142	1.24182
ce_ATAC_peaks_peak_962	flat	chrI	2996708	2996882	1550	0.130807	12.755	0.169814	1.82443
ce_ATAC_peaks_peak_963	graded	chrI	3004033	3004202	3269	0.0545173	300.445	-0.334247	1.86389
ce_ATAC_peaks_peak_964	osc	chrI	3010361	3011280	13594	0.576651	211.001	0.237715	0.785037
ce_ATAC_peaks_peak_965	osc	chrI	3011554	3011967	3566	0.623328	227.529	0.278713	3.51028
ce_ATAC_peaks_peak_966	flat	chrI	3014718	3014898	2896	0.0202411	120.115	-0.138075	3.31075
ce_ATAC_peaks_peak_967	flat	chrI	3019603	3019713	946	0.144799	4.64522	-0.0744983	2.7254
ce_ATAC_peaks_peak_968	osc	chrI	3019854	3019953	1327	0.359874	308.716	0.033453	3.98669
ce_ATAC_peaks_peak_969	flat	chrI	3026559	3026657	756	0.10836	93.6334	0.0258865	1.33986
ce_ATAC_peaks_peak_970	flat	chrI	3028567	3028647	664	0.155736	126.75	0.139752	2.36231
ce_ATAC_peaks_peak_971	graded	chrI	3031544	3031745	1690	0.0226913	102.841	0.292473	2.08983
ce_ATAC_peaks_peak_972	flat	chrI	3032868	3033061	5001	0.0822191	327.866	-0.00590651	3.50925
ce_ATAC_peaks_peak_973	graded	chrI	3035251	3035341	594	0.175898	43.2217	0.293486	1.67885
ce_ATAC_peaks_peak_974	flat	chrI	3035975	3036070	1310	0.0306441	338.615	0.0135849	5.20999
ce_ATAC_peaks_peak_975	osc	chrI	3049454	3049573	2219	0.604659	94.0713	0.132872	5.43304
ce_ATAC_peaks_peak_976	flat	chrI	3059122	3059388	5891	0.0608409	324.802	-0.0800614	1.18314
ce_ATAC_peaks_peak_977	flat	chrI	3069663	3070077	3028	0.0429948	311.18	0.218966	1.70092
ce_ATAC_peaks_peak_978	flat	chrI	3070213	3070289	2181	0.0402866	307.803	-0.00924458	3.58694
ce_ATAC_peaks_peak_979	flat	chrI	3071345	3071450	914	0.0669833	101.342	0.104328	1.50809
ce_ATAC_peaks_peak_980	flat	chrI	3085196	3085297	741	0.182516	354.479	0.0799143	2.07479
ce_ATAC_peaks_peak_981	flat	chrI	3085408	3085567	1744	0.171573	29.0268	0.136679	2.0969
ce_ATAC_peaks_peak_982	flat	chrI	3087164	3087374	3633	0.0822118	262.778	-0.104354	1.42405
ce_ATAC_peaks_peak_983	osc	chrI	3089114	3089331	1944	0.412124	137.873	-0.122182	1.87743
ce_ATAC_peaks_peak_984	flat	chrI	3096206	3096432	7677	0.0512459	103.325	0.0266093	1.98609
ce_ATAC_peaks_peak_985	flat	chrI	3097459	3097629	2121	0.0768127	136.942	-0.126073	1.5371
ce_ATAC_peaks_peak_986	flat	chrI	3098803	3098875	555	0.0774887	242.288	0.0164219	1.95064
ce_ATAC_peaks_peak_987	flat	chrI	3099953	3100092	1321	0.0677119	231.478	-0.0953838	1.6011
ce_ATAC_peaks_peak_988	flat	chrI	3100822	3101193	4390	0.00724186	316.693	-0.0719803	0.687877
ce_ATAC_peaks_peak_989	flat	chrI	3101706	3102333	29743	0.0852974	336.405	-0.0987549	1.02378
ce_ATAC_peaks_peak_990	flat	chrI	3103176	3103329	3011	0.183336	86.5723	-0.00570423	1.97854
ce_ATAC_peaks_peak_991	flat	chrI	3105184	3105308	1755	0.103678	3.82299	-0.219877	2.52726
ce_ATAC_peaks_peak_992	graded	chrI	3105607	3105684	697	0.215384	94.2447	0.303869	2.02842
ce_ATAC_peaks_peak_993	osc	chrI	3106516	3106730	3972	0.305218	66.3347	0.16245	1.38735
ce_ATAC_peaks_peak_994	flat	chrI	3107599	3107746	1234	0.121216	55.9995	0.0610255	0.801767
ce_ATAC_peaks_peak_995	flat	chrI	3108614	3108701	545	0.107837	152.446	0.115531	2.23246
ce_ATAC_peaks_peak_996	flat	chrI	3109276	3109365	759	0.15167	64.5294	0.0526165	0.980414
ce_ATAC_peaks_peak_997	flat	chrI	3110675	3110928	5210	0.0998256	6.11765	-0.0143216	1.26465
ce_ATAC_peaks_peak_998	flat	chrI	3113417	3113604	1437	0.154894	38.3138	-0.216454	1.17159
ce_ATAC_peaks_peak_999	flat	chrI	3113749	3113838	1047	0.0754342	101.636	-0.0101998	2.34487
ce_ATAC_peaks_peak_1000	flat	chrI	3114018	3114153	1520	0.136332	10.741	-0.102563	2.40998
ce_ATAC_peaks_peak_1001	osc	chrI	3117393	3117589	2182	0.278821	32.6006	-0.00721598	1.99166
ce_ATAC_peaks_peak_1002	flat	chrI	3119050	3119355	10452	0.227719	30.3997	0.193855	0.551059
ce_ATAC_peaks_peak_1003	osc	chrI	3121888	3122321	5128	0.450867	70.245	-0.0156985	0.420707
ce_ATAC_peaks_peak_1004	osc	chrI	3128035	3128158	1067	0.266891	90.7082	-0.378887	2.23632
ce_ATAC_peaks_peak_1005	flat	chrI	3129680	3129870	2286	0.049766	56.3269	-0.169556	1.49125
ce_ATAC_peaks_peak_1006	osc	chrI	3140599	3140780	5153	0.466818	320.334	0.0193144	2.24836
ce_ATAC_peaks_peak_1007	osc	chrI	3143144	3143322	2209	0.730287	359.694	0.164363	2.48812
ce_ATAC_peaks_peak_1008	flat	chrI	3147465	3147536	501	0.0984438	296.325	0.195752	1.07079
ce_ATAC_peaks_peak_1009	flat	chrI	3147868	3148237	4841	0.0624571	167.334	0.0476113	0.421086
ce_ATAC_peaks_peak_1010	flat	chrI	3148702	3148777	619	0.0354616	125.466	0.177878	1.2819
ce_ATAC_peaks_peak_1011	graded	chrI	3149955	3150054	696	0.0410032	344.832	0.300062	2.2446
ce_ATAC_peaks_peak_1012	graded	chrI	3152134	3152264	1568	0.0885591	91.667	0.954561	3.65057
ce_ATAC_peaks_peak_1013	graded	chrI	3152388	3152745	8297	0.0702642	254.481	0.748853	1.04264
ce_ATAC_peaks_peak_1014	flat	chrI	3154695	3154775	788	0.0327457	255.242	0.0608616	4.20275
ce_ATAC_peaks_peak_1015	osc	chrI	3155513	3155622	765	0.405246	269.253	0.0222192	2.06639
ce_ATAC_peaks_peak_1016	flat	chrI	3156769	3156874	742	0.0503939	55.0645	0.0857174	2.21965
ce_ATAC_peaks_peak_1017	flat	chrI	3158375	3158467	853	0.0384248	239.041	0.202574	2.41164
ce_ATAC_peaks_peak_1018	flat	chrI	3158748	3158915	1381	0.0625329	33.2503	0.0420002	1.04363
ce_ATAC_peaks_peak_1019	flat	chrI	3159203	3159283	620	0.0486274	60.0923	0.150967	1.07705
ce_ATAC_peaks_peak_1020	graded	chrI	3159978	3160052	684	0.0969277	38.51	0.295415	1.34338
ce_ATAC_peaks_peak_1021	graded	chrI	3160147	3160241	727	0.0170299	144.678	0.302391	2.11916
ce_ATAC_peaks_peak_1022	flat	chrI	3160449	3160573	1064	0.0116912	262.095	0.163208	1.59562
ce_ATAC_peaks_peak_1023	flat	chrI	3160778	3161186	3099	0.0798395	331.045	0.20819	2.64536
ce_ATAC_peaks_peak_1024	flat	chrI	3161297	3161467	1330	0.0101627	9.41831	0.117672	3.15101
ce_ATAC_peaks_peak_1025	flat	chrI	3161863	3162229	2895	0.11351	358.532	0.179272	1.89209
ce_ATAC_peaks_peak_1026	flat	chrI	3162511	3162720	23231	0.0629587	300.528	0.0556024	1.76349
ce_ATAC_peaks_peak_1027	flat	chrI	3162849	3163029	1713	0.055756	18.9651	0.18457	1.40325
ce_ATAC_peaks_peak_1028	flat	chrI	3163336	3163415	517	0.0174814	168.921	0.181159	1.66843
ce_ATAC_peaks_peak_1029	graded	chrI	3176536	3176653	3831	0.111916	255.896	-0.308402	2.09872
ce_ATAC_peaks_peak_1030	flat	chrI	3178189	3178279	787	0.0727431	278.235	0.09378	1.46504
ce_ATAC_peaks_peak_1031	flat	chrI	3192705	3192819	3193	0.0649953	311.694	-0.174705	3.03141
ce_ATAC_peaks_peak_1032	flat	chrI	3194852	3195009	1793	0.0496875	97.5562	-0.0902162	1.28993
ce_ATAC_peaks_peak_1033	graded	chrI	3198972	3199099	2235	0.0792116	110.057	0.927829	4.41494
ce_ATAC_peaks_peak_1034	osc	chrI	3205112	3205286	2877	0.391181	341.549	0.334954	3.78296
ce_ATAC_peaks_peak_1035	flat	chrI	3205366	3205511	860	0.249249	29.2417	0.124593	2.04863
ce_ATAC_peaks_peak_1036	osc	chrI	3206433	3206689	3322	0.351571	321.037	0.112866	2.79942
ce_ATAC_peaks_peak_1037	flat	chrI	3207805	3207943	941	0.224834	326.592	0.103321	2.18018
ce_ATAC_peaks_peak_1038	flat	chrI	3208127	3208340	1522	0.0915474	270.943	0.179715	1.65523
ce_ATAC_peaks_peak_1039	flat	chrI	3209087	3209166	665	0.105912	359.454	0.223535	2.24852
ce_ATAC_peaks_peak_1040	flat	chrI	3209781	3209881	731	0.10059	304.32	0.241928	1.89698
ce_ATAC_peaks_peak_1041	graded	chrI	3209983	3210145	1517	0.15403	348.968	0.371302	1.89997
ce_ATAC_peaks_peak_1042	graded	chrI	3210429	3210503	1295	0.191038	250.906	0.321143	2.50879
ce_ATAC_peaks_peak_1043	flat	chrI	3216867	3216953	706	0.0789797	259.745	0.0697166	2.20492
ce_ATAC_peaks_peak_1044	flat	chrI	3218839	3218983	1465	0.108434	110.376	-0.140347	1.21361
ce_ATAC_peaks_peak_1045	flat	chrI	3228018	3228179	16874	0.0373159	228.271	0.187107	0.685208
ce_ATAC_peaks_peak_1046	flat	chrI	3229437	3229543	713	0.119929	94.1732	0.115756	2.71313
ce_ATAC_peaks_peak_1047	flat	chrI	3246223	3246816	23121	0.186352	71.4799	0.0718381	0.614412
ce_ATAC_peaks_peak_1048	flat	chrI	3247073	3248827	58311	0.102012	50.6	0.00158617	0.376265
ce_ATAC_peaks_peak_1049	flat	chrI	3249069	3249470	12673	0.161568	335.703	0.121884	0.502864
ce_ATAC_peaks_peak_1050	flat	chrI	3250771	3250955	2722	0.0941063	334.247	-0.111288	1.57175
ce_ATAC_peaks_peak_1051	osc	chrI	3251160	3251236	1328	0.31825	289.639	-0.168052	2.57707
ce_ATAC_peaks_peak_1052	graded	chrI	3262662	3262734	510	0.130436	50.3556	0.343853	3.30491
ce_ATAC_peaks_peak_1053	flat	chrI	3263127	3263210	448	0.0857921	280.603	0.116237	2.48114
ce_ATAC_peaks_peak_1054	flat	chrI	3265768	3265847	567	0.0178992	50.5526	0.128748	2.76565
ce_ATAC_peaks_peak_1055	flat	chrI	3266002	3266150	5532	0.0745927	355.051	-0.147528	3.43912
ce_ATAC_peaks_peak_1056	flat	chrI	3266702	3266851	5979	0.122137	211.39	-0.123139	1.59873
ce_ATAC_peaks_peak_1057	flat	chrI	3267092	3267212	1016	0.155184	262.681	0.154824	2.30266
ce_ATAC_peaks_peak_1058	flat	chrI	3267469	3267927	3706	0.0921373	300.372	0.139022	3.01894
ce_ATAC_peaks_peak_1059	flat	chrI	3268127	3268284	1224	0.0750812	341.574	0.157444	1.24961
ce_ATAC_peaks_peak_1060	flat	chrI	3268484	3268713	1547	0.116085	291.44	0.140234	1.7058
ce_ATAC_peaks_peak_1061	flat	chrI	3269602	3269793	2095	0.188218	290.428	0.184381	1.43505
ce_ATAC_peaks_peak_1062	flat	chrI	3270466	3270567	830	0.13232	252.767	0.239549	1.67018
ce_ATAC_peaks_peak_1063	flat	chrI	3274424	3274641	1714	0.234876	291.549	0.184855	2.71118
ce_ATAC_peaks_peak_1064	osc	chrI	3277819	3278149	6314	0.652652	272.341	-0.0718505	1.76248
ce_ATAC_peaks_peak_1065	osc	chrI	3280751	3280949	2195	0.702	276.944	0.108895	2.03667
ce_ATAC_peaks_peak_1066	osc	chrI	3282981	3283119	1563	0.746151	199.83	0.0067891	2.78788
ce_ATAC_peaks_peak_1067	flat	chrI	3284339	3284462	1011	0.0747072	173.702	0.0135938	1.86727
ce_ATAC_peaks_peak_1068	osc	chrI	3289265	3289493	1715	0.416665	290.944	0.261219	1.60607
ce_ATAC_peaks_peak_1069	graded	chrI	3292590	3293089	4577	0.153438	277.95	0.259549	1.41404
ce_ATAC_peaks_peak_1070	flat	chrI	3293290	3293572	2234	0.0781519	246.718	0.177368	1.53053
ce_ATAC_peaks_peak_1071	flat	chrI	3293651	3293760	915	0.144071	252.983	0.168327	1.68682
ce_ATAC_peaks_peak_1072	osc	chrI	3293868	3294008	1403	0.334592	296.088	0.0655685	2.1278
ce_ATAC_peaks_peak_1073	graded	chrI	3295381	3295513	2493	0.0531361	218.226	-0.332869	2.68849
ce_ATAC_peaks_peak_1074	flat	chrI	3297098	3297388	4338	0.0497243	304.493	-0.0529177	0.867478
ce_ATAC_peaks_peak_1075	flat	chrI	3298232	3298545	4074	0.102473	257.777	-0.069536	2.60242
ce_ATAC_peaks_peak_1076	flat	chrI	3306648	3306730	703	0.0166911	33.1734	-0.0157943	1.2462
ce_ATAC_peaks_peak_1077	flat	chrI	3306832	3307005	1198	0.0835632	80.4282	0.0284825	2.16781
ce_ATAC_peaks_peak_1078	flat	chrI	3307368	3307567	1738	0.0586488	11.998	-0.00386049	1.62185
ce_ATAC_peaks_peak_1079	flat	chrI	3307964	3308204	2195	0.15835	53.1056	-0.151	1.40987
ce_ATAC_peaks_peak_1080	flat	chrI	3309596	3309910	7695	0.055858	181.683	-0.0823883	1.35261
ce_ATAC_peaks_peak_1081	flat	chrI	3310857	3310942	602	0.0606093	144.456	0.00462765	2.54616
ce_ATAC_peaks_peak_1082	flat	chrI	3311163	3311344	1696	0.0154593	310.34	-0.0111877	2.81953
ce_ATAC_peaks_peak_1083	flat	chrI	3313132	3313371	2846	0.0727094	65.3763	-0.1082	0.890398
ce_ATAC_peaks_peak_1084	flat	chrI	3314283	3314489	1762	0.0715768	38.9051	-0.154855	1.55084
ce_ATAC_peaks_peak_1085	flat	chrI	3316491	3316854	9981	0.150869	142.015	-0.0229716	2.37266
ce_ATAC_peaks_peak_1086	flat	chrI	3318108	3318230	972	0.10055	30.9107	0.192537	2.37766
ce_ATAC_peaks_peak_1087	graded	chrI	3324953	3325225	7536	0.0829199	27.325	-0.302858	0.853567
ce_ATAC_peaks_peak_1088	flat	chrI	3326561	3326646	603	0.044601	190.075	0.0133788	1.76457
ce_ATAC_peaks_peak_1089	flat	chrI	3328772	3328995	1829	0.0773275	19.397	0.212282	0.693416
ce_ATAC_peaks_peak_1090	flat	chrI	3330797	3331127	8703	0.189405	358.365	0.153456	0.830478
ce_ATAC_peaks_peak_1091	flat	chrI	3332651	3333000	10575	0.10387	6.18976	0.177389	0.822272
ce_ATAC_peaks_peak_1092	flat	chrI	3334336	3334860	33798	0.083167	23.1929	-0.0193335	0.773561
ce_ATAC_peaks_peak_1093	flat	chrI	3335990	3336127	1614	0.0913623	246.741	0.189823	1.63129
ce_ATAC_peaks_peak_1094	flat	chrI	3336295	3336449	1397	0.0838215	225.604	0.0260521	1.52667
ce_ATAC_peaks_peak_1095	flat	chrI	3337464	3337619	2361	0.239956	168.818	0.139831	2.86117
ce_ATAC_peaks_peak_1096	osc	chrI	3338322	3338563	10089	0.688612	152.601	-0.00395401	2.30166
ce_ATAC_peaks_peak_1097	flat	chrI	3349950	3350131	5669	0.0861775	219.226	-0.091051	1.22035
ce_ATAC_peaks_peak_1098	flat	chrI	3351504	3351776	1824	0.152241	58.3559	0.0418323	0.776786
ce_ATAC_peaks_peak_1099	flat	chrI	3380453	3380541	737	0.0350577	334.499	0.0448057	1.4705
ce_ATAC_peaks_peak_1100	flat	chrI	3381366	3381449	529	0.098475	225.092	-0.040008	2.6361
ce_ATAC_peaks_peak_1101	flat	chrI	3381661	3381931	7035	0.0528338	151.796	-0.130422	1.61313
ce_ATAC_peaks_peak_1102	flat	chrI	3382667	3382928	4913	0.247795	145.97	-0.140924	0.948428
ce_ATAC_peaks_peak_1103	flat	chrI	3385074	3385483	2889	0.0563232	270.296	-0.134166	0.907822
ce_ATAC_peaks_peak_1104	graded	chrI	3386129	3386713	10022	0.0131001	346.258	-0.303894	0.831305
ce_ATAC_peaks_peak_1105	flat	chrI	3387685	3387834	1057	0.161744	206.272	-0.0282451	2.38006
ce_ATAC_peaks_peak_1106	osc	chrI	3389072	3389145	533	0.288174	213.069	-0.00352152	1.94098
ce_ATAC_peaks_peak_1107	graded	chrI	3401944	3402017	711	0.0701766	43.999	0.258314	3.08223
ce_ATAC_peaks_peak_1108	flat	chrI	3403568	3403695	942	0.0631744	8.85864	-0.245275	2.53271
ce_ATAC_peaks_peak_1109	flat	chrI	3404194	3404351	1673	0.0408349	136.261	-0.0841439	1.36984
ce_ATAC_peaks_peak_1110	graded	chrI	3405587	3406098	15054	0.10668	335.311	-0.285243	1.68831
ce_ATAC_peaks_peak_1111	osc	chrI	3406990	3407394	4178	0.493816	201.453	-0.181743	2.02139
ce_ATAC_peaks_peak_1112	flat	chrI	3408065	3408249	1636	0.195098	138.239	-0.174326	2.54132
ce_ATAC_peaks_peak_1113	flat	chrI	3409795	3409975	5513	0.0494981	326.273	-0.0569085	1.72336
ce_ATAC_peaks_peak_1114	flat	chrI	3412419	3412551	2396	0.0381841	65.0797	-0.105301	2.88263
ce_ATAC_peaks_peak_1115	flat	chrI	3416391	3416549	1704	0.170285	82.5392	-0.00470932	1.89937
ce_ATAC_peaks_peak_1116	graded	chrI	3418012	3418268	2488	0.108914	327.964	-0.380988	1.60134
ce_ATAC_peaks_peak_1117	flat	chrI	3419409	3419664	4234	0.178742	333.402	0.121529	4.30295
ce_ATAC_peaks_peak_1118	flat	chrI	3421258	3421378	931	0.0846537	48.6864	-0.129797	1.04082
ce_ATAC_peaks_peak_1119	flat	chrI	3423650	3423776	1444	0.0212159	45.4806	-0.173919	2.8533
ce_ATAC_peaks_peak_1120	graded	chrI	3425972	3426211	2474	0.100751	4.44305	-0.25883	3.54438
ce_ATAC_peaks_peak_1121	flat	chrI	3438943	3439031	2465	0.112455	209.49	0.104684	1.68664
ce_ATAC_peaks_peak_1122	flat	chrI	3445303	3445382	786	0.0850461	353.187	0.00761098	2.06966
ce_ATAC_peaks_peak_1123	flat	chrI	3452601	3452685	723	0.043424	351.149	-0.111638	0.9609
ce_ATAC_peaks_peak_1124	flat	chrI	3464199	3464288	809	0.116686	17.7111	-0.158187	2.41769
ce_ATAC_peaks_peak_1125	flat	chrI	3466814	3466946	5399	0.171877	313.034	-0.105449	0.893742
ce_ATAC_peaks_peak_1126	flat	chrI	3472843	3472953	1232	0.120704	62.2931	0.123308	1.85847
ce_ATAC_peaks_peak_1127	graded	chrI	3476247	3476410	1257	0.187677	26.2093	0.693627	3.52323
ce_ATAC_peaks_peak_1128	flat	chrI	3479321	3479465	1287	0.0946299	337.288	0.197726	2.95718
ce_ATAC_peaks_peak_1129	flat	chrI	3481515	3481613	2189	0.109098	133.134	-0.0278855	2.11904
ce_ATAC_peaks_peak_1130	flat	chrI	3499707	3499844	1962	0.0208464	100.616	-0.0270876	1.56798
ce_ATAC_peaks_peak_1131	osc	chrI	3500190	3500276	954	0.310779	126.887	0.0195802	2.26179
ce_ATAC_peaks_peak_1132	flat	chrI	3500768	3501467	30476	0.0818623	73.2561	-0.215946	0.290514
ce_ATAC_peaks_peak_1133	flat	chrI	3502665	3502875	2965	0.0646827	352.043	0.038716	1.56726
ce_ATAC_peaks_peak_1134	flat	chrI	3510651	3510764	1040	0.0716751	61.228	0.0375625	2.33274
ce_ATAC_peaks_peak_1135	osc	chrI	3512923	3513060	1342	0.452395	193.761	-0.0630053	2.21005
ce_ATAC_peaks_peak_1136	flat	chrI	3514031	3514627	37581	0.131847	54.314	-0.0836037	1.14123
ce_ATAC_peaks_peak_1137	flat	chrI	3515551	3515685	1412	0.105378	218.997	-0.235754	2.05163
ce_ATAC_peaks_peak_1138	osc	chrI	3529586	3530288	7574	0.609901	277.72	0.136459	2.39191
ce_ATAC_peaks_peak_1139	osc	chrI	3530845	3531260	7729	0.717352	269.901	-0.0657275	1.20435
ce_ATAC_peaks_peak_1140	flat	chrI	3533752	3534012	4809	0.0794517	331.307	0.0733065	1.35118
ce_ATAC_peaks_peak_1141	flat	chrI	3534541	3534723	2287	0.241634	335.723	0.00985605	1.46033
ce_ATAC_peaks_peak_1142	flat	chrI	3547001	3547127	4036	0.0924931	212.483	-0.0497668	5.97858
ce_ATAC_peaks_peak_1143	graded	chrI	3553436	3553516	919	0.111162	253.923	0.489851	3.60693
ce_ATAC_peaks_peak_1144	flat	chrI	3559592	3559745	1038	0.0879705	289.626	0.102609	1.41021
ce_ATAC_peaks_peak_1145	osc	chrI	3560040	3560270	5091	0.512265	303.33	-0.116024	2.4568
ce_ATAC_peaks_peak_1146	flat	chrI	3562609	3562789	1620	0.0992338	7.07635	0.0532438	1.41485
ce_ATAC_peaks_peak_1147	flat	chrI	3562915	3563237	4003	0.0825185	318.794	0.0600142	1.3595
ce_ATAC_peaks_peak_1148	osc	chrI	3563988	3564140	1582	0.405527	334.649	0.537748	1.70819
ce_ATAC_peaks_peak_1149	flat	chrI	3600858	3600945	1577	0.127863	189.644	-0.167995	5.82474
ce_ATAC_peaks_peak_1150	graded	chrI	3603236	3603422	1874	0.125185	348.949	0.334335	2.65943
ce_ATAC_peaks_peak_1151	flat	chrI	3605745	3605867	3248	0.083094	180.76	-0.0531161	2.02409
ce_ATAC_peaks_peak_1152	flat	chrI	3620386	3620587	3544	0.151541	214.821	0.12483	3.8561
ce_ATAC_peaks_peak_1153	graded	chrI	3625693	3625800	578	0.0238979	169.301	-0.339973	2.40123
ce_ATAC_peaks_peak_1154	graded	chrI	3626980	3627381	6559	0.0544761	333.179	-0.264841	2.83706
ce_ATAC_peaks_peak_1155	flat	chrI	3631423	3631553	912	0.0235463	65.4488	0.0452099	2.08151
ce_ATAC_peaks_peak_1156	flat	chrI	3631975	3632270	2791	0.0908693	155.602	0.0940285	1.54379
ce_ATAC_peaks_peak_1157	flat	chrI	3636622	3636822	20130	0.027501	355.781	0.0352515	0.896495
ce_ATAC_peaks_peak_1158	graded	chrI	3637292	3637449	1929	0.0749875	257.199	-0.318228	2.64661
ce_ATAC_peaks_peak_1159	flat	chrI	3638494	3638589	680	0.0819052	43.586	0.0440996	3.0954
ce_ATAC_peaks_peak_1160	graded	chrI	3638829	3639101	11570	0.0825735	253.424	0.314064	0.841635
ce_ATAC_peaks_peak_1161	flat	chrI	3646108	3646214	1952	0.0320414	85.3485	-0.012359	2.09332
ce_ATAC_peaks_peak_1162	osc	chrI	3646891	3647016	2555	0.41414	250.77	-0.168905	2.24152
ce_ATAC_peaks_peak_1163	flat	chrI	3647145	3647219	799	0.190435	241.779	-0.0377924	2.43593
ce_ATAC_peaks_peak_1164	flat	chrI	3647939	3648474	42418	0.0528122	8.63409	-0.195459	2.64323
ce_ATAC_peaks_peak_1165	flat	chrI	3649422	3649577	1569	0.0612533	203.87	-0.0611126	3.74976
ce_ATAC_peaks_peak_1166	flat	chrI	3650705	3650959	7025	0.0751361	176.265	-0.068927	3.81183
ce_ATAC_peaks_peak_1167	flat	chrI	3663581	3663735	2108	0.248334	208.867	-0.170551	2.30261
ce_ATAC_peaks_peak_1168	osc	chrI	3669428	3669526	966	0.431374	152.109	-0.0437808	1.7994
ce_ATAC_peaks_peak_1169	flat	chrI	3670668	3670948	2191	0.175029	355.098	-0.0819914	1.66093
ce_ATAC_peaks_peak_1170	osc	chrI	3671345	3671443	1126	0.290841	160.097	-0.429416	2.9368
ce_ATAC_peaks_peak_1171	flat	chrI	3671575	3672120	10625	0.246134	122.208	-0.247457	0.383047
ce_ATAC_peaks_peak_1172	graded	chrI	3672652	3673260	7346	0.0908189	30.5059	-0.481218	0.719495
ce_ATAC_peaks_peak_1173	flat	chrI	3674095	3674213	1039	0.216873	92.47	-0.0822995	1.15124
ce_ATAC_peaks_peak_1174	graded	chrI	3675785	3676075	5506	0.0217245	156.735	-0.401125	1.53271
ce_ATAC_peaks_peak_1175	flat	chrI	3676926	3677243	2525	0.15077	62.2096	-0.104041	1.61256
ce_ATAC_peaks_peak_1176	flat	chrI	3678047	3678147	885	0.19305	97.8245	0.107543	1.89049
ce_ATAC_peaks_peak_1177	graded	chrI	3678672	3678835	1371	0.0282256	166.713	0.386568	1.46142
ce_ATAC_peaks_peak_1178	osc	chrI	3679856	3681091	17505	0.298706	88.6908	0.00364417	2.9234
ce_ATAC_peaks_peak_1179	osc	chrI	3681938	3682303	12959	0.267542	60.4147	0.0266156	0.727773
ce_ATAC_peaks_peak_1180	flat	chrI	3682970	3683078	1246	0.0456579	90.5738	0.0524395	1.59497
ce_ATAC_peaks_peak_1181	flat	chrI	3683336	3683506	1519	0.068608	92.9861	0.089484	1.80214
ce_ATAC_peaks_peak_1182	flat	chrI	3684388	3684737	10681	0.00829501	268.888	0.0100059	0.60194
ce_ATAC_peaks_peak_1183	flat	chrI	3685869	3686051	1307	0.0501226	69.994	0.161792	2.50464
ce_ATAC_peaks_peak_1184	flat	chrI	3687374	3687464	594	0.0726907	116.774	0.0533635	2.34231
ce_ATAC_peaks_peak_1185	flat	chrI	3691726	3691804	414	0.111267	164.165	0.188369	1.60137
ce_ATAC_peaks_peak_1186	flat	chrI	3695244	3695361	857	0.123438	74.4265	0.0611874	2.52247
ce_ATAC_peaks_peak_1187	flat	chrI	3698048	3698164	1832	0.0596521	358.569	-0.231736	2.41267
ce_ATAC_peaks_peak_1188	graded	chrI	3700570	3700658	1371	0.0931188	290.471	1.12397	1.68913
ce_ATAC_peaks_peak_1189	flat	chrI	3706296	3706405	729	0.0241119	61.5697	0.0810574	1.08526
ce_ATAC_peaks_peak_1190	flat	chrI	3706643	3706728	659	0.0954078	303.246	0.0640002	1.78454
ce_ATAC_peaks_peak_1191	flat	chrI	3709221	3709424	1890	0.0650096	157.736	-0.187394	0.72744
ce_ATAC_peaks_peak_1192	flat	chrI	3709866	3710181	6389	0.224735	32.1752	0.153198	1.57417
ce_ATAC_peaks_peak_1193	flat	chrI	3710346	3710435	806	0.0584708	46.8046	0.15916	1.3378
ce_ATAC_peaks_peak_1194	flat	chrI	3710715	3710890	2324	0.100057	227.563	-0.109741	0.763233
ce_ATAC_peaks_peak_1195	flat	chrI	3711842	3712031	1499	0.110505	34.3356	0.010664	1.94328
ce_ATAC_peaks_peak_1196	flat	chrI	3712410	3712817	3233	0.0865589	112.951	-0.133538	1.44363
ce_ATAC_peaks_peak_1197	flat	chrI	3712950	3713035	680	0.104056	183.88	-0.0649614	1.93648
ce_ATAC_peaks_peak_1198	flat	chrI	3713260	3713401	1350	0.0862978	212.637	-0.159845	1.8748
ce_ATAC_peaks_peak_1199	flat	chrI	3713504	3713852	3646	0.1048	329.733	-0.174195	1.27602
ce_ATAC_peaks_peak_1200	flat	chrI	3714468	3714728	2130	0.146652	195.551	-0.201958	1.53289
ce_ATAC_peaks_peak_1201	flat	chrI	3714849	3715006	1327	0.0699155	67.0469	-0.0795673	1.29669
ce_ATAC_peaks_peak_1202	flat	chrI	3715137	3715226	802	0.0390111	260.162	-0.0302462	1.86174
ce_ATAC_peaks_peak_1203	flat	chrI	3720958	3721032	1905	0.0241057	27.3937	-0.207525	1.93272
ce_ATAC_peaks_peak_1204	flat	chrI	3721281	3722095	123074	0.0524055	329.856	-0.0524133	0.655557
ce_ATAC_peaks_peak_1205	flat	chrI	3723456	3723733	16594	0.05227	169.538	-0.190961	1.26385
ce_ATAC_peaks_peak_1206	flat	chrI	3724711	3724989	14635	0.104682	219.066	0.0148641	0.361211
ce_ATAC_peaks_peak_1207	flat	chrI	3734780	3735076	2556	0.0621332	145.623	0.0636576	1.92732
ce_ATAC_peaks_peak_1208	graded	chrI	3738101	3738477	17450	0.056767	253.635	0.362532	1.06872
ce_ATAC_peaks_peak_1209	osc	chrI	3739312	3739521	4825	0.260014	274.961	0.0464592	1.24453
ce_ATAC_peaks_peak_1210	flat	chrI	3740296	3740838	65286	0.0242212	177.675	-0.0320899	0.719373
ce_ATAC_peaks_peak_1211	flat	chrI	3741264	3741337	1992	0.0755549	73.1491	0.135637	2.10279
ce_ATAC_peaks_peak_1212	graded	chrI	3745653	3745774	1115	0.218899	64.4405	-0.302308	2.07501
ce_ATAC_peaks_peak_1213	osc	chrI	3749191	3749580	5505	0.389784	4.31818	-0.20059	0.797224
ce_ATAC_peaks_peak_1214	osc	chrI	3750279	3750688	4135	0.299864	338.493	-0.113449	0.967922
ce_ATAC_peaks_peak_1215	osc	chrI	3751280	3751629	4590	0.577853	318.954	0.116986	1.3748
ce_ATAC_peaks_peak_1216	flat	chrI	3751832	3751905	584	0.0684843	354.691	0.0741809	1.05833
ce_ATAC_peaks_peak_1217	osc	chrI	3752236	3752495	2785	0.426088	348.349	0.0131148	1.41816
ce_ATAC_peaks_peak_1218	flat	chrI	3752818	3752999	1694	0.245745	358.652	-0.164739	1.35478
ce_ATAC_peaks_peak_1219	flat	chrI	3753299	3753599	2447	0.124974	325.243	0.00575818	1.56461
ce_ATAC_peaks_peak_1220	osc	chrI	3753729	3754840	21458	0.264551	333.172	-0.0484266	0.902869
ce_ATAC_peaks_peak_1221	flat	chrI	3758916	3759418	26648	0.227008	340.303	0.144345	1.81974
ce_ATAC_peaks_peak_1222	flat	chrI	3759543	3759642	684	0.052401	38.7894	-0.159653	2.61626
ce_ATAC_peaks_peak_1223	flat	chrI	3781203	3781327	1240	0.0623634	107.032	0.040338	1.33862
ce_ATAC_peaks_peak_1224	flat	chrI	3781524	3781933	16766	0.00996072	97.2271	0.0534806	0.303693
ce_ATAC_peaks_peak_1225	flat	chrI	3784322	3784509	2493	0.0643915	15.9554	-0.103048	1.22681
ce_ATAC_peaks_peak_1226	flat	chrI	3785150	3785612	21843	0.0962	59.4297	-0.149617	0.466184
ce_ATAC_peaks_peak_1227	flat	chrI	3785931	3786347	8788	0.0388635	25.8292	-0.125963	0.316895
ce_ATAC_peaks_peak_1228	graded	chrI	3787690	3787836	16846	0.0618754	321.271	0.283582	0.988279
ce_ATAC_peaks_peak_1229	flat	chrI	3791532	3791610	642	0.0811491	197.644	0.203773	2.65308
ce_ATAC_peaks_peak_1230	flat	chrI	3792648	3792782	1261	0.0575051	15.5577	0.22371	1.96185
ce_ATAC_peaks_peak_1231	flat	chrI	3792881	3793015	1441	0.205471	132.863	0.205357	1.85273
ce_ATAC_peaks_peak_1232	osc	chrI	3793393	3793710	8486	0.748314	181.953	-0.0323691	1.27496
ce_ATAC_peaks_peak_1233	flat	chrI	3795104	3795224	961	0.0453315	194.374	-0.00059648	1.78753
ce_ATAC_peaks_peak_1234	flat	chrI	3797431	3797669	1622	0.0517701	113.32	0.0862444	2.05806
ce_ATAC_peaks_peak_1235	flat	chrI	3797752	3797867	754	0.151437	136.611	0.106689	1.54416
ce_ATAC_peaks_peak_1236	flat	chrI	3798611	3798835	3185	0.105955	330.48	-0.152184	0.584236
ce_ATAC_peaks_peak_1237	flat	chrI	3799204	3799431	1822	0.175747	104.21	-0.0196036	1.20836
ce_ATAC_peaks_peak_1238	flat	chrI	3800023	3800107	440	0.0429863	313.963	0.0610323	2.81941
ce_ATAC_peaks_peak_1239	flat	chrI	3803129	3803382	2009	0.0815922	116.674	-0.00438487	2.96639
ce_ATAC_peaks_peak_1240	flat	chrI	3804809	3804970	1850	0.229042	74.8658	0.10867	1.53171
ce_ATAC_peaks_peak_1241	flat	chrI	3805637	3805899	6113	0.1801	354.606	0.0608989	0.668184
ce_ATAC_peaks_peak_1242	graded	chrI	3806061	3806171	2208	0.134535	37.2676	0.801963	2.32452
ce_ATAC_peaks_peak_1243	flat	chrI	3806422	3807054	33096	0.163408	127.458	-0.168222	0.461523
ce_ATAC_peaks_peak_1244	graded	chrI	3807519	3807678	2146	0.0828867	244.792	-0.379924	1.61948
ce_ATAC_peaks_peak_1245	flat	chrI	3808008	3808133	1159	0.0874289	126.067	0.0474424	1.22698
ce_ATAC_peaks_peak_1246	flat	chrI	3812741	3812844	764	0.0545976	166.069	0.0140133	1.62876
ce_ATAC_peaks_peak_1247	graded	chrI	3813361	3813441	550	0.0584409	172.347	0.284874	2.27318
ce_ATAC_peaks_peak_1248	flat	chrI	3815554	3815708	1080	0.0765674	3.28671	0.036115	2.53514
ce_ATAC_peaks_peak_1249	flat	chrI	3816390	3816544	1348	0.0542967	12.2636	0.083086	2.05757
ce_ATAC_peaks_peak_1250	flat	chrI	3816662	3816774	1011	0.0199327	266.784	0.0264237	1.4434
ce_ATAC_peaks_peak_1251	flat	chrI	3816904	3817116	6426	0.118936	150.49	-0.218353	1.59694
ce_ATAC_peaks_peak_1252	graded	chrI	3817397	3817519	1754	0.0823512	244.704	0.513165	1.67164
ce_ATAC_peaks_peak_1253	flat	chrI	3817828	3817986	4671	0.0554777	152.916	-0.106363	3.15289
ce_ATAC_peaks_peak_1254	flat	chrI	3818129	3818285	1447	0.168321	135.62	-0.156528	1.31849
ce_ATAC_peaks_peak_1255	graded	chrI	3822341	3822472	2849	0.160875	302.317	-0.320644	2.13185
ce_ATAC_peaks_peak_1256	flat	chrI	3822589	3822975	27087	0.0457678	257.167	-0.0408245	0.636307
ce_ATAC_peaks_peak_1257	flat	chrI	3823549	3823780	6227	0.0205006	289.607	-0.204461	0.846083
ce_ATAC_peaks_peak_1258	flat	chrI	3824220	3824571	36455	0.0112103	261.538	-0.110894	0.204596
ce_ATAC_peaks_peak_1259	flat	chrI	3824690	3824846	5096	0.15442	128.983	0.0620092	1.14662
ce_ATAC_peaks_peak_1260	flat	chrI	3829347	3829533	5794	0.156245	188.901	0.176449	0.719195
ce_ATAC_peaks_peak_1261	flat	chrI	3829672	3830136	18032	0.177696	149.842	-0.213119	0.353351
ce_ATAC_peaks_peak_1262	flat	chrI	3830287	3830392	1732	0.149199	235.624	-0.144644	1.77293
ce_ATAC_peaks_peak_1263	flat	chrI	3830599	3830929	5518	0.243505	167.367	-0.039068	0.730345
ce_ATAC_peaks_peak_1264	flat	chrI	3831123	3831478	3602	0.0536526	304.934	-0.0318471	1.59625
ce_ATAC_peaks_peak_1265	flat	chrI	3831840	3832091	2151	0.0151353	280.174	0.0986909	2.21745
ce_ATAC_peaks_peak_1266	flat	chrI	3832272	3832643	3571	0.0148312	221.759	-0.00253901	2.48778
ce_ATAC_peaks_peak_1267	flat	chrI	3832951	3833118	1707	0.0748059	201.845	-0.00316276	2.63469
ce_ATAC_peaks_peak_1268	flat	chrI	3834553	3834631	554	0.0746597	96.2881	0.0647513	1.82631
ce_ATAC_peaks_peak_1269	flat	chrI	3835462	3835801	2749	0.045412	335.888	-0.1798	2.32584
ce_ATAC_peaks_peak_1270	graded	chrI	3837648	3837898	5220	0.021787	88.6233	-0.352023	0.533269
ce_ATAC_peaks_peak_1271	flat	chrI	3838071	3838203	1118	0.0562113	101.734	-0.103815	1.96997
ce_ATAC_peaks_peak_1272	flat	chrI	3840531	3840813	2070	0.054716	354.376	-0.052263	1.83269
ce_ATAC_peaks_peak_1273	flat	chrI	3841379	3841717	3214	0.0774153	357.699	-0.0976105	1.11076
ce_ATAC_peaks_peak_1274	flat	chrI	3842317	3842887	13371	0.0719986	348.423	-0.167567	0.490807
ce_ATAC_peaks_peak_1275	osc	chrI	3843741	3843915	1264	0.346183	190.681	-0.0686924	1.69284
ce_ATAC_peaks_peak_1276	flat	chrI	3845890	3846096	3463	0.0829991	299.779	0.0231249	0.602046
ce_ATAC_peaks_peak_1277	flat	chrI	3852555	3852657	787	0.158918	20.3271	0.113937	2.21067
ce_ATAC_peaks_peak_1278	graded	chrI	3856997	3857132	1221	0.160188	44.7222	0.267661	1.56196
ce_ATAC_peaks_peak_1279	flat	chrI	3858273	3858384	1057	0.102783	21.5256	-0.0111092	1.67296
ce_ATAC_peaks_peak_1280	flat	chrI	3859913	3860008	933	0.118495	330.416	0.114897	2.37295
ce_ATAC_peaks_peak_1281	flat	chrI	3860711	3860982	2896	0.038745	161.806	-0.192714	1.37666
ce_ATAC_peaks_peak_1282	flat	chrI	3861485	3862148	14676	0.0399235	104.828	0.132436	0.316884
ce_ATAC_peaks_peak_1283	flat	chrI	3862532	3862752	3156	0.0357815	78.4393	0.215741	1.22838
ce_ATAC_peaks_peak_1284	flat	chrI	3862906	3863242	3323	0.239737	166.089	0.236759	0.9433
ce_ATAC_peaks_peak_1285	flat	chrI	3865982	3866347	8375	0.0114057	326.724	-0.00845135	0.408628
ce_ATAC_peaks_peak_1286	graded	chrI	3866594	3866825	4431	0.0756385	273.067	0.831169	1.18925
ce_ATAC_peaks_peak_1287	graded	chrI	3866930	3867006	1244	0.0367506	303.23	0.368612	4.08569
ce_ATAC_peaks_peak_1288	flat	chrI	3867237	3867762	8658	0.1104	340.161	-0.130967	0.978201
ce_ATAC_peaks_peak_1289	flat	chrI	3867955	3868239	2565	0.1494	2.89419	0.131285	1.6387
ce_ATAC_peaks_peak_1290	flat	chrI	3868332	3868904	5292	0.114978	355.521	0.236922	2.72526
ce_ATAC_peaks_peak_1291	flat	chrI	3873208	3874039	13287	0.0236935	302.286	-0.0220955	0.562733
ce_ATAC_peaks_peak_1292	flat	chrI	3874369	3874781	3377	0.0234376	20.8578	0.140464	1.94151
ce_ATAC_peaks_peak_1293	flat	chrI	3874941	3875657	5675	0.0475735	13.8823	0.153539	3.1227
ce_ATAC_peaks_peak_1294	flat	chrI	3876355	3876443	753	0.0680164	270.929	0.160583	1.26987
ce_ATAC_peaks_peak_1295	flat	chrI	3876837	3877000	7438	0.0407185	247.887	0.193237	0.72769
ce_ATAC_peaks_peak_1296	flat	chrI	3877452	3877613	1339	0.108688	145.669	0.0949313	1.59953
ce_ATAC_peaks_peak_1297	flat	chrI	3880352	3880463	807	0.0919616	340.598	0.11296	1.85514
ce_ATAC_peaks_peak_1298	flat	chrI	3883983	3884133	1116	0.103727	303.396	0.117749	2.99833
ce_ATAC_peaks_peak_1299	flat	chrI	3889112	3889447	3908	0.0642624	59.1234	-0.212144	1.02321
ce_ATAC_peaks_peak_1300	graded	chrI	3891463	3891909	8745	0.096934	348.646	-0.312993	1.32762
ce_ATAC_peaks_peak_1301	flat	chrI	3898707	3898974	2802	0.0955478	76.3752	0.121314	1.84907
ce_ATAC_peaks_peak_1302	osc	chrI	3899218	3900050	20288	0.453275	107.639	0.0356758	0.565623
ce_ATAC_peaks_peak_1303	flat	chrI	3901473	3901667	1496	0.221015	147.477	-0.0343231	1.2899
ce_ATAC_peaks_peak_1304	flat	chrI	3906187	3906609	7183	0.0390129	173.865	-0.221439	2.0754
ce_ATAC_peaks_peak_1305	flat	chrI	3907540	3907618	548	0.0550985	88.7476	-0.0603522	1.66168
ce_ATAC_peaks_peak_1306	flat	chrI	3907884	3908305	3914	0.0724363	55.839	-0.00129335	1.54219
ce_ATAC_peaks_peak_1307	flat	chrI	3908514	3908671	4977	0.104424	274.041	0.132231	1.62587
ce_ATAC_peaks_peak_1308	flat	chrI	3908858	3909429	4872	0.0490124	33.5025	0.144508	2.73619
ce_ATAC_peaks_peak_1309	flat	chrI	3910627	3910747	1643	0.0445744	111.304	-0.195969	2.19975
ce_ATAC_peaks_peak_1310	osc	chrI	3910855	3911015	1407	0.336194	264.79	0.0264925	1.66286
ce_ATAC_peaks_peak_1311	flat	chrI	3915745	3915856	1089	0.042766	212.469	-0.0276295	2.19796
ce_ATAC_peaks_peak_1312	osc	chrI	3916713	3916960	5638	0.692756	139.821	0.281202	2.87459
ce_ATAC_peaks_peak_1313	flat	chrI	3928192	3928446	4153	0.0680162	294.582	-0.198321	0.892687
ce_ATAC_peaks_peak_1314	flat	chrI	3930529	3930676	3854	0.12767	300.04	-0.0296768	1.46845
ce_ATAC_peaks_peak_1315	graded	chrI	3935058	3935214	1002	0.0835778	344.359	0.250544	1.63714
ce_ATAC_peaks_peak_1316	osc	chrI	3954751	3955060	5047	0.643366	329.847	-0.108443	1.34083
ce_ATAC_peaks_peak_1317	flat	chrI	3955518	3955695	1644	0.0827654	81.8034	-0.189486	1.61571
ce_ATAC_peaks_peak_1318	flat	chrI	3955796	3956127	2096	0.110108	54.6101	-0.129937	1.17045
ce_ATAC_peaks_peak_1319	flat	chrI	3956576	3957067	10125	0.115791	70.6331	-0.196086	0.342144
ce_ATAC_peaks_peak_1320	graded	chrI	3957830	3957960	1042	0.176102	76.3594	-0.272988	2.14878
ce_ATAC_peaks_peak_1321	graded	chrI	3958514	3958729	4718	0.0574263	193.172	-0.334268	1.40249
ce_ATAC_peaks_peak_1322	flat	chrI	3959554	3959768	3407	0.173301	50.5671	0.0783775	3.36265
ce_ATAC_peaks_peak_1323	graded	chrI	3960291	3960395	1052	0.134053	301.241	0.6503	4.27055
ce_ATAC_peaks_peak_1324	flat	chrI	3976171	3976417	5477	0.144582	24.8002	-0.169329	1.47634
ce_ATAC_peaks_peak_1325	osc	chrI	3982896	3983096	4902	0.465229	154.586	0.102389	5.55061
ce_ATAC_peaks_peak_1326	flat	chrI	3983785	3983860	620	0.0116222	213.33	0.0811626	1.10621
ce_ATAC_peaks_peak_1327	graded	chrI	3984134	3984274	1048	0.0760793	333.452	0.252851	2.68231
ce_ATAC_peaks_peak_1328	flat	chrI	3984988	3985324	2412	0.150255	27.1011	0.117332	3.08197
ce_ATAC_peaks_peak_1329	flat	chrI	3985805	3986061	1771	0.07816	306.997	0.0131587	2.2983
ce_ATAC_peaks_peak_1330	flat	chrI	3986559	3986755	1946	0.049379	351.431	-0.119606	1.2944
ce_ATAC_peaks_peak_1331	graded	chrI	3987236	3987337	1535	0.185503	201.541	-0.293845	3.19486
ce_ATAC_peaks_peak_1332	flat	chrI	3987721	3987976	4989	0.154027	298.386	-0.177326	1.11101
ce_ATAC_peaks_peak_1333	flat	chrI	3988146	3988465	2655	0.0994187	357.567	-0.119871	1.20522
ce_ATAC_peaks_peak_1334	graded	chrI	3988668	3989052	6512	0.0718968	332.284	-0.335697	1.15843
ce_ATAC_peaks_peak_1335	graded	chrI	3992360	3992623	5431	0.116013	268.965	-0.260322	0.768792
ce_ATAC_peaks_peak_1336	flat	chrI	3993546	3993865	4857	0.0697032	1.96534	-0.171154	0.739168
ce_ATAC_peaks_peak_1337	flat	chrI	3994455	3994887	14787	0.0956806	167.636	-0.110517	0.2878
ce_ATAC_peaks_peak_1338	flat	chrI	3995072	3995197	978	0.0401927	216.578	-0.0886799	1.29026
ce_ATAC_peaks_peak_1339	flat	chrI	3995902	3996418	4433	0.0371981	335.589	-0.0435307	3.04654
ce_ATAC_peaks_peak_1340	flat	chrI	4001815	4002030	3055	0.0952112	316.057	-0.0797631	1.28307
ce_ATAC_peaks_peak_1341	flat	chrI	4005318	4006007	42831	0.0639409	323.882	-0.175543	1.70508
ce_ATAC_peaks_peak_1342	flat	chrI	4006087	4006169	1101	0.0420717	357.719	-0.119407	3.17342
ce_ATAC_peaks_peak_1343	graded	chrI	4006303	4006592	4616	0.0320116	141.464	-0.256607	1.5474
ce_ATAC_peaks_peak_1344	flat	chrI	4006904	4007511	9914	0.0419411	69.7475	-0.176997	0.666236
ce_ATAC_peaks_peak_1345	osc	chrI	4008155	4008621	13043	0.2522	268.018	-0.0840092	0.613155
ce_ATAC_peaks_peak_1346	osc	chrI	4008772	4008942	3707	0.288713	348.315	-0.128932	1.86055
ce_ATAC_peaks_peak_1347	flat	chrI	4011430	4011593	1708	0.0847706	47.8893	0.108691	1.64783
ce_ATAC_peaks_peak_1348	flat	chrI	4012266	4012497	3864	0.113521	81.0135	-0.0294252	1.49483
ce_ATAC_peaks_peak_1349	flat	chrI	4012703	4013208	9143	0.0763363	15.9043	0.152348	0.983031
ce_ATAC_peaks_peak_1350	flat	chrI	4013795	4014160	3545	0.0310222	317.31	-0.227958	0.485036
ce_ATAC_peaks_peak_1351	flat	chrI	4014993	4015143	1237	0.0678988	133.265	-0.168707	1.4038
ce_ATAC_peaks_peak_1352	flat	chrI	4015466	4015581	965	0.0631459	6.86362	-0.121779	1.87593
ce_ATAC_peaks_peak_1353	flat	chrI	4016951	4017621	5941	0.118299	26.3224	-0.119281	0.915824
ce_ATAC_peaks_peak_1354	flat	chrI	4017909	4018002	1079	0.0627097	182.585	-0.00390558	2.63654
ce_ATAC_peaks_peak_1355	graded	chrI	4018082	4018225	1143	0.122518	15.9658	-0.250032	1.00633
ce_ATAC_peaks_peak_1356	flat	chrI	4018338	4019299	10217	0.0737479	66.5117	-0.249261	0.82613
ce_ATAC_peaks_peak_1357	flat	chrI	4019578	4019703	1114	0.0622144	17.6148	-0.234835	1.16548
ce_ATAC_peaks_peak_1358	flat	chrI	4019806	4019942	1573	0.0641453	12.5321	-0.103804	1.30531
ce_ATAC_peaks_peak_1359	graded	chrI	4020305	4020941	12574	0.0682632	31.1023	-0.313301	0.221521
ce_ATAC_peaks_peak_1360	graded	chrI	4021067	4021339	5005	0.0885294	330.806	-0.436267	1.14179
ce_ATAC_peaks_peak_1361	flat	chrI	4022021	4022092	598	0.0628911	44.9744	-0.0929004	2.46327
ce_ATAC_peaks_peak_1362	flat	chrI	4029376	4029801	15098	0.0556968	341.841	-0.0962545	0.362877
ce_ATAC_peaks_peak_1363	graded	chrI	4030425	4030826	11812	0.0340763	27.7931	-0.254701	0.384613
ce_ATAC_peaks_peak_1364	flat	chrI	4032480	4032820	28714	0.15828	84.8027	0.0275077	2.2193
ce_ATAC_peaks_peak_1365	flat	chrI	4035361	4035884	16787	0.110896	346.365	-0.213842	1.82913
ce_ATAC_peaks_peak_1366	flat	chrI	4037018	4037094	765	0.0631223	184.507	-0.197333	4.26437
ce_ATAC_peaks_peak_1367	graded	chrI	4037754	4037998	2655	0.0928212	268.869	-0.612861	3.42137
ce_ATAC_peaks_peak_1368	graded	chrI	4040721	4040824	1381	0.141454	278.863	-0.306435	2.98114
ce_ATAC_peaks_peak_1369	flat	chrI	4046097	4046401	2420	0.057753	346.366	-0.195056	1.51611
ce_ATAC_peaks_peak_1370	flat	chrI	4046522	4047213	20268	0.0660124	335.985	-0.223563	0.627964
ce_ATAC_peaks_peak_1371	graded	chrI	4050571	4050849	7558	0.091447	326.915	-0.349532	2.12255
ce_ATAC_peaks_peak_1372	graded	chrI	4051480	4051567	1002	0.0717597	233.335	-0.486747	3.79783
ce_ATAC_peaks_peak_1373	osc	chrI	4073590	4073900	3996	0.278171	176.193	-0.0726942	1.99046
ce_ATAC_peaks_peak_1374	graded	chrI	4075028	4075138	893	0.143771	31.4674	0.280338	3.6767
ce_ATAC_peaks_peak_1375	flat	chrI	4075210	4075357	1051	0.161712	244.385	0.0584836	1.27294
ce_ATAC_peaks_peak_1376	flat	chrI	4080971	4081567	13584	0.0981066	267.39	-0.145685	0.600558
ce_ATAC_peaks_peak_1377	flat	chrI	4082855	4082944	920	0.125454	291.729	0.0226366	2.28628
ce_ATAC_peaks_peak_1378	flat	chrI	4085146	4085464	2569	0.184827	325.871	-0.0939595	1.33294
ce_ATAC_peaks_peak_1379	flat	chrI	4086755	4086830	568	0.0494595	215.689	0.131382	3.12231
ce_ATAC_peaks_peak_1380	osc	chrI	4091830	4091990	1256	0.487088	86.0833	0.0243099	2.27513
ce_ATAC_peaks_peak_1381	osc	chrI	4094021	4094132	1001	0.413028	357.226	-0.0619443	1.99701
ce_ATAC_peaks_peak_1382	osc	chrI	4099509	4099816	3622	0.392862	125.066	-0.0944378	2.01086
ce_ATAC_peaks_peak_1383	flat	chrI	4108738	4108863	1657	0.125949	328.474	0.110721	2.39353
ce_ATAC_peaks_peak_1384	graded	chrI	4126020	4126171	1257	0.08308	253.011	0.26108	1.41627
ce_ATAC_peaks_peak_1385	osc	chrI	4129339	4129438	696	0.267367	26.8643	0.392568	2.66579
ce_ATAC_peaks_peak_1386	flat	chrI	4131446	4131626	1365	0.0961134	300.613	0.113763	1.9803
ce_ATAC_peaks_peak_1387	flat	chrI	4132259	4132389	4396	0.0821608	189.515	0.0976135	3.09775
ce_ATAC_peaks_peak_1388	flat	chrI	4132876	4133030	1115	0.0793694	125.933	0.0542082	1.73232
ce_ATAC_peaks_peak_1389	flat	chrI	4133547	4133806	1939	0.0633432	92.3952	0.204258	2.01141
ce_ATAC_peaks_peak_1390	flat	chrI	4134180	4134264	541	0.080457	19.1928	-0.0225885	2.17851
ce_ATAC_peaks_peak_1391	flat	chrI	4134731	4134842	931	0.0755173	41.2731	0.153329	2.06556
ce_ATAC_peaks_peak_1392	flat	chrI	4136844	4137065	2938	0.107678	281.991	-0.0769123	0.625045
ce_ATAC_peaks_peak_1393	flat	chrI	4137419	4137594	1792	0.197292	255.452	0.121752	1.5013
ce_ATAC_peaks_peak_1394	flat	chrI	4138252	4138541	2943	0.0162259	86.0485	0.120167	0.95825
ce_ATAC_peaks_peak_1395	flat	chrI	4138784	4138915	1693	0.095928	243.685	0.0920804	1.12264
ce_ATAC_peaks_peak_1396	flat	chrI	4139153	4139566	17637	0.0330212	269.55	0.144048	0.263502
ce_ATAC_peaks_peak_1397	graded	chrI	4139802	4139878	641	0.137732	7.92523	-0.313735	3.2017
ce_ATAC_peaks_peak_1398	flat	chrI	4140206	4140949	17735	0.156318	160.4	0.0267821	0.340767
ce_ATAC_peaks_peak_1399	flat	chrI	4141263	4141343	577	0.136653	157.319	-0.00344726	1.12832
ce_ATAC_peaks_peak_1400	flat	chrI	4142397	4142723	2586	0.0702116	101.973	0.0680407	2.45414
ce_ATAC_peaks_peak_1401	flat	chrI	4144301	4144373	626	0.0690832	99.9906	0.132581	1.15821
ce_ATAC_peaks_peak_1402	osc	chrI	4149349	4149495	1492	0.739155	211.435	-0.113523	2.4295
ce_ATAC_peaks_peak_1403	osc	chrI	4149680	4150158	5515	0.996863	215.469	-0.0528509	1.87777
ce_ATAC_peaks_peak_1404	flat	chrI	4152602	4152689	850	0.0996662	288.634	0.100858	1.25333
ce_ATAC_peaks_peak_1405	osc	chrI	4153324	4153524	2525	0.642943	232.636	0.146005	2.04115
ce_ATAC_peaks_peak_1406	osc	chrI	4153605	4153832	2208	0.689922	250.913	-0.00618647	2.66036
ce_ATAC_peaks_peak_1407	osc	chrI	4154086	4154657	6017	0.830348	251.299	0.0721955	3.60474
ce_ATAC_peaks_peak_1408	flat	chrI	4155641	4155860	2760	0.233575	196.537	-0.148257	1.76137
ce_ATAC_peaks_peak_1409	osc	chrI	4157155	4157462	4016	0.86537	256.306	0.143145	2.34697
ce_ATAC_peaks_peak_1410	osc	chrI	4157638	4157721	625	0.294264	218.477	-0.0633099	1.92729
ce_ATAC_peaks_peak_1411	osc	chrI	4158103	4158406	6045	0.2703	222.934	0.055178	1.21012
ce_ATAC_peaks_peak_1412	flat	chrI	4161021	4161351	8318	0.109897	235.874	0.0820959	1.01347
ce_ATAC_peaks_peak_1413	flat	chrI	4161917	4162071	1335	0.0207782	338.557	-0.125967	1.51463
ce_ATAC_peaks_peak_1414	flat	chrI	4172019	4172443	72063	0.137409	197.276	0.162928	2.19107
ce_ATAC_peaks_peak_1415	flat	chrI	4173823	4173983	5243	0.0627216	42.7889	0.0217326	0.962836
ce_ATAC_peaks_peak_1416	flat	chrI	4175859	4176059	13473	0.0880727	265.856	0.096554	0.324661
ce_ATAC_peaks_peak_1417	flat	chrI	4177444	4177612	2459	0.0718874	72.6076	0.133225	1.04915
ce_ATAC_peaks_peak_1418	flat	chrI	4178497	4178842	21250	0.0540105	219.01	0.176034	0.351916
ce_ATAC_peaks_peak_1419	flat	chrI	4181855	4182019	1408	0.0339536	227.509	-0.036104	1.29267
ce_ATAC_peaks_peak_1420	flat	chrI	4182227	4182329	1160	0.0653442	335.083	0.0711532	1.01934
ce_ATAC_peaks_peak_1421	flat	chrI	4182872	4182982	674	0.0891493	94.4299	0.13878	2.28732
ce_ATAC_peaks_peak_1422	flat	chrI	4183684	4184891	11986	0.0258296	29.5657	0.219147	3.94267
ce_ATAC_peaks_peak_1423	flat	chrI	4185233	4185535	2812	0.0592288	10.001	0.12218	1.17733
ce_ATAC_peaks_peak_1424	graded	chrI	4185671	4185747	864	0.105294	265.989	0.557591	2.30443
ce_ATAC_peaks_peak_1425	graded	chrI	4185977	4186111	2397	0.058673	287.031	0.763049	1.28744
ce_ATAC_peaks_peak_1426	flat	chrI	4186335	4186607	4130	0.160343	209.703	0.233334	1.34286
ce_ATAC_peaks_peak_1427	flat	chrI	4191297	4191398	704	0.0959301	276.768	0.055604	2.31018
ce_ATAC_peaks_peak_1428	flat	chrI	4198161	4198259	666	0.095398	335.537	-0.163687	1.28859
ce_ATAC_peaks_peak_1429	flat	chrI	4198577	4198827	2487	0.0541473	139.15	0.0467225	1.5884
ce_ATAC_peaks_peak_1430	flat	chrI	4199035	4199503	4178	0.0346976	147.567	-0.0982485	0.776998
ce_ATAC_peaks_peak_1431	flat	chrI	4199710	4200251	12314	0.152658	293.395	0.0453853	1.33579
ce_ATAC_peaks_peak_1432	flat	chrI	4200406	4200520	915	0.0838493	325.49	-0.16725	2.71123
ce_ATAC_peaks_peak_1433	flat	chrI	4200654	4200796	1145	0.0321037	266.763	0.0488631	2.19011
ce_ATAC_peaks_peak_1434	flat	chrI	4201041	4201150	872	0.0520611	186.085	0.221977	2.6551
ce_ATAC_peaks_peak_1435	osc	chrI	4201270	4202078	12541	0.393213	317.898	-0.212134	1.01225
ce_ATAC_peaks_peak_1436	flat	chrI	4202241	4202579	3543	0.0240931	199.309	0.0781096	1.11801
ce_ATAC_peaks_peak_1437	flat	chrI	4202815	4202917	1157	0.035368	320.175	-0.128414	3.04049
ce_ATAC_peaks_peak_1438	flat	chrI	4203819	4203899	709	0.0957366	41.7047	-0.0352108	1.06062
ce_ATAC_peaks_peak_1439	flat	chrI	4210761	4210892	3412	0.0848786	296.812	0.0067798	2.41804
ce_ATAC_peaks_peak_1440	flat	chrI	4213121	4213208	743	0.0624152	201.154	0.00893223	1.63977
ce_ATAC_peaks_peak_1441	flat	chrI	4213491	4213642	1300	0.0459779	22.608	0.189009	1.48813
ce_ATAC_peaks_peak_1442	flat	chrI	4215645	4216092	4894	0.0676802	179.585	0.0459611	0.444394
ce_ATAC_peaks_peak_1443	flat	chrI	4216482	4216602	1241	0.199459	62.1238	-0.13567	2.6154
ce_ATAC_peaks_peak_1444	flat	chrI	4217323	4217467	1186	0.0968027	168.541	-0.0484876	3.16824
ce_ATAC_peaks_peak_1445	flat	chrI	4218115	4218859	8965	0.0814528	98.8049	-0.0666024	0.658513
ce_ATAC_peaks_peak_1446	flat	chrI	4219664	4220080	3798	0.10921	150.054	0.149772	1.25848
ce_ATAC_peaks_peak_1447	flat	chrI	4220676	4220799	985	0.0803109	32.6593	-0.127977	1.75749
ce_ATAC_peaks_peak_1448	flat	chrI	4221511	4221665	1205	0.0543758	195.256	-0.141868	0.650432
ce_ATAC_peaks_peak_1449	flat	chrI	4222573	4222687	1161	0.0528689	312.956	-0.182541	2.51866
ce_ATAC_peaks_peak_1450	flat	chrI	4223089	4223382	3731	0.0552376	55.9972	-0.133604	1.91445
ce_ATAC_peaks_peak_1451	flat	chrI	4223578	4223657	449	0.0962616	66.8935	-0.0349995	3.18386
ce_ATAC_peaks_peak_1452	flat	chrI	4224551	4225175	18608	0.10775	137.227	-0.184877	1.09595
ce_ATAC_peaks_peak_1453	flat	chrI	4227603	4227883	3040	0.108102	146.585	-0.0112394	0.762603
ce_ATAC_peaks_peak_1454	flat	chrI	4229618	4229729	883	0.0620356	48.4558	-0.0164257	1.84854
ce_ATAC_peaks_peak_1455	flat	chrI	4242518	4242634	2840	0.0577803	42.5121	0.0524288	2.0147
ce_ATAC_peaks_peak_1456	flat	chrI	4245824	4246010	1633	0.138111	105.772	0.131532	4.28863
ce_ATAC_peaks_peak_1457	flat	chrI	4247522	4247650	3272	0.0455593	128.313	0.00562346	1.7638
ce_ATAC_peaks_peak_1458	flat	chrI	4253631	4254478	54895	0.172147	316.697	-0.0493141	0.855351
ce_ATAC_peaks_peak_1459	graded	chrI	4254778	4254898	2476	0.120151	209.17	0.336229	3.2141
ce_ATAC_peaks_peak_1460	flat	chrI	4266000	4266076	654	0.106017	152.815	0.220374	2.56718
ce_ATAC_peaks_peak_1461	flat	chrI	4270497	4270600	3149	0.119673	213.878	-0.14345	2.62678
ce_ATAC_peaks_peak_1462	flat	chrI	4270791	4271182	2862	0.0598411	343.731	0.0679437	2.36771
ce_ATAC_peaks_peak_1463	flat	chrI	4297649	4298693	91717	0.170906	331.012	-0.124233	0.394834
ce_ATAC_peaks_peak_1464	flat	chrI	4299165	4299315	3388	0.174841	352.62	-0.206737	1.01545
ce_ATAC_peaks_peak_1465	osc	chrI	4299577	4299766	8109	0.466344	284.399	-0.0405758	0.967415
ce_ATAC_peaks_peak_1466	flat	chrI	4303739	4304247	14810	0.128344	142.583	-0.0264473	0.734943
ce_ATAC_peaks_peak_1467	flat	chrI	4305472	4305770	2659	0.059509	52.6353	-0.124829	1.86308
ce_ATAC_peaks_peak_1468	flat	chrI	4305943	4306028	695	0.063663	95.8297	-0.0677513	1.2407
ce_ATAC_peaks_peak_1469	flat	chrI	4306590	4306788	2643	0.154233	76.047	-0.147755	1.00649
ce_ATAC_peaks_peak_1470	flat	chrI	4308288	4308427	2318	0.0523544	75.2757	-0.0307858	2.52015
ce_ATAC_peaks_peak_1471	flat	chrI	4309044	4309170	1225	0.0125536	113.366	0.127058	0.883554
ce_ATAC_peaks_peak_1472	flat	chrI	4309772	4309969	2241	0.247728	9.55055	-0.162501	1.07
ce_ATAC_peaks_peak_1473	graded	chrI	4310090	4310300	1513	0.1074	98.3056	-0.355439	1.24824
ce_ATAC_peaks_peak_1474	flat	chrI	4311519	4311882	20326	0.0978003	10.913	-0.171138	0.422615
ce_ATAC_peaks_peak_1475	flat	chrI	4312076	4312159	806	0.0245686	34.4684	-0.125016	1.90368
ce_ATAC_peaks_peak_1476	flat	chrI	4312748	4312957	4747	0.0493494	36.0119	0.0483894	1.54213
ce_ATAC_peaks_peak_1477	osc	chrI	4313669	4313804	1904	0.277142	336.723	0.0820593	1.41454
ce_ATAC_peaks_peak_1478	flat	chrI	4314302	4314602	4752	0.167062	22.3753	0.100193	0.596364
ce_ATAC_peaks_peak_1479	graded	chrI	4315133	4315249	1455	0.112893	355.405	0.394944	1.01092
ce_ATAC_peaks_peak_1480	flat	chrI	4315445	4315626	2022	0.0836826	328.683	-0.0294969	1.57362
ce_ATAC_peaks_peak_1481	flat	chrI	4316378	4316591	4518	0.141279	50.8125	-0.0511782	1.60995
ce_ATAC_peaks_peak_1482	flat	chrI	4316887	4317037	1508	0.129948	25.1895	0.0570291	1.65471
ce_ATAC_peaks_peak_1483	flat	chrI	4317176	4317331	2023	0.199556	53.5091	-0.190075	1.48346
ce_ATAC_peaks_peak_1484	flat	chrI	4320675	4321120	25493	0.151396	340.744	-0.135518	0.697584
ce_ATAC_peaks_peak_1485	flat	chrI	4321458	4321566	1195	0.091759	275.79	0.179239	1.58921
ce_ATAC_peaks_peak_1486	flat	chrI	4322420	4322990	9562	0.169667	53.8442	-0.038023	0.476773
ce_ATAC_peaks_peak_1487	flat	chrI	4323909	4324033	1812	0.138848	91.8433	-0.103324	1.1704
ce_ATAC_peaks_peak_1488	osc	chrI	4324115	4324344	5274	0.287244	323.638	0.135994	1.08452
ce_ATAC_peaks_peak_1489	flat	chrI	4324797	4324896	1045	0.0847912	330.483	-0.0122386	1.15582
ce_ATAC_peaks_peak_1490	osc	chrI	4328149	4328357	5258	0.358668	339.328	0.211562	0.730815
ce_ATAC_peaks_peak_1491	flat	chrI	4328907	4329562	14297	0.169919	355.967	-0.18016	0.453251
ce_ATAC_peaks_peak_1492	flat	chrI	4330304	4330824	21284	0.131792	338.131	-0.207005	0.379048
ce_ATAC_peaks_peak_1493	flat	chrI	4332188	4332482	6501	0.18224	317.825	-0.00120204	0.790729
ce_ATAC_peaks_peak_1494	flat	chrI	4333858	4334171	9339	0.176468	308.478	-0.169482	0.624745
ce_ATAC_peaks_peak_1495	flat	chrI	4334384	4334753	7336	0.0565063	322.353	0.0550768	0.525111
ce_ATAC_peaks_peak_1496	flat	chrI	4335979	4336095	1109	0.0622905	40.4979	0.106752	1.88712
ce_ATAC_peaks_peak_1497	flat	chrI	4358661	4358752	570	0.0351368	333.576	-0.00544655	1.7134
ce_ATAC_peaks_peak_1498	flat	chrI	4359711	4359818	876	0.0978001	296.145	0.155881	2.11908
ce_ATAC_peaks_peak_1499	flat	chrI	4365854	4365972	904	0.0741791	304.546	0.122725	1.86348
ce_ATAC_peaks_peak_1500	flat	chrI	4366560	4366828	2266	0.106411	14.0395	0.182255	2.63134
ce_ATAC_peaks_peak_1501	flat	chrI	4367888	4368106	4337	0.0523321	73.4584	0.0232401	1.13097
ce_ATAC_peaks_peak_1502	flat	chrI	4369055	4369173	896	0.0813837	276.01	0.207337	2.01849
ce_ATAC_peaks_peak_1503	graded	chrI	4369306	4369732	3792	0.133487	48.7302	0.276699	3.04222
ce_ATAC_peaks_peak_1504	flat	chrI	4370104	4370399	2436	0.0372522	93.4101	0.111107	1.96308
ce_ATAC_peaks_peak_1505	flat	chrI	4370523	4370681	1223	0.0638525	145.661	0.0269014	1.70311
ce_ATAC_peaks_peak_1506	flat	chrI	4370933	4371364	3837	0.0743098	69.7683	0.235524	2.03394
ce_ATAC_peaks_peak_1507	flat	chrI	4372032	4372121	704	0.122818	147.726	0.090609	1.66128
ce_ATAC_peaks_peak_1508	flat	chrI	4372502	4372721	1917	0.0293479	62.475	0.201036	1.67131
ce_ATAC_peaks_peak_1509	flat	chrI	4373151	4373225	1016	0.0169207	193.582	0.120805	5.05135
ce_ATAC_peaks_peak_1510	flat	chrI	4373365	4373519	1519	0.0822616	295.338	0.1448	1.30952
ce_ATAC_peaks_peak_1511	flat	chrI	4373707	4373792	757	0.0690662	226.483	0.114549	1.42536
ce_ATAC_peaks_peak_1512	flat	chrI	4374274	4374434	1940	0.249571	238.06	0.0679821	2.2538
ce_ATAC_peaks_peak_1513	graded	chrI	4375137	4375303	1505	0.0808408	29.7423	0.402452	2.16691
ce_ATAC_peaks_peak_1514	flat	chrI	4375505	4375772	3446	0.0369446	119.201	0.0964271	0.917139
ce_ATAC_peaks_peak_1515	flat	chrI	4378345	4378480	959	0.123113	16.2275	0.136919	1.65516
ce_ATAC_peaks_peak_1516	flat	chrI	4378650	4378742	603	0.0773301	62.0862	0.187636	2.19091
ce_ATAC_peaks_peak_1517	flat	chrI	4379661	4379767	727	0.0538524	184.491	0.130881	1.79214
ce_ATAC_peaks_peak_1518	flat	chrI	4381426	4381568	1044	0.0202753	355.396	0.148541	1.45446
ce_ATAC_peaks_peak_1519	flat	chrI	4381722	4381959	9550	0.0786842	256.681	0.102866	0.384017
ce_ATAC_peaks_peak_1520	graded	chrI	4382071	4382244	3159	0.0541201	17.523	0.726768	1.5188
ce_ATAC_peaks_peak_1521	graded	chrI	4382661	4382827	1352	0.130531	41.4395	0.302312	1.88385
ce_ATAC_peaks_peak_1522	flat	chrI	4384261	4384341	611	0.0461245	8.76354	0.0869524	1.86427
ce_ATAC_peaks_peak_1523	flat	chrI	4386418	4386704	15385	0.0983797	17.6066	-0.0627471	0.985081
ce_ATAC_peaks_peak_1524	flat	chrI	4386855	4386934	543	0.0834567	318.151	0.0595229	2.10965
ce_ATAC_peaks_peak_1525	flat	chrI	4387813	4387949	959	0.0926065	119.901	0.03699	2.50306
ce_ATAC_peaks_peak_1526	flat	chrI	4388358	4388465	809	0.0174461	169.413	0.202938	1.59853
ce_ATAC_peaks_peak_1527	flat	chrI	4388987	4389109	976	0.117874	247.721	0.240799	1.44576
ce_ATAC_peaks_peak_1528	graded	chrI	4390090	4390186	707	0.123476	68.3426	0.275823	2.06795
ce_ATAC_peaks_peak_1529	flat	chrI	4401379	4401510	1056	0.139825	345.422	0.0765799	2.79909
ce_ATAC_peaks_peak_1530	flat	chrI	4404692	4404857	2551	0.0181601	102.247	-0.145646	0.792606
ce_ATAC_peaks_peak_1531	flat	chrI	4406114	4406210	873	0.071674	345.842	-0.139358	2.15515
ce_ATAC_peaks_peak_1532	graded	chrI	4407136	4407368	2305	0.0349348	324.041	-0.341506	1.23805
ce_ATAC_peaks_peak_1533	flat	chrI	4409015	4409106	611	0.135888	89.0784	-0.152464	3.08516
ce_ATAC_peaks_peak_1534	flat	chrI	4410980	4411059	786	0.0713171	200.463	-0.124138	2.51813
ce_ATAC_peaks_peak_1535	flat	chrI	4415765	4415868	650	0.0282114	40.4263	0.136293	2.71834
ce_ATAC_peaks_peak_1536	flat	chrI	4416012	4416142	927	0.115302	224.675	-0.0177348	0.96317
ce_ATAC_peaks_peak_1537	flat	chrI	4416656	4416752	686	0.225562	160.999	-0.172918	3.18166
ce_ATAC_peaks_peak_1538	flat	chrI	4419089	4419267	2031	0.0159248	60.9942	-0.069473	0.936767
ce_ATAC_peaks_peak_1539	flat	chrI	4420661	4421071	4017	0.0527028	127.374	0.0539971	0.750038
ce_ATAC_peaks_peak_1540	flat	chrI	4421795	4421869	743	0.124657	94.2749	-0.123347	2.8939
ce_ATAC_peaks_peak_1541	flat	chrI	4422747	4422833	614	0.211479	124.861	0.0254006	1.24645
ce_ATAC_peaks_peak_1542	flat	chrI	4423031	4423171	1333	0.0978927	271.872	-0.0621307	1.47114
ce_ATAC_peaks_peak_1543	flat	chrI	4428659	4428740	561	0.202896	144.339	-0.109801	1.49326
ce_ATAC_peaks_peak_1544	flat	chrI	4429031	4429111	654	0.0583935	161.712	0.0134081	3.62996
ce_ATAC_peaks_peak_1545	flat	chrI	4429689	4429765	693	0.064256	257.142	-0.0464807	1.34421
ce_ATAC_peaks_peak_1546	flat	chrI	4430089	4430573	3742	0.1646	108.542	0.00806361	2.73175
ce_ATAC_peaks_peak_1547	flat	chrI	4430947	4431128	1340	0.165582	138.134	-0.127908	1.83324
ce_ATAC_peaks_peak_1548	flat	chrI	4431389	4431466	452	0.13382	115.72	0.0633749	2.71477
ce_ATAC_peaks_peak_1549	graded	chrI	4431808	4432429	9339	0.0795337	137.42	-0.274685	0.379035
ce_ATAC_peaks_peak_1550	flat	chrI	4432543	4432685	1154	0.0554513	41.8166	-0.0259465	1.83624
ce_ATAC_peaks_peak_1551	flat	chrI	4433047	4433521	7480	0.0637133	338.843	0.0553391	0.278095
ce_ATAC_peaks_peak_1552	graded	chrI	4434018	4434222	3868	0.0630748	127.239	-0.394632	1.98752
ce_ATAC_peaks_peak_1553	flat	chrI	4434734	4434890	1956	0.0754251	63.4124	0.0446392	2.03677
ce_ATAC_peaks_peak_1554	flat	chrI	4435047	4435223	2482	0.116334	44.0902	-0.0160269	1.0735
ce_ATAC_peaks_peak_1555	flat	chrI	4435399	4435506	1149	0.0411932	76.4601	-0.0347827	2.26925
ce_ATAC_peaks_peak_1556	flat	chrI	4436560	4437178	13304	0.0120297	286.586	-0.0880499	0.426508
ce_ATAC_peaks_peak_1557	osc	chrI	4437905	4438282	4761	0.262766	135.561	-0.102352	0.83666
ce_ATAC_peaks_peak_1558	flat	chrI	4439007	4439227	3080	0.0512804	175.891	0.246523	0.865742
ce_ATAC_peaks_peak_1559	flat	chrI	4439538	4439620	636	0.0988828	101.712	-0.116671	1.73354
ce_ATAC_peaks_peak_1560	flat	chrI	4440126	4440618	6143	0.0584564	96.6871	0.00139902	0.800991
ce_ATAC_peaks_peak_1561	flat	chrI	4443567	4444010	3914	0.110682	48.4613	0.1497	1.99002
ce_ATAC_peaks_peak_1562	flat	chrI	4444430	4444541	4535	0.0877121	194.176	0.189566	1.48136
ce_ATAC_peaks_peak_1563	flat	chrI	4444711	4444819	744	0.138009	46.2193	0.0801123	3.69903
ce_ATAC_peaks_peak_1564	flat	chrI	4444993	4445257	1860	0.0473654	300.338	0.0851478	1.65913
ce_ATAC_peaks_peak_1565	flat	chrI	4445476	4445698	1966	0.0523146	320.562	0.0998025	2.43382
ce_ATAC_peaks_peak_1566	flat	chrI	4446062	4446147	603	0.0203087	8.16101	0.16394	2.39956
ce_ATAC_peaks_peak_1567	flat	chrI	4446681	4446823	1269	0.122596	87.3566	0.247936	1.52347
ce_ATAC_peaks_peak_1568	flat	chrI	4446915	4447079	1071	0.110427	97.5695	-0.0315274	2.55842
ce_ATAC_peaks_peak_1569	flat	chrI	4448801	4448925	894	0.169179	35.5645	0.144428	2.00547
ce_ATAC_peaks_peak_1570	flat	chrI	4451069	4451194	2308	0.0507627	188.556	0.218819	1.90869
ce_ATAC_peaks_peak_1571	graded	chrI	4455994	4456084	808	0.0509874	250.417	0.306618	1.87744
ce_ATAC_peaks_peak_1572	graded	chrI	4456288	4456381	730	0.161394	24.8868	0.417578	2.6207
ce_ATAC_peaks_peak_1573	flat	chrI	4456903	4456998	769	0.0764582	145.538	0.150167	3.2183
ce_ATAC_peaks_peak_1574	graded	chrI	4457442	4457524	595	0.0941238	132.652	0.382903	1.60767
ce_ATAC_peaks_peak_1575	graded	chrI	4457653	4457846	1414	0.0748883	70.2145	0.420747	3.41525
ce_ATAC_peaks_peak_1576	graded	chrI	4460086	4460636	5735	0.139735	8.08615	0.250448	1.85734
ce_ATAC_peaks_peak_1577	graded	chrI	4461531	4461621	660	0.0302852	235.926	0.255464	1.02426
ce_ATAC_peaks_peak_1578	flat	chrI	4464575	4464679	618	0.0863015	64.6693	0.248927	2.33141
ce_ATAC_peaks_peak_1579	osc	chrI	4465269	4465369	1115	0.33641	214.768	0.0552665	1.66915
ce_ATAC_peaks_peak_1580	graded	chrI	4466974	4467068	1883	0.0756855	278.83	0.286342	4.66475
ce_ATAC_peaks_peak_1581	flat	chrI	4471794	4471976	2283	0.0656704	343.135	-0.0941873	1.45223
ce_ATAC_peaks_peak_1582	flat	chrI	4474278	4474429	1142	0.17634	303.387	-0.105399	2.76235
ce_ATAC_peaks_peak_1583	flat	chrI	4475118	4475420	9369	0.0659995	357.847	-0.118882	2.40479
ce_ATAC_peaks_peak_1584	graded	chrI	4484958	4485437	7617	0.181024	353.835	-0.251523	0.693042
ce_ATAC_peaks_peak_1585	osc	chrI	4486684	4487001	8918	0.554957	321.727	0.021365	0.902122
ce_ATAC_peaks_peak_1586	flat	chrI	4487186	4487369	5059	0.0725741	328.888	-0.173604	1.57665
ce_ATAC_peaks_peak_1587	flat	chrI	4488241	4488456	2863	0.0233027	196.687	-0.0810345	2.05784
ce_ATAC_peaks_peak_1588	osc	chrI	4489526	4489673	3614	0.381994	14.7856	-0.0865581	4.02032
ce_ATAC_peaks_peak_1589	flat	chrI	4490261	4490858	49733	0.104022	14.608	-0.229166	2.05295
ce_ATAC_peaks_peak_1590	flat	chrI	4494086	4494301	3638	0.113514	22.4754	0.10484	3.21915
ce_ATAC_peaks_peak_1591	flat	chrI	4494780	4494963	3396	0.0630641	36.7693	0.085912	2.31959
ce_ATAC_peaks_peak_1592	flat	chrI	4495070	4495284	7409	0.0580689	14.2717	-0.0426461	2.25501
ce_ATAC_peaks_peak_1593	flat	chrI	4495600	4495771	1581	0.140529	334.353	-0.155888	0.956915
ce_ATAC_peaks_peak_1594	flat	chrI	4496069	4497053	10959	0.0668423	26.5647	-0.102204	0.689171
ce_ATAC_peaks_peak_1595	flat	chrI	4500511	4500604	811	0.093195	241.468	0.165265	2.75396
ce_ATAC_peaks_peak_1596	flat	chrI	4511231	4511311	1577	0.0639669	250.268	0.0646352	2.385
ce_ATAC_peaks_peak_1597	flat	chrI	4515958	4516047	983	0.0724557	308.27	-0.176646	2.0406
ce_ATAC_peaks_peak_1598	flat	chrI	4516202	4516439	13854	0.0833887	202.537	-0.0282534	0.736597
ce_ATAC_peaks_peak_1599	flat	chrI	4516931	4517225	4231	0.18665	158.429	-0.0917996	1.56042
ce_ATAC_peaks_peak_1600	flat	chrI	4527587	4527850	2172	0.168016	71.0674	0.0698576	2.09312
ce_ATAC_peaks_peak_1601	osc	chrI	4528916	4529123	2259	0.25062	54.4891	0.0558123	1.45489
ce_ATAC_peaks_peak_1602	flat	chrI	4535874	4536517	99127	0.0286914	242.724	-0.0309855	0.260254
ce_ATAC_peaks_peak_1603	osc	chrI	4539992	4540098	1447	0.276385	187.715	-0.0238641	3.52809
ce_ATAC_peaks_peak_1604	flat	chrI	4548324	4548441	1944	0.0993973	66.3062	0.197053	1.56185
ce_ATAC_peaks_peak_1605	flat	chrI	4549603	4549724	1154	0.130998	81.5019	0.0644494	2.27842
ce_ATAC_peaks_peak_1606	flat	chrI	4557125	4557452	31888	0.10354	329.112	0.0346205	1.23543
ce_ATAC_peaks_peak_1607	graded	chrI	4563918	4564097	3006	0.0491171	46.5209	-0.317009	2.65892
ce_ATAC_peaks_peak_1608	flat	chrI	4577617	4577787	1618	0.0695995	140.196	-0.0885396	0.711652
ce_ATAC_peaks_peak_1609	flat	chrI	4578393	4578651	2119	0.0842635	310.628	0.106637	2.12421
ce_ATAC_peaks_peak_1610	flat	chrI	4578939	4579045	1186	0.158856	322.539	0.00674307	3.47239
ce_ATAC_peaks_peak_1611	graded	chrI	4579446	4579543	675	0.060897	332.511	0.280681	1.57158
ce_ATAC_peaks_peak_1612	flat	chrI	4583674	4584530	10518	0.21375	324.644	0.185433	3.56564
ce_ATAC_peaks_peak_1613	flat	chrI	4584707	4585048	30303	0.0750877	327.291	0.216415	1.05968
ce_ATAC_peaks_peak_1614	flat	chrI	4585122	4585846	7534	0.134859	314.287	0.183326	1.76556
ce_ATAC_peaks_peak_1615	flat	chrI	4586291	4586422	1518	0.121708	325.782	0.174681	1.35929
ce_ATAC_peaks_peak_1616	flat	chrI	4586661	4586746	702	0.150529	317.29	0.0638708	1.56959
ce_ATAC_peaks_peak_1617	flat	chrI	4591078	4591223	1906	0.172802	129.425	0.0508537	1.64193
ce_ATAC_peaks_peak_1618	flat	chrI	4591624	4591734	912	0.0499482	235.159	0.135194	1.34947
ce_ATAC_peaks_peak_1619	osc	chrI	4592353	4592540	2986	0.269354	176.092	-0.0252891	1.15435
ce_ATAC_peaks_peak_1620	flat	chrI	4596318	4596520	1514	0.10736	286.998	-0.194943	2.41009
ce_ATAC_peaks_peak_1621	flat	chrI	4597675	4597924	3293	0.0983536	168.944	-0.0353046	1.23952
ce_ATAC_peaks_peak_1622	flat	chrI	4600997	4601087	669	0.177943	74.5812	-0.0211685	2.33029
ce_ATAC_peaks_peak_1623	flat	chrI	4602974	4603314	15676	0.0702069	292.461	0.242036	0.608094
ce_ATAC_peaks_peak_1624	flat	chrI	4603456	4603531	649	0.058821	50.9017	0.21897	2.08967
ce_ATAC_peaks_peak_1625	flat	chrI	4603901	4604169	1857	0.0417027	321.218	0.0805963	1.99721
ce_ATAC_peaks_peak_1626	flat	chrI	4604324	4604425	601	0.0629961	103.916	0.186524	1.47034
ce_ATAC_peaks_peak_1627	flat	chrI	4610553	4610629	551	0.0290868	329.77	0.181235	2.62392
ce_ATAC_peaks_peak_1628	flat	chrI	4632616	4632796	1165	0.0705833	158.888	-0.0204037	2.49151
ce_ATAC_peaks_peak_1629	flat	chrI	4633592	4633757	5333	0.0261595	215.488	-0.00554753	2.91956
ce_ATAC_peaks_peak_1630	flat	chrI	4634296	4635358	10068	0.0341377	305.342	0.159645	3.52637
ce_ATAC_peaks_peak_1631	flat	chrI	4635854	4636043	2407	0.0675802	333.72	0.185857	1.17161
ce_ATAC_peaks_peak_1632	flat	chrI	4636432	4636604	5123	0.150754	312.98	0.0712813	1.26705
ce_ATAC_peaks_peak_1633	flat	chrI	4636767	4636886	1040	0.0397679	75.9323	0.132135	1.8832
ce_ATAC_peaks_peak_1634	flat	chrI	4637546	4637632	639	0.0443579	143.011	-0.0538477	1.41647
ce_ATAC_peaks_peak_1635	flat	chrI	4638138	4638311	1244	0.106206	87.9413	0.0777411	1.09887
ce_ATAC_peaks_peak_1636	flat	chrI	4638923	4639115	1321	0.0643723	140.146	-0.136212	2.29872
ce_ATAC_peaks_peak_1637	flat	chrI	4640735	4640807	647	0.149159	116.241	0.119385	2.48845
ce_ATAC_peaks_peak_1638	flat	chrI	4641515	4641603	778	0.0703476	149.429	0.149	2.00876
ce_ATAC_peaks_peak_1639	flat	chrI	4643356	4643473	2130	0.148753	208.845	0.0392225	2.17158
ce_ATAC_peaks_peak_1640	flat	chrI	4643834	4643981	1719	0.0487795	224.405	-0.159579	2.85208
ce_ATAC_peaks_peak_1641	flat	chrI	4644322	4644553	18871	0.0344228	268.756	-0.0326125	1.01479
ce_ATAC_peaks_peak_1642	flat	chrI	4645202	4645611	5594	0.0551832	314.891	0.153773	1.14622
ce_ATAC_peaks_peak_1643	flat	chrI	4645771	4646912	15626	0.111763	304.92	0.18375	2.47757
ce_ATAC_peaks_peak_1644	flat	chrI	4647196	4647351	13177	0.0640924	258.58	0.0795057	0.765813
ce_ATAC_peaks_peak_1645	flat	chrI	4651810	4652017	22094	0.0870168	197.822	-0.0301072	0.426873
ce_ATAC_peaks_peak_1646	flat	chrI	4652518	4652662	2212	0.065655	355.702	0.205519	1.18705
ce_ATAC_peaks_peak_1647	flat	chrI	4653676	4654343	58411	0.0611961	227.688	0.101459	0.154008
ce_ATAC_peaks_peak_1648	graded	chrI	4659160	4659293	1422	0.0162393	348.077	0.314055	1.46041
ce_ATAC_peaks_peak_1649	flat	chrI	4659955	4660336	3840	0.0245683	312.499	0.038368	0.708318
ce_ATAC_peaks_peak_1650	graded	chrI	4661233	4661321	842	0.111666	104.581	0.260418	1.67085
ce_ATAC_peaks_peak_1651	flat	chrI	4662427	4662729	5817	0.0975579	100.322	0.164837	2.7025
ce_ATAC_peaks_peak_1652	graded	chrI	4663425	4663523	1944	0.106851	25.2392	0.378223	5.08924
ce_ATAC_peaks_peak_1653	graded	chrI	4664082	4664189	867	0.0865616	4.21629	0.344703	2.2069
ce_ATAC_peaks_peak_1654	flat	chrI	4664530	4664687	1106	0.0464277	171.818	0.158381	1.79388
ce_ATAC_peaks_peak_1655	flat	chrI	4665395	4665490	692	0.0875064	68.8312	0.122519	1.83141
ce_ATAC_peaks_peak_1656	flat	chrI	4666558	4666803	1839	0.0705355	163	0.0834914	2.55229
ce_ATAC_peaks_peak_1657	flat	chrI	4667045	4667149	962	0.0994055	158.302	0.0215793	1.65621
ce_ATAC_peaks_peak_1658	flat	chrI	4667778	4667897	1061	0.0425204	17.6339	0.0593297	2.25793
ce_ATAC_peaks_peak_1659	flat	chrI	4671753	4672074	14851	0.0149934	23.7296	0.0983583	0.179551
ce_ATAC_peaks_peak_1660	flat	chrI	4672258	4672375	6206	0.160655	205.373	0.19586	1.6048
ce_ATAC_peaks_peak_1661	flat	chrI	4672726	4672903	6509	0.100283	298.936	-0.076769	0.924688
ce_ATAC_peaks_peak_1662	flat	chrI	4673593	4674275	43484	0.0491378	266.015	-0.0957903	0.372115
ce_ATAC_peaks_peak_1663	flat	chrI	4679094	4679229	1427	0.0223458	286.379	-0.043677	1.86153
ce_ATAC_peaks_peak_1664	flat	chrI	4679567	4679688	1364	0.0959058	79.422	0.193315	1.76404
ce_ATAC_peaks_peak_1665	flat	chrI	4679839	4680056	1815	0.089032	332.042	0.0703151	1.98028
ce_ATAC_peaks_peak_1666	flat	chrI	4680270	4680408	1033	0.0758343	340.588	-0.0557205	1.11603
ce_ATAC_peaks_peak_1667	flat	chrI	4683626	4683951	3924	0.168798	117.606	-0.0366917	0.528066
ce_ATAC_peaks_peak_1668	osc	chrI	4684403	4684724	5187	0.279701	82.6947	-0.237265	1.05507
ce_ATAC_peaks_peak_1669	flat	chrI	4686529	4686617	606	0.0892036	41.0037	0.0472929	2.97127
ce_ATAC_peaks_peak_1670	flat	chrI	4687270	4687429	1352	0.136971	25.0852	0.0991244	1.66316
ce_ATAC_peaks_peak_1671	flat	chrI	4699243	4699755	120749	0.103679	353.944	0.0319123	0.433297
ce_ATAC_peaks_peak_1672	flat	chrI	4701134	4701777	107392	0.0888077	359.064	0.0772783	0.164437
ce_ATAC_peaks_peak_1673	flat	chrI	4701890	4702013	4397	0.110692	304.39	-0.0669664	0.876256
ce_ATAC_peaks_peak_1674	flat	chrI	4703193	4703445	12120	0.139695	132.642	-0.164872	1.61238
ce_ATAC_peaks_peak_1675	flat	chrI	4720315	4720574	1832	0.107895	324.562	-0.138579	1.16398
ce_ATAC_peaks_peak_1676	flat	chrI	4721047	4721366	15528	0.0406588	112.603	-0.0423396	1.05684
ce_ATAC_peaks_peak_1677	flat	chrI	4721923	4722061	980	0.185978	18.1018	-0.0509828	1.53845
ce_ATAC_peaks_peak_1678	flat	chrI	4725175	4725320	1241	0.108375	66.8828	0.159989	2.50799
ce_ATAC_peaks_peak_1679	flat	chrI	4726491	4726804	3502	0.155257	216.889	-0.0601876	2.07163
ce_ATAC_peaks_peak_1680	flat	chrI	4727069	4727409	7199	0.0952281	258.271	-0.0311134	0.89986
ce_ATAC_peaks_peak_1681	osc	chrI	4730573	4730722	2202	0.399707	312.449	0.0997453	1.26201
ce_ATAC_peaks_peak_1682	osc	chrI	4731358	4731744	5492	0.332981	248.224	0.102335	1.27426
ce_ATAC_peaks_peak_1683	flat	chrI	4731990	4732154	2460	0.214925	341.853	0.0738673	1.2776
ce_ATAC_peaks_peak_1684	flat	chrI	4733110	4733553	3151	0.151446	211.89	0.0831084	3.62671
ce_ATAC_peaks_peak_1685	flat	chrI	4739761	4739903	906	0.0247582	244.82	-0.0312431	2.55082
ce_ATAC_peaks_peak_1686	flat	chrI	4741325	4741415	645	0.0261427	278.108	0.184562	1.70794
ce_ATAC_peaks_peak_1687	graded	chrI	4743051	4743132	633	0.0816691	223.543	0.256255	2.65723
ce_ATAC_peaks_peak_1688	graded	chrI	4744813	4745044	2480	0.0471193	16.3698	-0.324425	1.45428
ce_ATAC_peaks_peak_1689	flat	chrI	4745136	4745621	22734	0.104296	228.583	0.0363162	0.552181
ce_ATAC_peaks_peak_1690	flat	chrI	4745778	4745981	2942	0.231348	340.036	0.17965	2.00233
ce_ATAC_peaks_peak_1691	osc	chrI	4746502	4746743	4126	0.34674	152.59	0.118873	0.870797
ce_ATAC_peaks_peak_1692	graded	chrI	4746869	4747187	8778	0.0606458	304.399	0.297758	0.599612
ce_ATAC_peaks_peak_1693	flat	chrI	4747847	4747951	715	0.129356	146.486	-0.0595737	1.80479
ce_ATAC_peaks_peak_1694	flat	chrI	4748829	4748978	2051	0.127306	245.699	-0.0225475	1.77668
ce_ATAC_peaks_peak_1695	flat	chrI	4749858	4749966	889	0.132291	46.2302	-0.0869982	1.76849
ce_ATAC_peaks_peak_1696	flat	chrI	4750424	4750994	5034	0.0139929	102.957	-0.0690621	0.500739
ce_ATAC_peaks_peak_1697	flat	chrI	4751715	4751886	1529	0.094094	11.4595	-0.13892	2.42306
ce_ATAC_peaks_peak_1698	osc	chrI	4753512	4753704	2304	0.385758	243.004	0.00878966	1.72821
ce_ATAC_peaks_peak_1699	osc	chrI	4755022	4755125	1160	0.287974	137.7	0.354174	2.99721
ce_ATAC_peaks_peak_1700	flat	chrI	4757300	4757470	1094	0.133975	92.9026	0.121041	1.38683
ce_ATAC_peaks_peak_1701	flat	chrI	4758097	4758170	594	0.0496748	184.292	0.200467	1.05281
ce_ATAC_peaks_peak_1702	graded	chrI	4760249	4760379	991	0.136319	174.527	0.33415	2.28037
ce_ATAC_peaks_peak_1703	graded	chrI	4764830	4765078	2207	0.0640053	242.319	0.341761	1.78899
ce_ATAC_peaks_peak_1704	graded	chrI	4765502	4765764	4380	0.064539	44.9832	0.628972	1.1393
ce_ATAC_peaks_peak_1705	flat	chrI	4767038	4767112	722	0.0761175	285.217	0.107229	2.09316
ce_ATAC_peaks_peak_1706	graded	chrI	4767775	4767964	4950	0.0547497	25.0428	0.360538	1.16336
ce_ATAC_peaks_peak_1707	flat	chrI	4769354	4769451	1569	0.0937692	129.739	0.0524925	3.2115
ce_ATAC_peaks_peak_1708	flat	chrI	4769608	4770097	11720	0.0242635	141.065	0.15503	0.277482
ce_ATAC_peaks_peak_1709	flat	chrI	4770300	4771269	10788	0.0484932	14.7007	0.150685	2.93582
ce_ATAC_peaks_peak_1710	flat	chrI	4771453	4771664	2302	0.0157873	339.815	0.0766878	2.1874
ce_ATAC_peaks_peak_1711	flat	chrI	4771914	4772182	3657	0.0866082	110.358	-0.0198668	1.03357
ce_ATAC_peaks_peak_1712	flat	chrI	4773001	4773448	17895	0.0966076	175.982	0.0697194	0.538835
ce_ATAC_peaks_peak_1713	flat	chrI	4774132	4774288	1886	0.145919	59.9174	0.233021	1.82326
ce_ATAC_peaks_peak_1714	flat	chrI	4775149	4775367	2165	0.0250098	14.9707	0.128705	1.06459
ce_ATAC_peaks_peak_1715	flat	chrI	4776304	4776893	5524	0.0420619	11.294	0.140609	3.10428
ce_ATAC_peaks_peak_1716	flat	chrI	4777541	4777746	2108	0.0890791	7.82545	0.139634	1.15164
ce_ATAC_peaks_peak_1717	graded	chrI	4777836	4778107	3518	0.132372	101.288	-0.2542	1.17784
ce_ATAC_peaks_peak_1718	graded	chrI	4778605	4779068	4661	0.0155666	346.177	0.31324	1.14692
ce_ATAC_peaks_peak_1719	flat	chrI	4780227	4780733	5556	0.0501952	248.75	0.223702	1.06147
ce_ATAC_peaks_peak_1720	flat	chrI	4781247	4782158	9789	0.131996	129.356	-0.144487	0.934314
ce_ATAC_peaks_peak_1721	osc	chrI	4782372	4782609	3125	0.290064	15.9771	-0.0217238	1.90919
ce_ATAC_peaks_peak_1722	osc	chrI	4783269	4783610	3357	0.276491	11.9095	-0.194997	0.879962
ce_ATAC_peaks_peak_1723	flat	chrI	4784645	4784765	1122	0.113909	23.2281	-0.0226707	1.61574
ce_ATAC_peaks_peak_1724	flat	chrI	4784892	4784981	984	0.0811536	335.127	-0.126918	3.00583
ce_ATAC_peaks_peak_1725	flat	chrI	4785959	4786413	6890	0.0304705	123.72	-0.211395	0.740957
ce_ATAC_peaks_peak_1726	flat	chrI	4786928	4787159	6867	0.235	113.073	-0.140875	1.43601
ce_ATAC_peaks_peak_1727	flat	chrI	4787754	4788152	6529	0.046422	100.868	-0.0461542	1.32652
ce_ATAC_peaks_peak_1728	flat	chrI	4788567	4788694	4051	0.0579608	26.0027	0.105966	2.17341
ce_ATAC_peaks_peak_1729	flat	chrI	4788945	4789140	4962	0.159194	327.546	0.119916	1.39197
ce_ATAC_peaks_peak_1730	flat	chrI	4789891	4790156	18294	0.0637385	198.486	0.0353924	0.728259
ce_ATAC_peaks_peak_1731	flat	chrI	4790465	4791108	14266	0.0805793	348.557	0.203704	2.02229
ce_ATAC_peaks_peak_1732	flat	chrI	4791273	4791500	2629	0.0888744	353.921	0.0252662	1.72047
ce_ATAC_peaks_peak_1733	flat	chrI	4792393	4792807	12016	0.0883158	69.2236	-0.231635	0.354464
ce_ATAC_peaks_peak_1734	flat	chrI	4795195	4795453	2327	0.13414	117.137	0.0313128	1.91379
ce_ATAC_peaks_peak_1735	flat	chrI	4798483	4798708	2149	0.0700253	115.832	-0.0806202	0.874864
ce_ATAC_peaks_peak_1736	flat	chrI	4799960	4800067	933	0.0196999	122.333	-0.000107882	1.62509
ce_ATAC_peaks_peak_1737	flat	chrI	4803576	4804079	3409	0.0760674	82.0119	-0.104387	1.87184
ce_ATAC_peaks_peak_1738	flat	chrI	4804213	4804324	945	0.113279	105.953	-0.0826556	1.02496
ce_ATAC_peaks_peak_1739	flat	chrI	4804421	4805031	13121	0.0885683	71.9236	0.00087319	0.344877
ce_ATAC_peaks_peak_1740	flat	chrI	4805447	4805547	1286	0.104419	250.872	-0.194636	1.59287
ce_ATAC_peaks_peak_1741	flat	chrI	4809840	4809988	1120	0.0523096	125.614	0.0215407	1.89011
ce_ATAC_peaks_peak_1742	flat	chrI	4818492	4818613	1172	0.103063	172.245	-0.0816963	1.88858
ce_ATAC_peaks_peak_1743	flat	chrI	4829889	4830037	4012	0.0399251	261.627	-0.072313	2.79373
ce_ATAC_peaks_peak_1744	flat	chrI	4835305	4835497	3373	0.0719193	326.082	-0.0819834	1.51472
ce_ATAC_peaks_peak_1745	graded	chrI	4840890	4841158	5756	0.0492378	142.731	-0.282624	1.25636
ce_ATAC_peaks_peak_1746	flat	chrI	4841670	4841761	495	0.0350772	188.996	-0.189573	2.64187
ce_ATAC_peaks_peak_1747	flat	chrI	4842599	4842734	1333	0.0478093	298.019	0.000291191	2.40048
ce_ATAC_peaks_peak_1748	flat	chrI	4845171	4845260	634	0.0102068	72.4564	0.0639922	1.57307
ce_ATAC_peaks_peak_1749	flat	chrI	4845453	4845553	829	0.108768	49.0413	0.165246	1.78064
ce_ATAC_peaks_peak_1750	flat	chrI	4847187	4847440	2752	0.136677	346.351	0.0462791	0.871208
ce_ATAC_peaks_peak_1751	flat	chrI	4847717	4847845	1742	0.130868	285.976	-0.183205	1.08316
ce_ATAC_peaks_peak_1752	flat	chrI	4848037	4848257	3354	0.0546862	289.891	0.0165146	0.803707
ce_ATAC_peaks_peak_1753	flat	chrI	4849994	4850066	590	0.0188531	346.422	0.156919	1.60351
ce_ATAC_peaks_peak_1754	graded	chrI	4850392	4850468	587	0.102192	177.136	0.254875	1.63702
ce_ATAC_peaks_peak_1755	graded	chrI	4861900	4862192	3719	0.086205	8.469	-0.284201	1.94972
ce_ATAC_peaks_peak_1756	flat	chrI	4864035	4864123	833	0.136611	132.953	-0.172761	3.17404
ce_ATAC_peaks_peak_1757	flat	chrI	4876034	4876231	2287	0.0655734	278.729	-0.100366	2.93636
ce_ATAC_peaks_peak_1758	graded	chrI	4877459	4877551	815	0.0169522	332.745	-0.317139	1.72976
ce_ATAC_peaks_peak_1759	flat	chrI	4879597	4879702	1392	0.0186879	341.75	-0.239128	4.23347
ce_ATAC_peaks_peak_1760	flat	chrI	4880336	4880427	592	0.137553	165.139	0.000216803	2.98199
ce_ATAC_peaks_peak_1761	osc	chrI	4881163	4881660	11274	0.25067	108.935	-0.211099	1.00912
ce_ATAC_peaks_peak_1762	flat	chrI	4881929	4882059	1602	0.0894575	194.007	-0.167824	4.08652
ce_ATAC_peaks_peak_1763	flat	chrI	4882963	4883164	1550	0.155507	336.858	-0.243816	3.29657
ce_ATAC_peaks_peak_1764	flat	chrI	4885153	4885245	767	0.156073	78.6149	0.0517207	2.93086
ce_ATAC_peaks_peak_1765	flat	chrI	4885768	4885860	863	0.184057	70.5223	-0.197938	2.37855
ce_ATAC_peaks_peak_1766	flat	chrI	4886511	4886632	1110	0.15793	122.643	-0.246472	2.44419
ce_ATAC_peaks_peak_1767	flat	chrI	4886715	4886810	817	0.0153521	150.09	0.128427	1.10322
ce_ATAC_peaks_peak_1768	osc	chrI	4887982	4888155	2021	0.390597	40.3967	0.0379196	4.59684
ce_ATAC_peaks_peak_1769	flat	chrI	4888447	4888570	1033	0.0709748	88.5542	0.0660002	2.06928
ce_ATAC_peaks_peak_1770	flat	chrI	4889167	4889449	2517	0.105776	46.5243	0.0369957	0.957627
ce_ATAC_peaks_peak_1771	flat	chrI	4892892	4892975	570	0.0749214	208.559	0.0941242	2.81909
ce_ATAC_peaks_peak_1772	osc	chrI	4893637	4893870	2121	0.499257	23.1861	-0.0330575	1.77752
ce_ATAC_peaks_peak_1773	flat	chrI	4900423	4900551	898	0.0216582	135.857	-0.146728	1.89316
ce_ATAC_peaks_peak_1774	graded	chrI	4900939	4901150	6736	0.0789054	92.9909	-0.326912	2.09897
ce_ATAC_peaks_peak_1775	flat	chrI	4905669	4905742	437	0.115419	142.158	0.0226897	2.52431
ce_ATAC_peaks_peak_1776	flat	chrI	4906435	4906988	11127	0.0195629	194.588	-0.206661	0.821993
ce_ATAC_peaks_peak_1777	flat	chrI	4907192	4907271	761	0.0456817	250.747	0.120775	1.8012
ce_ATAC_peaks_peak_1778	flat	chrI	4907675	4907793	813	0.0801341	336.247	-0.215176	1.54411
ce_ATAC_peaks_peak_1779	flat	chrI	4907915	4908019	856	0.111395	125.148	-0.0208029	2.93489
ce_ATAC_peaks_peak_1780	flat	chrI	4908155	4908372	3622	0.0996094	69.573	-0.237666	1.83773
ce_ATAC_peaks_peak_1781	flat	chrI	4908461	4908618	1240	0.138336	14.139	-0.0900926	1.65122
ce_ATAC_peaks_peak_1782	flat	chrI	4908924	4909313	4169	0.0373624	321.956	0.138054	1.62265
ce_ATAC_peaks_peak_1783	flat	chrI	4911528	4911711	2507	0.0703428	51.8127	0.0175196	1.27781
ce_ATAC_peaks_peak_1784	flat	chrI	4911937	4912111	3781	0.205764	121.35	0.0783501	0.928371
ce_ATAC_peaks_peak_1785	flat	chrI	4913309	4913401	1275	0.0748236	164.464	0.0500187	2.1872
ce_ATAC_peaks_peak_1786	flat	chrI	4914158	4914580	25799	0.155415	1.58252	-0.0783909	0.304963
ce_ATAC_peaks_peak_1787	flat	chrI	4914857	4915133	7192	0.0798334	151.69	-0.0338258	0.996161
ce_ATAC_peaks_peak_1788	flat	chrI	4915287	4915622	4574	0.0649713	343.989	-0.214914	1.29577
ce_ATAC_peaks_peak_1789	flat	chrI	4915738	4915827	1398	0.0799393	69.8959	-0.0646904	2.35821
ce_ATAC_peaks_peak_1790	flat	chrI	4916034	4916634	11255	0.0763433	17.948	-0.0485416	0.614887
ce_ATAC_peaks_peak_1791	flat	chrI	4916735	4916890	2549	0.175583	321.673	0.0608375	1.22271
ce_ATAC_peaks_peak_1792	flat	chrI	4917414	4917565	2011	0.201209	15.8166	-0.0773173	3.8175
ce_ATAC_peaks_peak_1793	flat	chrI	4917713	4917868	5252	0.119741	87.7444	0.0571398	2.65012
ce_ATAC_peaks_peak_1794	flat	chrI	4918161	4918338	2496	0.225472	168.919	-0.165386	4.43868
ce_ATAC_peaks_peak_1795	flat	chrI	4919542	4919811	2715	0.0170754	150.804	0.0292138	0.914775
ce_ATAC_peaks_peak_1796	flat	chrI	4920175	4920401	2302	0.116159	113.786	0.101247	1.34291
ce_ATAC_peaks_peak_1797	flat	chrI	4920875	4920949	547	0.056975	321.002	-0.063874	1.56073
ce_ATAC_peaks_peak_1798	flat	chrI	4921207	4921346	2140	0.0223314	281.451	-0.186327	4.56765
ce_ATAC_peaks_peak_1799	flat	chrI	4923625	4923703	604	0.0702996	88.3505	0.155327	1.63947
ce_ATAC_peaks_peak_1800	flat	chrI	4923896	4924035	1188	0.082934	22.4061	0.192581	1.74139
ce_ATAC_peaks_peak_1801	flat	chrI	4924232	4924596	2812	0.0699582	79.9216	0.0396917	2.38958
ce_ATAC_peaks_peak_1802	flat	chrI	4924901	4925111	1955	0.0999837	290.44	0.172089	1.47896
ce_ATAC_peaks_peak_1803	flat	chrI	4925562	4925785	1741	0.0583061	292.427	0.0467402	0.98312
ce_ATAC_peaks_peak_1804	flat	chrI	4926459	4926659	11645	0.0621759	188.068	0.0250394	0.894176
ce_ATAC_peaks_peak_1805	flat	chrI	4927112	4927215	919	0.0837646	263.454	0.150774	1.8291
ce_ATAC_peaks_peak_1806	flat	chrI	4927626	4927769	1120	0.0552674	255.194	-0.207684	1.39483
ce_ATAC_peaks_peak_1807	flat	chrI	4930390	4930520	1969	0.0187568	246.387	0.0482711	1.34803
ce_ATAC_peaks_peak_1808	flat	chrI	4931651	4931734	1468	0.0769192	185.665	-0.235773	1.81716
ce_ATAC_peaks_peak_1809	flat	chrI	4932838	4933634	47843	0.0907687	354.655	0.0623406	1.02873
ce_ATAC_peaks_peak_1810	flat	chrI	4933880	4934016	2887	0.174532	207.545	-0.150603	0.997999
ce_ATAC_peaks_peak_1811	flat	chrI	4934168	4934360	2516	0.0713362	142.416	-0.0973674	1.24932
ce_ATAC_peaks_peak_1812	flat	chrI	4935952	4936573	22421	0.0645125	344.083	-0.247309	0.441191
ce_ATAC_peaks_peak_1813	graded	chrI	4941020	4942320	24835	0.0230075	325.013	-0.277291	0.24345
ce_ATAC_peaks_peak_1814	flat	chrI	4942657	4942868	2071	0.0918946	305.625	-0.0441912	0.663518
ce_ATAC_peaks_peak_1815	flat	chrI	4943028	4943163	1238	0.0527253	350.315	0.127886	1.35323
ce_ATAC_peaks_peak_1816	flat	chrI	4943291	4943502	1890	0.0578572	31.9535	0.130181	1.14291
ce_ATAC_peaks_peak_1817	flat	chrI	4944286	4944596	3612	0.045268	263.034	0.188812	1.70674
ce_ATAC_peaks_peak_1818	flat	chrI	4946066	4946143	588	0.0352596	105.871	-0.100782	2.37403
ce_ATAC_peaks_peak_1819	flat	chrI	4946696	4946875	1579	0.0538858	222.831	-0.0204042	2.50398
ce_ATAC_peaks_peak_1820	flat	chrI	4947077	4947269	1563	0.0860075	253.746	0.201087	1.89802
ce_ATAC_peaks_peak_1821	flat	chrI	4947732	4948175	3488	0.135471	8.19241	0.249762	2.58152
ce_ATAC_peaks_peak_1822	flat	chrI	4948318	4948463	1064	0.103523	107.731	0.122297	2.01594
ce_ATAC_peaks_peak_1823	flat	chrI	4948777	4948925	1361	0.0970533	316.381	0.152211	1.29227
ce_ATAC_peaks_peak_1824	flat	chrI	4949688	4949848	1261	0.0325919	308.702	0.159581	1.19277
ce_ATAC_peaks_peak_1825	flat	chrI	4952351	4952786	4088	0.0201343	99.3028	-0.0217207	0.771732
ce_ATAC_peaks_peak_1826	flat	chrI	4954303	4954384	562	0.109843	280.778	-0.0325545	2.83117
ce_ATAC_peaks_peak_1827	flat	chrI	4957884	4958011	936	0.059272	308.444	0.0277736	2.0393
ce_ATAC_peaks_peak_1828	flat	chrI	4958274	4958380	1899	0.0724311	241.407	0.05484	4.05867
ce_ATAC_peaks_peak_1829	graded	chrI	4958777	4958967	3469	0.0510805	21.4508	0.867761	1.86002
ce_ATAC_peaks_peak_1830	graded	chrI	4959186	4959340	2112	0.0722926	116.357	1.06553	2.47053
ce_ATAC_peaks_peak_1831	graded	chrI	4962209	4962286	640	0.0376982	43.0024	0.416785	1.05345
ce_ATAC_peaks_peak_1832	graded	chrI	4965192	4965585	2993	0.0178218	336.414	0.254522	4.01195
ce_ATAC_peaks_peak_1833	flat	chrI	4966377	4966617	2033	0.0855723	62.8287	0.249794	3.0697
ce_ATAC_peaks_peak_1834	graded	chrI	4967577	4967737	8433	0.043622	331.822	0.27721	0.827982
ce_ATAC_peaks_peak_1835	graded	chrI	4968484	4968717	1854	0.0945875	347.579	0.260205	2.05622
ce_ATAC_peaks_peak_1836	flat	chrI	4973037	4973360	4117	0.0656467	54.2795	-0.0704363	0.978932
ce_ATAC_peaks_peak_1837	graded	chrI	4973704	4973938	1764	0.180195	24.067	-0.318063	1.25895
ce_ATAC_peaks_peak_1838	flat	chrI	4974097	4974345	2899	0.232433	36.8459	-0.172135	1.5829
ce_ATAC_peaks_peak_1839	flat	chrI	4974467	4974556	735	0.0863391	348.453	-0.238778	2.03338
ce_ATAC_peaks_peak_1840	flat	chrI	4974644	4975290	18603	0.0833726	329.379	-0.152648	0.395985
ce_ATAC_peaks_peak_1841	flat	chrI	4975985	4976659	10542	0.0828191	5.24541	-0.154527	0.486845
ce_ATAC_peaks_peak_1842	graded	chrI	4977431	4977664	3410	0.192978	317.775	0.29607	2.38752
ce_ATAC_peaks_peak_1843	flat	chrI	4979943	4980396	6702	0.147379	137.668	-0.186893	0.669046
ce_ATAC_peaks_peak_1844	flat	chrI	4981229	4981338	853	0.0639323	245.071	0.0569416	1.37837
ce_ATAC_peaks_peak_1845	flat	chrI	4991881	4991975	783	0.135823	305.422	0.0996378	1.53783
ce_ATAC_peaks_peak_1846	flat	chrI	4992167	4992379	7628	0.198766	303.155	-0.00909316	0.855637
ce_ATAC_peaks_peak_1847	graded	chrI	4993362	4993471	973	0.0991307	345.235	0.368454	2.18536
ce_ATAC_peaks_peak_1848	flat	chrI	4993603	4993890	3736	0.019112	346.001	0.222683	0.853446
ce_ATAC_peaks_peak_1849	osc	chrI	4994178	4994307	1700	0.333672	31.2404	0.167143	1.45703
ce_ATAC_peaks_peak_1850	flat	chrI	4994592	4994764	2513	0.0485936	273.031	0.115224	2.89234
ce_ATAC_peaks_peak_1851	flat	chrI	4995462	4995742	2306	0.0983081	233.357	-0.0263252	0.829871
ce_ATAC_peaks_peak_1852	flat	chrI	4996004	4996196	2947	0.0798556	20.4159	0.244257	2.60453
ce_ATAC_peaks_peak_1853	flat	chrI	4996555	4996914	10878	0.0178033	342.441	-0.046044	0.499443
ce_ATAC_peaks_peak_1854	osc	chrI	5008567	5008826	4348	0.557474	313.433	-0.0306536	1.85459
ce_ATAC_peaks_peak_1855	osc	chrI	5009923	5010244	4481	0.767336	6.07458	0.117691	0.953803
ce_ATAC_peaks_peak_1856	flat	chrI	5014721	5014895	1576	0.0759785	103.503	-0.146172	1.87164
ce_ATAC_peaks_peak_1857	graded	chrI	5015659	5016001	10859	0.0603166	201.034	-0.273664	1.45758
ce_ATAC_peaks_peak_1858	flat	chrI	5016216	5016309	914	0.0797267	214.959	-0.172446	2.23794
ce_ATAC_peaks_peak_1859	graded	chrI	5017914	5018298	3960	0.0504882	19.9035	-0.299976	0.775405
ce_ATAC_peaks_peak_1860	flat	chrI	5018624	5018742	1074	0.130214	280.561	0.0895009	2.41836
ce_ATAC_peaks_peak_1861	flat	chrI	5019300	5019371	511	0.0694394	249.868	0.060963	2.63664
ce_ATAC_peaks_peak_1862	flat	chrI	5019670	5019849	1487	0.0286281	200.72	-0.203667	2.42325
ce_ATAC_peaks_peak_1863	graded	chrI	5019990	5020524	13933	0.0398175	56.8851	-0.268484	0.533122
ce_ATAC_peaks_peak_1864	flat	chrI	5023533	5024230	6701	0.201656	315.26	-0.158419	1.64664
ce_ATAC_peaks_peak_1865	flat	chrI	5025206	5025748	16168	0.14216	323.422	0.0220314	0.437567
ce_ATAC_peaks_peak_1866	flat	chrI	5027652	5027763	1043	0.106808	50.3959	0.0132097	1.83551
ce_ATAC_peaks_peak_1867	flat	chrI	5027973	5028333	3574	0.194576	111.103	-0.0596612	1.42937
ce_ATAC_peaks_peak_1868	osc	chrI	5030936	5031396	4642	0.295787	144.856	-0.0965129	0.980547
ce_ATAC_peaks_peak_1869	flat	chrI	5033000	5033159	1559	0.0940748	135.081	-0.122388	1.11355
ce_ATAC_peaks_peak_1870	flat	chrI	5033296	5033542	7098	0.108523	129.237	0.0525295	1.37044
ce_ATAC_peaks_peak_1871	flat	chrI	5034143	5034233	848	0.106039	263.455	-0.138001	2.53564
ce_ATAC_peaks_peak_1872	osc	chrI	5034410	5034629	2766	0.286478	174.632	-0.167996	2.1579
ce_ATAC_peaks_peak_1873	flat	chrI	5035071	5035240	1554	0.10866	271.19	-0.0983512	1.8684
ce_ATAC_peaks_peak_1874	flat	chrI	5035616	5035876	10901	0.132045	282.454	0.0581363	1.02199
ce_ATAC_peaks_peak_1875	flat	chrI	5036610	5036783	1490	0.0246955	266.482	0.081608	1.15466
ce_ATAC_peaks_peak_1876	flat	chrI	5037068	5037145	662	0.120256	92.5185	-0.0232213	3.02099
ce_ATAC_peaks_peak_1877	flat	chrI	5037239	5037648	8029	0.11019	200.561	0.0417709	1.1053
ce_ATAC_peaks_peak_1878	flat	chrI	5038352	5038459	660	0.0305823	252.714	-0.0438737	2.07171
ce_ATAC_peaks_peak_1879	graded	chrI	5038555	5038764	1540	0.0676483	254.287	-0.265987	2.41095
ce_ATAC_peaks_peak_1880	flat	chrI	5039112	5039212	921	0.0257291	10.573	-0.0226824	1.5246
ce_ATAC_peaks_peak_1881	flat	chrI	5040720	5040795	612	0.167074	157.63	0.0229831	2.4656
ce_ATAC_peaks_peak_1882	flat	chrI	5042239	5042392	1161	0.0631266	270.452	0.152825	2.12236
ce_ATAC_peaks_peak_1883	flat	chrI	5042505	5042659	1134	0.0558144	337.389	0.219635	1.73314
ce_ATAC_peaks_peak_1884	osc	chrI	5049407	5049505	812	0.283511	1.39739	0.0294049	2.16565
ce_ATAC_peaks_peak_1885	flat	chrI	5049888	5050138	1850	0.184966	283.487	-0.24883	1.26217
ce_ATAC_peaks_peak_1886	flat	chrI	5055438	5055625	1825	0.0740319	197.302	-0.239556	3.18774
ce_ATAC_peaks_peak_1887	graded	chrI	5056871	5057619	9962	0.0208583	155.554	-0.373983	0.434223
ce_ATAC_peaks_peak_1888	flat	chrI	5062076	5062447	6090	0.12549	224.413	0.0015519	1.33194
ce_ATAC_peaks_peak_1889	flat	chrI	5065757	5065883	968	0.115741	278.87	-0.0069243	2.92733
ce_ATAC_peaks_peak_1890	flat	chrI	5067118	5067551	4584	0.137	210.307	0.0931583	1.2132
ce_ATAC_peaks_peak_1891	flat	chrI	5069961	5070068	905	0.0310879	250.778	0.0555951	2.02189
ce_ATAC_peaks_peak_1892	flat	chrI	5070149	5070339	1705	0.0191998	65.941	-0.0259519	1.61343
ce_ATAC_peaks_peak_1893	flat	chrI	5070497	5070605	988	0.0545498	268.262	-0.0185464	1.55815
ce_ATAC_peaks_peak_1894	flat	chrI	5071323	5071511	1818	0.147632	248.547	-0.102904	1.68764
ce_ATAC_peaks_peak_1895	flat	chrI	5072205	5072594	11647	0.0932007	255.036	-0.129969	1.60948
ce_ATAC_peaks_peak_1896	osc	chrI	5073058	5073367	2484	0.317117	251.47	-0.0581306	1.34256
ce_ATAC_peaks_peak_1897	flat	chrI	5073943	5074051	898	0.130577	241.06	-0.103751	1.89055
ce_ATAC_peaks_peak_1898	osc	chrI	5074289	5074563	3777	0.570598	214.033	-0.0322992	1.27895
ce_ATAC_peaks_peak_1899	flat	chrI	5074861	5074932	594	0.0712943	348.629	-0.0525986	1.76057
ce_ATAC_peaks_peak_1900	flat	chrI	5075267	5075873	6720	0.219122	201.446	-0.125554	0.68932
ce_ATAC_peaks_peak_1901	graded	chrI	5076712	5076800	771	0.170767	267.293	0.292744	2.32979
ce_ATAC_peaks_peak_1902	flat	chrI	5076890	5077110	1745	0.147194	258.002	-0.0452271	1.66479
ce_ATAC_peaks_peak_1903	flat	chrI	5077669	5077777	672	0.186283	307.359	-0.0684703	2.51173
ce_ATAC_peaks_peak_1904	flat	chrI	5077928	5078038	857	0.0553148	250.13	-0.0941272	1.46822
ce_ATAC_peaks_peak_1905	flat	chrI	5078907	5078997	902	0.181696	257.759	0.0696456	2.26342
ce_ATAC_peaks_peak_1906	flat	chrI	5079654	5079878	3221	0.0571006	347.317	0.0381631	0.97507
ce_ATAC_peaks_peak_1907	flat	chrI	5080891	5081096	1701	0.0445803	303.219	-0.0668492	0.750453
ce_ATAC_peaks_peak_1908	flat	chrI	5081680	5081966	2585	0.0303839	12.0149	0.0367384	0.971997
ce_ATAC_peaks_peak_1909	flat	chrI	5082144	5082280	1535	0.0718589	73.9137	-0.00250446	2.00815
ce_ATAC_peaks_peak_1910	flat	chrI	5082382	5082547	6556	0.0335994	340.536	0.113556	1.83356
ce_ATAC_peaks_peak_1911	osc	chrI	5083139	5083465	8914	0.276958	335.901	0.220759	0.406001
ce_ATAC_peaks_peak_1912	flat	chrI	5084495	5085132	11778	0.0603273	323.235	-0.115923	0.515638
ce_ATAC_peaks_peak_1913	graded	chrI	5086280	5086648	4399	0.00878908	313.061	-0.398872	1.10032
ce_ATAC_peaks_peak_1914	flat	chrI	5087878	5088084	2513	0.0149578	54.8298	-0.0733773	0.925596
ce_ATAC_peaks_peak_1915	flat	chrI	5090342	5090531	1397	0.0696808	306.79	0.0456513	2.59622
ce_ATAC_peaks_peak_1916	flat	chrI	5100628	5100826	2528	0.0693323	74.5687	0.0761997	1.53764
ce_ATAC_peaks_peak_1917	flat	chrI	5102395	5102623	1799	0.0762412	343.61	0.234411	1.91208
ce_ATAC_peaks_peak_1918	flat	chrI	5103003	5103156	1171	0.0569956	334.857	0.0697511	2.55394
ce_ATAC_peaks_peak_1919	flat	chrI	5103965	5104062	861	0.0357874	246.521	0.246096	1.91968
ce_ATAC_peaks_peak_1920	flat	chrI	5104255	5104360	752	0.12206	139.466	0.163368	1.39832
ce_ATAC_peaks_peak_1921	flat	chrI	5104683	5106247	18060	0.0469932	203.441	0.0223831	2.03726
ce_ATAC_peaks_peak_1922	flat	chrI	5107663	5107753	557	0.034736	89.9838	0.0526098	2.43052
ce_ATAC_peaks_peak_1923	flat	chrI	5107883	5107962	758	0.0260069	149.921	0.208681	1.32761
ce_ATAC_peaks_peak_1924	flat	chrI	5109147	5109333	1400	0.0423406	332.294	0.0159102	2.34292
ce_ATAC_peaks_peak_1925	flat	chrI	5109713	5109975	1897	0.0486987	286.522	0.101942	2.23856
ce_ATAC_peaks_peak_1926	flat	chrI	5110229	5110336	868	0.128818	321.345	0.212381	0.940927
ce_ATAC_peaks_peak_1927	graded	chrI	5110479	5110606	1985	0.0711611	295.616	0.258614	0.749146
ce_ATAC_peaks_peak_1928	flat	chrI	5110751	5110846	720	0.0510568	302.777	0.0998649	1.47816
ce_ATAC_peaks_peak_1929	flat	chrI	5111118	5111237	2495	0.0192827	311.303	-0.0589542	2.03733
ce_ATAC_peaks_peak_1930	flat	chrI	5111491	5111612	1107	0.0952727	231.1	0.0641461	2.57509
ce_ATAC_peaks_peak_1931	flat	chrI	5116325	5116431	918	0.0960839	65.5061	0.20782	1.44056
ce_ATAC_peaks_peak_1932	flat	chrI	5118927	5119272	3984	0.0706734	126.611	-0.0436425	0.738745
ce_ATAC_peaks_peak_1933	flat	chrI	5123589	5123665	490	0.128302	175.569	0.142022	1.62752
ce_ATAC_peaks_peak_1934	graded	chrI	5123738	5123848	919	0.0555001	190.461	0.256189	1.37441
ce_ATAC_peaks_peak_1935	flat	chrI	5124536	5124708	1773	0.15793	325.105	0.0766197	1.31049
ce_ATAC_peaks_peak_1936	flat	chrI	5125057	5125180	1157	0.0731698	274.114	0.178315	1.72607
ce_ATAC_peaks_peak_1937	flat	chrI	5126358	5126442	920	0.0832074	94.4075	0.105139	2.19456
ce_ATAC_peaks_peak_1938	flat	chrI	5127483	5127719	20900	0.148878	260.935	0.197496	0.229396
ce_ATAC_peaks_peak_1939	flat	chrI	5129207	5129433	4107	0.120035	13.7585	-0.0532505	1.18865
ce_ATAC_peaks_peak_1940	flat	chrI	5130121	5130199	831	0.118657	40.0474	0.0364728	1.05518
ce_ATAC_peaks_peak_1941	flat	chrI	5130710	5131006	10197	0.247303	56.209	0.0369511	0.996852
ce_ATAC_peaks_peak_1942	flat	chrI	5131098	5131610	15687	0.158334	100.545	-0.194811	0.565828
ce_ATAC_peaks_peak_1943	flat	chrI	5134564	5134811	6768	0.12251	189.968	0.0432925	0.714034
ce_ATAC_peaks_peak_1944	flat	chrI	5136612	5136730	1114	0.12969	264.776	0.122013	1.98721
ce_ATAC_peaks_peak_1945	flat	chrI	5138709	5138968	2497	0.0757092	195.357	0.0402022	2.24763
ce_ATAC_peaks_peak_1946	flat	chrI	5139064	5139229	1750	0.0405324	288.974	0.0733296	1.34069
ce_ATAC_peaks_peak_1947	flat	chrI	5139380	5140015	5599	0.0206102	95.4908	-0.185044	1.14121
ce_ATAC_peaks_peak_1948	flat	chrI	5140106	5140741	34834	0.0641583	27.7232	-0.221606	1.84517
ce_ATAC_peaks_peak_1949	flat	chrI	5141586	5141740	1122	0.0824771	15.7815	0.00245884	1.88577
ce_ATAC_peaks_peak_1950	graded	chrI	5144449	5144542	807	0.0732312	140.568	0.460411	1.71216
ce_ATAC_peaks_peak_1951	graded	chrI	5158278	5158671	3077	0.0980133	24.8016	0.498844	1.91746
ce_ATAC_peaks_peak_1952	graded	chrI	5158813	5158948	908	0.0220232	311.905	0.406167	1.83123
ce_ATAC_peaks_peak_1953	graded	chrI	5159033	5159508	3705	0.0559334	8.99741	0.474065	3.69638
ce_ATAC_peaks_peak_1954	graded	chrI	5160335	5160432	629	0.052391	292.827	0.383044	1.69494
ce_ATAC_peaks_peak_1955	graded	chrI	5162055	5162176	1001	0.13094	102.992	0.322343	3.02768
ce_ATAC_peaks_peak_1956	graded	chrI	5162455	5162560	1595	0.077437	294.79	0.954028	2.18362
ce_ATAC_peaks_peak_1957	graded	chrI	5164865	5165090	7068	0.0115719	56.5821	0.257125	0.625392
ce_ATAC_peaks_peak_1958	flat	chrI	5166511	5166680	1201	0.0916562	341.652	0.208407	2.21118
ce_ATAC_peaks_peak_1959	flat	chrI	5175324	5175451	1026	0.088747	68.6303	0.115929	2.08515
ce_ATAC_peaks_peak_1960	flat	chrI	5175683	5175793	1104	0.102685	192.002	-0.200543	2.13823
ce_ATAC_peaks_peak_1961	graded	chrI	5176078	5176248	2067	0.0205697	25.897	0.679616	1.67506
ce_ATAC_peaks_peak_1962	flat	chrI	5176335	5176532	12092	0.0150212	256.508	0.220649	0.445754
ce_ATAC_peaks_peak_1963	flat	chrI	5177037	5177212	1414	0.0565661	40.822	0.167923	1.34858
ce_ATAC_peaks_peak_1964	flat	chrI	5177593	5177723	1026	0.0784943	53.5494	0.0720114	1.94738
ce_ATAC_peaks_peak_1965	flat	chrI	5182913	5183048	1073	0.00876789	306.482	-0.00529641	2.78512
ce_ATAC_peaks_peak_1966	flat	chrI	5184673	5184841	1313	0.0721811	40.0575	0.0955113	2.08859
ce_ATAC_peaks_peak_1967	graded	chrI	5186847	5186962	1181	0.15931	68.0598	-0.326394	1.80483
ce_ATAC_peaks_peak_1968	flat	chrI	5187350	5187610	3304	0.162044	348.377	-0.192442	1.15409
ce_ATAC_peaks_peak_1969	flat	chrI	5195263	5195399	1462	0.133395	69.2364	-0.093406	2.66752
ce_ATAC_peaks_peak_1970	osc	chrI	5203509	5203702	1617	0.781275	152.992	0.0188972	1.8033
ce_ATAC_peaks_peak_1971	osc	chrI	5204663	5204739	639	0.280052	175.918	-0.0422304	2.05716
ce_ATAC_peaks_peak_1972	flat	chrI	5205426	5205575	1070	0.232553	202.282	0.0548942	1.73611
ce_ATAC_peaks_peak_1973	flat	chrI	5206525	5206682	1205	0.249648	185.148	0.0334034	2.3062
ce_ATAC_peaks_peak_1974	osc	chrI	5207630	5208031	3088	0.600072	179.19	-0.149954	1.56346
ce_ATAC_peaks_peak_1975	osc	chrI	5208263	5208571	3027	0.335335	189.666	-0.264772	1.13463
ce_ATAC_peaks_peak_1976	osc	chrI	5208703	5209112	5212	0.514523	253.682	0.0216303	1.92937
ce_ATAC_peaks_peak_1977	flat	chrI	5209220	5209340	927	0.187343	272.682	0.0111867	2.82644
ce_ATAC_peaks_peak_1978	osc	chrI	5209782	5210378	9881	0.453071	210.384	0.0721738	2.55898
ce_ATAC_peaks_peak_1979	flat	chrI	5210643	5210755	880	0.0942058	219.256	-0.031296	2.41961
ce_ATAC_peaks_peak_1980	osc	chrI	5211172	5211382	3352	0.549739	126.404	-0.0532571	3.16484
ce_ATAC_peaks_peak_1981	osc	chrI	5212228	5212429	2566	0.578439	246.549	0.0937724	2.86347
ce_ATAC_peaks_peak_1982	osc	chrI	5212709	5212953	3034	0.844408	252.158	-0.101191	4.7991
ce_ATAC_peaks_peak_1983	flat	chrI	5214812	5215037	4326	0.0990784	71.3789	-0.210969	3.22206
ce_ATAC_peaks_peak_1984	flat	chrI	5216175	5216349	1246	0.0902962	335.334	-0.207015	1.33299
ce_ATAC_peaks_peak_1985	flat	chrI	5217209	5217429	2698	0.208788	41.6214	-0.106566	0.732964
ce_ATAC_peaks_peak_1986	osc	chrI	5220979	5221132	1760	0.310965	209.787	-0.248544	3.89629
ce_ATAC_peaks_peak_1987	flat	chrI	5223733	5223974	5912	0.197432	139.959	0.0541991	1.06068
ce_ATAC_peaks_peak_1988	flat	chrI	5226327	5226609	3457	0.153537	179.355	-0.00139453	1.99689
ce_ATAC_peaks_peak_1989	graded	chrI	5238466	5238575	1672	0.0120785	203.455	-0.359121	4.44957
ce_ATAC_peaks_peak_1990	flat	chrI	5242160	5242235	810	0.12976	87.2093	0.017691	3.67253
ce_ATAC_peaks_peak_1991	flat	chrI	5243221	5243543	5753	0.0759253	75.7725	-0.210287	1.87217
ce_ATAC_peaks_peak_1992	flat	chrI	5244193	5244328	1674	0.0286579	23.0956	-0.0537191	2.89254
ce_ATAC_peaks_peak_1993	flat	chrI	5244762	5244862	1048	0.133565	47.1935	0.0742164	2.80762
ce_ATAC_peaks_peak_1994	flat	chrI	5255603	5255676	447	0.0243771	98.2734	0.11948	2.75521
ce_ATAC_peaks_peak_1995	flat	chrI	5261133	5261396	1965	0.0917596	58.0088	-0.074805	2.25084
ce_ATAC_peaks_peak_1996	flat	chrI	5261469	5261824	11024	0.101128	323.368	0.0141697	0.798634
ce_ATAC_peaks_peak_1997	flat	chrI	5262896	5262968	609	0.110586	348.967	-0.0485863	2.24523
ce_ATAC_peaks_peak_1998	flat	chrI	5263815	5263909	644	0.0499372	88.7602	0.159638	1.69383
ce_ATAC_peaks_peak_1999	flat	chrI	5266566	5266671	687	0.179855	154.926	-0.0400082	4.1102
[truncated: 40,483 more rows]

## Sheet: Legend
Dataset EV2: List of ATAC-seq peaks with assigned classes.
ATAC-seq peak ID	Unique identifier for each ATAC-seq peak
class	peak classification (flat, graded or oscillating)
chr	chromosome on which ATAC-seq peak is located
start	position on chromosome where peak starts.
end	position on chromosome where peak ends
totalReads	sum of reads overllaping with specific ATAC-seq peak.
Amplitude	amplitude measured by cosine curve fitting.
Phase	phase (molt synchronized) measured by cosine curve fitting.
coefGraded	graded coefficient measured by cosine curve fitting.
squaredError	Total sum of squares error from the fit
