# Supplementary material for: A scheduler for rhythmic gene expression
Source: Mol Syst Biol. 2025 Oct 10;21(12):8. doi: 10.1038/s44320-025-00155-9 (PMC12673066; doi:10.1038/s44320-025-00155-9)
Supplement: Supplementary file 5 — Dataset EV3 [file 44320_2025_155_MOESM5_ESM.xlsx]

## Sheet: Dataset EV3
ATAC-seq peak ID	class	chr	start	end	linkedGene	ATAC_x	ATAC_y	ATAC_x_pred	ATAC_y_pred	training	ChIP_NHR-23	ChIP_GRH-1	ChIP_BLMP-1	ChIP_LIN-14	ChIP_NHR-43	ChIP_NHR-21	ChIP_HLH-11	ChIP_NHR-25	ChIP_HAM-2	TFCluster	Vec_x_NHR-23	Vec_x_GRH-1	Vec_x_BLMP-1	Vec_x_LIN-14	Vec_x_NHR-43	Vec_x_NHR-21	Vec_x_HLH-11	Vec_x_NHR-25	Vec_x_HAM-2	Vec_y_NHR-23	Vec_y_GRH-1	Vec_y_BLMP-1	Vec_y_LIN-14	Vec_y_NHR-43	Vec_y_NHR-21	Vec_y_HLH-11	Vec_y_NHR-25	Vec_y_HAM-2
ce_ATAC_peaks_peak_37	osc	chrI	74686	74863	NA	0.0291438	0.279332	-0.0753233	-0.241589	FALSE	-0.117727	0.693487	0.278303	0.0958131	-0.252534	-0.646099	-0.0986261	0.374974	0.182339	92	-0.016915	-0.114235	-0.0265603	0.0256989	0.0172718	0.000849644	0.0183861	0.0293038	-0.00912323	-0.0136168	-0.0504454	0.0251093	0.00120925	0.00250033	-0.110681	-0.000845667	-0.106715	0.0118968
ce_ATAC_peaks_peak_46	osc	chrI	96486	96768	NA	0.106511	-0.227437	0.115728	-0.00442356	TRUE	0.201621	-0.287484	0.35194	0.282871	-0.390345	-0.0821587	0.204024	0.353784	0.385712	97	0.0289689	0.0473559	-0.0335879	0.0758714	0.0266973	0.000108042	-0.0380347	0.0276478	-0.0192989	0.0233203	0.0209121	0.031753	0.0035701	0.0038648	-0.0140744	0.0017494	-0.100685	0.0251661
ce_ATAC_peaks_peak_67	osc	chrI	128435	128596	NA	-0.0136963	-0.343487	0.0223196	-0.0828563	FALSE	0.32809	-0.185734	0.349988	-0.107789	-0.613971	-0.520463	0.16288	0.492149	0.876909	97	0.0471401	0.0305951	-0.0334016	-0.0289111	0.0419919	0.000684428	-0.0303645	0.0384609	-0.0438756	0.0379483	0.0135106	0.0315769	-0.0013604	0.00607891	-0.0891588	0.00139661	-0.140063	0.0572146
ce_ATAC_peaks_peak_74	osc	chrI	155970	156342	NA	0.150002	0.282261	0.00985975	-0.11633	FALSE	0.519465	1.03045	1.43756	0.904651	0.682857	0.712689	0.126434	1.46019	0.867137	41	0.074637	-0.169742	-0.137195	0.242644	-0.0467033	-0.000937213	-0.0235701	0.114113	-0.0433867	0.0600836	-0.0749568	0.1297	0.0114176	-0.00676095	0.122089	0.00108411	-0.415563	0.056577
ce_ATAC_peaks_peak_75	osc	chrI	159188	159545	NA	-0.0662818	-0.511437	-0.397156	-0.0167921	FALSE	0.13997	1.10815	2.47361	0.0420802	0.26952	0.258054	0.210799	0.857541	0.377437	37	0.020111	-0.182541	-0.236073	0.0112867	-0.0184335	-0.00033935	-0.0392977	0.0670159	-0.0188848	0.0161896	-0.0806091	0.223176	0.000531091	-0.00266851	0.0442064	0.00180749	-0.244051	0.0246261
ce_ATAC_peaks_peak_76	osc	chrI	160131	160275	NA	0.242793	-0.177182	0.140332	-0.324726	FALSE	-0.0104371	0.758035	0.868387	1.12865	1.06046	0.141315	-0.0324579	1.23915	-0.333277	43	-0.0014996	-0.124868	-0.0828758	0.302726	-0.0725292	-0.000185834	0.00605088	0.0968385	0.0166753	-0.0012072	-0.0551408	0.0783483	0.0142447	-0.0104996	0.0242082	-0.000278309	-0.352656	-0.0217449
ce_ATAC_peaks_peak_79	osc	chrI	165890	166045	NA	-0.356464	-0.290516	-0.170252	-0.199182	FALSE	-0.186697	0.979231	2.5828	0.583554	-0.282154	-0.398959	-0.165016	1.12273	0.609076	37	-0.0268247	-0.161304	-0.246493	0.15652	0.0192976	0.000524646	0.0307627	0.0877402	-0.0304748	-0.0215942	-0.071231	0.233028	0.007365	0.00279359	-0.0683443	-0.00141493	-0.319523	0.0397396
ce_ATAC_peaks_peak_80	osc	chrI	166929	167183	WBGene00004225	-0.565973	0.163645	0.166226	-0.069185	FALSE	1.12334	0.501498	0.912176	0.309327	-0.20277	0.198449	0.0622971	0.92307	-0.347549	67	0.161403	-0.0826096	-0.0870548	0.0829673	0.0138682	-0.000260968	-0.0116136	0.0721369	0.0173894	0.129931	-0.0364799	0.082299	0.003904	0.00200762	0.0339957	0.000534165	-0.2627	-0.0226761
ce_ATAC_peaks_peak_81	osc	chrI	167959	168223	NA	-0.297458	-0.200132	-0.0178518	-0.00638054	FALSE	0.600546	0.657284	0.321631	0.168172	0.275468	0.227134	0.114815	0.31131	-0.11864	86	0.0862867	-0.108272	-0.0306953	0.0451069	-0.0188403	-0.00029869	-0.0214041	0.0243285	0.0059361	0.0694617	-0.047812	0.0290184	0.00212249	-0.0027274	0.0389096	0.000984478	-0.0885971	-0.00774078
ce_ATAC_peaks_peak_84	osc	chrI	170651	170744	NA	-0.28441	-0.0713543	0.0574079	-0.34226	FALSE	-0.496924	-0.0555121	0.556288	-0.166793	-0.224788	0.148079	-0.382654	1.04236	-0.989618	95	-0.0713983	0.00914427	-0.0530901	-0.044737	0.0153741	-0.000194729	0.0713353	0.0814592	0.049515	-0.0574764	0.00403805	0.0501898	-0.00210508	0.00222562	0.0253669	-0.00328106	-0.29665	-0.0645684
ce_ATAC_peaks_peak_88	osc	chrI	172410	172500	NA	-0.21415	-0.261633	-0.0654344	-0.270419	TRUE	-0.199612	0.47581	0.18336	0.100082	0.404428	-0.250429	-0.0998651	0.707816	0.286236	82	-0.0286803	-0.078378	-0.0174992	0.0268438	-0.0276604	0.000329324	0.0186171	0.0553151	-0.0143217	-0.023088	-0.0346112	0.0165432	0.00126313	-0.00400423	-0.0429003	-0.000856291	-0.201441	0.0186757
ce_ATAC_peaks_peak_89	osc	chrI	172749	173101	WBGene00018958	-0.497198	-0.00611369	-0.235296	-0.0945015	FALSE	0.574585	1.23963	0.805037	0.222022	0.15046	0.476253	0.697898	0.952908	0.596049	33	0.0825566	-0.204198	-0.0768298	0.0595504	-0.0102906	-0.000626291	-0.130104	0.0744687	-0.029823	0.066459	-0.0901725	0.0726326	0.00280212	-0.0014897	0.0815855	0.00598411	-0.271192	0.0388897
ce_ATAC_peaks_peak_93	osc	chrI	177319	177643	WBGene00018957	0.176353	0.610068	-0.0901299	0.0722477	FALSE	-0.00400034	0.172676	1.42151	0.557405	0.872365	0.435606	0.168832	0.523282	0.482394	52	-0.000574771	-0.0284441	-0.135664	0.149507	-0.0596644	-0.000572839	-0.0314741	0.0408939	-0.0241363	-0.000462697	-0.0125607	0.128252	0.00703498	-0.00863726	0.0746223	0.00144765	-0.148923	0.0314741
ce_ATAC_peaks_peak_95	osc	chrI	178367	178658	NA	-0.214838	0.377468	-0.258318	0.122723	FALSE	0.434076	0.681805	1.34547	-0.135505	0.701719	0.395142	-0.0143121	0.302669	0.42835	52	0.0623682	-0.112311	-0.128407	-0.0363449	-0.0479933	-0.000519627	0.0026681	0.0236533	-0.0214322	0.0502071	-0.0495957	0.121392	-0.0017102	-0.0069477	0.0676906	-0.000122719	-0.0861379	0.027948
ce_ATAC_peaks_peak_96	osc	chrI	179271	179445	NA	-0.23025	0.26395	0.00242603	0.0645384	FALSE	0.876521	0.457563	1.99748	0.517314	-0.522996	0.469454	0.38978	1.23412	1.10314	41	0.125939	-0.0753723	-0.190633	0.138753	0.0357697	-0.00061735	-0.0726637	0.0964451	-0.0551949	0.101382	-0.0332839	0.180219	0.00652898	0.00517817	0.0804207	0.00334216	-0.351224	0.0719751
ce_ATAC_peaks_peak_99	osc	chrI	182152	182305	NA	-0.230141	0.233161	-0.102793	0.174037	FALSE	0.00604197	0.038524	0.713019	0.0881731	0.0237074	1.29503	0.300904	0.574839	0.76787	64	0.000868113	-0.00634589	-0.068048	0.0236497	-0.00162144	-0.00170302	-0.0560953	0.044923	-0.03842	0.00069884	-0.00280231	0.0643305	0.00111283	-0.000234726	0.221848	0.0025801	-0.163596	0.0501003
ce_ATAC_peaks_peak_113	osc	chrI	257906	258122	NA	-0.254415	-0.0906234	-0.133356	0.124178	FALSE	0.0753791	0.176155	0.354443	0.288772	0.113385	0.49838	0.719681	0.103602	0.486017	66	0.0108305	-0.0290173	-0.0338268	0.077454	-0.00775485	-0.000655388	-0.134165	0.00809635	-0.0243176	0.00871867	-0.0128138	0.0319789	0.00364457	-0.00112262	0.0853758	0.00617088	-0.0294845	0.0317105
ce_ATAC_peaks_peak_116	osc	chrI	262083	262178	NA	0.186494	-0.373627	0.046575	0.0832788	FALSE	1.19993	0.244199	1.54498	0.225906	-0.11734	-0.142279	0.277972	0.551044	-0.0358372	67	0.172407	-0.0402258	-0.147447	0.0605921	0.00802536	0.000187102	-0.0518202	0.0430635	0.00179309	0.138789	-0.0177635	0.139392	0.00285114	0.00116178	-0.0243734	0.00238346	-0.156824	-0.00233822
ce_ATAC_peaks_peak_117	osc	chrI	264422	264592	NA	-0.292406	-0.310744	0.319422	-0.081366	FALSE	0.97707	0.119455	1.14785	0.262923	-1.26066	-0.159449	-0.291784	0.814829	-0.664233	67	0.140386	-0.0196774	-0.109546	0.0705208	0.0862217	0.000209681	0.0543951	0.063678	0.0332345	0.113012	-0.0086894	0.103562	0.00331833	0.0124818	-0.0273147	-0.00250189	-0.231896	-0.0433384
ce_ATAC_peaks_peak_118	osc	chrI	268158	268245	NA	-0.509229	-0.242512	-0.2286	0.0347492	FALSE	-0.0206461	0.247399	0.887971	-0.242193	0.912313	-0.132416	-0.226786	0.0444779	0.373882	83	-0.00296644	-0.0407529	-0.0847448	-0.0649607	-0.0623967	0.000174132	0.042278	0.0034759	-0.018707	-0.00238801	-0.0179962	0.0801152	-0.0030567	-0.00903279	-0.0226838	-0.00194457	-0.0126582	0.0243942
ce_ATAC_peaks_peak_131	osc	chrI	290378	290547	NA	0.228	-0.110421	0.223089	0.0486553	FALSE	0.401808	0.28134	1.16892	0.636728	-0.299147	0.480699	-0.425306	0.563426	-0.186495	70	0.057732	-0.0463438	-0.111558	0.170782	0.0204599	-0.000632137	0.0792866	0.0440311	0.00933118	0.0464749	-0.0204651	0.105463	0.0080361	0.00296185	0.082347	-0.00364678	-0.160348	-0.012168
ce_ATAC_peaks_peak_135	osc	chrI	298340	298719	NA	0.218791	-0.260796	0.29488	-0.244846	FALSE	0.0494112	0.177042	0.745832	0.971296	-0.433892	-0.0957895	-0.0587629	1.0475	-0.0996579	80	0.00709943	-0.0291633	-0.0711796	0.26052	0.0296756	0.000125967	0.0109547	0.0818612	0.00498633	0.00571512	-0.0128783	0.067291	0.0122587	0.00429595	-0.0164094	-0.000503861	-0.298113	-0.00650225
ce_ATAC_peaks_peak_137	osc	chrI	300731	300810	NA	0.0189014	-0.516586	0.144745	-0.0279153	TRUE	0.377195	0.370884	0.354443	0.370087	-0.314199	0.512814	-0.0467493	0.535709	-0.296007	85	0.0541956	-0.061094	-0.0338268	0.0992641	0.0214893	-0.000674369	0.00871512	0.041865	0.0148105	0.0436281	-0.0269787	0.0319789	0.00467084	0.00311088	0.0878485	-0.000400851	-0.15246	-0.0193132
ce_ATAC_peaks_peak_201	osc	chrI	516609	516954	NA	0.351154	-0.0659838	-0.000423572	-0.0161295	TRUE	0.654617	1.00095	1.75636	1.69467	0.981713	1.70849	1.35895	1.94319	0.912346	5	0.0940557	-0.164883	-0.167621	0.454543	-0.0671432	-0.00224673	-0.253338	0.151858	-0.0456487	0.0757159	-0.0728112	0.158463	0.0213883	-0.00971991	0.292676	0.0116522	-0.553021	0.0595267
ce_ATAC_peaks_peak_203	osc	chrI	521414	521609	WBGene00022038	-0.174815	-0.254775	-0.0876336	0.000649569	FALSE	0.00290153	0.213019	0.373006	0.297277	-0.210486	-0.115799	0.422458	0.275636	1.08787	74	0.000416893	-0.0350896	-0.0355983	0.0797353	0.014396	0.00015228	-0.0787557	0.0215406	-0.0544311	0.000335603	-0.0154954	0.0336536	0.00375192	0.00208401	-0.0198372	0.00362236	-0.0784444	0.070979
ce_ATAC_peaks_peak_205	osc	chrI	526202	526347	NA	-0.586095	0.208913	-0.304698	0.398746	FALSE	1.18434	-0.0589667	1.48587	0.349816	1.15635	0.612549	1.7296	0.186156	0.975699	29	0.170167	0.00971333	-0.141806	0.0938271	-0.0790874	-0.000805525	-0.322436	0.0145479	-0.0488185	0.136986	0.00428934	0.134059	0.004415	-0.011449	0.104934	0.0148304	-0.0529791	0.0636602
ce_ATAC_peaks_peak_206	osc	chrI	527282	527735	NA	-0.286627	0.332496	-0.272827	0.225795	FALSE	0.986433	0.846994	2.16264	0.728371	0.960172	0.966657	0.772624	1.43887	3.30721	17	0.141731	-0.139522	-0.206395	0.195363	-0.0656699	-0.00127119	-0.144035	0.112446	-0.165474	0.114095	-0.0616118	0.19512	0.00919272	-0.00950664	0.165595	0.00662485	-0.409495	0.215781
ce_ATAC_peaks_peak_207	osc	chrI	527908	528279	NA	-0.183839	0.334331	-0.20203	0.322852	FALSE	0.783137	0.411368	2.54685	1.5072	1.28077	1.63948	1.63947	1.56151	2.69068	5	0.112522	-0.0677629	-0.243063	0.404258	-0.0875969	-0.00215598	-0.305635	0.12203	-0.134627	0.0905811	-0.0299237	0.229784	0.0190222	-0.0126809	0.280854	0.0140576	-0.444398	0.175555
ce_ATAC_peaks_peak_208	osc	chrI	529314	530699	NA	0.208174	0.42497	0.00946923	0.458316	FALSE	2.42447	0.532958	2.27886	1.1793	1.6586	1.93395	1.22687	1.83935	2.9771	1	0.348349	-0.0877918	-0.217486	0.31631	-0.113438	-0.00254321	-0.228716	0.143743	-0.148958	0.280424	-0.0387683	0.205605	0.0148839	-0.0164217	0.331298	0.0105198	-0.523469	0.194243
ce_ATAC_peaks_peak_209	osc	chrI	531626	531713	WBGene00302974	-0.478097	0.639682	-0.424344	0.493158	FALSE	0.914894	0.317986	2.74591	-0.0591273	1.17394	2.10801	0.832595	0.966119	1.25357	13	0.131452	-0.0523804	-0.26206	-0.015859	-0.0802903	-0.00277211	-0.155214	0.0755011	-0.0627217	0.105821	-0.0231308	0.247743	-0.000746242	-0.0116231	0.361117	0.00713906	-0.274952	0.0817901
ce_ATAC_peaks_peak_210	flat	chrI	532721	532821	NA	0.0159583	0.136116	-0.0428001	0.0802983	TRUE	1.19044	0.521311	0.396402	0.126445	1.28796	1.73844	0.548711	1.40744	0.826981	34	0.171044	-0.0858733	-0.0378312	0.033915	-0.0880885	-0.00228611	-0.102292	0.10999	-0.0413775	0.137692	-0.0379211	0.0357645	0.00159586	-0.012752	0.297807	0.00470491	-0.400549	0.0539569
ce_ATAC_peaks_peak_211	osc	chrI	533136	533348	NA	0.0868862	0.238921	-0.0980288	0.292427	FALSE	1.24543	0.301061	1.46934	0.477898	1.81745	2.30675	0.899956	1.36399	0.536019	11	0.178944	-0.0495924	-0.140229	0.128181	-0.124303	-0.00303347	-0.167772	0.106594	-0.0268194	0.144052	-0.0218997	0.132568	0.00603152	-0.0179945	0.395163	0.00771665	-0.388183	0.034973
ce_ATAC_peaks_peak_215	osc	chrI	537234	537511	NA	-0.0488233	-0.249879	-0.106848	-0.160637	FALSE	0.344785	0.548252	-0.0473401	0.0320477	0.0778185	0.0638775	0.616517	0.649021	0.191277	86	0.0495388	-0.0903112	0.00451797	0.00859579	-0.00532231	-8.40013e-05	-0.114933	0.0507202	-0.00957043	0.0398793	-0.0398808	-0.00427115	0.000404472	-0.000770479	0.0109427	0.00528631	-0.184708	0.01248
ce_ATAC_peaks_peak_220	osc	chrI	545195	546027	NA	-0.0107492	-0.266445	-0.0462128	-0.180738	FALSE	1.26979	1.26348	0.737982	0.963757	0.132502	-0.20539	1.43921	1.10007	0.349219	44	0.182444	-0.208127	-0.0704303	0.258498	-0.00906236	0.000270095	-0.268301	0.0859695	-0.017473	0.146869	-0.0919075	0.0665827	0.0121635	-0.0013119	-0.0351846	0.0123405	-0.313075	0.0227851
ce_ATAC_peaks_peak_229	osc	chrI	550409	550671	NA	-0.252911	0.0537548	-0.0896086	0.00418073	TRUE	-0.662035	0.0449863	-0.0172226	0.593429	-0.731415	0.280337	0.982875	0.0233645	0.322589	94	-0.0951215	-0.0074104	0.00164366	0.159169	0.0500243	-0.000368654	-0.18323	0.00182591	-0.0161406	-0.0765739	-0.00327239	-0.00155387	0.00748963	0.00724171	0.0480237	0.00842764	-0.00664941	0.0210476
ce_ATAC_peaks_peak_233	osc	chrI	556976	557449	WBGene00002393	-0.143968	0.491137	-0.00337869	0.464164	FALSE	1.73602	0.164546	1.82645	0.156928	0.569483	0.391687	0.0339267	0.0841895	1.0848	39	0.249432	-0.027105	-0.17431	0.0420911	-0.0389492	-0.000515083	-0.0063247	0.00657932	-0.0542775	0.200796	-0.0119694	0.164787	0.00198058	-0.00563843	0.0670987	0.000290904	-0.0239599	0.0707787
ce_ATAC_peaks_peak_235	osc	chrI	571667	571741	NA	-0.319085	-0.470369	-0.0393564	-0.267502	FALSE	0.195268	0.730025	0.0105416	0.326785	-0.186319	0.00392235	0.554814	0.958737	0.360451	66	0.0280562	-0.120254	-0.00100606	0.0876498	0.0127431	-5.15804e-06	-0.10343	0.0749243	-0.018035	0.0225855	-0.0531033	0.000951096	0.00412433	0.00184474	0.000671925	0.00475724	-0.272851	0.0235179
ce_ATAC_peaks_peak_236	osc	chrI	572428	572610	NA	-0.478796	-0.299174	-0.282142	-0.277984	FALSE	-0.163449	0.762675	0.130549	0.0133412	1.01852	0.215549	0.554838	1.00141	0.580123	72	-0.0234844	-0.125632	-0.0124591	0.00357836	-0.0696604	-0.000283456	-0.103434	0.0782592	-0.0290261	-0.0189052	-0.0554784	0.0117785	0.000168378	-0.0100843	0.0369251	0.00475745	-0.284996	0.0378506
ce_ATAC_peaks_peak_237	osc	chrI	572710	572933	NA	-0.727141	-0.481349	-0.295676	-0.282818	FALSE	0.29091	1.53581	0.825134	0.373667	0.85568	0.271938	0.697634	1.2032	0.220978	33	0.0417981	-0.252987	-0.0787479	0.100224	-0.0585233	-0.000357609	-0.130055	0.0940286	-0.0110565	0.0336479	-0.111717	0.0744459	0.00471603	-0.00847207	0.0465848	0.00598185	-0.342423	0.0144179
ce_ATAC_peaks_peak_238	osc	chrI	574207	574326	NA	-0.242214	-0.29489	-0.010802	-0.234554	FALSE	0.438208	0.476682	-0.797792	0.0797204	0.125043	-0.239079	0.543755	0.657392	0.690159	92	0.062962	-0.0785218	0.0761385	0.0213825	-0.0085522	0.000314398	-0.101368	0.0513744	-0.0345317	0.0506851	-0.0346747	-0.071979	0.00100615	-0.00123805	-0.0409558	0.00466242	-0.18709	0.0450299
ce_ATAC_peaks_peak_239	osc	chrI	575018	575380	WBGene00001725	-0.956336	-0.674621	-0.300921	-0.249429	FALSE	-0.611905	0.477057	-0.153442	0.0922952	1.17175	0.131281	0.692628	0.556447	0.157286	81	-0.0879188	-0.0785834	0.014644	0.0247553	-0.0801405	-0.000172639	-0.129121	0.0434857	-0.00786972	-0.0707756	-0.0347019	-0.013844	0.00116485	-0.0116015	0.0224893	0.00593892	-0.158362	0.0102622
ce_ATAC_peaks_peak_240	osc	chrI	576926	577311	NA	-0.697539	-0.399736	-0.188098	-0.0767813	TRUE	0.269414	0.616663	0.486581	-0.0205273	0.348005	-0.0219318	0.301146	0.511602	0.666591	66	0.0387095	-0.10158	-0.0464375	-0.00550582	-0.0238014	2.88411e-05	-0.0561404	0.0399811	-0.0333525	0.0311615	-0.0448572	0.0439006	-0.000259074	-0.00344558	-0.00375707	0.00258217	-0.145599	0.0434922
ce_ATAC_peaks_peak_241	osc	chrI	578591	578711	NA	-0.664403	0.0349255	-0.153729	-0.221173	FALSE	0.00568191	1.03503	0.920552	0.420186	0.398063	0.0156504	0.352478	0.695433	-0.593819	65	0.000816379	-0.170496	-0.0878542	0.112702	-0.0272251	-2.05809e-05	-0.0657098	0.0543473	0.0297114	0.000657194	-0.0752899	0.0830548	0.00530314	-0.00394121	0.00268103	0.00302232	-0.197916	-0.0387442
ce_ATAC_peaks_peak_252	osc	chrI	680040	680206	WBGene00021215	-0.19686	-0.235172	0.106793	-0.305109	FALSE	-0.270375	-0.306302	0.144519	0.42795	-0.609696	-0.720928	0.644057	0.597925	-0.497349	94	-0.0388476	0.0504557	-0.0137924	0.114784	0.0416995	0.000948048	-0.120067	0.0467272	0.0248846	-0.0312727	0.0222809	0.0130389	0.00540113	0.00603658	-0.1235	0.00552245	-0.170166	-0.0324499
ce_ATAC_peaks_peak_256	osc	chrI	745479	745647	WBGene00000624	-0.149968	0.907922	-0.373087	0.472276	FALSE	0.468835	0.197105	2.70823	-0.161688	0.149609	0.467866	0.237825	-0.234915	0.651709	48	0.0673624	-0.0324683	-0.258464	-0.0433677	-0.0102323	-0.000615262	-0.0443358	-0.0183583	-0.0326079	0.0542275	-0.0143378	0.244344	-0.00204065	-0.00148127	0.0801487	0.00203922	0.0668555	0.0425212
ce_ATAC_peaks_peak_257	osc	chrI	754189	754470	NA	-0.533532	-0.323192	-0.061291	-0.0645636	TRUE	1.13048	1.35869	-0.0284911	0.579491	0.289548	-0.156731	0.802193	0.349973	0.325048	44	0.162428	-0.223811	0.00271908	0.15543	-0.0198033	0.000206107	-0.149547	0.02735	-0.0162636	0.130756	-0.0988335	-0.00257054	0.00731372	-0.0028668	-0.0268491	0.00687838	-0.0996003	0.021208
ce_ATAC_peaks_peak_258	osc	chrI	754595	755069	NA	-0.170362	-0.187697	-0.215873	-0.0274698	FALSE	0.214968	0.646185	0.922567	0.235269	0.20617	0.402619	0.857806	0.485312	-0.4246	65	0.0308868	-0.106443	-0.0880465	0.0631036	-0.0141007	-0.000529459	-0.159914	0.0379266	0.0212446	0.0248642	-0.0470046	0.0832365	0.00296932	-0.00204128	0.0689714	0.00735524	-0.138117	-0.0277033
ce_ATAC_peaks_peak_259	osc	chrI	756694	756767	WBGene00021212	-0.413278	0.399497	-0.421664	0.337213	FALSE	0.593929	0.899927	2.14006	0.219084	0.301185	0.223198	0.436073	0.250327	2.61137	17	0.085336	-0.148241	-0.204239	0.0587626	-0.0205992	-0.000293514	-0.0812938	0.0195628	-0.130659	0.0686964	-0.0654623	0.193082	0.00276505	-0.00298203	0.0382354	0.0037391	-0.0712417	0.170381
ce_ATAC_peaks_peak_260	osc	chrI	756904	757320	NA	-0.331262	-0.0679863	-0.258749	0.131365	FALSE	0.323052	0.770284	1.39299	0.768761	0.500532	0.432064	0.829127	0.780477	2.46146	17	0.0464163	-0.126885	-0.132942	0.206196	-0.0342334	-0.000568181	-0.154568	0.0609934	-0.123158	0.0373656	-0.0560318	0.125679	0.00970248	-0.00495575	0.0740155	0.00710933	-0.222119	0.1606
ce_ATAC_peaks_peak_261	osc	chrI	762094	762189	NA	0.315273	-0.272363	0.141334	-0.108167	FALSE	0.017164	0.0990094	0.442927	0.836971	0.0863472	0.613529	0.566016	0.829232	-0.407398	87	0.00246614	-0.0163094	-0.0422714	0.224491	-0.00590562	-0.000806814	-0.105518	0.0648036	0.0203839	0.00198527	-0.00720212	0.0399621	0.0105634	-0.000854921	0.105102	0.00485329	-0.235995	-0.026581
ce_ATAC_peaks_peak_262	osc	chrI	763326	763731	WBGene00020283	-0.566019	-0.0186071	-0.683382	0.184481	FALSE	0.794249	1.90885	2.70335	0.116032	0.990854	0.877497	1.10829	0.759165	0.799128	9	0.114118	-0.314436	-0.257998	0.031122	-0.0677684	-0.00115394	-0.20661	0.0593279	-0.0399839	0.0918663	-0.138853	0.243903	0.00146443	-0.00981042	0.150321	0.00950299	-0.216054	0.0521397
ce_ATAC_peaks_peak_276	osc	chrI	826227	826556	NA	0.263317	-0.0779769	0.28649	-0.0944673	FALSE	0.0197581	0.33903	0.411731	1.49636	-0.364307	-0.0943168	0.251158	0.649982	1.03078	59	0.00283885	-0.0558469	-0.0392941	0.401352	0.0249164	0.00012403	-0.0468215	0.0507954	-0.0515745	0.00228531	-0.0246617	0.0371475	0.0188855	0.003607	-0.0161571	0.00215355	-0.184981	0.067254
ce_ATAC_peaks_peak_282	osc	chrI	836088	836337	WBGene00022517	-0.786511	0.65909	-0.504089	0.21623	FALSE	0.363964	0.886848	1.16548	-0.0675223	0.911367	1.46498	1.1743	0.628237	0.936909	29	0.0522945	-0.146087	-0.11123	-0.0181108	-0.062332	-0.0019265	-0.218916	0.049096	-0.0468777	0.0420977	-0.0645109	0.105153	-0.000852195	-0.00902342	0.25096	0.010069	-0.178793	0.0611293
ce_ATAC_peaks_peak_284	osc	chrI	841331	841586	NA	-0.295873	0.0672954	-0.102459	0.198233	FALSE	0.228119	0.0860801	-0.687154	0.0968692	1.43145	0.454678	0.282677	-0.507159	0.435402	81	0.0327763	-0.0141796	0.0655795	0.0259821	-0.0979027	-0.000597919	-0.0526972	-0.0396339	-0.0217851	0.0263853	-0.00626162	-0.0619969	0.00122258	-0.0141728	0.0778895	0.0024238	0.144335	0.0284081
ce_ATAC_peaks_peak_285	osc	chrI	841918	842133	NA	-0.478402	0.359377	-0.185713	0.202923	FALSE	0.178867	-0.00772077	-0.0919205	-0.171385	1.50502	1.33367	0.372663	0.144307	0.251926	60	0.0256997	0.00127181	0.00877256	-0.0459686	-0.102935	-0.00175383	-0.0694727	0.0112774	-0.012605	0.0206886	0.000561622	-0.00829332	-0.00216304	-0.0149012	0.228467	0.00319539	-0.041069	0.0164371
ce_ATAC_peaks_peak_313	osc	chrI	935082	935350	NA	-0.241657	-0.99392	0.0378761	-0.442242	FALSE	-0.111778	0.403632	0.00928997	0.284009	0.148201	-0.375049	0.273997	1.11102	-0.380378	72	-0.0160603	-0.0664885	-0.000886601	0.0761765	-0.0101361	0.000493204	-0.0510792	0.0868251	0.019032	-0.0129288	-0.0293609	0.000838166	0.00358446	-0.00146734	-0.0642484	0.00234938	-0.316191	-0.024818
ce_ATAC_peaks_peak_314	osc	chrI	935487	935942	NA	-0.00216802	-1.07794	0.13532	-0.582729	FALSE	0.887786	0.560944	0.275256	0.195948	0.451374	-0.531963	0.321944	1.99869	-0.157313	72	0.127557	-0.0924018	-0.0262695	0.052557	-0.0308712	0.000699552	-0.0600176	0.156195	0.00787109	0.102685	-0.040804	0.0248344	0.00247305	-0.00446904	-0.0911289	0.0027605	-0.568816	-0.010264
ce_ATAC_peaks_peak_315	osc	chrI	936559	936820	WBGene00022383	-0.0921663	-1.02344	0.0335824	-0.608054	FALSE	0.317782	1.54057	0.299235	0.718374	0.529738	0.0264874	0.214505	2.02178	0.0834446	43	0.045659	-0.253771	-0.0285579	0.192681	-0.0362309	-3.48319e-05	-0.0399886	0.158	-0.0041751	0.036756	-0.112063	0.0269978	0.00906656	-0.00524492	0.00453747	0.00183927	-0.575387	0.0054444
ce_ATAC_peaks_peak_316	osc	chrI	938416	938602	NA	0.0223898	-0.687122	0.114261	-0.183776	FALSE	0.210047	0.332061	-0.0948906	0.325206	0.154054	0.0746563	0.0553908	0.593624	-0.341119	86	0.0301796	-0.0546989	0.00905602	0.0872264	-0.0105364	-9.81758e-05	-0.0103261	0.046391	0.0170677	0.0242949	-0.0241547	-0.00856129	0.00410441	-0.00152528	0.0127891	0.000474947	-0.168942	-0.0222566
ce_ATAC_peaks_peak_317	osc	chrI	939654	939780	NA	-0.142133	-0.650272	0.00673965	-0.338032	FALSE	-0.0371601	1.41437	0.44732	1.25065	0.86485	0.121164	0.313666	1.15213	0.398698	57	-0.00533918	-0.232983	-0.0426907	0.335447	-0.0591505	-0.000159335	-0.0584743	0.0900376	-0.0199486	-0.0042981	-0.102884	0.0403585	0.0157844	-0.00856285	0.0207562	0.00268952	-0.32789	0.0260133
ce_ATAC_peaks_peak_331	osc	chrI	978245	978419	NA	0.504086	-0.592912	-0.173628	-0.113021	FALSE	0.520258	0.914987	0.673506	-0.0213098	0.233236	0.623396	0.490587	0.934755	-0.15018	65	0.0747509	-0.150722	-0.0642771	-0.00571568	-0.0159519	-0.000819789	-0.0914564	0.0730501	0.00751418	0.0601753	-0.0665578	0.0607656	-0.00026895	-0.00230926	0.106792	0.00420653	-0.266026	-0.00979861
ce_ATAC_peaks_peak_332	osc	chrI	978669	978916	NA	-0.705154	0.330136	-0.0622921	0.171761	FALSE	0.545818	0.203445	0.843546	0.0577712	0.438948	0.396508	-0.0825204	0.282076	0.980882	52	0.0784234	-0.0335127	-0.0805051	0.0154953	-0.0300214	-0.000521424	0.0153837	0.022044	-0.0490779	0.0631317	-0.014799	0.0761071	0.000729126	-0.00434601	0.0679246	-0.000707569	-0.0802774	0.0639983
ce_ATAC_peaks_peak_333	osc	chrI	979549	979740	NA	0.534297	-0.225453	0.279751	0.124541	FALSE	0.739993	0.11012	0.946858	0.428956	0.317245	0.873111	-0.615134	0.477151	-0.754701	78	0.106323	-0.0181396	-0.0903648	0.115054	-0.0216976	-0.00114817	0.114675	0.0372888	0.0377611	0.0855909	-0.00801034	0.0854281	0.00541382	-0.00314103	0.14957	-0.00527445	-0.135794	-0.049241
ce_ATAC_peaks_peak_334	osc	chrI	983018	983385	NA	0.315762	-0.0233683	0.245525	0.0523842	FALSE	1.61048	0.337743	1.28472	0.300798	-0.0507326	0.208096	-0.170797	0.896355	-0.132091	67	0.231394	-0.0556349	-0.122609	0.0806796	0.0034698	-0.000273655	0.0318404	0.0700491	0.00660909	0.186275	-0.024568	0.115911	0.00379635	0.000502302	0.0356483	-0.00146449	-0.255098	-0.00861837
ce_ATAC_peaks_peak_335	osc	chrI	984418	985283	NA	0.353077	-0.0131593	0.220795	0.0194072	FALSE	1.20726	0.562125	0.785376	0.829368	0.360416	0.557642	0.226377	0.96505	0.307776	44	0.17346	-0.0925964	-0.0749535	0.222452	-0.0246502	-0.00073332	-0.0422018	0.0754176	-0.0153994	0.139637	-0.04089	0.0708588	0.0104674	-0.00356847	0.0955278	0.00194107	-0.274648	0.0200811
ce_ATAC_peaks_peak_345	osc	chrI	990953	991211	NA	0.166359	-0.228867	-0.0929077	-0.0323578	FALSE	-0.265993	0.3589	-0.185325	-0.141963	-0.806187	0.113716	0.0851019	0.020889	0.318493	97	-0.0382181	-0.05912	0.0176868	-0.0380771	0.0551383	-0.000149541	-0.0158649	0.00163245	-0.0159356	-0.030766	-0.026107	-0.0167206	-0.00179171	0.00798203	0.0194803	0.000729704	-0.0059449	0.0207803
ce_ATAC_peaks_peak_353	osc	chrI	1000763	1001187	NA	-0.273182	-0.104015	0.0794828	-0.143709	FALSE	0.494705	1.97496	0.869113	1.59564	-0.286816	0.383303	0.376948	0.961116	0.704643	53	0.0710794	-0.325326	-0.082945	0.42798	0.0196165	-0.000504058	-0.0702715	0.0751102	-0.0352564	0.0572197	-0.143662	0.0784137	0.0201384	0.00283976	0.0656624	0.00323213	-0.273528	0.0459749
ce_ATAC_peaks_peak_357	osc	chrI	1017404	1017588	WBGene00021335	0.100342	0.265868	-0.19922	-0.133717	FALSE	-0.779003	-0.0760689	0.321253	0.568656	-0.168516	0.369554	1.46054	0.608882	0.160573	69	-0.111928	0.0125305	-0.0306593	0.152524	0.0115255	-0.000485978	-0.272277	0.0475835	-0.0080342	-0.090103	0.00553338	0.0289844	0.00717698	0.00166847	0.0633072	0.0125233	-0.173285	0.0104767
ce_ATAC_peaks_peak_381	osc	chrI	1103397	1103502	NA	0.108358	-0.348688	0.0715079	0.0396929	FALSE	0.0543429	0.0790921	1.94095	0.455591	-0.0295945	0.332918	-0.488999	0.73088	0.20179	68	0.00780802	-0.0130285	-0.185237	0.122198	0.00202408	-0.0004378	0.0911603	0.0571175	-0.0100965	0.00628554	-0.0057533	0.175118	0.00574999	0.000293014	0.0570312	-0.00419291	-0.208004	0.013166
ce_ATAC_peaks_peak_382	osc	chrI	1106447	1106669	NA	-0.449252	-0.0941193	0.00148277	0.0874578	FALSE	-0.0452972	0.00596388	1.75892	1.32484	-0.0612063	0.288026	1.13769	0.564682	0.286904	36	-0.00650832	-0.000982403	-0.167865	0.355348	0.00418614	-0.000378765	-0.212091	0.0441293	-0.0143551	-0.00523927	-0.000433823	0.158694	0.0167208	0.000606002	0.0493408	0.0097551	-0.160705	0.0187192
ce_ATAC_peaks_peak_383	osc	chrI	1127123	1127215	NA	0.266119	-0.115799	-0.0126919	-0.0418466	FALSE	0.304204	0.641326	0.595359	0.65785	0.562634	-0.923606	0.0623285	-0.234394	0.0636105	92	0.0437082	-0.105643	-0.0568189	0.176448	-0.0384807	0.00121458	-0.0116194	-0.0183176	-0.00318272	0.0351856	-0.0466512	0.0537149	0.00830269	-0.00557062	-0.15822	0.000534434	0.0667072	0.00415032
ce_ATAC_peaks_peak_398	osc	chrI	1217346	1217502	NA	-0.510097	-0.158918	-0.0601072	0.156831	FALSE	0.107585	0.214035	0.0110298	-0.101163	-0.432455	0.55856	0.144304	-0.222762	-0.0668677	89	0.0154578	-0.035257	-0.00105265	-0.0271337	0.0295773	-0.000734528	-0.0269016	-0.0174086	0.00334569	0.0124437	-0.0155693	0.000995142	-0.00127677	0.00428173	0.0956852	0.00123733	0.0633968	-0.00436284
ce_ATAC_peaks_peak_399	osc	chrI	1219170	1219475	WBGene00195068	-1.02564	-0.121694	-0.486872	0.0159987	FALSE	0.00869871	0.220018	0.849232	-0.503135	1.45456	0.435606	0.863811	0.405221	0.129097	81	0.00124983	-0.0362425	-0.0810477	-0.13495	-0.0994828	-0.000572839	-0.161034	0.0316675	-0.00645931	0.00100613	-0.0160045	0.0766201	-0.00635004	-0.0144015	0.0746223	0.00740673	-0.115324	0.00842305
ce_ATAC_peaks_peak_408	flat	chrI	1230458	1230720	NA	-0.0706076	-0.0638978	-0.0215844	0.138438	FALSE	0.92226	0.552084	2.44044	1.09921	0.58489	1.33054	0.833731	1.62789	1.1015	21	0.132511	-0.0909424	-0.232906	0.294828	-0.0400029	-0.00174971	-0.155426	0.127218	-0.055113	0.106673	-0.0401596	0.220183	0.013873	-0.00579098	0.227931	0.00714881	-0.463288	0.0718682
ce_ATAC_peaks_peak_413	osc	chrI	1255953	1256328	NA	-0.747817	0.79075	-0.620314	0.752828	FALSE	2.93566	1.89791	3.10107	0.344016	1.88082	1.78444	1.54605	0.942117	3.60184	1	0.421797	-0.312635	-0.295955	0.0922716	-0.128637	-0.00234661	-0.288219	0.0736254	-0.180216	0.339551	-0.138058	0.279787	0.00434181	-0.0186219	0.305687	0.0132566	-0.268121	0.235005
ce_ATAC_peaks_peak_414	osc	chrI	1257836	1258012	NA	-0.52634	0.341057	-0.16611	0.234544	FALSE	0.488619	0.839123	0.536342	0.224472	0.72392	1.30092	0.204099	0.289343	0.808483	58	0.0702051	-0.138225	-0.0511866	0.0602075	-0.0495117	-0.00171077	-0.0380487	0.0226119	-0.040452	0.0565159	-0.0610393	0.0483903	0.00283305	-0.00716751	0.222857	0.00175004	-0.0823455	0.0527501
ce_ATAC_peaks_peak_415	osc	chrI	1258264	1258723	NA	-0.205088	0.284204	-0.159822	0.32103	FALSE	0.45802	0.366656	0.912176	0.165897	0.874173	1.63205	0.279594	0.406321	0.806876	58	0.0658085	-0.0603976	-0.0870548	0.0444968	-0.0597881	-0.0021462	-0.0521226	0.0317535	-0.0403716	0.0529766	-0.0266712	0.082299	0.00209378	-0.00865516	0.279581	0.00239737	-0.115637	0.0526452
ce_ATAC_peaks_peak_417	osc	chrI	1263446	1263519	WBGene00001707	-0.193447	0.187368	0.182832	0.206502	FALSE	0.374601	0.298169	0.456292	0.427835	-0.525191	1.69475	-0.159008	0.54206	-0.0244529	64	0.0538228	-0.0491161	-0.0435469	0.114753	0.0359199	-0.00222866	0.0296427	0.0423614	0.00122349	0.043328	-0.0216893	0.041168	0.00539968	0.0051999	0.290322	-0.00136341	-0.154267	-0.00159545
ce_ATAC_peaks_peak_419	osc	chrI	1266159	1266315	NA	-0.16398	0.251945	0.0501012	0.114477	TRUE	0.907044	0.56795	0.509293	-0.00691891	1.15865	1.19817	-0.334946	0.43102	-0.9691	78	0.130325	-0.0935559	-0.0486051	-0.00185578	-0.0792445	-0.00157564	0.0624415	0.0336837	0.0484884	0.104913	-0.0413137	0.0459498	-8.73232e-05	-0.0114717	0.205254	-0.00287199	-0.122666	-0.0632296
ce_ATAC_peaks_peak_421	osc	chrI	1270833	1271572	NA	-0.471215	0.174082	-0.977623	-0.300996	TRUE	1.43162	5.41551	2.16542	1.40959	1.79248	1.80595	2.50023	2.36158	1.12224	3	0.205696	-0.892074	-0.20666	0.378079	-0.122594	-0.00237489	-0.466098	0.184555	-0.0561508	0.165587	-0.393934	0.19537	0.0177904	-0.0177472	0.309371	0.0214381	-0.672094	0.0732216
ce_ATAC_peaks_peak_429	osc	chrI	1294267	1294379	NA	-0.535884	-0.413047	-0.12952	-0.330989	FALSE	-0.0762213	1.39821	0.765752	0.0528274	-0.705382	-0.382453	-0.290428	0.770808	-0.150647	93	-0.0109515	-0.230322	-0.0730807	0.0141693	0.0482438	0.000502941	0.0541423	0.0602378	0.00753755	-0.00881609	-0.101709	0.0690883	0.000666732	0.00698397	-0.0655169	-0.00249027	-0.219368	-0.00982909
ce_ATAC_peaks_peak_431	osc	chrI	1295536	1295734	NA	0.308996	0.203084	0.450129	0.215331	FALSE	2.59484	0.823847	2.09386	1.21671	0.118139	0.854181	-0.109607	1.50646	0.848654	16	0.372828	-0.135709	-0.199831	0.326344	-0.00807999	-0.00112328	0.0204333	0.117728	-0.0424619	0.300131	-0.0599281	0.188914	0.015356	-0.00116969	0.146327	-0.000939826	-0.428731	0.055371
ce_ATAC_peaks_peak_432	osc	chrI	1296446	1296878	NA	-0.238248	0.227924	0.0109548	-0.0023135	TRUE	1.39916	0.986401	1.17516	1.25857	0.0754036	0.588006	1.73409	1.25789	0.441916	19	0.201032	-0.162486	-0.112153	0.337573	-0.00515715	-0.00077325	-0.323273	0.0983029	-0.022111	0.161833	-0.0717526	0.106026	0.0158844	-0.000746569	0.100729	0.0148689	-0.357989	0.0288331
ce_ATAC_peaks_peak_436	osc	chrI	1300077	1300298	NA	-0.547807	-0.323286	-0.264246	-0.272199	FALSE	0.942692	2.28458	2.29323	0.532528	0.10295	0.72209	0.477005	1.97274	0.0917962	24	0.135446	-0.376328	-0.218857	0.142834	-0.00704113	-0.000949576	-0.0889245	0.154168	-0.00459297	0.109036	-0.166184	0.206901	0.006721	-0.0010193	0.123699	0.00409007	-0.561432	0.00598931
ce_ATAC_peaks_peak_438	flat	chrI	1301376	1301746	NA	-0.074555	0.0272018	-0.115969	0.1944	FALSE	0.504628	0.397563	0.872682	0.506349	-0.246379	0.433067	0.897897	0.198835	0.798326	66	0.0725052	-0.0654888	-0.0832856	0.135812	0.0168508	-0.000569499	-0.167388	0.0155388	-0.0399438	0.0583675	-0.0289194	0.0787358	0.0063906	0.00243939	0.0741873	0.007699	-0.0565874	0.0520874
ce_ATAC_peaks_peak_440	osc	chrI	1304393	1304514	NA	0.0350034	-0.29844	-0.142384	-0.123474	FALSE	-0.0860221	0.68276	0.82546	0.210497	0.152404	0.505781	0.345486	0.68111	-0.540243	65	-0.0123597	-0.112468	-0.078779	0.0564592	-0.0104235	-0.000665122	-0.0644063	0.053228	0.0270308	-0.0099497	-0.0496651	0.0744753	0.00265667	-0.00150894	0.0866438	0.00296236	-0.19384	-0.0352486
ce_ATAC_peaks_peak_447	osc	chrI	1312845	1313099	NA	-0.185177	0.197276	0.0950732	0.213657	FALSE	0.671006	0.262349	1.993	0.690486	-0.219277	0.135375	-0.113348	0.238293	0.153701	79	0.0964105	-0.0432156	-0.190205	0.185201	0.0149972	-0.000178023	0.0211306	0.0186223	-0.00769033	0.0776115	-0.0190837	0.179814	0.00871458	0.00217105	0.0231906	-0.000971897	-0.0678168	0.0100283
ce_ATAC_peaks_peak_468	flat	chrI	1368557	1368984	NA	0.120894	0.0642247	-0.0522141	0.131809	FALSE	0.436664	0.176548	0.916407	0.580789	0.125047	0.284291	0.813643	0.229569	0.230345	76	0.0627401	-0.029082	-0.0874586	0.155778	-0.00855246	-0.000373853	-0.151681	0.0179406	-0.0115252	0.0505065	-0.0128424	0.0826807	0.0073301	-0.00123809	0.048701	0.00697656	-0.0653342	0.015029
ce_ATAC_peaks_peak_488	osc	chrI	1540889	1541043	NA	0.140333	-0.266138	-0.0348036	-0.412507	FALSE	0.28924	2.84244	0.689612	1.43067	-0.449057	0.467111	0.38555	1.40319	-0.121122	53	0.0415582	-0.468222	-0.0658141	0.383733	0.0307127	-0.000614269	-0.0718751	0.109658	0.00606025	0.0334548	-0.206764	0.0622187	0.0180564	0.0044461	0.0800194	0.00330588	-0.399341	-0.00790267
ce_ATAC_peaks_peak_490	osc	chrI	1548245	1548406	NA	0.102819	-0.29645	0.00664923	-0.0329905	FALSE	0.0851786	0.917527	0.182036	0.500616	-0.479404	-0.0693619	0.0984552	-0.141594	-0.503443	93	0.0122385	-0.15114	-0.0173729	0.134274	0.0327883	9.12136e-05	-0.0183543	-0.0110654	0.0251895	0.00985213	-0.0667425	0.0164238	0.00631824	0.00474656	-0.0118822	0.000844202	0.0402967	-0.0328475
ce_ATAC_peaks_peak_514	osc	chrI	1634443	1634715	WBGene00022274	-0.13217	0.791363	-0.252306	0.629282	FALSE	1.18509	0.203279	2.79384	0.0559643	0.0172112	1.23601	0.472496	0.12122	1.1204	28	0.170275	-0.0334853	-0.266634	0.0150107	-0.00117714	-0.00162541	-0.0880839	0.00947325	-0.0560585	0.137073	-0.0147869	0.252068	0.000706323	-0.000170408	0.211738	0.00405141	-0.0344987	0.0731012
ce_ATAC_peaks_peak_516	osc	chrI	1667390	1667487	WBGene00022155	-0.493611	0.180597	0.0601	0.0198369	FALSE	0.191253	-0.2148	0.755948	0.354007	0.33894	0.121164	0.158255	0.403816	0.0856104	83	0.0274793	0.0353831	-0.072145	0.0949512	-0.0231814	-0.000159335	-0.0295022	0.0315578	-0.00428347	0.0221211	0.015625	0.0682038	0.0044679	-0.00335583	0.0207562	0.00135695	-0.114924	0.00558571
ce_ATAC_peaks_peak_522	osc	chrI	1686120	1686365	NA	0.0883301	-0.281596	0.00996907	-0.158363	FALSE	0.100672	0.564075	0.108467	-0.16093	-0.829956	-0.314816	-0.302924	0.282076	-0.124803	100	0.0144646	-0.0929175	-0.0103517	-0.0431644	0.0567639	0.000413995	0.0564718	0.022044	0.00624446	0.0116442	-0.0410318	0.00978622	-0.00203109	0.00821737	-0.0539301	-0.00259741	-0.0802774	-0.00814287
ce_ATAC_peaks_peak_526	osc	chrI	1692679	1693380	NA	-0.0383345	-0.540563	-0.111654	-0.388087	FALSE	-0.0264876	1.13907	0.497255	0.576173	0.239388	0.568071	0.594995	1.76794	0.747908	55	-0.00380576	-0.187633	-0.0474563	0.15454	-0.0163727	-0.000747034	-0.11092	0.138162	-0.0374211	-0.00306368	-0.0828577	0.0448638	0.00727184	-0.00237017	0.0973144	0.00510177	-0.503145	0.0487978
ce_ATAC_peaks_peak_539	osc	chrI	1729620	1729806	NA	-0.875726	0.05769	-0.545805	0.101048	FALSE	0.13485	1.17159	0.86829	-0.169078	0.744602	0.925029	0.922145	0.495421	1.17194	33	0.0193753	-0.192991	-0.0828665	-0.04535	-0.0509262	-0.00121645	-0.171908	0.0387166	-0.0586375	0.0155973	-0.0852237	0.0783395	-0.00213393	-0.00737228	0.158464	0.00790691	-0.140994	0.0764643
ce_ATAC_peaks_peak_545	osc	chrI	1777260	1777670	WBGene00022160	-1.00008	-0.0679358	-0.417357	0.00128923	FALSE	0.078973	1.19797	0.999933	-0.091026	0.052781	0.459903	0.423967	0.703575	1.66395	52	0.0113469	-0.197337	-0.09543	-0.0244149	-0.0036099	-0.00060479	-0.0790369	0.0549836	-0.0832549	0.00913437	-0.0871425	0.0902167	-0.00114883	-0.000522583	0.0787845	0.00363529	-0.200234	0.108566
ce_ATAC_peaks_peak_547	osc	chrI	1792612	1792838	WBGene00022146	0.354612	0.373299	0.427764	0.277089	FALSE	2.92808	0.489039	2.87914	1.0405	0.0137272	0.77502	0.168338	1.53747	0.0700728	16	0.420709	-0.0805572	-0.274775	0.279082	-0.000938855	-0.00101918	-0.0313819	0.120151	-0.00350605	0.338675	-0.0355735	0.259764	0.0131321	-0.000135912	0.132766	0.00144341	-0.437555	0.00457195
ce_ATAC_peaks_peak_564	osc	chrI	1861815	1862020	NA	0.0667239	0.278978	0.132622	0.0571393	FALSE	0.0772549	-0.100087	0.722454	0.322954	-0.912466	-0.368128	-0.172482	-0.0938906	0.00692901	100	0.0111	0.0164868	-0.0689485	0.0866223	0.0624072	0.000484102	0.0321545	-0.00733745	-0.000346689	0.00893564	0.00728047	0.0651818	0.00407598	0.0090343	-0.0630628	-0.00147894	0.0267208	0.000452088
ce_ATAC_peaks_peak_568	osc	chrI	1877773	1877914	NA	-0.149085	-0.31797	-0.2207	-0.441887	FALSE	0.433028	3.63866	2.05928	2.25596	0.835208	1.79126	1.23449	2.69949	0.268705	3	0.0622176	-0.59938	-0.19653	0.605091	-0.0571232	-0.00235558	-0.230138	0.210962	-0.0134445	0.0500859	-0.264682	0.185794	0.0284723	-0.00826937	0.306855	0.0105851	-0.76826	0.0175319
ce_ATAC_peaks_peak_577	osc	chrI	1919271	1919482	NA	-0.288749	0.0865056	-0.0772984	-0.124639	FALSE	-0.160876	-0.227955	0.457535	0.900333	0.390761	-0.335524	1.68371	0.34129	-0.478467	91	-0.0231148	0.0375501	-0.0436655	0.241486	-0.0267257	0.000441227	-0.313881	0.0266714	0.0239398	-0.0186077	0.0165819	0.0412801	0.011363	-0.00386891	-0.0574776	0.0144369	-0.0971292	-0.0312179
ce_ATAC_peaks_peak_613	osc	chrI	2064781	2065374	NA	-0.114359	0.278954	-0.131948	0.15237	FALSE	0.564456	0.010904	0.696929	-0.171545	0.709529	0.978073	0.366587	0.608565	0.562297	58	0.0811013	-0.00179616	-0.0665124	-0.0460117	-0.0485275	-0.0012862	-0.0683401	0.0475587	-0.0281342	0.0652874	-0.000793174	0.0628788	-0.00216506	-0.00702503	0.167551	0.00314329	-0.173194	0.0366875
ce_ATAC_peaks_peak_638	osc	chrI	2151707	2151902	WBGene00235158	0.339818	-0.12263	0.0044602	-0.0827042	FALSE	0.114319	0.151636	0.470351	-0.187664	-0.305527	-0.0912285	-0.323435	0.407678	0.0986238	88	0.0164254	-0.0249783	-0.0448886	-0.050335	0.0208962	0.000119969	0.0602956	0.0318596	-0.00493458	0.0132226	-0.0110303	0.0424364	-0.00236849	0.00302501	-0.0156281	-0.00277329	-0.116023	0.00643478
ce_ATAC_peaks_peak_643	osc	chrI	2167870	2168050	NA	0.311841	-0.320479	-0.18371	-0.312224	FALSE	-0.391882	0.464763	1.88785	0.325436	0.0472432	0.441319	0.451132	1.73559	0.113653	37	-0.0563058	-0.0765583	-0.180169	0.0872879	-0.00323115	-0.000580352	-0.0841011	0.135635	-0.00568658	-0.0453268	-0.0338077	0.170327	0.0041073	-0.000467754	0.0756011	0.00386822	-0.493941	0.0074154
ce_ATAC_peaks_peak_644	osc	chrI	2169931	2170050	NA	-0.246694	-0.341399	-0.114323	-0.247298	FALSE	-0.141488	2.16272	1.25938	0.745526	-1.12933	0.447119	-0.169737	1.01932	0.109228	53	-0.0203291	-0.356255	-0.12019	0.199964	0.0772392	-0.000587978	0.0316428	0.079659	-0.00546518	-0.0163652	-0.15732	0.113624	0.00940923	0.0111814	0.0765945	-0.0014554	-0.290094	0.00712669
ce_ATAC_peaks_peak_646	osc	chrI	2178124	2178287	NA	0.222963	-0.116716	0.00561724	-0.159965	FALSE	0.174952	0.10367	0.780346	0.473181	1.09107	-0.382711	-0.00866204	0.819014	0.92708	52	0.0251372	-0.0170772	-0.0744735	0.126916	-0.0746227	0.000503279	0.0016148	0.064005	-0.0463859	0.0202358	-0.00754116	0.070405	0.00597199	-0.0108027	-0.065561	-7.42724e-05	-0.233087	0.060488
ce_ATAC_peaks_peak_647	osc	chrI	2179780	2180302	NA	-0.198635	0.214194	-0.198599	0.1641	FALSE	0.149529	0.267992	2.33818	0.351785	0.0356869	1.10509	0.365065	1.14314	1.28973	28	0.0214844	-0.0441452	-0.223147	0.0943553	-0.00244077	-0.00145323	-0.0680564	0.0893354	-0.0645307	0.0172952	-0.0194942	0.210957	0.00443985	-0.000353335	0.189309	0.00313024	-0.325332	0.0841491
ce_ATAC_peaks_peak_648	osc	chrI	2182777	2183201	NA	-0.171465	0.212189	-0.23935	0.0284249	FALSE	-0.132669	0.499917	1.04631	0.352577	0.233345	0.212957	0.663479	0.268694	0.274246	76	-0.019062	-0.0823492	-0.0998559	0.0945677	-0.0159594	-0.000280046	-0.123687	0.0209981	-0.0137217	-0.0153451	-0.0363649	0.0944008	0.00444985	-0.00231034	0.0364809	0.00568898	-0.0764687	0.0178934
ce_ATAC_peaks_peak_650	osc	chrI	2184882	2185079	NA	-0.153242	0.441302	-0.187945	0.286882	FALSE	0.380733	0.260882	2.53497	0.436232	0.479855	0.284291	-0.0221727	0.414591	1.56078	28	0.0547039	-0.0429739	-0.241929	0.117006	-0.0328191	-0.000373853	0.00413349	0.0323998	-0.0780926	0.0440372	-0.018977	0.228712	0.00550566	-0.00475103	0.048701	-0.00019012	-0.11799	0.101834
ce_ATAC_peaks_peak_662	osc	chrI	2210508	2210608	NA	-0.0537179	0.266549	-0.228108	0.302392	FALSE	1.08264	0.233224	1.61251	0.0417586	2.04547	1.26426	0.537509	0.556559	0.0855793	30	0.155554	-0.038418	-0.153892	0.0112004	-0.139898	-0.00166255	-0.100204	0.0434945	-0.00428191	0.125222	-0.0169652	0.145485	0.000527033	-0.0202522	0.216576	0.00460886	-0.158394	0.00558368
ce_ATAC_peaks_peak_663	osc	chrI	2211696	2212032	NA	-0.260606	0.486931	-0.228965	0.659757	FALSE	0.902217	-0.0781562	2.21443	0.0287723	1.14636	1.56111	0.301708	-0.275218	0.192662	27	0.129631	0.0128743	-0.211338	0.00771728	-0.0784041	-0.00205292	-0.0562452	-0.021508	-0.00963973	0.104354	0.00568522	0.199792	0.000363134	-0.0113501	0.267429	0.00258699	0.0783254	0.0125704
ce_ATAC_peaks_peak_664	flat	chrI	2212191	2212263	NA	0.0621842	0.103273	-0.0326963	0.260997	FALSE	0.472045	-0.366665	1.7509	-0.143112	0.352712	0.62729	-0.192507	0.191063	-0.373651	84	0.0678236	0.0603992	-0.1671	-0.0383854	-0.0241233	-0.000824911	0.0358877	0.0149313	0.0186954	0.0545987	0.0266719	0.157971	-0.00180621	-0.00349219	0.107459	-0.00165065	-0.0543753	-0.0243791
ce_ATAC_peaks_peak_673	osc	chrI	2291494	2291640	NA	-0.149708	-0.229645	-0.0825884	-0.144514	FALSE	-0.329194	0.823745	0.862857	1.06143	-0.139077	0.608914	0.895226	0.973233	0.396187	36	-0.0472988	-0.135692	-0.082348	0.284695	0.00951205	-0.000800745	-0.16689	0.0760571	-0.019823	-0.0380761	-0.0599207	0.0778493	0.0133962	0.001377	0.104311	0.00767609	-0.276977	0.0258495
ce_ATAC_peaks_peak_706	osc	chrI	2333152	2333300	WBGene00021464	0.263525	0.0371304	-0.0510913	-0.0362609	FALSE	-0.0928085	0.19205	0.133632	0.513884	-0.0770815	-0.20413	0.747705	-0.0062865	-0.0627356	96	-0.0133348	-0.0316355	-0.0127534	0.137833	0.0052719	0.000268438	-0.139389	-0.000491283	0.00313894	-0.0107346	-0.01397	0.0120567	0.0064857	0.000763181	-0.0349688	0.00641118	0.0017891	-0.00409323
ce_ATAC_peaks_peak_726	osc	chrI	2428645	2428900	NA	0.258676	-0.203156	-0.0983113	-0.149686	FALSE	-0.257437	0.183624	0.210289	-0.166996	-0.349703	-0.110395	0.15836	0.318306	-0.287194	100	-0.0369886	-0.0302476	-0.0200692	-0.0447916	0.0239176	0.000145173	-0.0295219	0.0248753	0.0143696	-0.0297762	-0.0133571	0.0189728	-0.00210765	0.0034624	-0.0189113	0.00135786	-0.0905882	-0.0187382
ce_ATAC_peaks_peak_733	osc	chrI	2516763	2516851	NA	0.258532	-0.0148776	-0.0614044	-0.0807179	FALSE	-0.489102	-0.0198448	0.737445	0.655324	-1.0553	-0.994214	0.738596	-0.0368883	0.653545	97	-0.0702743	0.00326895	-0.0703791	0.17577	0.0721758	0.00130743	-0.137691	-0.00288278	-0.0326998	-0.0565716	0.00144355	0.0665343	0.00827081	0.0104484	-0.170316	0.00633307	0.0104982	0.042641
ce_ATAC_peaks_peak_749	osc	chrI	2592221	2592497	NA	0.134607	-0.249795	-0.0762976	-0.103509	FALSE	0.0866247	0.0862866	0.0534613	-0.0571777	0.580866	0.213905	0.224128	0.59143	0.370148	86	0.0124463	-0.0142136	-0.00510215	-0.0153361	-0.0397277	-0.000281293	-0.0417824	0.0462196	-0.0185202	0.0100194	-0.00627664	0.00482343	-0.000721636	-0.00575114	0.0366434	0.00192178	-0.168318	0.0241506
ce_ATAC_peaks_peak_750	osc	chrI	2594298	2594514	NA	0.393887	0.0218945	0.0408387	-0.188942	FALSE	0.25373	-0.0368751	0.407563	0.0528274	0.815738	0.242466	0.17145	0.812612	-0.951406	78	0.036456	0.00607428	-0.0388963	0.0141693	-0.0557915	-0.000318853	-0.0319621	0.0635047	0.0476031	0.0293475	0.00268236	0.0367714	0.000666732	-0.0080766	0.0415362	0.00147009	-0.231265	-0.0620752
ce_ATAC_peaks_peak_751	osc	chrI	2594878	2595015	NA	0.101109	-0.277164	-0.218668	-0.0688221	FALSE	0.331145	0.690701	1.0057	-0.353828	-0.0406447	0.171709	0.120195	0.53655	-0.326475	65	0.0475791	-0.113776	-0.0959802	-0.0949034	0.00277985	-0.000225804	-0.0224071	0.0419308	0.016335	0.0383017	-0.0502428	0.0907369	-0.00446565	0.000402422	0.0294149	0.00103061	-0.152699	-0.0213011
ce_ATAC_peaks_peak_752	osc	chrI	2595396	2595659	WBGene00004226	0.0843716	-0.587746	0.017803	-0.194621	FALSE	0.523115	0.588619	0.273855	-0.0359336	0.0528325	0.288717	0.00542512	0.989281	-0.0613444	82	0.0751614	-0.0969607	-0.0261358	-0.00963807	-0.00361342	-0.000379673	-0.00101136	0.0773112	0.00306933	0.0605057	-0.0428172	0.024708	-0.000453516	-0.000523093	0.0494591	4.65176e-05	-0.281544	-0.00400246
ce_ATAC_peaks_peak_754	osc	chrI	2598397	2598922	NA	0.213765	-0.158685	0.148981	-0.231191	FALSE	0.341888	0.080676	1.68059	1.17653	0.719815	0.0359146	0.574934	1.56596	0.158871	36	0.0491227	-0.0132894	-0.16039	0.315568	-0.0492309	-4.72291e-05	-0.107181	0.122378	-0.00794904	0.0395443	-0.00586852	0.151628	0.0148489	-0.00712686	0.00615242	0.00492976	-0.445664	0.0103657
ce_ATAC_peaks_peak_789	osc	chrI	2665309	2665525	NA	-0.0313067	-0.268388	0.0632685	-0.057016	TRUE	0.0675726	0.270577	-0.0681845	0.372775	-0.580596	0.202316	0.341754	0.362907	0.248935	85	0.00970887	-0.044571	0.00650729	0.0999852	0.0397093	-0.000266053	-0.0637106	0.0283608	-0.0124553	0.00781574	-0.0196822	-0.0061518	0.00470477	0.00574847	0.0346581	0.00293036	-0.103281	0.0162419
ce_ATAC_peaks_peak_790	osc	chrI	2665717	2666097	NA	-0.229204	-0.375121	-0.192891	0.109293	FALSE	-0.405902	-0.244072	0.0876491	0.598849	0.520246	0.225984	1.44995	-0.272796	-0.00934479	91	-0.0583202	0.0402049	-0.00836492	0.160622	-0.0355816	-0.000297178	-0.270304	-0.0213187	0.000467561	-0.0469484	0.0177542	0.00790795	0.00755803	-0.00515094	0.0387127	0.0124326	0.0776363	-0.000609708
ce_ATAC_peaks_peak_808	osc	chrI	2686761	2687361	NA	-0.23295	0.430769	-0.170181	0.273394	FALSE	0.50797	0.260731	0.116463	0.231918	0.885891	1.10172	0.910629	-0.0381216	0.330333	62	0.0729853	-0.0429491	-0.0111148	0.0622047	-0.0605896	-0.0014488	-0.169762	-0.00297916	-0.016528	0.058754	-0.0189661	0.0105076	0.00292702	-0.00877118	0.188732	0.00780816	0.0108492	0.0215528
ce_ATAC_peaks_peak_811	osc	chrI	2690152	2690758	WBGene00000788	-0.212603	0.280065	0.0528634	0.195756	FALSE	0.676386	-0.161278	-0.108597	0.509331	-0.314109	0.766468	1.32586	0.137414	0.0381237	75	0.0971835	0.0265666	0.0103641	0.136612	0.0214831	-0.00100793	-0.247169	0.0107387	-0.0019075	0.0782338	0.0117316	-0.0097979	0.00642823	0.00310998	0.131301	0.0113685	-0.0391072	0.00248741
ce_ATAC_peaks_peak_847	osc	chrI	2758246	2758407	NA	0.371395	0.276069	-0.173381	0.113262	FALSE	0.107265	0.277077	1.27294	0.486624	0.585337	1.03092	0.74735	0.766334	0.626858	29	0.0154118	-0.0456417	-0.121484	0.130522	-0.0400335	-0.00135569	-0.139323	0.0598882	-0.0313645	0.0124067	-0.0201551	0.114848	0.00614165	-0.00579541	0.176603	0.00640814	-0.218094	0.0408998
ce_ATAC_peaks_peak_848	osc	chrI	2760946	2761491	WBGene00022130	-0.341969	0.204395	-0.323814	0.152122	FALSE	0.0322937	0.338831	1.26567	0.52769	0.860572	0.941675	1.34049	0.495103	0.441353	29	0.00463998	-0.0558142	-0.120791	0.141536	-0.0588579	-0.00123834	-0.249898	0.0386918	-0.0220829	0.00373523	-0.0246472	0.114192	0.00665994	-0.00852049	0.161315	0.011494	-0.140904	0.0287964
ce_ATAC_peaks_peak_852	osc	chrI	2773910	2774044	WBGene00022125	0.215205	-0.183924	-0.0689676	-0.178739	FALSE	0.415523	1.92964	1.57312	1.29211	0.24295	1.25309	0.620772	1.62559	0.00583065	24	0.0597025	-0.31786	-0.150133	0.346567	-0.0166163	-0.00164786	-0.115726	0.127038	-0.000291733	0.0480612	-0.140365	0.141932	0.0163076	-0.00240544	0.214663	0.00532279	-0.462635	0.000380425
ce_ATAC_peaks_peak_859	osc	chrI	2778780	2778922	NA	0.385724	0.0969286	0.167601	0.0166676	FALSE	0.138157	-0.234661	1.03801	0.650085	0.0633128	0.999923	0.227389	1.00799	-0.061096	70	0.0198504	0.0386547	-0.0990642	0.174365	-0.00433021	-0.00131494	-0.0423905	0.0787736	0.0030569	0.0159798	0.0170697	0.0936524	0.00820468	-0.000626858	0.171294	0.00194974	-0.286869	-0.00398625
ce_ATAC_peaks_peak_860	osc	chrI	2780131	2780240	NA	0.0561206	-0.728097	-0.00314351	-0.361516	FALSE	0.634517	0.847976	0.480916	-0.193106	-0.257628	-0.555188	-0.122113	1.02705	-0.433417	82	0.0911677	-0.139683	-0.045897	-0.0517945	0.0176202	0.000730094	0.0227645	0.080263	0.0216858	0.073391	-0.0616833	0.0433896	-0.00243717	0.00255076	-0.0951076	-0.00104705	-0.292294	-0.0282786
ce_ATAC_peaks_peak_866	osc	chrI	2818642	2818798	WBGene00044796	-0.240853	0.213829	-0.549705	0.33862	FALSE	-0.237734	1.17378	2.46408	0.249292	0.23181	1.2273	0.664126	0.0222367	0.286956	48	-0.0341577	-0.193352	-0.235163	0.0668647	-0.0158544	-0.00161394	-0.123808	0.00173777	-0.0143577	-0.0274973	-0.0853832	0.222316	0.00314629	-0.00229514	0.210244	0.00569454	-0.00632844	0.0187226
ce_ATAC_peaks_peak_878	flat	chrI	2835279	2835527	NA	0.0934107	0.0937892	0.0119273	0.208226	FALSE	0.21003	0.064136	0.229903	0.87846	-0.559777	0.676828	1.28147	0.00880461	0.410742	75	0.0301773	-0.0105648	-0.0219411	0.235619	0.0382854	-0.000890055	-0.238896	0.00068807	-0.0205512	0.024293	-0.00466537	0.0207425	0.011087	0.00554234	0.115945	0.010988	-0.00250574	0.0267992
ce_ATAC_peaks_peak_881	osc	chrI	2839651	2839918	NA	0.275025	-0.0210757	0.337811	-0.0244939	FALSE	0.878304	-0.167516	1.48712	0.891968	-0.193091	0.0785754	-0.0370377	1.15924	0.477589	67	0.126195	0.0275942	-0.141925	0.239242	0.0132062	-0.00010333	0.00690465	0.0905931	-0.0238959	0.101589	0.0121854	0.134172	0.0112575	0.00191178	0.0134605	-0.000317579	-0.329912	0.0311606
ce_ATAC_peaks_peak_884	osc	chrI	2844200	2844664	NA	0.292523	-0.252732	0.231982	-0.183408	FALSE	0.220329	0.251928	0.790436	0.983426	0.125048	-0.354297	-0.107549	0.86099	0.514867	80	0.031657	-0.041499	-0.0754364	0.263773	-0.00855249	0.000465914	0.0200495	0.0672854	-0.0257611	0.0254842	-0.0183257	0.0713154	0.0124118	-0.00123809	-0.0606935	-0.000922176	-0.245033	0.0335929
ce_ATAC_peaks_peak_886	osc	chrI	2848412	2848628	NA	-0.14861	0.204765	0.0396427	0.179556	FALSE	0.0494404	-0.143888	-0.121786	0.629058	-0.188755	0.0364825	0.807304	-0.58684	-0.239596	96	0.00710362	0.023702	0.0116228	0.168725	0.0129097	-4.79758e-05	-0.1505	-0.0458609	0.0119881	0.00571849	0.0104667	-0.0109878	0.0079393	0.00186886	0.00624969	0.00692221	0.167011	-0.0156326
ce_ATAC_peaks_peak_887	osc	chrI	2850796	2851047	NA	-0.294827	0.0615513	0.10648	0.11014	FALSE	-0.135901	0.174465	0.459855	0.653633	0.140776	0.0232935	-0.250977	-0.385107	-0.325432	99	-0.0195263	-0.0287389	-0.0438869	0.175317	-0.00962822	-3.06319e-05	0.0467878	-0.0300957	0.0162828	-0.0157189	-0.0126909	0.0414894	0.00824946	-0.00139382	0.00399034	-0.002152	0.109599	-0.0212331
ce_ATAC_peaks_peak_892	flat	chrI	2855431	2855691	NA	-0.0278329	0.175697	-0.00303217	-0.208357	FALSE	0.143617	0.108336	0.0975835	-0.0431097	0.514539	0.789454	0.376135	1.09699	-0.713018	78	0.0206349	-0.0178457	-0.00931302	-0.0115628	-0.0351913	-0.00103816	-0.0701199	0.0857284	0.0356755	0.0166113	-0.00788054	0.00880426	-0.000544084	-0.00509444	0.135239	0.00322516	-0.312197	-0.0465214
ce_ATAC_peaks_peak_940	osc	chrI	2945469	2945632	NA	-0.24613	0.228201	-0.12289	-0.103846	TRUE	-0.547412	-0.182788	0.243975	0.49485	1.46573	0.232129	0.628051	0.375449	-0.0899971	81	-0.0786524	0.0301098	-0.0232841	0.132728	-0.100247	-0.000305258	-0.117083	0.0293409	0.00450295	-0.063316	0.0132963	0.0220121	0.00624547	-0.0145122	0.0397653	0.00538521	-0.106851	-0.00587193
ce_ATAC_peaks_peak_941	osc	chrI	2945816	2945959	NA	-0.42301	0.148827	0.0205326	-0.150261	FALSE	0.508874	0.0975235	0.258071	0.688142	1.26678	0.444696	0.927458	1.2183	0.630486	42	0.0731153	-0.0160646	-0.0246293	0.184573	-0.0866401	-0.000584792	-0.172899	0.0952086	-0.031546	0.0588586	-0.00709403	0.0232838	0.008685	-0.0125424	0.0761794	0.00795247	-0.346721	0.0411365
ce_ATAC_peaks_peak_953	flat	chrI	2967548	2967989	NA	-0.0453081	0.245177	0.0871886	-0.0166454	FALSE	0.282108	0.928331	1.6372	2.11383	0.740913	0.523247	1.02497	1.1299	1.13935	23	0.0405334	-0.15292	-0.156249	0.566969	-0.0506739	-0.00068809	-0.191077	0.0883008	-0.0570066	0.0326298	-0.0675285	0.147713	0.0266785	-0.00733575	0.0896359	0.00878858	-0.321565	0.0743376
ce_ATAC_peaks_peak_964	osc	chrI	3010361	3011280	WBGene00000625	-0.494282	-0.297004	-0.164777	-0.0247334	FALSE	0.202053	0.276933	0.382641	0.154341	-0.0712064	0.18113	0.880239	0.522049	0.687569	66	0.029031	-0.045618	-0.0365179	0.0413971	0.00487009	-0.000238193	-0.164096	0.0407976	-0.0344021	0.0233703	-0.0201446	0.034523	0.00194793	0.000705013	0.0310289	0.00754758	-0.148572	0.044861
ce_ATAC_peaks_peak_965	osc	chrI	3011554	3011967	NA	-0.420883	-0.459777	-0.111217	0.00239619	FALSE	0.574248	0.0738479	0.0348973	0.266361	0.445807	0.507106	1.29337	0.707448	0.653325	66	0.0825082	-0.0121646	-0.00333047	0.071443	-0.0304905	-0.000666864	-0.241114	0.0552863	-0.0326887	0.06642	-0.00537183	0.00314853	0.00336173	-0.00441393	0.0868708	0.01109	-0.201336	0.0426266
ce_ATAC_peaks_peak_968	osc	chrI	3019854	3019953	NA	0.225087	-0.280794	-0.0499358	-0.0347542	FALSE	-0.820909	-0.044778	0.363532	0.434138	-1.02249	0.646835	0.657228	0.359905	-0.0839753	98	-0.117949	0.00737608	-0.0346942	0.116444	0.0699319	-0.000850613	-0.122522	0.0281262	0.00420166	-0.0949499	0.00325723	0.0327989	0.00547922	0.0101236	0.110807	0.00563539	-0.102427	-0.00547903
ce_ATAC_peaks_peak_975	osc	chrI	3049454	3049573	WBGene00003387	-0.0429289	0.603133	-0.254155	0.55281	FALSE	0.949778	0.231857	2.64782	0.98668	1.30149	1.65746	1.4299	0.456852	0.845765	27	0.136465	-0.0381927	-0.252699	0.264646	-0.0890143	-0.00217962	-0.266565	0.0357024	-0.0423174	0.109855	-0.0168657	0.238894	0.0124528	-0.012886	0.283934	0.0122606	-0.130017	0.0551826
ce_ATAC_peaks_peak_980	flat	chrI	3085196	3085297	NA	0.181669	-0.0175606	-0.148309	-0.127495	FALSE	0.293171	0.233815	1.08295	0.0947845	-0.160638	-0.179645	0.896609	0.629242	-0.654825	76	0.042123	-0.0385154	-0.103353	0.025423	0.0109866	0.000236241	-0.167148	0.0491746	0.0327638	0.0339094	-0.0170082	0.0977065	0.00119627	0.00159047	-0.0307745	0.00768795	-0.179079	-0.0427245
ce_ATAC_peaks_peak_981	flat	chrI	3085408	3085567	NA	0.150023	0.0832506	-0.158207	-0.199061	FALSE	0.153863	0.201794	0.400218	0.0974357	0.737442	-0.286942	0.901023	0.451757	-0.953611	87	0.0221072	-0.0332406	-0.0381954	0.0261341	-0.0504365	0.00037734	-0.167971	0.0353043	0.0477134	0.0177965	-0.0146788	0.0361087	0.00122973	-0.00730139	-0.0491552	0.0077258	-0.128568	-0.0622191
ce_ATAC_peaks_peak_983	osc	chrI	3089114	3089331	NA	-0.305656	0.276443	0.0214573	0.152359	FALSE	0.241878	-0.0835127	0.756576	0.21869	-0.238737	0.294746	0.00481348	0.234481	0.936793	74	0.0347532	0.0137567	-0.072205	0.0586567	0.0163281	-0.000387602	-0.00089734	0.0183244	-0.0468719	0.0279767	0.00607486	0.0682604	0.00276007	0.00236372	0.0504919	4.1273e-05	-0.0667319	0.0611217
ce_ATAC_peaks_peak_990	flat	chrI	3103176	3103329	NA	0.0109614	0.183008	-0.0836907	-0.138562	FALSE	-0.197451	-0.562059	1.15865	0.14284	0.356166	0.0176644	0.688402	0.918753	-0.105436	68	-0.0283699	0.0925856	-0.110577	0.0383125	-0.0243596	-2.32294e-05	-0.128333	0.0717995	0.00527543	-0.0228381	0.0408852	0.104537	0.00180278	-0.00352639	0.00302603	0.00590268	-0.261472	-0.00687925
ce_ATAC_peaks_peak_993	osc	chrI	3106516	3106730	NA	0.122513	0.279551	0.0539328	-0.00287728	FALSE	-0.0252702	-0.0589859	0.408217	0.219777	0.53404	0.210611	-0.351476	0.39824	0.639269	90	-0.00363084	0.00971649	-0.0389588	0.0589484	-0.0365251	-0.000276961	0.0655231	0.031122	-0.0319854	-0.00292286	0.00429074	0.0368305	0.0027738	-0.00528751	0.0360791	-0.00301373	-0.113337	0.0417096
ce_ATAC_peaks_peak_1001	osc	chrI	3117393	3117589	WBGene00016663	0.234892	0.150223	-0.206066	0.249947	FALSE	0.589883	0.25041	0.278442	-0.0419716	0.00572557	0.234313	0.908817	-0.400665	0.205981	96	0.0847547	-0.0412489	-0.0265735	-0.0112576	-0.000391594	-0.00030813	-0.169424	-0.0313115	-0.0103062	0.0682285	-0.0182152	0.0251218	-0.000529721	-5.66887e-05	0.0401394	0.00779263	0.114027	0.0134394
ce_ATAC_peaks_peak_1003	osc	chrI	3121888	3122321	NA	0.152393	0.424332	-0.0363553	0.0818714	FALSE	0.299033	0.249856	1.97827	1.21455	0.544912	1.09356	1.24082	1.07938	-0.210695	32	0.0429652	-0.0411576	-0.188799	0.325766	-0.0372687	-0.00143807	-0.231317	0.0843526	0.010542	0.0345875	-0.0181749	0.178485	0.0153288	-0.00539516	0.187334	0.0106394	-0.307186	-0.013747
ce_ATAC_peaks_peak_1004	osc	chrI	3128035	3128158	NA	-0.00329864	0.26687	-0.20963	-0.0043999	TRUE	-0.672597	-0.156336	0.694199	0.260381	0.0850693	-0.177693	0.701622	-0.0745208	0.00249428	96	-0.096639	0.0257526	-0.0662518	0.0698391	-0.00581822	0.000233674	-0.130798	-0.00582372	-0.0001248	-0.0777955	0.0113722	0.0626325	0.00328625	-0.000842268	-0.0304401	0.00601604	0.0212082	0.000162741
ce_ATAC_peaks_peak_1006	osc	chrI	3140599	3140780	WBGene00045387	0.359349	-0.297973	0.364889	-0.137587	FALSE	0.853016	-0.176585	1.09895	1.11012	0.96838	0.588612	0.282905	1.49558	-0.464318	51	0.122562	0.0290881	-0.10488	0.297755	-0.0662313	-0.000774047	-0.0527398	0.116878	0.0232319	0.0986635	0.0128451	0.0991507	0.0140108	-0.0095879	0.100833	0.00242576	-0.425633	-0.0302948
ce_ATAC_peaks_peak_1007	osc	chrI	3143144	3143322	WBGene00019597	0.730276	-0.00390374	0.135799	0.189733	FALSE	1.16367	0.17645	0.869016	0.696422	0.153558	0.687592	0.652595	0.580434	0.369424	44	0.167196	-0.0290658	-0.0829358	0.186793	-0.0105024	-0.000904209	-0.121658	0.0453603	-0.0184839	0.134595	-0.0128353	0.078405	0.0087895	-0.00152037	0.117789	0.00559566	-0.165188	0.0241033
ce_ATAC_peaks_peak_1015	osc	chrI	3155513	3155622	NA	-0.00528149	-0.405212	-0.332757	-0.00231848	FALSE	-0.132861	1.40792	0.339195	-0.0983019	-0.632541	-0.381773	0.167357	-0.533229	-0.121861	93	-0.0190896	-0.23192	-0.0323716	-0.0263664	0.043262	0.000502046	-0.0311991	-0.0416713	0.00609724	-0.0153673	-0.102414	0.0306031	-0.00124066	0.00626277	-0.0654003	0.001435	0.151754	-0.0079509
ce_ATAC_peaks_peak_1034	osc	chrI	3205112	3205286	WBGene00021835	0.371073	-0.123805	-0.0537683	-0.0134153	FALSE	1.03075	0.956489	1.13185	0.513691	0.383027	0.49577	0.625072	0.918423	0.0493532	44	0.148099	-0.157558	-0.108019	0.137782	-0.0261967	-0.000651957	-0.116527	0.0717737	-0.00246936	0.119222	-0.0695767	0.102118	0.00648326	-0.00379234	0.0849289	0.00535966	-0.261378	0.00322009
ce_ATAC_peaks_peak_1036	osc	chrI	3206433	3206689	NA	0.273364	-0.221076	-0.0375245	-0.0916726	FALSE	-0.157047	0.689102	1.34894	0.827777	0.58763	0.657901	0.158524	0.902297	-0.107117	35	-0.0225646	-0.113513	-0.128738	0.222025	-0.0401903	-0.000865165	-0.0295524	0.0705135	0.00535955	-0.0181647	-0.0501265	0.121705	0.0104473	-0.00581811	0.112703	0.00135926	-0.256789	-0.00698895
ce_ATAC_peaks_peak_1051	osc	chrI	3251160	3251236	NA	0.106961	-0.299737	-0.0201646	0.132622	FALSE	-0.277939	-0.129884	2.03322	0.511315	0.399309	0.207023	-0.398264	0.281586	0.26771	68	-0.0399344	0.0213952	-0.194043	0.137144	-0.0273103	-0.000272244	0.0742453	0.0220056	-0.0133947	-0.0321476	0.00944799	0.183443	0.00645327	-0.00395355	0.0354645	-0.0034149	-0.0801377	0.0174669
ce_ATAC_peaks_peak_1064	osc	chrI	3277819	3278149	NA	0.0266589	-0.652107	0.266682	-0.376717	FALSE	0.545759	0.142217	0.769788	0.905827	0.295987	0.438558	0.59516	1.97508	-0.392154	55	0.0784149	-0.0234267	-0.0734658	0.24296	-0.0202437	-0.000576721	-0.110951	0.15435	0.0196212	0.0631249	-0.0103451	0.0694524	0.0114324	-0.00293056	0.075128	0.00510318	-0.562096	-0.0255864
ce_ATAC_peaks_peak_1065	osc	chrI	3280751	3280949	WBGene00004154	0.0848733	-0.69685	0.102096	-0.339362	FALSE	0.273774	-0.140767	0.851018	0.469486	1.42925	-0.230814	0.033319	1.54411	0.4426	63	0.039336	0.0231879	-0.0812181	0.125925	-0.097752	0.000303529	-0.00621141	0.120671	-0.0221453	0.0316659	0.0102396	0.0767812	0.00592535	-0.014151	-0.03954	0.000285693	-0.439447	0.0288778
ce_ATAC_peaks_peak_1066	osc	chrI	3282981	3283119	NA	-0.701905	-0.253121	-0.317759	-0.135612	FALSE	-0.132795	0.260619	1.94199	0.156052	0.821448	0.0949365	0.659843	1.12122	0.411191	37	-0.01908	-0.0429306	-0.185336	0.0418562	-0.056182	-0.000124845	-0.123009	0.0876219	-0.0205737	-0.0153596	-0.0189579	0.175211	0.00196953	-0.00813313	0.0162633	0.0056578	-0.319092	0.0268285
ce_ATAC_peaks_peak_1068	osc	chrI	3289265	3289493	NA	0.148941	-0.389136	-0.124805	0.0193547	FALSE	-0.250811	-0.448219	0.28729	-0.222261	-0.175051	-0.66603	0.208868	-0.211811	0.658073	97	-0.0360366	0.0738331	-0.0274179	-0.0596146	0.0119724	0.000875855	-0.0389376	-0.0165528	-0.0329263	-0.0290099	0.0326042	0.0259201	-0.00280515	0.00173318	-0.114096	0.00179093	0.0602804	0.0429364
ce_ATAC_peaks_peak_1070	flat	chrI	3293290	3293572	NA	-0.0308895	-0.0717883	0.0515701	0.016055	FALSE	0.360626	0.058446	-0.0602422	0.539668	1.22361	1.3077	0.703014	0.779786	-0.287989	60	0.0518149	-0.00962755	0.0057493	0.144749	-0.0836872	-0.00171968	-0.131058	0.0609394	0.0144094	0.0417116	-0.00425146	-0.00543522	0.00681112	-0.0121149	0.224019	0.00602798	-0.221923	-0.0187901
ce_ATAC_peaks_peak_1071	flat	chrI	3293651	3293760	NA	-0.0421625	-0.137764	0.0292503	0.186596	TRUE	0.526125	0.292861	-0.0364246	0.51793	0.484274	1.27932	0.636495	0.323611	0.246347	62	0.0755938	-0.0482416	0.00347623	0.138919	-0.0331214	-0.00168236	-0.118657	0.0252899	-0.0123258	0.0608539	-0.0213032	-0.00328632	0.00653676	-0.00479479	0.219157	0.00545761	-0.092098	0.0160731
ce_ATAC_peaks_peak_1072	osc	chrI	3293868	3294008	NA	0.147137	-0.300504	-0.108146	-0.0710214	FALSE	-0.225326	-0.033485	0.333157	0.184334	1.31811	1.17521	0.484343	0.897152	-0.258695	60	-0.032375	0.00551584	-0.0317953	0.0494419	-0.0901509	-0.00154544	-0.0902925	0.0701114	0.0129437	-0.0260622	0.00243576	0.0300583	0.00232647	-0.0130506	0.201321	0.00415299	-0.255324	-0.0168788
ce_ATAC_peaks_peak_1096	osc	chrI	3338322	3338563	NA	-0.611365	0.31689	-0.194788	0.420885	FALSE	0.450961	0.274314	0.67764	1.09748	0.370173	1.2826	1.60425	0.383263	2.95736	17	0.0647942	-0.0451866	-0.0646715	0.294366	-0.0253176	-0.00168667	-0.299067	0.0299516	-0.14797	0.0521601	-0.0199541	0.0611385	0.0138513	-0.00366507	0.219718	0.0137556	-0.109075	0.192955
ce_ATAC_peaks_peak_1106	osc	chrI	3389072	3389145	NA	-0.241494	-0.157242	0.147854	-0.0853031	FALSE	0.0328125	-0.149833	-0.163571	0.369887	1.02242	-0.420347	-0.29037	-0.10582	-0.542609	99	0.00471452	0.0246814	0.0156107	0.0992106	-0.0699271	0.000552772	0.0541315	-0.00826976	0.0271491	0.00379524	0.0108991	-0.0147579	0.00466832	-0.0101229	-0.0720083	-0.00248977	0.0301159	-0.0354029
ce_ATAC_peaks_peak_1111	osc	chrI	3406990	3407394	NA	-0.459602	-0.18061	-0.0438809	-0.0787281	FALSE	0.252931	0.281788	0.0397112	-0.0391641	0.279224	-0.49207	0.0811258	-0.0773416	-0.401881	99	0.0363412	-0.0464176	-0.0037899	-0.0105045	-0.0190972	0.000647091	-0.0151237	-0.00604416	0.0201079	0.0292551	-0.0204977	0.00358285	-0.000494287	-0.00276459	-0.084295	0.000695611	0.022011	-0.026221
ce_ATAC_peaks_peak_1131	osc	chrI	3500190	3500276	NA	-0.186543	0.248566	-0.130029	0.109374	FALSE	-0.151435	-0.23862	1.89327	-0.100546	0.263409	-0.159449	-0.293478	-0.0144603	-0.485719	84	-0.0217583	0.0393068	-0.180687	-0.0269683	-0.0180156	0.000209681	0.054711	-0.00113005	0.0243027	-0.0175157	0.0173576	0.170816	-0.00126899	-0.002608	-0.0273147	-0.00251642	0.00411531	-0.0316911
ce_ATAC_peaks_peak_1135	osc	chrI	3512923	3513060	NA	-0.43941	-0.10761	-0.0748063	-0.196749	FALSE	0.334124	1.01034	0.51025	0.0104017	-0.0156905	-0.343232	-0.274936	0.542753	0.113361	82	0.0480071	-0.166429	-0.0486964	0.00278994	0.00107313	0.000451362	0.0512543	0.0424156	-0.00567194	0.0386463	-0.0734941	0.0460362	0.000131279	0.000155351	-0.0587979	-0.00235744	-0.154465	0.00739631
ce_ATAC_peaks_peak_1138	osc	chrI	3529586	3530288	NA	0.0819302	-0.604373	0.00137413	-0.268405	FALSE	0.0235	0.200423	-0.274795	0.165342	0.419114	-0.602572	0.251182	0.453222	0.00561927	92	0.00337649	-0.0330149	0.0262254	0.0443478	-0.0286648	0.000792405	-0.0468259	0.0354188	-0.000281157	0.00271811	-0.0145792	-0.0247927	0.00208677	-0.00414963	-0.103225	0.00215375	-0.128984	0.000366633
ce_ATAC_peaks_peak_1139	osc	chrI	3530845	3531260	WBGene00021645	-0.00123503	-0.717351	0.111003	-0.285783	FALSE	0.234433	1.16857	1.07805	0.859508	-0.567711	0.345449	0.0884962	1.3395	-0.311919	53	0.0336834	-0.192493	-0.102886	0.230536	0.038828	-0.000454278	-0.0164977	0.10468	0.0156067	0.0271155	-0.0850039	0.0972649	0.0108478	0.00562089	0.0591777	0.000758808	-0.381213	-0.0203514
ce_ATAC_peaks_peak_1145	osc	chrI	3560040	3560270	WBGene00021646	0.281472	-0.428006	0.183337	-0.0879837	FALSE	0.380783	1.16054	0.465979	1.18069	-0.0589939	0.785375	0.0746379	0.897897	0.233304	57	0.054711	-0.191171	-0.0444714	0.316683	0.00403482	-0.0010328	-0.0139142	0.0701697	-0.0116732	0.044043	-0.0844197	0.0420419	0.0149014	0.000584097	0.13454	0.00063998	-0.255537	0.0152221
ce_ATAC_peaks_peak_1148	osc	chrI	3563988	3564140	WBGene00045399	0.366475	-0.173633	-0.0264998	-0.0805532	TRUE	-0.113872	0.160813	-0.192533	0.0564065	-0.474017	0.0949365	0.336853	0.248853	0.121878	97	-0.0163612	-0.02649	0.0183747	0.0151293	0.0324199	-0.000124845	-0.062797	0.0194476	-0.0060981	-0.013171	-0.0116978	-0.0173709	0.000711903	0.00469322	0.0162633	0.00288834	-0.0708223	0.00795202
ce_ATAC_peaks_peak_1162	osc	chrI	3646891	3647016	NA	-0.136404	-0.391031	0.26489	-0.0344932	FALSE	0.344301	0.151245	0.119491	0.786022	-0.504341	-0.0472583	0.120407	0.242965	-0.196178	85	0.0494694	-0.024914	-0.0114038	0.210826	0.0344939	6.21464e-05	-0.0224465	0.0189874	0.00981565	0.0398234	-0.0110018	0.0107808	0.00992033	0.00499347	-0.00809567	0.00103243	-0.0691464	-0.0127998
ce_ATAC_peaks_peak_1168	osc	chrI	3669428	3669526	NA	-0.381264	0.201795	-0.214217	0.142436	FALSE	0.132825	0.115348	1.67402	-0.0609419	-0.0487742	-0.104193	0.225669	-0.00633245	-0.0179897	71	0.0190843	-0.0190008	-0.159763	-0.0163458	0.00333586	0.000137018	-0.0420698	-0.000494874	0.000900106	0.0153631	-0.00839063	0.151035	-0.000769144	0.000482911	-0.017849	0.001935	0.00180218	-0.00117375
ce_ATAC_peaks_peak_1170	osc	chrI	3671345	3671443	NA	-0.27347	0.0990085	0.0946023	0.0664885	TRUE	-0.484564	-0.656954	1.23418	0.663894	-0.482441	0.359561	0.393073	0.367601	-0.154918	98	-0.0696224	0.108217	-0.117786	0.178069	0.0329961	-0.000472836	-0.0732777	0.0287276	0.00775122	-0.0560468	0.047788	0.111351	0.00837896	0.00477664	0.0615952	0.0033704	-0.104617	-0.0101077
ce_ATAC_peaks_peak_1178	osc	chrI	3679856	3681091	WBGene00001501	0.00682467	0.298628	-0.156988	0.260871	FALSE	0.388708	0.171394	0.690006	0.482319	1.13808	1.77008	1.08385	0.529587	0.145647	34	0.0558498	-0.0282331	-0.0658517	0.129367	-0.0778375	-0.00232772	-0.202054	0.0413866	-0.00728735	0.0449597	-0.0124675	0.0622543	0.00608731	-0.0112681	0.303227	0.00929346	-0.150717	0.00950282
ce_ATAC_peaks_peak_1179	osc	chrI	3681938	3682303	NA	0.132091	0.232661	-0.105166	0.204444	FALSE	0.904728	-0.128953	1.49093	1.12124	0.715517	1.60925	2.45701	1.23166	0.0401132	25	0.129992	0.0212419	-0.142289	0.300739	-0.048937	-0.00211622	-0.458041	0.0962528	-0.00200704	0.104645	0.00938028	0.134516	0.0141512	-0.00708431	0.275675	0.0210676	-0.350523	0.00261722
ce_ATAC_peaks_peak_1209	osc	chrI	3739312	3739521	NA	0.0224863	-0.25904	0.110879	-0.179866	FALSE	0.683134	0.7566	0.857337	0.325431	-0.575412	0.695354	0.0677255	1.49093	0.208606	55	0.0981531	-0.124631	-0.0818212	0.0872866	0.0393547	-0.000914417	-0.0126256	0.116514	-0.0104375	0.0790143	-0.0550365	0.0773513	0.00410724	0.00569714	0.119119	0.000580711	-0.42431	0.0136107
ce_ATAC_peaks_peak_1213	osc	chrI	3749191	3749580	NA	0.388677	0.0293488	0.391304	-0.166672	FALSE	0.914302	0.269814	0.693848	0.951751	-0.727242	0.417275	0.1341	1.57868	0.644349	59	0.131367	-0.0444452	-0.0662184	0.255277	0.0497389	-0.000548732	-0.0249993	0.123372	-0.0322396	0.105752	-0.0196267	0.0626009	0.012012	0.0072004	0.0714821	0.00114984	-0.449283	0.042041
ce_ATAC_peaks_peak_1214	osc	chrI	3750279	3750688	NA	0.278985	-0.109936	0.230699	-0.110882	FALSE	0.091585	0.363109	1.39974	1.25312	0.0885711	0.52137	-0.110447	1.34182	0.876976	41	0.013159	-0.0598133	-0.133586	0.33611	-0.00605772	-0.000685621	0.0205899	0.104862	-0.043879	0.0105931	-0.0264132	0.126289	0.0158156	-0.00087694	0.0893142	-0.000947029	-0.381875	0.0572189
ce_ATAC_peaks_peak_1215	osc	chrI	3751280	3751629	NA	0.435804	-0.379459	0.186117	-0.0573109	FALSE	0.873848	0.490991	0.685092	0.858916	0.604101	0.371137	0.196995	1.00126	0.465119	44	0.125555	-0.0808788	-0.0653827	0.230377	-0.0413169	-0.000488059	-0.0367242	0.0782474	-0.023272	0.101073	-0.0357156	0.0618109	0.0108403	-0.00598119	0.0635783	0.00168913	-0.284953	0.0303471
ce_ATAC_peaks_peak_1217	osc	chrI	3752236	3752495	NA	0.417309	-0.0860475	0.443797	-0.133902	FALSE	0.836725	0.454389	1.88184	1.96335	0.102251	0.543822	0.319342	1.81924	0.47	19	0.120221	-0.0748494	-0.179597	0.526608	-0.00699334	-0.000715147	-0.0595326	0.142171	-0.0235162	0.0967793	-0.033053	0.169785	0.0247794	-0.00101238	0.0931605	0.00273819	-0.517745	0.0306655
ce_ATAC_peaks_peak_1220	osc	chrI	3753729	3754840	WBGene00002135	0.236077	-0.119395	0.034964	-0.189043	FALSE	0.954575	2.23745	1.94457	1.98987	1.20431	1.36875	0.695018	2.15491	0.728144	3	0.137154	-0.368565	-0.185583	0.533721	-0.0823672	-0.00179996	-0.129567	0.168404	-0.0364323	0.11041	-0.162756	0.175445	0.025114	-0.0119238	0.234476	0.00595941	-0.613276	0.0475083
ce_ATAC_peaks_peak_1232	osc	chrI	3793393	3793710	WBGene00004217	-0.74788	-0.0254973	-0.422755	0.0350891	FALSE	0.446739	1.15261	2.29247	0.0201686	0.43318	0.786344	0.614699	1.06877	0.439109	37	0.0641876	-0.189865	-0.218785	0.00540961	-0.0296269	-0.00103407	-0.114594	0.083523	-0.0219706	0.0516718	-0.0838431	0.206833	0.000254547	-0.0042889	0.134706	0.00527072	-0.304165	0.02865
ce_ATAC_peaks_peak_1275	osc	chrI	3843741	3843915	NA	-0.340185	-0.0641596	0.113396	-0.00433132	FALSE	0.217301	-0.0737182	0.18518	-0.0688588	-1.81861	0.117832	0.344929	0.172461	-0.654964	100	0.031222	0.0121433	-0.017673	-0.0184692	0.124382	-0.000154954	-0.0643025	0.0134777	0.0327708	0.025134	0.00536239	0.0167075	-0.000869062	0.018006	0.0201854	0.00295759	-0.0490815	-0.0427336
ce_ATAC_peaks_peak_1302	osc	chrI	3899218	3900050	WBGene00001430	-0.13735	0.431965	0.113772	0.442183	FALSE	1.3847	0.292162	1.71938	1.42398	0.791458	0.928893	0.899737	0.384931	1.23717	21	0.198955	-0.0481265	-0.164092	0.381938	-0.0541309	-0.00122153	-0.167731	0.0300819	-0.061901	0.160161	-0.0212524	0.155127	0.017972	-0.0078362	0.159126	0.00771477	-0.109549	0.08072
ce_ATAC_peaks_peak_1310	osc	chrI	3910855	3911015	NA	-0.0305276	-0.334805	-0.00326099	0.107134	FALSE	0.182307	0.590646	0.633442	0.238426	0.152626	0.317897	-0.47818	-0.00997391	0.263115	88	0.0261939	-0.0972944	-0.0604534	0.0639504	-0.0104387	-0.000418046	0.0891435	-0.00077945	-0.0131648	0.0210864	-0.0429646	0.0571509	0.00300916	-0.00151114	0.0544579	-0.00410014	0.00283852	0.0171671
ce_ATAC_peaks_peak_1312	osc	chrI	3916713	3916960	WBGene00020626	-0.529291	0.446947	-0.41004	0.553828	FALSE	0.819909	0.688882	2.50784	0.224703	0.741307	1.40502	0.644114	0.222209	1.59967	28	0.117805	-0.113477	-0.239339	0.0602695	-0.0507009	-0.00184765	-0.120077	0.0173654	-0.0800386	0.0948343	-0.0501105	0.226264	0.00283596	-0.00733966	0.240689	0.00552294	-0.0632394	0.104372
ce_ATAC_peaks_peak_1316	osc	chrI	3954751	3955060	NA	0.556308	-0.323174	0.283644	-0.112749	FALSE	0.210855	-0.209087	0.85483	0.859672	-0.519967	0.159176	0.250396	0.924824	-0.179091	85	0.0302957	0.0344421	-0.0815819	0.23058	0.0355626	-0.000209322	-0.0466794	0.072274	0.00896072	0.0243884	0.0152094	0.0771251	0.0108499	0.00514818	0.0272679	0.00214701	-0.2632	-0.0116849
ce_ATAC_peaks_peak_1325	osc	chrI	3982896	3983096	NA	-0.420209	0.199655	-0.0830282	0.143253	FALSE	0.389073	0.307267	1.50422	1.02325	1.06951	1.27327	0.874056	1.19801	1.50038	29	0.0559023	-0.0506147	-0.143558	0.274456	-0.0731479	-0.0016744	-0.162944	0.0936229	-0.0750707	0.0450019	-0.0223511	0.135715	0.0129144	-0.0105892	0.21812	0.00749457	-0.340946	0.0978934
ce_ATAC_peaks_peak_1345	osc	chrI	4008155	4008621	NA	-0.00872343	-0.252049	0.130344	-0.000295265	FALSE	0.429769	0.588746	0.682379	1.21269	-0.0721539	0.445141	0.665107	0.733619	0.644667	57	0.0617494	-0.0969815	-0.0651238	0.325266	0.00493489	-0.000585377	-0.123991	0.0573315	-0.0322555	0.0497089	-0.0428264	0.0615661	0.0153053	0.000714393	0.0762556	0.00570294	-0.208784	0.0420618
ce_ATAC_peaks_peak_1346	osc	chrI	4008772	4008942	NA	0.28273	-0.0584731	0.331999	0.183057	TRUE	-0.031506	0.251237	0.684344	2.02985	0.0309545	0.294746	0.457148	-0.251319	-0.122841	73	-0.0045268	-0.0413851	-0.0653114	0.544444	-0.0021171	-0.000387602	-0.0852227	-0.0196403	0.00614627	-0.00364412	-0.0182754	0.0617434	0.0256186	-0.00030648	0.0504919	0.00391981	0.071524	-0.00801484
ce_ATAC_peaks_peak_1373	osc	chrI	4073590	4073900	WBGene00015631	-0.277557	0.0184709	-0.0412992	0.263082	FALSE	0.684197	-0.0692414	-0.0582497	0.552786	-0.0925829	0.102061	1.46107	-0.524655	-0.0468244	75	0.0983058	0.0114058	0.00555914	0.148268	0.0063321	-0.000134214	-0.272377	-0.0410012	0.00234283	0.0791373	0.00503674	-0.00525544	0.00697668	0.00091666	0.0174838	0.0125279	0.149314	-0.00305509
ce_ATAC_peaks_peak_1380	osc	chrI	4091830	4091990	NA	0.0332715	0.48595	0.0871164	0.220364	FALSE	0.337244	0.074466	1.80233	1.44157	1.49523	1.29185	0.666786	0.668229	-0.246343	32	0.0484554	-0.0122665	-0.172008	0.386656	-0.102264	-0.00169883	-0.124304	0.0522214	0.0123257	0.0390071	-0.00541679	0.162611	0.018194	-0.0148042	0.221302	0.00571734	-0.190174	-0.0160729
ce_ATAC_peaks_peak_1381	osc	chrI	4094021	4094132	WBGene00016066	0.412544	-0.0199881	-0.0154308	-0.00634547	FALSE	-0.309385	-0.00277087	0.415794	0.734478	0.664366	-0.156	0.52671	-0.166241	-0.552863	91	-0.0444526	0.000456433	-0.0396819	0.197001	-0.0454386	0.000205145	-0.0981906	-0.0129915	0.0276622	-0.0357848	0.000201558	0.0375141	0.0092698	-0.00657787	-0.0267238	0.00451626	0.0473112	-0.0360719
ce_ATAC_peaks_peak_1382	osc	chrI	4099509	4099816	NA	-0.225709	0.321552	-0.106764	-0.000479335	FALSE	0.37331	0.197925	-0.0429747	0.529785	-0.0483942	-0.302613	1.5337	-0.092223	-0.308157	75	0.0536373	-0.0326033	0.00410135	0.142098	0.00330987	0.000397948	-0.285917	-0.00720713	0.0154185	0.0431786	-0.0143974	-0.0038773	0.00668639	0.00047915	-0.0518397	0.0131507	0.0262462	-0.020106
ce_ATAC_peaks_peak_1385	osc	chrI	4129339	4129438	NA	0.238513	0.120817	0.123275	-0.203075	FALSE	-0.143736	0.142649	1.27127	0.926568	-0.134442	-0.117932	0.287706	0.962601	-0.185606	80	-0.0206521	-0.0234979	-0.121326	0.248523	0.00919501	0.000155085	-0.0536348	0.0752262	0.00928669	-0.0166252	-0.0103765	0.114698	0.0116942	0.0013311	-0.0202026	0.00246692	-0.273951	-0.01211
ce_ATAC_peaks_peak_1402	osc	chrI	4149349	4149495	NA	-0.63067	-0.385493	-0.0891155	0.0916124	TRUE	0.543593	0.50428	0.229993	0.0908273	-0.227095	0.484564	0.600495	0.181769	0.0742929	86	0.0781036	-0.0830679	-0.0219497	0.0243616	0.0155319	-0.00063722	-0.111946	0.014205	-0.00371721	0.0628743	-0.0366822	0.0207506	0.00114633	0.00224846	0.0830091	0.00514893	-0.0517303	0.0048473
ce_ATAC_peaks_peak_1403	osc	chrI	4149680	4150158	WBGene00020040	-0.811879	-0.578437	-0.241178	0.106717	FALSE	0.224485	0.432092	1.88282	0.072376	0.227861	0.751552	0.307214	0.800137	0.612863	48	0.032254	-0.0711765	-0.17969	0.0194126	-0.0155843	-0.000988319	-0.0572716	0.0625298	-0.0306643	0.0259649	-0.0314311	0.169873	0.000913453	-0.00225604	0.128746	0.0026342	-0.227714	0.0399867
ce_ATAC_peaks_peak_1405	osc	chrI	4153324	4153524	NA	-0.390187	-0.511008	-0.190352	-0.190304	FALSE	0.652221	0.646979	1.61476	0.134258	0.931021	0.446091	0.687744	1.45397	-0.388827	37	0.0937115	-0.106574	-0.154107	0.0360105	-0.0636762	-0.000586627	-0.128211	0.113626	0.0194547	0.0754388	-0.0470624	0.145688	0.00169446	-0.00921801	0.0764185	0.00589705	-0.413791	-0.0253693
ce_ATAC_peaks_peak_1406	osc	chrI	4153605	4153832	NA	-0.225611	-0.651991	-0.265523	-0.373623	FALSE	-0.0937978	0.667557	0.382225	-0.48054	0.0263719	-0.493634	0.255489	0.908784	-0.0209545	82	-0.0134769	-0.109964	-0.0364782	-0.12889	-0.00180368	0.000649147	-0.0476289	0.0710205	0.00104844	-0.0108491	-0.0485593	0.0344854	-0.00606486	-0.000261107	-0.0845629	0.00219069	-0.258635	-0.00136719
ce_ATAC_peaks_peak_1407	osc	chrI	4154086	4154657	WBGene00020033	-0.266238	-0.786509	0.0447774	-0.27954	FALSE	-0.206728	0.247491	-0.121207	0.158274	-0.873414	-0.178935	0.290054	0.750022	0.0656249	85	-0.0297028	-0.0407681	0.0115676	0.0424519	0.0597362	0.000235306	-0.0540725	0.0586134	-0.0032835	-0.0239111	-0.0180029	-0.0109356	0.00199756	0.00864765	-0.0306527	0.00248706	-0.213452	0.00428174
ce_ATAC_peaks_peak_1409	osc	chrI	4157155	4157462	NA	-0.204861	-0.840772	0.0276591	-0.338646	FALSE	0.143613	0.407241	0.0127237	0.320564	0.0597511	-0.63105	0.34076	0.831309	0.176737	92	0.0206344	-0.0670831	-0.0012143	0.0859811	-0.00408661	0.000829854	-0.0635253	0.0649659	-0.00884291	0.0166109	-0.0296235	0.00114796	0.00404581	-0.000591594	-0.108103	0.00292184	-0.236586	0.0115313
ce_ATAC_peaks_peak_1410	osc	chrI	4157638	4157721	NA	-0.230369	-0.183089	-0.113816	0.0222537	FALSE	-0.0438729	-0.0578912	1.08047	-0.124263	0.452425	0.325638	-0.124068	0.476198	0.191343	83	-0.00630368	0.00953616	-0.103117	-0.0333297	-0.0309431	-0.000428227	0.023129	0.0372143	-0.00957376	-0.00507453	0.00421111	0.0974834	-0.00156832	-0.00447945	0.0557841	-0.00106382	-0.135523	0.0124843
ce_ATAC_peaks_peak_1411	osc	chrI	4158103	4158406	NA	-0.197895	-0.184118	-0.142319	-0.0976196	FALSE	-0.683168	0.153652	0.200324	1.07561	0.232944	-0.0264179	1.48583	0.212968	0.239524	69	-0.0981579	-0.0253104	-0.0191182	0.288498	-0.015932	3.47405e-05	-0.276992	0.0166432	-0.0119845	-0.0790182	-0.0111769	0.0180738	0.0135752	-0.00230637	-0.00452557	0.0127402	-0.0606096	0.015628
ce_ATAC_peaks_peak_1435	osc	chrI	4201270	4202078	NA	0.291746	-0.263631	0.115925	-0.184815	FALSE	-0.123283	0.309852	0.525244	0.981272	-0.281543	-0.0191594	0.353303	1.02142	1.23173	59	-0.0177134	-0.0510406	-0.0501274	0.263196	0.0192559	2.51953e-05	-0.0658635	0.0798226	-0.061629	-0.0142595	-0.0225392	0.047389	0.0123846	0.00278755	-0.00328213	0.00302938	-0.29069	0.0803652
ce_ATAC_peaks_peak_1465	osc	chrI	4299577	4299766	NA	0.115968	-0.451694	0.217327	0.00379362	FALSE	1.96935	1.28029	1.91951	2.31778	1.23081	1.50579	1.767	2.37927	1.2708	4	0.282957	-0.210897	-0.183191	0.621673	-0.0841801	-0.00198017	-0.329408	0.185937	-0.0635839	0.227783	-0.0931308	0.173183	0.0292526	-0.0121862	0.257952	0.0151511	-0.677126	0.0829145
ce_ATAC_peaks_peak_1477	osc	chrI	4313669	4313804	NA	0.254583	-0.109521	0.133333	0.0866387	FALSE	0.280566	-0.337746	1.12387	0.296466	-0.957193	0.492557	0.321389	0.512364	-0.403338	98	0.0403119	0.0556354	-0.107258	0.0795178	0.0654662	-0.000647731	-0.0599142	0.0400407	0.0201808	0.0324515	0.0245682	0.101398	0.00374168	0.00947714	0.0843784	0.00275575	-0.145816	-0.0263161
ce_ATAC_peaks_peak_1487	flat	chrI	4323909	4324033	NA	-0.00446619	0.138776	0.0413154	-0.225597	FALSE	-0.520867	0.246058	0.582472	0.709115	-0.0827093	-0.2185	0.1726	0.60665	-0.0179897	80	-0.0748385	-0.040532	-0.055589	0.190198	0.00565681	0.000287335	-0.0321765	0.047409	0.000900106	-0.0602458	-0.0178987	0.0525522	0.0089497	0.000818902	-0.0374305	0.00147995	-0.172649	-0.00117375
ce_ATAC_peaks_peak_1488	osc	chrI	4324115	4324344	NA	0.231314	-0.170303	0.244872	-0.0285238	FALSE	-0.123003	0.0482822	1.9424	1.59331	0.486705	1.00975	0.157379	1.39617	0.332463	26	-0.0176731	-0.00795332	-0.185376	0.427354	-0.0332877	-0.00132786	-0.029339	0.109109	-0.0166346	-0.014227	-0.00351213	0.175249	0.020109	-0.00481886	0.172977	0.00134944	-0.397342	0.0216918
ce_ATAC_peaks_peak_1490	osc	chrI	4328149	4328357	NA	0.335576	-0.126616	0.0980554	-0.162876	TRUE	0.26696	0.332925	1.20578	1.62896	1.49287	1.36894	1.32349	1.87784	0.0683726	22	0.038357	-0.0548413	-0.115075	0.436918	-0.102103	-0.00180021	-0.246729	0.146751	-0.00342099	0.0308778	-0.0242176	0.108789	0.020559	-0.0147809	0.234509	0.0113483	-0.534422	0.00446102
ce_ATAC_peaks_peak_1557	osc	chrI	4437905	4438282	NA	-0.187613	0.183976	0.19126	0.0290698	FALSE	-0.102561	-0.203202	-0.242654	1.27522	-0.470824	0.0673943	1.31128	-0.165006	-0.650777	94	-0.014736	0.0334726	0.023158	0.342038	0.0322015	-8.8626e-05	-0.244452	-0.012895	0.0325613	-0.0118626	0.0147813	-0.0218929	0.0160945	0.00466161	0.0115451	0.0112435	0.0469598	-0.0424604
ce_ATAC_peaks_peak_1560	flat	chrI	4440126	4440618	NA	-0.00680709	0.0580587	0.0513321	0.0715394	FALSE	0.172084	-0.0285407	1.29773	0.367626	0.35825	0.751155	0.00471456	0.555399	-0.60193	70	0.0247251	0.00470139	-0.123851	0.0986042	-0.0245021	-0.000987798	-0.0008789	0.0434038	0.0301172	0.0199039	0.0020761	0.117085	0.00463979	-0.00354702	0.128678	4.04249e-05	-0.158063	-0.0392734
ce_ATAC_peaks_peak_1579	osc	chrI	4465269	4465369	NA	-0.276351	-0.191838	-0.110832	0.0416038	FALSE	-0.11196	0.0109788	-0.191455	-0.604597	-0.335082	0.246372	-0.207506	-0.126185	0.00921227	100	-0.0160865	-0.0018085	0.0182718	-0.162164	0.0229175	-0.000323989	0.0386838	-0.00986125	-0.000460931	-0.0129498	-0.000798621	-0.0172736	-0.00763058	0.00331763	0.0422053	-0.00177926	0.0359117	0.000601061
ce_ATAC_peaks_peak_1585	osc	chrI	4486684	4487001	NA	0.435681	-0.343742	0.156113	-0.183354	FALSE	-0.246066	0.276479	0.839038	1.51781	0.91679	0.946819	0.801523	1.2523	-0.509352	51	-0.0353548	-0.0455431	-0.0800748	0.407105	-0.0627029	-0.0012451	-0.149422	0.0978657	0.0254851	-0.028461	-0.0201115	0.0757004	0.0191562	-0.00907711	0.162197	0.00687264	-0.356397	-0.033233
ce_ATAC_peaks_peak_1588	osc	chrI	4489526	4489673	NA	0.369346	0.0974863	0.260836	-0.00815373	FALSE	0.352266	0.176791	0.941399	1.63064	0.0495944	0.840827	1.03727	0.969114	-0.278822	36	0.0506138	-0.029122	-0.0898438	0.437369	-0.00339195	-0.00110572	-0.19337	0.0757352	0.0139507	0.0407447	-0.0128601	0.0849357	0.0205803	-0.000491033	0.144039	0.00889401	-0.275805	-0.0181919
ce_ATAC_peaks_peak_1601	osc	chrI	4528916	4529123	NA	0.145574	0.204006	0.120398	0.0470184	FALSE	0.594856	0.290549	0.54145	0.578408	-0.472044	0.296769	0.413941	0.458646	0.224766	85	0.0854693	-0.0478608	-0.051674	0.15514	0.032285	-0.000390263	-0.0771678	0.0358427	-0.011246	0.0688037	-0.021135	0.0488511	0.00730005	0.0046737	0.0508386	0.00354933	-0.130528	0.014665
ce_ATAC_peaks_peak_1603	osc	chrI	4539992	4540098	NA	-0.273883	-0.0371036	0.0683688	-0.176967	TRUE	-0.6398	-0.112607	6.67886e-05	0.578069	-0.784515	-0.0357468	0.733152	0.194477	-1.08882	94	-0.0919268	0.0185493	-6.37407e-06	0.155049	0.053656	4.70085e-05	-0.136676	0.0151981	0.0544786	-0.0740021	0.00819123	6.02586e-06	0.00729577	0.00776745	-0.00612368	0.00628639	-0.055347	-0.071041
ce_ATAC_peaks_peak_1619	osc	chrI	4592353	4592540	NA	-0.268728	0.0183556	-0.243795	-0.117088	FALSE	-0.41586	0.358846	1.10278	0.287755	0.196727	-0.249667	0.51592	0.489915	0.516633	71	-0.059751	-0.0591112	-0.105246	0.0771813	-0.0134549	0.000328322	-0.096179	0.0382863	-0.0258494	-0.0481002	-0.0261031	0.099496	0.00363174	-0.00194779	-0.0427697	0.00442374	-0.139427	0.0337081
ce_ATAC_peaks_peak_1668	osc	chrI	4684403	4684724	NA	0.0355655	0.277431	-0.0166769	-0.138601	FALSE	0.0850291	0.481641	2.27261	1.1509	0.476693	0.313302	0.431477	1.59621	1.05225	41	0.012217	-0.0793386	-0.21689	0.308693	-0.0326029	-0.000412004	-0.080437	0.124742	-0.0526486	0.00983484	-0.0350354	0.205041	0.0145254	-0.00471972	0.0536707	0.00369969	-0.454272	0.0686547
ce_ATAC_peaks_peak_1681	osc	chrI	4730573	4730722	NA	0.269776	-0.294935	0.0055973	-0.169455	FALSE	-0.303557	0.0318971	1.2456	0.643186	1.43067	0.492172	-0.0878533	1.17005	0.169715	63	-0.0436152	-0.00525427	-0.118876	0.172514	-0.0978489	-0.000647225	0.0163778	0.0914384	-0.00849158	-0.0351107	-0.00232025	0.112382	0.00811761	-0.014165	0.0843125	-0.000753296	-0.332991	0.0110732
ce_ATAC_peaks_peak_1682	osc	chrI	4731358	4731744	NA	-0.123526	-0.309221	-0.0815903	0.00876139	FALSE	0.236105	0.0474292	1.29773	0.252018	1.55347	0.737437	0.218446	0.669739	-0.8825	38	0.0339237	-0.00781281	-0.123851	0.0675958	-0.106248	-0.000969758	-0.0407232	0.0523393	0.0441554	0.0273089	-0.00345009	0.117085	0.0031807	-0.0153809	0.126328	0.00187306	-0.190604	-0.0575794
ce_ATAC_peaks_peak_1683	flat	chrI	4731990	4732154	NA	0.204235	-0.0669391	0.0570559	0.201862	FALSE	0.326737	0.206937	1.01292	0.71283	1.10251	1.17029	0.0445991	0.359392	-0.136822	61	0.0469457	-0.0340878	-0.0966699	0.191194	-0.0754049	-0.00153898	-0.00831427	0.0280861	0.00684579	0.0377918	-0.015053	0.0913888	0.00899658	-0.0109159	0.200479	0.000382414	-0.102281	-0.00892702
ce_ATAC_peaks_peak_1691	osc	chrI	4746502	4746743	NA	-0.307813	0.159624	-0.0471167	0.0265996	FALSE	0.102731	0.328837	0.498788	0.0946627	-1.08986	-0.529454	-0.0307338	0.0769403	1.44852	74	0.0147604	-0.0541679	-0.0476025	0.0253903	0.0745401	0.000696252	0.00572946	0.0060128	-0.0724757	0.0118823	-0.0239202	0.045002	0.00119473	0.0107907	-0.0906991	-0.000263526	-0.0218968	0.0945095
ce_ATAC_peaks_peak_1698	osc	chrI	4753512	4753704	NA	-0.175109	-0.343725	-0.243624	0.2717	FALSE	-0.0356527	0.407176	1.64928	-0.0734981	0.0378668	0.723255	-0.194494	-0.002532	0.536294	71	-0.0051226	-0.0670724	-0.157401	-0.0197136	-0.00258986	-0.000951108	0.0362581	-0.000197873	-0.0268331	-0.00412375	-0.0296187	0.148803	-0.000927615	-0.000374918	0.123899	-0.00166769	0.000720592	0.0349909
ce_ATAC_peaks_peak_1699	osc	chrI	4755022	4755125	NA	-0.212994	0.193812	0.0718428	0.20533	FALSE	0.817734	-0.044477	0.569841	0.26072	0.175269	0.906213	0.342777	0.506198	0.619591	64	0.117492	0.00732651	-0.0543836	0.06993	-0.0119873	-0.0011917	-0.0639013	0.0395588	-0.0310009	0.0945827	0.00323534	0.0514127	0.00329053	-0.00173533	0.155241	0.00293913	-0.144061	0.0404256
ce_ATAC_peaks_peak_1721	osc	chrI	4782372	4782609	NA	0.278859	0.079841	0.0976023	0.143972	FALSE	-0.0516159	-0.243975	1.42	0.349541	-0.245979	0.0493289	-0.425146	-0.0340695	-0.264686	84	-0.0074162	0.0401888	-0.13552	0.0937533	0.0168234	-6.48693e-05	0.0792568	-0.00266249	0.0132434	-0.00597012	0.0177471	0.128117	0.00441153	0.00243543	0.00845037	-0.00364541	0.00969598	-0.0172696
ce_ATAC_peaks_peak_1722	osc	chrI	4783269	4783610	NA	0.27054	0.0570585	0.326114	-0.156364	FALSE	-0.606651	-0.136114	0.734929	0.987539	-0.146866	0.119733	-0.6418	0.572023	-0.437359	80	-0.087164	0.0224214	-0.070139	0.264876	0.0100448	-0.000157454	0.119646	0.044703	0.021883	-0.070168	0.00990114	0.0663073	0.0124637	0.00145412	0.0205111	-0.0055031	-0.162795	-0.0285358
ce_ATAC_peaks_peak_1761	osc	chrI	4881163	4881660	NA	-0.0813399	0.237106	0.298772	0.205186	FALSE	0.701712	-0.0871758	0.804177	1.31572	0.342038	-0.363922	0.121618	-0.174879	0.665749	73	0.100822	0.0143601	-0.0767477	0.352901	-0.0233933	0.000478571	-0.0226723	-0.0136666	-0.0333104	0.081163	0.00634132	0.072555	0.0166057	-0.00338651	-0.0623424	0.00104281	0.0497696	0.0434373
ce_ATAC_peaks_peak_1768	osc	chrI	4887982	4888155	WBGene00001592	0.297469	0.253137	0.22313	0.1509	FALSE	0.156373	-0.321599	2.06077	1.02032	1.07247	1.03566	-0.311297	0.764042	-0.552863	47	0.0224678	0.0529756	-0.196673	0.273668	-0.0733504	-0.00136193	0.0580327	0.059709	0.0276622	0.0180868	0.0233937	0.185928	0.0128774	-0.0106185	0.177415	-0.0026692	-0.217442	-0.0360719
ce_ATAC_peaks_peak_1772	osc	chrI	4893637	4893870	NA	0.458932	0.196567	0.336421	0.0629072	FALSE	0.19369	0.293206	1.36058	1.4612	-0.391319	0.414357	-0.172523	0.575997	0.171416	73	0.0278295	-0.0482986	-0.129849	0.391921	0.0267638	-0.000544895	0.0321621	0.0450135	-0.00857669	0.022403	-0.0213283	0.122755	0.0184417	0.00387444	0.0709821	-0.00147929	-0.163926	0.0111841
ce_ATAC_peaks_peak_1849	osc	chrI	4994178	4994307	NA	0.285289	0.173052	0.194574	-0.0266452	TRUE	-0.39671	-0.493743	1.17588	0.629668	-0.851543	0.0514069	0.018961	0.390064	-0.568686	98	-0.0569994	0.0813321	-0.112222	0.168889	0.0582404	-6.7602e-05	-0.00353476	0.030483	0.0284539	-0.0458852	0.0359157	0.106091	0.007947	0.0084311	0.00880635	0.000162581	-0.11101	-0.0371043
ce_ATAC_peaks_peak_1854	osc	chrI	5008567	5008826	WBGene00018789	0.383264	-0.404828	0.167019	0.0708749	FALSE	0.535401	-0.36531	1.01992	0.500863	0.434838	0.329719	0.192409	0.5086	-0.383918	61	0.0769267	0.0601759	-0.0973371	0.134341	-0.0297403	-0.000433592	-0.0358693	0.0397465	0.0192091	0.0619268	0.0265733	0.0920196	0.00632136	-0.00430531	0.0564831	0.0016498	-0.144745	-0.025049
ce_ATAC_peaks_peak_1855	osc	chrI	5009923	5010244	NA	0.763028	0.0812018	0.178334	0.158746	FALSE	0.69291	-0.0317799	1.81868	1.32414	1.59472	2.12679	0.693511	1.56241	-0.219889	18	0.0995576	0.00523496	-0.173568	0.355158	-0.109069	-0.00279682	-0.129286	0.122101	0.011002	0.080145	0.00231172	0.164086	0.0167118	-0.0157892	0.364335	0.00594649	-0.444653	-0.0143468
ce_ATAC_peaks_peak_1868	osc	chrI	5030936	5031396	NA	-0.241868	0.170263	-0.171366	-0.0927749	FALSE	-0.534102	-0.154342	-0.315899	0.577537	0.249501	0.0873461	1.63727	0.136771	-0.13212	75	-0.07674	0.025424	0.0301483	0.154906	-0.0170643	-0.000114863	-0.305224	0.0106885	0.00661053	-0.0617766	0.0112271	-0.0285013	0.00728906	-0.0024703	0.014963	0.0140387	-0.0389243	-0.00862025
ce_ATAC_peaks_peak_1871	flat	chrI	5034143	5034233	NA	-0.0120873	-0.105348	-0.0699593	-0.107457	FALSE	0.144945	1.38057	0.937919	0.311378	-0.202795	0.478186	-0.311297	0.550454	-0.56628	93	0.0208258	-0.227415	-0.0895117	0.0835173	0.0138699	-0.000628833	0.0580327	0.0430174	0.0283335	0.016765	-0.100425	0.0846217	0.00392988	0.00200786	0.0819165	-0.0026692	-0.156656	-0.0369474
ce_ATAC_peaks_peak_1872	osc	chrI	5034410	5034629	NA	-0.285221	0.0268023	-0.130959	-0.16133	FALSE	0.442718	1.67822	2.00365	1.20472	-0.0368693	0.330967	0.813085	1.20849	-0.100305	24	0.0636099	-0.276446	-0.191221	0.323128	0.00252164	-0.000435234	-0.151577	0.0944421	0.0050187	0.0512067	-0.122077	0.180775	0.0152047	0.000365042	0.0566969	0.00697178	-0.343929	-0.00654447
ce_ATAC_peaks_peak_1884	osc	chrI	5049407	5049505	NA	0.283427	0.0069139	0.212063	0.225102	FALSE	-0.106757	-0.58153	0.760213	0.378843	-0.69559	0.337186	-0.174937	-0.483712	-1.2113	98	-0.0153389	0.0957929	-0.072552	0.101613	0.0475741	-0.000443413	0.0326121	-0.0378015	0.0606069	-0.012348	0.0423015	0.0685885	0.00478135	0.00688701	0.0577623	-0.00149999	0.137662	-0.0790324
ce_ATAC_peaks_peak_1896	osc	chrI	5073058	5073367	NA	-0.10078	-0.300677	0.0811376	0.00451041	FALSE	0.454727	0.107093	0.761529	0.509553	0.613983	-0.0130668	-0.0261332	0.538338	0.70987	52	0.0653355	-0.0176409	-0.0726776	0.136672	-0.0419927	1.71833e-05	0.00487181	0.0420705	-0.0355179	0.0525958	-0.00779011	0.0687072	0.00643104	-0.00607903	-0.00223843	-0.000224078	-0.153208	0.046316
ce_ATAC_peaks_peak_1898	osc	chrI	5074289	5074563	NA	-0.472866	-0.319343	-0.416319	-0.0678372	TRUE	-0.00650569	0.466344	1.41257	-0.0775377	1.11586	0.31991	0.71163	0.95793	0.967662	52	-0.000934741	-0.0768187	-0.13481	-0.0207971	-0.0763179	-0.000420694	-0.132664	0.0748612	-0.0484164	-0.000752477	-0.0339227	0.127446	-0.000978599	-0.0110481	0.0548028	0.00610186	-0.272622	0.0631358
ce_ATAC_peaks_peak_1900	flat	chrI	5075267	5075873	NA	-0.20395	-0.0801176	-0.00418108	0.145934	FALSE	0.357206	0.135822	2.45916	0.562088	-0.138463	0.651945	0.0477125	0.883035	0.358283	48	0.0513235	-0.0223734	-0.234693	0.150762	0.00947005	-0.000857333	-0.00889469	0.0690082	-0.0179265	0.041316	-0.00987995	0.221872	0.00709407	0.00137092	0.111683	0.00040911	-0.251307	0.0233765
ce_ATAC_peaks_peak_1911	osc	chrI	5083139	5083465	NA	0.252819	-0.113085	0.122306	0.0247671	FALSE	0.131518	-0.212415	0.957368	0.514967	-0.188078	-0.0964849	0.0503551	0.333834	0.160468	76	0.0188966	0.0349902	-0.0913678	0.138124	0.0128634	0.000126881	-0.00938731	0.0260888	-0.00802892	0.015212	0.0154515	0.0863764	0.00649936	0.00186216	-0.0165285	0.000431768	-0.0950074	0.0104698
ce_ATAC_peaks_peak_1970	osc	chrI	5203509	5203702	WBGene00016329	-0.696071	0.354791	-0.25863	0.323992	FALSE	0.322369	0.71287	2.54791	0.417626	1.11213	0.954765	-0.110072	0.26075	0.39874	47	0.0463181	-0.117428	-0.243164	0.112015	-0.0760629	-0.00125555	0.02052	0.0203773	-0.0199507	0.0372866	-0.0518555	0.22988	0.00527083	-0.0110112	0.163558	-0.000943814	-0.0742079	0.0260161
ce_ATAC_peaks_peak_1971	osc	chrI	5204663	5204739	NA	-0.279342	0.0199358	-0.154309	-0.08346	FALSE	0.0349103	0.154333	0.666428	-0.321913	1.13835	0.257688	-0.296945	0.612858	0.180143	83	0.00501593	-0.0254226	-0.0636015	-0.0863431	-0.0778565	-0.00033887	0.0553572	0.0478941	-0.00901334	0.00403788	-0.0112265	0.0601269	-0.00406285	-0.0112708	0.0441437	-0.00254615	-0.174416	0.0117535
ce_ATAC_peaks_peak_1974	osc	chrI	5207630	5208031	WBGene00004771	-0.600012	0.00848587	-0.28481	-0.297376	FALSE	-0.477746	0.36062	0.0610304	0.138122	0.360102	-0.0586659	1.21097	0.758895	-0.0601772	86	-0.0686428	-0.0594033	-0.00582453	0.0370468	-0.0246288	7.71478e-05	-0.225753	0.0593068	0.00301093	-0.0552582	-0.0262321	0.00550633	0.00174323	-0.00356536	-0.0100499	0.0103835	-0.215977	-0.00392631
ce_ATAC_peaks_peak_1975	osc	chrI	5208263	5208571	NA	-0.330574	-0.0563054	-0.404693	0.0607043	FALSE	-0.441298	0.337087	1.94838	0.248485	1.51335	0.770404	0.481882	0.697445	0.531956	47	-0.0634059	-0.0555269	-0.185947	0.0666483	-0.103504	-0.00101311	-0.0898335	0.0545046	-0.0266161	-0.0510424	-0.0245203	0.175789	0.00313611	-0.0149836	0.131976	0.00413188	-0.198489	0.0347078
ce_ATAC_peaks_peak_1976	osc	chrI	5208703	5209112	NA	-0.144563	-0.493796	-0.306189	-0.33733	FALSE	-0.180453	1.3307	0.516165	0.0185431	0.396104	0.366898	0.405596	1.18339	0.121291	65	-0.0259276	-0.219201	-0.0492609	0.0049736	-0.0270911	-0.000482485	-0.0756122	0.0924806	-0.00606873	-0.020872	-0.0967976	0.0465698	0.000234031	-0.00392182	0.0628522	0.00347777	-0.336786	0.00791373
ce_ATAC_peaks_peak_1978	osc	chrI	5209782	5210378	NA	-0.390846	-0.229157	-0.406808	-0.0921657	FALSE	0.586875	1.74224	2.3122	0.0459559	0.527546	0.696227	0.252435	1.33356	0.318927	37	0.0843224	-0.286992	-0.220668	0.0123262	-0.0360809	-0.000915565	-0.0470596	0.104216	-0.0159574	0.0678805	-0.126734	0.208613	0.000580007	-0.00522321	0.119268	0.0021645	-0.379524	0.0208087
ce_ATAC_peaks_peak_1980	osc	chrI	5211172	5211382	NA	-0.32626	0.442457	-0.227509	0.268937	FALSE	0.556165	0.502569	2.80934	0.358768	0.766707	0.328435	-0.00459378	0.363559	0.582513	48	0.0799101	-0.0827861	-0.268114	0.0962284	-0.0524381	-0.000431905	0.000856383	0.0284118	-0.0291457	0.0643285	-0.0365578	0.253467	0.00452799	-0.00759114	0.0562632	-3.93892e-05	-0.103467	0.0380065
ce_ATAC_peaks_peak_1981	osc	chrI	5212228	5212429	NA	-0.2302	-0.53066	-0.0974019	-0.237056	FALSE	-0.0180634	0.480836	0.607863	-0.166948	-0.366599	-0.0600434	0.0199166	0.878553	0.0580962	88	-0.00259536	-0.0792061	-0.0580123	-0.0447785	0.0250731	7.89593e-05	-0.0037129	0.068658	-0.00290681	-0.00208929	-0.0349769	0.0548431	-0.00210704	0.00362968	-0.0102858	0.000170774	-0.250031	0.00379053
ce_ATAC_peaks_peak_1982	osc	chrI	5212709	5212953	NA	-0.258725	-0.803795	-0.140427	-0.262435	FALSE	0.407041	1.64777	0.48268	0.0185045	-0.397438	0.00791489	-0.103079	0.822007	-0.0598371	93	0.0584839	-0.27143	-0.0460652	0.00496324	0.0271823	-1.04084e-05	0.0192162	0.0642389	0.00299391	0.0470802	-0.119862	0.0435487	0.000233544	0.00393502	0.00135587	-0.000883845	-0.233939	-0.00390411
ce_ATAC_peaks_peak_1986	osc	chrI	5220979	5221132	NA	-0.269879	-0.154482	0.155595	-0.275604	FALSE	0.244163	1.71578	0.827815	1.27761	-0.497786	-0.405863	-0.192073	0.621365	-0.410242	53	0.0350814	-0.282633	-0.0790037	0.342679	0.0340455	0.000533726	0.0358068	0.048559	0.0205262	0.0282409	-0.124809	0.0746878	0.0161246	0.00492856	-0.0695272	-0.00164693	-0.176837	-0.0267665
ce_ATAC_peaks_peak_2023	osc	chrI	5296405	5296724	NA	0.163403	0.384124	0.0371036	0.332425	FALSE	-0.0371034	-0.0291956	2.15909	0.871539	0.283748	-0.0926295	-0.512057	-0.358336	0.764515	71	-0.00533104	0.00480926	-0.206056	0.233763	-0.0194067	0.000121811	0.0954588	-0.0280036	-0.0382521	-0.00429155	0.00212374	0.194799	0.0109996	-0.00280938	-0.0158681	-0.00439062	0.10198	0.0498814
ce_ATAC_peaks_peak_2035	osc	chrI	5307128	5307664	NA	0.284927	-0.185098	-0.0404506	-0.0596947	FALSE	0.123639	0.144574	1.3392	0.797373	0.741513	1.26644	0.915146	1.52246	0.328887	22	0.0177645	-0.023815	-0.127809	0.21387	-0.050715	-0.00166542	-0.170604	0.118978	-0.0164557	0.0143006	-0.0105165	0.120827	0.0100636	-0.00734169	0.21695	0.0078469	-0.433283	0.0214585
ce_ATAC_peaks_peak_2039	osc	chrI	5314750	5314842	NA	-0.0568221	-0.342363	-0.094883	-0.217401	FALSE	0.494643	0.712445	1.52003	1.6692	0.759043	0.877822	2.4081	1.90447	-0.038383	7	0.0710705	-0.117358	-0.145066	0.44771	-0.0519139	-0.00115437	-0.448924	0.148832	0.00192047	0.0572125	-0.0518245	0.137141	0.0210668	-0.00751526	0.150377	0.0206482	-0.542003	-0.00250433
ce_ATAC_peaks_peak_2042	osc	chrI	5322798	5322944	NA	-0.272803	0.0803125	0.0535028	-0.106399	TRUE	0.0231418	-0.254514	0.237607	-0.459644	-0.44767	-0.190623	-0.287184	0.11774	-1.2113	100	0.00332502	0.041925	-0.0226764	-0.123285	0.0306179	0.000250676	0.0535375	0.00920126	0.0606069	0.00267668	0.0185138	0.0214376	-0.00580114	0.00443237	-0.032655	-0.00246245	-0.0335082	-0.0790324
ce_ATAC_peaks_peak_2043	osc	chrI	5335107	5335184	NA	0.0798011	0.490524	-0.010805	0.130502	FALSE	-0.527019	-0.0949291	1.81099	0.788261	0.682526	1.05969	0.0851019	0.366616	-0.918898	47	-0.0757223	0.0156373	-0.172834	0.211426	-0.0466806	-0.00139353	-0.0158649	0.0286506	0.0459766	-0.0609573	0.00690531	0.163392	0.00994859	-0.00675767	0.181532	0.000729704	-0.104337	-0.0599542
ce_ATAC_peaks_peak_2078	osc	chrI	5375380	5375806	NA	-0.451974	-0.434706	-0.0498555	-0.244963	FALSE	0.180461	0.745916	0.927743	1.35879	1.3202	0.976692	1.4024	1.73384	0.225982	22	0.0259287	-0.122871	-0.0885405	0.364454	-0.0902937	-0.00128439	-0.261439	0.135498	-0.0113069	0.0208729	-0.0542592	0.0837036	0.0171493	-0.0130713	0.167314	0.0120249	-0.493442	0.0147444
ce_ATAC_peaks_peak_2083	osc	chrI	5380101	5380273	NA	0.178716	-0.39671	0.138927	-0.111382	FALSE	0.760739	0.54918	0.993543	1.49129	0.718045	0.89648	1.23002	1.65123	0.690216	23	0.109303	-0.090464	-0.0948202	0.399992	-0.0491099	-0.00117891	-0.229302	0.129042	-0.0345346	0.0879905	-0.0399483	0.0896402	0.0188215	-0.00710935	0.153573	0.0105467	-0.469931	0.0450337
ce_ATAC_peaks_peak_2099	osc	chrI	5393821	5394118	NA	-0.0477174	-0.519986	0.322438	-0.180072	FALSE	0.496027	0.0873225	0.483835	0.721139	-0.115399	-0.44544	-0.22661	0.649262	-0.336629	80	0.0712694	-0.0143843	-0.0461754	0.193423	0.00789259	0.000585771	0.0422452	0.0507391	0.0168431	0.0573727	-0.006352	0.0436529	0.00910145	0.00114256	-0.076307	-0.00194306	-0.184776	-0.0219636
ce_ATAC_peaks_peak_2100	osc	chrI	5394762	5395032	NA	0.490335	-0.379143	0.426204	-0.137959	FALSE	0.322334	0.353994	2.39964	1.99073	-0.408018	-0.185857	-0.06939	1.32753	0.231169	40	0.0463131	-0.0583119	-0.229013	0.533951	0.027906	0.000244409	0.0129358	0.103745	-0.0115664	0.0372826	-0.0257502	0.216502	0.0251249	0.00403978	-0.0318386	-0.000594983	-0.377808	0.0150828
ce_ATAC_peaks_peak_2103	osc	chrI	5397443	5397524	NA	-0.235741	0.102452	0.07112	-0.0243728	FALSE	0.451	0.0411605	0.657783	-0.0104102	-0.00742282	0.320081	-0.174937	0.690901	0.160349	88	0.0647998	-0.00678019	-0.0627765	-0.00279221	0.000507676	-0.000420919	0.0326121	0.0539932	-0.00802299	0.0521646	-0.00299409	0.059347	-0.000131386	7.34931e-05	0.0548321	-0.00149999	-0.196627	0.0104621
ce_ATAC_peaks_peak_2104	osc	chrI	5400154	5400704	NA	0.61862	-0.358334	0.516761	-0.455411	FALSE	-0.158147	0.686639	1.21304	2.21593	-0.00849388	0.811129	0.110089	2.2457	-0.390031	26	-0.0227227	-0.113107	-0.115768	0.594353	0.000580929	-0.00106666	-0.020523	0.175499	0.019515	-0.018292	-0.0499474	0.109444	0.0279671	8.40976e-05	0.138952	0.000943952	-0.639114	-0.0254479
ce_ATAC_peaks_peak_2105	osc	chrI	5401410	5401520	NA	-0.354797	0.203987	-0.094365	0.235079	FALSE	0.178038	-0.192843	1.93943	0.178973	1.00392	0.159176	-0.333611	0.00880461	0.172539	84	0.0255806	0.0317663	-0.185092	0.0480038	-0.0686618	-0.000209322	0.0621925	0.00068807	-0.00863289	0.0205926	0.0140278	0.174981	0.0022588	-0.00993975	0.0272679	-0.00286054	-0.00250574	0.0112574
ce_ATAC_peaks_peak_2139	osc	chrI	5431296	5431574	NA	-0.351778	0.0842698	-0.231667	0.146697	FALSE	-0.147151	0.0662916	0.575784	0.820427	2.54299	1.79746	1.29471	0.649006	-0.0444652	31	-0.0211427	-0.0109199	-0.0549508	0.220054	-0.173925	-0.00236373	-0.241362	0.0507191	0.00222479	-0.0170201	-0.00482217	0.0519489	0.0103546	-0.0251781	0.307917	0.0111014	-0.184703	-0.00290116
ce_ATAC_peaks_peak_2140	osc	chrI	5431796	5431875	NA	-0.471194	-0.107818	-0.636708	-0.0473741	TRUE	-0.756979	0.248999	1.22558	-0.289113	2.8672	2.59537	1.31592	1.51837	-0.674586	31	-0.108763	-0.0410166	-0.116965	-0.0775456	-0.196099	-0.00341301	-0.245317	0.118659	0.0337525	-0.0875555	-0.0181127	0.110575	-0.00364888	-0.028388	0.444604	0.0112833	-0.432118	-0.0440138
ce_ATAC_peaks_peak_2141	osc	chrI	5432013	5433307	WBGene00001067	-1.10136	-0.0840289	-0.457075	0.230911	FALSE	0.187742	0.474191	0.947601	-0.0981647	2.07126	2.78119	1.26238	1.02923	-0.220827	31	0.0269749	-0.0781113	-0.0904356	-0.0263296	-0.141662	-0.00365737	-0.235336	0.0804329	0.011049	0.0217151	-0.0344935	0.0854952	-0.00123893	-0.0205075	0.476437	0.0108243	-0.292912	-0.014408
ce_ATAC_peaks_peak_2156	osc	chrI	5497551	5497869	NA	-0.367422	0.112808	-0.164411	-0.168056	TRUE	-0.324056	0.435184	0.397817	0.141172	0.531764	0.390968	0.514214	0.49088	-0.965731	87	-0.0465605	-0.0716859	-0.0379663	0.0378649	-0.0363694	-0.000514138	-0.0958611	0.0383618	0.0483198	-0.0374817	-0.031656	0.0358922	0.00178172	-0.00526498	0.0669756	0.00440912	-0.139702	-0.0630098
ce_ATAC_peaks_peak_2158	osc	chrI	5500713	5501291	NA	0.052464	0.401308	0.00192551	0.082093	FALSE	0.141254	0.150082	0.711131	0.562163	0.634737	-0.254797	0.137317	-0.240237	-0.217605	83	0.0202955	-0.0247223	-0.0678678	0.150783	-0.0434122	0.000335068	-0.0255989	-0.0187743	0.0108877	0.0163381	-0.0109172	0.0641602	0.00709503	-0.00628451	-0.0436485	0.00117742	0.0683702	-0.0141978
ce_ATAC_peaks_peak_2174	osc	chrI	5518707	5519007	WBGene00019074	0.243856	0.711298	0.435143	0.05584	FALSE	1.0153	0.544343	1.42475	1.87787	0.145201	0.880514	0.241371	1.30244	0.688996	19	0.145879	-0.0896672	-0.135973	0.50368	-0.00993085	-0.00115791	-0.044997	0.101784	-0.0344735	0.117434	-0.0395965	0.128545	0.0237005	-0.00143763	0.150838	0.00206963	-0.370667	0.0449541
ce_ATAC_peaks_peak_2175	osc	chrI	5519444	5519850	NA	0.229319	-0.113082	0.196585	-0.0871019	FALSE	0.298103	0.599436	0.873517	1.29568	-0.0806503	0.351079	0.421088	0.860097	0.108605	57	0.0428316	-0.0987424	-0.0833653	0.347526	0.00551599	-0.000461683	-0.0785002	0.0672157	-0.00543398	0.0344799	-0.043604	0.0788111	0.0163527	0.000798516	0.0601423	0.0036106	-0.244779	0.00708599
ce_ATAC_peaks_peak_2217	osc	chrI	5592257	5592362	NA	-0.140569	0.211272	0.247178	0.2395	FALSE	-0.662596	-0.92067	1.1123	0.586325	-0.363741	0.617671	-0.63106	-0.189819	-0.254564	98	-0.0952021	0.151658	-0.106153	0.157263	0.0248777	-0.00081226	0.117644	-0.0148341	0.012737	-0.0766388	0.0669712	0.100354	0.00739998	0.00360139	0.105811	-0.00541101	0.0540213	-0.0166092
ce_ATAC_peaks_peak_2224	osc	chrI	5604762	5604966	NA	-0.213219	-0.225492	-0.109385	0.0475411	FALSE	0.0442339	0.424271	1.75336	0.0822398	0.125037	0.441004	-0.308344	0.498167	-0.242672	84	0.00635555	-0.0698883	-0.167334	0.0220583	-0.00855178	-0.000579937	0.0574822	0.0389312	0.0121419	0.00511629	-0.0308622	0.158193	0.00103794	-0.00123799	0.075547	-0.00264389	-0.141776	-0.0158333
ce_ATAC_peaks_peak_2242	osc	chrI	5627438	5627553	NA	-0.0588016	-0.251484	-0.212343	-0.27037	TRUE	-0.581213	0.821632	0.564481	0.19065	0.724918	-0.0226906	-0.143434	0.780658	0.578616	82	-0.083509	-0.135344	-0.053872	0.051136	-0.04958	2.9839e-05	0.0267393	0.0610075	-0.0289507	-0.0672257	-0.059767	0.050929	0.00240619	-0.00717739	-0.00388706	-0.00122987	-0.222171	0.0377522
ce_ATAC_peaks_peak_2257	osc	chrI	5661964	5662225	WBGene00004224	0.352944	0.712798	-0.10208	0.482016	FALSE	2.23256	1.05248	3.09792	0.356632	0.917684	0.752579	0.0231779	0.434901	0.307749	13	0.320775	-0.17337	-0.295655	0.0956553	-0.062764	-0.00098967	-0.00432087	0.033987	-0.0153981	0.258227	-0.0765591	0.279503	0.00450103	-0.00908597	0.128922	0.000198738	-0.12377	0.0200793
ce_ATAC_peaks_peak_2276	osc	chrI	5687927	5688267	NA	0.316147	-0.114575	0.0772292	-0.27468	FALSE	-0.505405	0.0270581	0.413933	0.48615	0.8555	0.339852	-0.198732	1.06477	-0.0422156	63	-0.0726168	-0.00445716	-0.0395043	0.130395	-0.058511	-0.000446918	0.0370481	0.0832104	0.00211223	-0.0584573	-0.00196825	0.0373462	0.00613567	-0.00847028	0.058219	-0.00170402	-0.303027	-0.00275439
ce_ATAC_peaks_peak_2301	osc	chrI	5746424	5746818	WBGene00000493	-0.239897	0.32718	-0.25818	0.313937	FALSE	0.200447	0.589714	2.85524	0.803205	-0.386103	0.390639	0.306829	0.765197	3.22324	17	0.0288003	-0.0971409	-0.272494	0.215435	0.0264071	-0.000513705	-0.0571998	0.0597993	-0.161273	0.0231846	-0.0428968	0.257608	0.0101372	0.00382279	0.0669191	0.0026309	-0.217771	0.210302
ce_ATAC_peaks_peak_2302	osc	chrI	5747578	5747762	NA	-0.37317	0.232299	-0.322137	-0.00761675	FALSE	-0.474824	0.934256	1.4037	-0.0750822	0.852129	0.594016	-0.507832	0.412244	0.274652	65	-0.068223	-0.153896	-0.133964	-0.0201384	-0.0582804	-0.000781153	0.0946713	0.0322164	-0.0137421	-0.0549203	-0.0679594	0.126645	-0.000947607	-0.0084369	0.101759	-0.0043544	-0.117322	0.0179199
ce_ATAC_peaks_peak_2303	osc	chrI	5748039	5748121	NA	0.19394	0.374696	0.00602438	0.0131868	FALSE	-0.0150503	0.0226816	2.14249	0.330664	-0.520713	-0.318785	-0.350098	0.514583	0.275977	79	-0.00216243	-0.00373624	-0.204472	0.0886904	0.0356136	0.000419214	0.0652662	0.0402141	-0.0138084	-0.00174078	-0.0016499	0.193302	0.0041733	0.00515556	-0.05461	-0.00300191	-0.146448	0.0180064
ce_ATAC_peaks_peak_2304	osc	chrI	5748243	5748397	NA	-0.241061	-0.201584	0.124562	0.204028	FALSE	0.608388	-0.366984	1.24269	-0.0822981	-0.0412802	0.0101474	-0.49484	-0.148182	-0.677321	84	0.0874134	0.0604516	-0.118598	-0.0220739	0.00282332	-1.33442e-05	0.0922492	-0.0115803	0.0338894	0.0703688	0.0266951	0.112119	-0.00103868	0.000408714	0.00173831	-0.00424299	0.0421719	-0.0441923
ce_ATAC_peaks_peak_2307	osc	chrI	5760335	5760412	NA	-0.0774864	-0.289451	-0.148251	-0.108095	FALSE	0.0243235	0.334313	0.216365	-0.0666125	1.37731	0.155523	0.0831866	0.281923	-0.593985	81	0.00349481	-0.0550699	-0.0206491	-0.0178667	-0.0941998	-0.000204519	-0.0155078	0.022032	0.0297197	0.00281336	-0.0243185	0.0195211	-0.000840713	-0.0136367	0.0266422	0.000713281	-0.0802337	-0.038755
ce_ATAC_peaks_peak_2320	osc	chrI	5780892	5781164	NA	-0.289653	0.253831	-0.16172	0.0450943	FALSE	-0.195731	0.215967	0.698681	0.0123117	-0.777972	0.0154492	0.19986	0.31618	1.50464	74	-0.0281227	-0.0355753	-0.0666797	0.00330223	0.0532086	-2.03163e-05	-0.0372584	0.0247091	-0.0752837	-0.0226391	-0.0157098	0.063037	0.000155385	0.00770268	0.00264655	0.00171369	-0.0899832	0.0981712
ce_ATAC_peaks_peak_2339	osc	chrI	5825098	5825302	NA	0.352124	0.242103	-0.0255364	0.19411	FALSE	0.133119	0.20791	0.99332	0.996344	1.46169	0.603763	0.336049	0.139857	0.607026	61	0.0191266	-0.034248	-0.0947989	0.267238	-0.0999705	-0.000793972	-0.0626471	0.0109297	-0.0303722	0.0153971	-0.0151237	0.0896201	0.0125748	-0.0144721	0.103429	0.00288144	-0.0398025	0.0396058
ce_ATAC_peaks_peak_2355	osc	chrI	5841969	5842263	WBGene00000631	-0.963896	-0.384554	-0.286215	-0.0142839	FALSE	0.0389056	0.828121	1.96355	0.155329	1.23868	1.04105	0.00682203	1.10831	0.178168	37	0.00558997	-0.136413	-0.187395	0.0416622	-0.0847184	-0.00136902	-0.00127178	0.0866136	-0.00891456	0.00449999	-0.060239	0.177157	0.0019604	-0.0122642	0.178339	5.84953e-05	-0.31542	0.0116247
ce_ATAC_peaks_peak_2357	osc	chrI	5843525	5843872	NA	-0.221158	-0.204227	-0.201259	-0.23575	FALSE	-0.0308282	0.425543	-0.0870261	-0.0874803	1.60719	-0.218041	0.19896	0.51934	0.108605	81	-0.00442941	-0.0700979	0.00830546	-0.0234639	-0.109922	0.000286732	-0.0370906	0.0405858	-0.00543398	-0.00356573	-0.0309548	-0.00785174	-0.00110408	-0.0159127	-0.0373519	0.00170598	-0.147801	0.00708599
ce_ATAC_peaks_peak_2361	osc	chrI	5857122	5857297	NA	0.508962	-0.15952	-0.098529	-0.033179	FALSE	-0.31389	0.0730418	0.812245	0.104543	0.367394	0.353552	0.0216781	0.405596	-0.120256	90	-0.0450998	-0.0120319	-0.0775178	0.0280403	-0.0251275	-0.000464934	-0.00404128	0.0316969	0.00601696	-0.0363058	-0.00531319	0.073283	0.00131943	-0.00363756	0.0605658	0.000185878	-0.11543	-0.00784621
ce_ATAC_peaks_peak_2369	osc	chrI	5876319	5876445	NA	-0.094361	0.29885	-0.182807	0.352817	FALSE	0.261	0.0697235	0.400275	-0.0953675	1.26204	0.727598	-0.013091	-0.559642	0.329275	81	0.0375006	-0.0114852	-0.0382008	-0.0255793	-0.0863156	-0.000956819	0.00244046	-0.0437354	-0.0164751	0.0301884	-0.00507181	0.0361139	-0.00120363	-0.0124954	0.124643	-0.000112249	0.159271	0.0214838
ce_ATAC_peaks_peak_2370	osc	chrI	5876594	5876835	NA	0.078819	0.619948	-0.173906	0.333314	FALSE	0.46763	0.25813	0.36127	-0.314037	0.879371	1.40707	0.033599	-0.118296	0.0472408	62	0.0671894	-0.0425206	-0.0344783	-0.0842306	-0.0601436	-0.00185036	-0.00626361	-0.00924474	-0.00236367	0.0540882	-0.0187768	0.0325948	-0.00396344	-0.00870663	0.241041	0.000288094	0.0336665	0.00308226
ce_ATAC_peaks_peak_2371	osc	chrI	5877060	5877191	NA	0.0170612	0.414515	-0.134228	0.620932	FALSE	0.802494	-0.383894	0.528246	-0.439678	0.708758	1.65326	0.203088	-0.586914	0.200841	62	0.115303	0.0632372	-0.0504139	-0.11793	-0.0484748	-0.0021741	-0.0378602	-0.0458667	-0.010049	0.09282	0.0279252	0.0476598	-0.00554915	-0.0070174	0.283215	0.00174138	0.167032	0.013104
ce_ATAC_peaks_peak_2372	osc	chrI	5877788	5877944	NA	0.123372	0.478392	-0.0533469	0.544559	FALSE	0.68489	0.190857	0.587344	-0.148532	0.457835	1.96447	-0.164403	-0.382698	-0.174589	62	0.0984053	-0.0314391	-0.056054	-0.0398392	-0.0313131	-0.00258336	0.0306485	-0.0299074	0.00873545	0.0792174	-0.0138833	0.0529918	-0.00187462	-0.00453301	0.336528	-0.00140967	0.108914	-0.0113912
ce_ATAC_peaks_peak_2373	osc	chrI	5878170	5878289	NA	0.0598662	0.501795	-0.217901	0.381955	FALSE	-0.136605	-0.0290091	0.729723	-0.228196	0.705683	1.20317	-0.135533	-0.397531	0.330909	58	-0.0196275	0.00477855	-0.0696422	-0.0612065	-0.0482644	-0.00158222	0.0252664	-0.0310666	-0.0165568	-0.0158003	0.00211018	0.0658376	-0.00288005	-0.00698694	0.206112	-0.00116212	0.113135	0.0215904
ce_ATAC_peaks_peak_2374	osc	chrI	5878403	5878587	NA	0.0829292	0.524895	-0.248356	0.413939	FALSE	0.197857	0.419389	0.459932	-0.0958656	0.227861	1.36115	0.244005	-0.274577	1.07472	58	0.0284282	-0.0690842	-0.0438943	-0.0257129	-0.0155843	-0.00178997	-0.0454879	-0.0214579	-0.0537729	0.022885	-0.0305071	0.0414963	-0.00120991	-0.00225604	0.233175	0.00209221	0.0781431	0.0701207
ce_ATAC_peaks_peak_2375	osc	chrI	5878853	5879043	NA	0.0800755	0.425079	-0.204778	0.361353	FALSE	0.255354	0.398916	1.01077	-0.032191	0.0511929	1.39868	0.16361	0.0867812	0.831397	58	0.0366894	-0.0657116	-0.096464	-0.00863424	-0.00350128	-0.00183932	-0.0305006	0.00678185	-0.0415985	0.0295354	-0.0290178	0.0911942	-0.000406281	-0.000506859	0.239604	0.00140287	-0.0246974	0.0542451
ce_ATAC_peaks_peak_2376	osc	chrI	5879377	5880221	WBGene00016422	0.0733049	0.709801	-0.267214	0.546745	FALSE	1.50345	1.08365	1.98358	0.60162	1.85027	2.1112	0.560591	0.76111	2.04728	9	0.216016	-0.178505	-0.189306	0.161366	-0.126547	-0.00277631	-0.104507	0.0594799	-0.102435	0.173895	-0.0788267	0.178964	0.00759301	-0.0183194	0.361664	0.00480677	-0.216608	0.133576
ce_ATAC_peaks_peak_2377	osc	chrI	5880921	5881251	NA	0.398105	0.55146	-0.0207989	0.546972	FALSE	1.31891	0.0751982	2.89338	0.717626	0.873019	1.60284	0.332055	0.693326	0.893858	13	0.189502	-0.0123871	-0.276134	0.192481	-0.0597092	-0.0021078	-0.0619025	0.0541827	-0.0447237	0.152551	-0.00547005	0.261049	0.00905712	-0.00864373	0.274578	0.0028472	-0.197317	0.0583204
ce_ATAC_peaks_peak_2378	osc	chrI	5882047	5882460	NA	0.321309	0.93979	-0.192344	0.722474	FALSE	1.9886	-0.0899876	3.39715	-0.158959	0.522824	1.44529	0.527956	0.286951	0.247541	13	0.285723	0.0148233	-0.324212	-0.0426358	-0.035758	-0.00190061	-0.0984229	0.0224249	-0.0123856	0.23001	0.00654586	0.3065	-0.00200621	-0.00517646	0.247588	0.00452695	-0.0816646	0.016151
ce_ATAC_peaks_peak_2379	osc	chrI	5883797	5884154	NA	0.205405	1.24567	-0.257428	0.536017	FALSE	1.3626	0.115308	3.02973	0.185535	1.59617	1.47814	0.466465	0.690122	1.01311	13	0.195779	-0.0189943	-0.289147	0.049764	-0.109169	-0.00194382	-0.0869594	0.0539322	-0.0506904	0.157604	-0.00838774	0.273351	0.00234163	-0.0158037	0.253216	0.00399969	-0.196405	0.0661011
ce_ATAC_peaks_peak_2380	osc	chrI	5885324	5885720	NA	0.0204502	0.353025	-0.254977	0.0115924	FALSE	-0.203052	0.357917	0.563141	0.182683	0.101042	-0.296282	0.757016	-0.188396	-0.00539565	96	-0.0291745	-0.0589581	-0.0537442	0.0489989	-0.00691064	0.000389623	-0.141125	-0.014723	0.000269968	-0.0234858	-0.0260355	0.0508082	0.00230563	-0.00100041	-0.0507552	0.00649101	0.0536166	-0.000352043
ce_ATAC_peaks_peak_2396	osc	chrI	5905899	5906036	NA	-0.291529	-0.139742	-0.425548	-0.303028	FALSE	-0.445113	1.42812	0.638649	-0.347958	0.59972	0.210254	-0.0113613	0.78473	-0.115601	65	-0.0639541	-0.235248	-0.0609504	-0.0933289	-0.0410172	-0.000276493	0.002118	0.0613258	0.00578404	-0.0514837	-0.103884	0.0576207	-0.00439156	-0.00593781	0.036018	-9.74172e-05	-0.22333	-0.00754248
ce_ATAC_peaks_peak_2419	osc	chrI	5997358	5997781	NA	-0.175473	0.235081	0.0720509	0.126109	FALSE	-0.0857371	0.604867	1.15317	2.12213	0.970426	0.492711	1.06618	0.256916	0.588204	36	-0.0123188	-0.0996371	-0.110054	0.569194	-0.0663712	-0.000647933	-0.198761	0.0200777	-0.0294305	-0.00991673	-0.0439991	0.104042	0.0267832	-0.00960816	0.0844047	0.00914197	-0.0731168	0.0383778
ce_ATAC_peaks_peak_2460	osc	chrI	6079633	6079888	NA	-0.14688	0.218106	0.194014	0.078356	FALSE	0.234391	0.243528	1.08323	1.3041	-0.190665	0.748008	0.414978	0.840671	0.926265	41	0.0336774	-0.0401153	-0.103379	0.349784	0.0130404	-0.000983659	-0.0773612	0.0656975	-0.0463451	0.0271107	-0.0177147	0.0977318	0.0164589	0.00188777	0.128139	0.00355822	-0.23925	0.0604348
ce_ATAC_peaks_peak_2475	osc	chrI	6103094	6103411	NA	0.143025	0.39433	-0.0405916	0.256924	FALSE	-0.067214	-0.0393995	1.84284	1.52107	1.60101	2.08941	1.4239	0.749212	-0.991592	18	-0.00965734	0.00649011	-0.175874	0.40798	-0.109499	-0.00274765	-0.265447	0.0585501	0.0496138	-0.00777426	0.00286599	0.166266	0.0191974	-0.0158516	0.35793	0.0122092	-0.213221	-0.0646972
ce_ATAC_peaks_peak_2489	osc	chrI	6114484	6114669	NA	0.301201	-0.076776	0.260636	-0.0711513	FALSE	-0.351135	0.104005	1.04321	1.00297	-0.395812	0.731405	-0.395974	0.97898	0.35316	73	-0.0504513	-0.0171323	-0.0995602	0.269017	0.0270712	-0.000961826	0.0738184	0.0765062	-0.0176702	-0.0406139	-0.00756553	0.0941212	0.0126585	0.00391893	0.125295	-0.00339527	-0.278612	0.0230422
ce_ATAC_peaks_peak_2495	osc	chrI	6119637	6119757	NA	-0.225414	-0.13831	-0.405928	-0.209414	FALSE	-0.251081	2.04351	0.642824	0.961495	1.03117	0.583537	1.12187	0.73991	0.143209	33	-0.0360755	-0.336618	-0.0613488	0.257891	-0.0705255	-0.000767374	-0.209141	0.0578231	-0.00716537	-0.0290412	-0.148648	0.0579973	0.012135	-0.0102095	0.0999639	0.00961942	-0.210574	0.00934376
ce_ATAC_peaks_peak_2496	flat	chrI	6120344	6121031	NA	0.0201504	0.00713273	0.108779	-0.0361846	FALSE	0.280224	0.0287569	1.0641	1.01337	-0.149506	0.429655	0.968047	0.889166	-0.086331	36	0.0402628	-0.004737	-0.101554	0.271806	0.0102253	-0.000565013	-0.180466	0.0694873	0.00431952	0.032412	-0.00209183	0.0960063	0.0127897	0.00148025	0.0736029	0.0083005	-0.253052	-0.00563273
ce_ATAC_peaks_peak_2505	osc	chrI	6128057	6128430	NA	-0.220593	-0.165863	0.108787	0.0863777	FALSE	0.0990853	-0.121652	1.39059	0.666765	0.588456	0.417063	-0.160091	0.442078	-0.0956931	68	0.0142366	0.0200391	-0.132713	0.178839	-0.0402468	-0.000548453	0.0298446	0.0345479	0.00478795	0.0114606	0.00884916	0.125463	0.0084152	-0.00582628	0.0714457	-0.0013727	-0.125813	-0.00624356
ce_ATAC_peaks_peak_2506	osc	chrI	6129257	6129467	NA	-0.309917	0.213094	0.214925	0.0147914	FALSE	-0.198831	-0.231344	1.39239	0.96997	0.167502	0.383798	-0.105545	0.483342	-0.651912	77	-0.0285681	0.0381082	-0.132885	0.260164	-0.0114561	-0.000504709	0.019676	0.0377726	0.032618	-0.0229976	0.0168283	0.125626	0.0122419	-0.00165844	0.0657473	-0.000904994	-0.137556	-0.0425344
ce_ATAC_peaks_peak_2507	osc	chrI	6132988	6133148	NA	0.159043	-0.354033	0.571272	-0.248981	FALSE	0.606631	-0.191148	0.996976	1.33252	0.533774	-0.302544	-0.568903	1.20863	-0.518925	80	0.0871611	0.0314869	-0.0951478	0.357407	-0.0365069	0.000397857	0.106056	0.0944532	0.0259641	0.0701656	0.0139044	0.0899499	0.0168177	-0.00528488	-0.0518279	-0.00487804	-0.34397	-0.0338576
ce_ATAC_peaks_peak_2514	osc	chrI	6154147	6154710	NA	0.293943	-0.0369261	0.1963	-0.0938759	FALSE	0.393942	0.615805	0.910918	1.57238	0.15046	0.845521	0.768275	1.46222	1.06554	23	0.0566017	-0.101439	-0.0869348	0.421741	-0.0102906	-0.00111189	-0.143224	0.114271	-0.0533139	0.045565	-0.0447947	0.0821856	0.0198449	-0.0014897	0.144844	0.00658756	-0.41614	0.0695222
ce_ATAC_peaks_peak_2519	osc	chrI	6162364	6162689	NA	-0.151895	-0.475437	-0.241117	-0.380228	FALSE	-0.438417	1.07098	0.862072	0.313048	0.78218	0.324359	0.319617	1.31549	-0.145953	43	-0.0629919	-0.176418	-0.082273	0.0839654	-0.0534964	-0.000426545	-0.0595838	0.102804	0.00730268	-0.0507092	-0.077905	0.0777785	0.00395096	-0.00774434	0.055565	0.00274055	-0.374382	-0.00952281
ce_ATAC_peaks_peak_2521	osc	chrI	6163792	6164628	NA	-0.346474	-0.160348	-0.483314	-0.0418875	FALSE	0.281172	1.413	1.91731	0.793835	1.52881	1.52601	1.4632	1.846	1.71517	9	0.040399	-0.232757	-0.182981	0.212921	-0.104562	-0.00200676	-0.272773	0.144263	-0.0858177	0.0325216	-0.102784	0.172985	0.0100189	-0.0151367	0.261416	0.0125462	-0.525362	0.111908
ce_ATAC_peaks_peak_2549	flat	chrI	6207322	6207444	NA	-0.0616686	0.0811581	-0.1444	0.126103	FALSE	0.0494535	-0.0302602	-0.457445	-0.334221	1.43267	1.1935	0.152987	0.0273405	-0.308511	60	0.0071055	0.00498463	0.0436569	-0.0896444	-0.0979859	-0.0015695	-0.0285202	0.00213663	0.0154362	0.00572001	0.00220118	-0.0412719	-0.00421819	-0.0141848	0.204455	0.00131178	-0.00778095	-0.0201291
ce_ATAC_peaks_peak_2562	osc	chrI	6258887	6259573	WBGene00016749	0.334226	0.3923	0.00752601	0.265827	FALSE	0.245065	0.522587	2.10124	1.74356	1.59915	1.73729	0.548568	1.18119	1.74096	5	0.035211	-0.0860835	-0.200535	0.467655	-0.109372	-0.0022846	-0.102265	0.0923087	-0.0871079	0.0283453	-0.0380139	0.18958	0.0220053	-0.0158331	0.29761	0.00470368	-0.33616	0.11359
ce_ATAC_peaks_peak_2563	osc	chrI	6260095	6260492	NA	0.471128	0.109518	0.512066	-0.0384023	FALSE	0.644994	0.305849	1.04349	2.36402	0.513133	1.24655	0.75021	1.55317	0.189888	26	0.0926731	-0.0503812	-0.0995873	0.634074	-0.0350952	-0.00163926	-0.139856	0.121379	-0.00950095	0.0746029	-0.022248	0.0941469	0.0298361	-0.00508051	0.213542	0.00643266	-0.442024	0.0123894
ce_ATAC_peaks_peak_2564	osc	chrI	6261238	6261452	NA	0.153227	-0.236385	0.099587	-0.137243	FALSE	0.0708888	1.14374	1.31542	1.2314	0.599409	1.30092	0.0589373	1.36084	-0.407814	35	0.0101853	-0.188404	-0.125539	0.330285	-0.0409959	-0.00171077	-0.0109872	0.106348	0.0204047	0.00819931	-0.0831978	0.118681	0.0155415	-0.00593473	0.222857	0.000505356	-0.387286	-0.0266081
ce_ATAC_peaks_peak_2565	osc	chrI	6262892	6263057	NA	0.249111	-0.0650172	-0.0123203	-0.191143	FALSE	0.433868	1.65037	1.2615	1.05385	1.16981	0.996036	-0.108455	1.53969	0.485544	43	0.0623384	-0.271859	-0.120393	0.282661	-0.080008	-0.00130983	0.0202184	0.120325	-0.0242939	0.0501831	-0.120051	0.113816	0.0133005	-0.0115823	0.170628	-0.000929943	-0.438187	0.0316796
ce_ATAC_peaks_peak_2567	osc	chrI	6263436	6263694	NA	0.241423	0.42898	0.231558	0.355145	FALSE	1.39073	0.416757	1.97283	1.13694	1.15549	1.78534	-0.210785	1.24089	1.42254	21	0.199821	-0.0686505	-0.18828	0.304949	-0.0790285	-0.00234779	0.0392951	0.096974	-0.0711757	0.160858	-0.0303156	0.177994	0.0143493	-0.0114405	0.305841	-0.00180737	-0.35315	0.0928144
ce_ATAC_peaks_peak_2571	osc	chrI	6277502	6277718	NA	0.214393	-0.130648	0.0158698	0.00285709	FALSE	0.297288	0.173868	0.0752957	0.328399	-0.0935054	-0.726722	0.294423	-0.274032	0.202849	92	0.0427145	-0.0286405	-0.00718595	0.0880827	0.0063952	0.000955667	-0.0548871	-0.0214153	-0.0101494	0.0343856	-0.0126475	0.00679338	0.0041447	0.000925794	-0.124492	0.00252452	0.077988	0.013235
ce_ATAC_peaks_peak_2573	osc	chrI	6278988	6279481	NA	0.134539	0.262268	-0.0434128	0.183867	FALSE	0.507812	0.458744	1.94972	0.974029	0.424916	-0.0687095	0.169847	0.478199	1.85319	41	0.0729627	-0.0755669	-0.186074	0.261253	-0.0290617	9.03556e-05	-0.0316633	0.0373707	-0.0927233	0.0587358	-0.0333699	0.175909	0.0122932	-0.00420708	-0.0117704	0.00145635	-0.136093	0.120913
ce_ATAC_peaks_peak_2574	osc	chrI	6280301	6280707	NA	0.330804	-0.0016194	0.404644	0.161421	FALSE	0.653482	-0.138197	1.26057	1.7332	-0.0321746	-0.319093	0.0791867	0.35094	1.43638	41	0.0938927	0.0227646	-0.120305	0.464876	0.00220055	0.000419619	-0.0147622	0.0274256	-0.0718685	0.0755846	0.0100527	0.113732	0.0218746	0.00031856	-0.0546628	0.000678985	-0.0998755	0.0937177
ce_ATAC_peaks_peak_2584	osc	chrI	6288308	6288651	NA	0.39373	0.153114	0.165642	0.0828211	FALSE	0.66866	0.0706869	0.913016	0.478182	-0.794783	0.200955	0.218988	0.476137	0.207633	67	0.0960734	-0.0116439	-0.087135	0.128257	0.0543583	-0.000264263	-0.0408243	0.0372096	-0.0103888	0.0773402	-0.00514189	0.0823748	0.00603511	0.00786912	0.034425	0.00187771	-0.135506	0.0135472
ce_ATAC_peaks_peak_2590	flat	chrI	6294318	6294674	NA	0.161055	-0.0710219	-0.223231	-0.135443	FALSE	-0.153845	0.162551	0.806084	0.256562	0.499766	1.037	1.29358	1.21263	-0.31372	45	-0.0221046	-0.0267764	-0.0769297	0.0688148	-0.0341809	-0.00136369	-0.241153	0.0947658	0.0156968	-0.0177944	-0.0118243	0.0727271	0.00323806	-0.00494816	0.177644	0.0110918	-0.345108	-0.0204689
ce_ATAC_peaks_peak_2591	flat	chrI	6294769	6295110	NA	-0.139974	0.00591061	-0.228844	0.0517681	FALSE	0.289784	0.26201	1.20135	0.317491	0.555446	0.63897	1.14216	0.648747	-0.0645331	45	0.0416363	-0.0431597	-0.114652	0.085157	-0.0379892	-0.00084027	-0.212924	0.0506989	0.00322888	0.0335177	-0.0190591	0.108389	0.00400703	-0.00549946	0.10946	0.00979339	-0.18463	-0.00421051
ce_ATAC_peaks_peak_2593	osc	chrI	6311171	6311319	WBGene00000634	-0.441219	-0.185279	-0.157287	0.0840447	FALSE	0.240041	0.0712766	0.849455	-0.182301	0.373982	0.0822703	0.14274	0.118153	0.140042	83	0.0344892	-0.0117411	-0.0810689	-0.0488965	-0.0255781	-0.000108189	-0.0266099	0.00923354	-0.00700691	0.0277642	-0.00518479	0.0766402	-0.00230081	-0.00370279	0.0140935	0.00122392	-0.0336257	0.00913713
ce_ATAC_peaks_peak_2606	osc	chrI	6330607	6330770	NA	-0.0340091	0.298174	0.0525911	0.183999	TRUE	0.123652	0.208076	0.437566	0.337616	1.04168	0.161418	-0.655979	-0.490301	-0.155672	99	0.0177663	-0.0342754	-0.0417597	0.0905548	-0.0712444	-0.000212271	0.122289	-0.0383165	0.00778894	0.0143021	-0.0151358	0.0394784	0.00426103	-0.0103136	0.027652	-0.00562468	0.139537	-0.0101569
ce_ATAC_peaks_peak_2607	osc	chrI	6331949	6332147	NA	0.257039	-0.31949	0.0703803	-0.191824	FALSE	0.105383	0.931328	2.48687	1.42345	0.309784	0.305773	0.313539	1.32753	-0.809238	40	0.0151415	-0.153414	-0.237338	0.381796	-0.0211873	-0.000402103	-0.0584507	0.103745	0.0404898	0.012189	-0.0677464	0.224372	0.0179653	-0.00306716	0.0523809	0.00268843	-0.377808	-0.0527993
ce_ATAC_peaks_peak_2608	osc	chrI	6332530	6332773	NA	-0.447194	0.0923679	-0.333486	0.0869943	TRUE	-0.620568	0.434446	1.95134	-0.225988	0.401319	0.617936	-0.436611	0.293654	0.0399192	84	-0.0891635	-0.0715644	-0.186229	-0.0606143	-0.0274478	-0.000812609	0.0813942	0.0229488	-0.00199734	-0.0717776	-0.0316024	0.176055	-0.00285218	-0.00397345	0.105857	-0.00374371	-0.0835724	0.00260456
ce_ATAC_peaks_peak_2610	osc	chrI	6333652	6333945	NA	-0.0196555	-0.561158	-0.2512	-0.247128	FALSE	-0.817316	0.576344	0.761225	-0.156928	0.214686	-0.375633	-0.289633	0.335705	-0.197281	90	-0.117432	-0.0949385	-0.0726486	-0.0420911	-0.0146832	0.000493971	0.0539941	0.0262349	0.00987086	-0.0945344	-0.0419242	0.0686798	-0.00198058	-0.0021256	-0.0643485	-0.00248345	-0.0955397	-0.0128718
ce_ATAC_peaks_peak_2615	osc	chrI	6337843	6337918	NA	-0.0620753	0.366177	0.202901	0.364647	FALSE	1.58505	0.114946	1.78712	0.209997	-0.0261977	1.12763	-0.324985	0.563828	-0.0673724	39	0.22774	-0.0189346	-0.170556	0.0563253	0.00179176	-0.00148288	0.0605844	0.0440625	0.00337094	0.183334	-0.00836138	0.161239	0.00265037	0.000259383	0.193171	-0.00278657	-0.160462	-0.00439576
ce_ATAC_peaks_peak_2618	osc	chrI	6340006	6340482	NA	0.630323	-0.226414	0.279558	-0.237727	TRUE	0.877545	2.10957	2.60192	2.72305	0.636883	1.19325	0.46585	2.51924	0.919079	3	0.126086	-0.3475	-0.248318	0.730373	-0.0435589	-0.00156917	-0.0868448	0.196875	-0.0459856	0.101501	-0.153454	0.234752	0.0343675	-0.00630576	0.204413	0.00399442	-0.71696	0.059966
ce_ATAC_peaks_peak_2621	osc	chrI	6341630	6341727	NA	0.00518366	-0.447231	-0.00184842	-0.644565	FALSE	-0.47448	1.46135	0.589566	0.438307	0.655007	0.55856	-0.500479	2.01899	-0.803485	43	-0.0681735	-0.240722	-0.0562661	0.117562	-0.0447985	-0.000734528	0.0933005	0.157782	0.0402019	-0.0548804	-0.106301	0.0531923	0.00553184	-0.00648521	0.0956852	-0.00429135	-0.574593	-0.0524239
ce_ATAC_peaks_peak_2655	osc	chrI	6372750	6373033	NA	-0.268927	-0.135273	-0.209888	0.210833	FALSE	-0.249991	0.368867	3.6025	0.842875	0.0178084	0.473643	0.176559	0.54922	0.0727169	40	-0.0359189	-0.0607618	-0.343809	0.226075	-0.00121799	-0.000622858	-0.0329146	0.042921	-0.00363835	-0.0289151	-0.026832	0.325027	0.0106379	-0.000176321	0.0811382	0.0015139	-0.156305	0.00474447
ce_ATAC_peaks_peak_2661	osc	chrI	6380909	6381203	NA	0.27536	0.0534953	0.166035	-0.0858757	FALSE	0.210732	0.0837867	1.49123	1.56594	0.66817	1.5746	1.27618	1.79044	-0.352176	22	0.0302781	-0.0138018	-0.142318	0.420013	-0.0456988	-0.00207065	-0.237909	0.139921	0.0176209	0.0243742	-0.00609479	0.134543	0.0197636	-0.00661554	0.269739	0.0109426	-0.50955	-0.022978
ce_ATAC_peaks_peak_2675	osc	chrI	6401329	6401448	NA	0.0287479	0.267147	-0.0805335	0.109823	FALSE	0.29714	0.11517	0.155216	-0.0282422	0.412753	0.104372	0.167648	-0.142015	0.22281	89	0.0426933	-0.0189715	-0.0148133	-0.00757508	-0.0282298	-0.000137254	-0.0312533	-0.0110983	-0.0111482	0.0343686	-0.0083777	0.014004	-0.000356443	-0.00408666	0.0178797	0.00143749	0.0404167	0.0145374
ce_ATAC_peaks_peak_2678	osc	chrI	6403814	6404081	WBGene00022591	-0.135996	1.00797	-0.0229106	0.549286	FALSE	1.72775	0.184779	2.35139	0.289282	0.462859	0.698266	0.0977644	0.136771	1.07501	39	0.248244	-0.0304378	-0.224408	0.0775907	-0.0316567	-0.000918246	-0.0182255	0.0106885	-0.0537875	0.199839	-0.0134411	0.212149	0.00365101	-0.00458275	0.119618	0.000838279	-0.0389243	0.0701398
ce_ATAC_peaks_peak_2750	osc	chrI	6496579	6496768	WBGene00016943	-0.442979	-0.208058	-0.0925165	-0.0190062	FALSE	-0.1875	-0.271579	0.0220061	0.132264	1.80424	0.220585	0.178771	0.135785	-0.0542899	81	-0.0269401	0.044736	-0.00210018	0.0354757	-0.123399	-0.000290077	-0.0333269	0.0106115	0.00271637	-0.021687	0.0197551	0.00198545	0.00166929	-0.0178637	0.0377877	0.00153287	-0.0386437	-0.00354219
ce_ATAC_peaks_peak_2751	osc	chrI	6497251	6497619	NA	-0.275398	-0.265753	-0.170975	-0.0375615	FALSE	0.0794547	-0.0108846	-0.00402365	0.287459	2.32938	-0.0669091	0.647711	-0.011134	-0.383253	81	0.0114161	0.00179297	0.000384003	0.0771019	-0.159316	8.7988e-05	-0.120748	-0.000870113	0.0191759	0.00919008	0.000791763	-0.000363025	0.003628	-0.0230632	-0.011462	0.00555378	0.00316869	-0.0250056
ce_ATAC_peaks_peak_2753	osc	chrI	6498039	6499467	WBGene00016942	-0.331745	-0.221353	-0.331023	0.039915	FALSE	-0.0312548	0.301376	-0.140845	0.185987	2.43391	0.0711897	0.907427	-0.405487	-0.54355	81	-0.00449071	-0.0496444	0.0134418	0.0498852	-0.166465	-9.36171e-05	-0.169165	-0.0316883	0.0271962	-0.00361507	-0.0219226	-0.0127075	0.00234733	-0.0240981	0.0121953	0.00778071	0.115399	-0.0354643
ce_ATAC_peaks_peak_2754	osc	chrI	6499567	6500028	NA	-0.222313	-0.295053	-0.446527	0.143878	FALSE	-0.279666	0.081331	-0.159103	0.204082	2.68449	-0.075126	1.30773	-0.962107	-0.791697	81	-0.0401826	-0.0133973	0.0151842	0.0547387	-0.183603	9.87935e-05	-0.243791	-0.0751876	0.0396121	-0.0323474	-0.00591616	-0.0143547	0.00257571	-0.026579	-0.0128696	0.0112131	0.27381	-0.0516548
ce_ATAC_peaks_peak_2766	osc	chrI	6539414	6539486	NA	-0.257703	-0.248389	0.203731	-0.339461	FALSE	0.169368	0.352184	0.574179	0.358808	-0.340102	0.0650753	-0.342078	1.41871	0.0369369	85	0.0243349	-0.0580137	-0.0547976	0.0962389	0.0232609	-8.55765e-05	0.063771	0.110871	-0.00184812	0.0195899	-0.0256185	0.051804	0.00452849	0.00336734	0.0111479	-0.00293314	-0.403757	0.00240997
ce_ATAC_peaks_peak_2767	osc	chrI	6541468	6541731	WBGene00020418	-0.347683	0.51756	-0.00361227	0.0639263	FALSE	0.469501	0.0709613	0.974951	-0.0162509	0.435273	0.0765639	-0.202137	0.222518	-0.256258	83	0.0674581	-0.0116892	-0.0930459	-0.0043588	-0.02977	-0.000100684	0.0376828	0.0173895	0.0128217	0.0543045	-0.00516185	0.0879628	-0.000205102	-0.00430962	0.0131159	-0.00173322	-0.0633274	-0.0167198
ce_ATAC_peaks_peak_2778	flat	chrI	6556215	6556423	NA	0.107249	0.0832288	0.060161	-0.0800176	FALSE	-0.121418	-0.392447	1.16266	1.36549	1.57982	1.24085	1.43255	1.37167	-0.543953	22	-0.0174454	0.0646461	-0.11096	0.36625	-0.10805	-0.00163176	-0.267059	0.107195	0.0272164	-0.0140437	0.0285473	0.104898	0.0172338	-0.0156418	0.212566	0.0122834	-0.39037	-0.0354906
ce_ATAC_peaks_peak_2806	osc	chrI	6574693	6575018	NA	-0.503902	0.400972	-0.206067	0.251984	FALSE	0.0327475	1.66057	2.84837	2.14631	0.914369	2.02644	1.02764	1.322	1.75103	5	0.00470518	-0.273538	-0.271838	0.575679	-0.0625373	-0.00266485	-0.191575	0.103313	-0.0876116	0.00378772	-0.120793	0.256987	0.0270884	-0.00905314	0.347143	0.00881145	-0.376235	0.114247
ce_ATAC_peaks_peak_2808	osc	chrI	6577000	6577480	NA	0.20722	0.357369	0.141863	0.210534	FALSE	1.70323	0.549414	1.57346	1.19168	0.947981	0.489203	0.74578	0.846986	0.869454	16	0.244721	-0.0905026	-0.150166	0.319631	-0.0648361	-0.000643321	-0.13903	0.066191	-0.0435027	0.197003	-0.0399654	0.141962	0.0150401	-0.00938593	0.0838039	0.00639467	-0.241047	0.0567282
ce_ATAC_peaks_peak_2813	osc	chrI	6581786	6582052	NA	0.0958611	0.465349	-0.0465281	0.118235	FALSE	0.443734	0.440433	1.43772	1.09248	2.05997	1.59088	0.724936	1.05432	-0.0437013	18	0.0637559	-0.0725505	-0.137211	0.293023	-0.140889	-0.00209207	-0.135144	0.0823937	0.00218657	0.0513242	-0.0320379	0.129715	0.0137881	-0.0203957	0.272529	0.00621595	-0.300053	-0.00285132
ce_ATAC_peaks_peak_2815	osc	chrI	6582669	6583029	NA	0.0202951	0.649526	-0.0459172	0.30679	FALSE	1.96768	0.827415	1.64125	1.12008	2.05609	1.77866	1.4197	1.23768	0.504205	4	0.282718	-0.136296	-0.156635	0.300427	-0.140624	-0.002339	-0.264663	0.0967234	-0.0252276	0.227591	-0.0601876	0.148078	0.0141365	-0.0203573	0.304696	0.0121731	-0.352237	0.0328972
ce_ATAC_peaks_peak_2852	osc	chrI	6712698	6713186	NA	0.334649	0.0528369	0.423724	0.0541635	FALSE	2.36182	0.76723	1.48491	1.55739	0.656765	0.387663	0.297927	1.82122	2.13063	17	0.339348	-0.126382	-0.141714	0.41772	-0.0449188	-0.000509791	-0.0555403	0.142327	-0.106605	0.273179	-0.0558096	0.133972	0.0196557	-0.00650261	0.0664093	0.00255457	-0.51831	0.139015
ce_ATAC_peaks_peak_2854	osc	chrI	6714600	6714833	WBGene00020710	0.260141	0.0920222	0.0244686	0.292075	FALSE	0.581476	-0.229974	1.82367	0.409826	0.731986	0.60139	0.026442	0.151631	-0.221738	49	0.0835468	0.0378826	-0.174045	0.109923	-0.0500634	-0.000790851	-0.00492937	0.0118498	0.0110945	0.0672561	0.0167287	0.164537	0.00517239	-0.00724737	0.103022	0.000226726	-0.0431532	-0.0144675
ce_ATAC_peaks_peak_2877	flat	chrI	6729186	6729681	NA	-0.042571	-0.0921254	-0.042515	-0.0959041	FALSE	-0.181015	-0.113847	0.693634	0.399592	0.833936	0.856803	0.610285	0.929675	-0.460493	63	-0.0260084	0.0187535	-0.066198	0.107178	-0.0570361	-0.00112673	-0.113771	0.0726531	0.0230405	-0.020937	0.00828141	0.0625816	0.00504322	-0.00825677	0.146776	0.00523287	-0.26458	-0.0300452
ce_ATAC_peaks_peak_2878	flat	chrI	6730135	6730353	NA	-0.0424782	-0.0283583	-0.0379961	-0.0763479	FALSE	-0.221151	0.0850784	0.014864	0.0569806	0.534399	-0.0174618	0.012829	-0.0238967	-0.693816	99	-0.0317751	-0.0140146	-0.00141856	0.0152832	-0.0365496	2.29629e-05	-0.00239162	-0.0018675	0.0347147	-0.0255793	-0.00618875	0.00134107	0.000719148	-0.00529107	-0.00299132	0.000110002	0.00680086	-0.0452685
ce_ATAC_peaks_peak_2880	flat	chrI	6731739	6732177	NA	-0.119072	0.00821398	-0.0913682	-0.0118134	FALSE	0.118929	0.0505277	0.363096	0.596887	1.30981	0.948727	1.1626	0.628373	-0.657191	60	0.0170878	-0.00832321	-0.0346526	0.160096	-0.0895832	-0.00124761	-0.216735	0.0491067	0.0328822	0.0137559	-0.00367548	0.0327595	0.00753328	-0.0129684	0.162523	0.00996868	-0.178831	-0.0428789
ce_ATAC_peaks_peak_2882	flat	chrI	6732836	6733110	NA	0.108182	-0.0383652	0.0297751	-0.147364	FALSE	-0.0305456	0.170848	0.253413	0.333693	0.170728	-0.542415	0.0882151	0.179595	-0.207114	99	-0.0043888	-0.0281431	-0.0241848	0.0895026	-0.0116768	0.000713296	-0.0164453	0.0140352	0.0103628	-0.00353303	-0.0124278	0.0228636	0.00421152	-0.00169037	-0.0929194	0.000756398	-0.0511118	-0.0135133
ce_ATAC_peaks_peak_2883	flat	chrI	6733236	6733309	NA	-0.0213857	-0.0718029	0.129755	-0.371	FALSE	0.359009	0.706086	0.301548	0.476612	-0.0706147	-0.279381	0.0143357	1.2382	0.0772044	82	0.0515825	-0.116311	-0.0287786	0.127836	0.00482962	0.000367396	-0.00267249	0.0967637	-0.00386288	0.0415245	-0.051362	0.0272065	0.00601529	0.000699154	-0.0478598	0.000122921	-0.352384	0.00503726
ce_ATAC_peaks_peak_2884	osc	chrI	6733388	6733692	NA	0.158903	-0.373223	0.222227	-0.26263	FALSE	0.610959	0.605599	1.0106	1.23895	0.835307	0.50977	0.370517	1.72433	0.190682	35	0.0877829	-0.0997576	-0.0964476	0.332308	-0.0571299	-0.000670368	-0.0690727	0.134754	-0.00954067	0.0706662	-0.0440523	0.0911787	0.0156367	-0.00827035	0.0873272	0.00317699	-0.490734	0.0124412
ce_ATAC_peaks_peak_2889	flat	chrI	6736901	6737029	NA	0.0346811	0.0738185	0.101269	0.0143864	FALSE	0.413251	-0.0173604	0.684243	0.894719	-0.260955	0.516841	1.12622	0.733336	0.00342103	56	0.059376	0.0028597	-0.0653017	0.23998	0.0178477	-0.000679666	-0.209952	0.0573094	-0.000171169	0.0477984	0.00126282	0.0617343	0.0112922	0.0025837	0.0885384	0.0096567	-0.208703	0.000223208
ce_ATAC_peaks_peak_2969	osc	chrI	6834962	6835109	NA	0.282142	-0.155027	0.0470958	-0.12706	FALSE	-0.339166	0.00180451	2.07986	1.07503	1.0112	1.22726	0.273098	1.77693	0.21792	26	-0.0487315	-0.000297249	-0.198494	0.288343	-0.0691598	-0.00161389	-0.0509115	0.138865	-0.0109035	-0.0392294	-0.000131263	0.187651	0.0135679	-0.0100118	0.210237	0.00234167	-0.505704	0.0142183
ce_ATAC_peaks_peak_2988	osc	chrI	6862081	6862415	NA	0.442106	0.084372	-0.0145781	-0.0375784	FALSE	-0.201772	-0.102003	0.0301461	0.716011	-0.145426	0.00551171	1.36477	-0.11775	-1.24168	94	-0.0289907	0.0168026	-0.00287703	0.192048	0.00994626	-7.24811e-06	-0.254424	-0.00920202	0.0621267	-0.0233378	0.00741991	0.00271986	0.00903674	0.00143986	0.000944194	0.0117022	0.0335109	-0.0810143
ce_ATAC_peaks_peak_2992	osc	chrI	6866244	6866534	NA	-0.312733	-0.194123	-0.683016	0.316379	FALSE	-0.396538	0.151664	3.17757	-0.528062	0.990886	1.18506	0.376272	0.683894	1.40177	28	-0.0569748	-0.024983	-0.303256	-0.141636	-0.0677706	-0.0015584	-0.0701455	0.0534455	-0.0701366	-0.0458653	-0.0110323	0.28669	-0.00666463	-0.00981073	0.203009	0.00322633	-0.194632	0.0914592
ce_ATAC_peaks_peak_2993	osc	chrI	6866697	6866877	NA	-0.132126	0.445781	-0.308493	0.481987	FALSE	0.624956	0.0823339	2.06405	-0.192729	0.76248	1.18226	0.184314	0.149051	1.19176	28	0.0897939	-0.0135625	-0.196986	-0.0516936	-0.052149	-0.00155472	-0.0343602	0.0116482	-0.059629	0.0722851	-0.00598911	0.186224	-0.00243243	-0.00754929	0.20253	0.00158039	-0.0424191	0.0777572
ce_ATAC_peaks_peak_2994	osc	chrI	6867437	6867600	NA	-0.382576	-0.215597	-0.277684	0.0132266	FALSE	0.669471	0.5182	2.17276	-0.156796	0.815729	0.776969	0.483606	1.14442	-0.36845	49	0.09619	-0.0853608	-0.207361	-0.0420557	-0.0557909	-0.00102174	-0.090155	0.0894355	0.0184352	0.077434	-0.0376948	0.196033	-0.00197891	-0.00807651	0.1331	0.00414667	-0.325697	-0.0240398
ce_ATAC_peaks_peak_2995	osc	chrI	6868243	6868370	NA	-0.243213	0.197473	-0.533203	0.206789	FALSE	-0.33733	0.320392	3.41683	-0.336372	0.844795	0.997023	-0.0455036	0.828595	0.595486	48	-0.0484677	-0.0527767	-0.32609	-0.0902211	-0.0577788	-0.00131112	0.00848289	0.0647538	-0.0297948	-0.0390171	-0.0233059	0.308275	-0.00424532	-0.00836429	0.170797	-0.000390169	-0.235813	0.0388529
ce_ATAC_peaks_peak_2996	osc	chrI	6868579	6868731	NA	0.096509	0.330247	-0.0830583	0.23866	TRUE	0.557525	0.110078	0.907197	-0.239274	0.195299	0.975255	0.0413771	0.139698	-0.343013	78	0.0801055	-0.0181327	-0.0865796	-0.0641777	-0.0133573	-0.0012825	-0.00771361	0.0109172	0.0171625	0.0644858	-0.0080073	0.0818498	-0.00301986	-0.00193365	0.167068	0.000354787	-0.0397571	-0.0223801
ce_ATAC_peaks_peak_2997	osc	chrI	6869608	6869803	NA	-0.2411	0.761594	-0.23974	0.464056	FALSE	0.650394	0.26938	2.01904	0.259916	1.74958	2.09614	0.581614	0.213493	-0.965731	27	0.0934489	-0.0443737	-0.19269	0.0697143	-0.119661	-0.00275651	-0.108426	0.0166842	0.0483198	0.0752274	-0.0195951	0.182163	0.00328038	-0.0173226	0.359084	0.00498704	-0.0607588	-0.0630098
ce_ATAC_peaks_peak_2998	osc	chrI	6871366	6871483	NA	0.0689598	0.318496	-0.097114	0.157912	FALSE	-0.570948	-0.0318632	0.348254	0.209572	0.895653	1.86355	0.115498	0.378296	-0.247271	60	-0.082034	0.00524869	-0.0332361	0.0562112	-0.0612572	-0.00245064	-0.0215314	0.0295634	0.0123721	-0.0660383	0.00231779	0.0314204	0.002645	-0.00886783	0.319239	0.000990333	-0.107661	-0.0161334
ce_ATAC_peaks_peak_2999	osc	chrI	6872655	6873152	NA	-0.159632	0.240163	-0.0466562	0.0213998	TRUE	0.188866	-0.0195757	0.182544	-0.140415	0.87733	-0.432152	-0.191746	-0.383632	-0.634292	99	0.0271364	0.00322462	-0.0174213	-0.037662	-0.060004	0.000568297	0.0357458	-0.0299804	0.0317364	0.0218451	0.00142397	0.0164696	-0.00177217	-0.00868641	-0.0740307	-0.00164412	0.109179	-0.0413848
ce_ATAC_peaks_peak_3010	flat	chrI	6884739	6884876	NA	-0.155543	-0.0721443	-0.135921	-0.0470912	FALSE	0.458365	1.28268	1.36141	0.870311	0.519244	0.054304	0.324891	0.79235	1.19446	41	0.0658582	-0.21129	-0.129928	0.233434	-0.0355132	-7.14118e-05	-0.0605669	0.0619212	-0.0597642	0.0530165	-0.0933044	0.12283	0.0109841	-0.00514102	0.00930265	0.00278577	-0.225498	0.0779336
ce_ATAC_peaks_peak_3012	flat	chrI	6885947	6886041	NA	-0.0674803	0.00164474	0.0341033	0.158566	FALSE	0.500658	0.677694	1.13266	0.788899	0.533328	0.213905	-0.126807	0.0771269	0.451844	52	0.0719347	-0.111634	-0.108097	0.211597	-0.0364764	-0.000281293	0.0236396	0.00602738	-0.0226078	0.0579083	-0.0492967	0.102191	0.00995665	-0.00528047	0.0366434	-0.0010873	-0.0219499	0.0294809
ce_ATAC_peaks_peak_3013	osc	chrI	6886139	6886395	NA	0.0920151	0.3233	0.02963	-0.00887226	FALSE	-0.0125666	0.953787	1.78452	1.62659	1.03143	0.220855	0.0785268	0.751958	1.01365	41	-0.00180557	-0.157113	-0.170308	0.436283	-0.0705438	-0.000290433	-0.0146392	0.0587647	-0.0507173	-0.00145351	-0.0693802	0.161004	0.0205291	-0.0102122	0.037834	0.000673326	-0.214003	0.0661363
ce_ATAC_peaks_peak_3014	osc	chrI	6886540	6886739	NA	0.303532	0.0670118	0.302886	0.0428582	FALSE	0.832534	0.614802	0.9629	1.28389	0.547969	0.714715	-0.107956	0.887862	0.380133	46	0.119619	-0.101274	-0.0918957	0.344363	-0.0374777	-0.000939878	0.0201255	0.0693854	-0.0190198	0.0962945	-0.0447218	0.0868755	0.0162039	-0.00542542	0.122436	-0.000925669	-0.25268	0.0248021
ce_ATAC_peaks_peak_3019	osc	chrI	6892244	6892369	NA	-0.0179872	-0.370092	-0.227993	-0.125826	FALSE	-0.42463	0.263753	2.00187	0.131329	-0.324786	0.128908	0.306327	0.984695	0.191839	79	-0.061011	-0.0434469	-0.191051	0.0352249	0.0222134	-0.000169519	-0.0571062	0.0769528	-0.00959857	-0.0491145	-0.0191859	0.180614	0.00165749	0.00321569	0.0220829	0.00262659	-0.280239	0.0125167
ce_ATAC_peaks_peak_3055	flat	chrI	6942816	6943134	NA	-0.124618	0.122439	-0.160355	0.0252569	FALSE	-0.230677	-0.239745	0.655534	0.675287	1.06385	0.808535	1.46389	0.512079	-0.428532	45	-0.0331438	0.0394921	-0.0625618	0.181125	-0.0727606	-0.00106325	-0.272902	0.0400184	0.0214414	-0.0266812	0.0174395	0.0591441	0.00852276	-0.0105331	0.138508	0.0125521	-0.145735	-0.0279599
ce_ATAC_peaks_peak_3056	flat	chrI	6943321	6943431	NA	-0.0111418	0.164837	0.0525426	0.0597368	FALSE	0.363659	-0.449329	-0.0484293	-0.0798473	1.12258	0.23848	0.0677255	-0.0153429	-0.679266	81	0.0522507	0.074016	0.00462192	-0.0214165	-0.076778	-0.000313611	-0.0126256	-0.00119903	0.0339867	0.0420624	0.032685	-0.00436943	-0.00100775	-0.0111147	0.0408533	0.000580711	0.00436651	-0.0443192
ce_ATAC_peaks_peak_3065	osc	chrI	6951129	6951403	WBGene00020397	0.287818	-0.043146	0.259992	-0.0260549	FALSE	0.123961	0.10669	1.6502	1.69576	1.68961	0.865086	-0.00568882	1.27301	0.428453	26	0.0178108	-0.0175745	-0.15749	0.454834	-0.115559	-0.00113762	0.00106052	0.0994846	-0.0214374	0.0143379	-0.0077608	0.148886	0.0214021	-0.0167287	0.148195	-4.87787e-05	-0.362292	0.0279547
ce_ATAC_peaks_peak_3087	osc	chrI	6985438	6985609	NA	0.139505	0.347885	0.0344871	0.14958	FALSE	0.462011	0.256956	0.396402	0.224542	0.602371	-0.333568	-0.338826	-0.533316	-0.146102	99	0.066382	-0.0423272	-0.0378312	0.0602264	-0.0411985	0.000438655	0.0631648	-0.041678	0.00731015	0.0534383	-0.0186914	0.0357645	0.00283393	-0.00596406	-0.0571425	-0.00290526	0.151779	-0.00953256
ce_ATAC_peaks_peak_3097	flat	chrI	6992322	6992424	NA	0.0134348	-0.039665	0.200435	-0.288727	TRUE	0.220339	0.133759	-0.378935	0.262767	0.773374	0.884971	-0.0196383	1.32419	-0.621178	72	0.0316584	-0.0220335	0.0361642	0.0704791	-0.0528941	-0.00116377	0.00366103	0.103484	0.0310803	0.0254853	-0.00972986	-0.0341885	0.00331637	-0.00765715	0.151602	-0.000168389	-0.376857	-0.0405292
ce_ATAC_peaks_peak_3098	flat	chrI	6992852	6993107	NA	-0.0216876	0.0135071	0.103318	-0.0299025	FALSE	0.385784	0.166207	0.251191	0.017866	-0.411278	0.572292	-0.118898	0.699854	0.195601	85	0.0554296	-0.0273785	-0.0239727	0.00479201	0.0281289	-0.000752586	0.0221652	0.0546929	-0.00978677	0.0446214	-0.0120902	0.0226631	0.000225486	0.00407205	0.0980376	-0.00101949	-0.199175	0.0127621
ce_ATAC_peaks_peak_3102	osc	chrI	6995883	6996228	NA	0.322745	0.14081	0.542641	-0.038862	FALSE	1.15467	0.130256	1.01549	1.60703	0.697202	0.673796	-0.224802	1.58303	1.05879	23	0.165903	-0.0214564	-0.0969146	0.431035	-0.0476844	-0.000886067	0.0419081	0.123712	-0.0529761	0.133554	-0.00947502	0.0916202	0.0202822	-0.00690298	0.115426	-0.00192756	-0.45052	0.0690817
ce_ATAC_peaks_peak_3104	osc	chrI	6996984	6997387	NA	0.259226	-0.107712	0.248198	-0.365995	FALSE	0.163802	0.425116	1.33323	1.18014	0.714237	0.154304	-0.0705699	1.77195	-0.0562548	35	0.0235351	-0.0700276	-0.127239	0.316536	-0.0488495	-0.000202915	0.0131558	0.138476	0.00281468	0.018946	-0.0309237	0.120288	0.0148945	-0.00707164	0.0264333	-0.0006051	-0.504286	-0.00367038
ce_ATAC_peaks_peak_3105	osc	chrI	6997603	6997822	NA	-0.260844	-0.160222	-0.0367366	0.031414	FALSE	0.628754	0.889444	0.904769	0.184833	0.06762	0.732375	-0.0355956	0.619244	-0.135289	65	0.0903397	-0.146514	-0.0863479	0.0495757	-0.0046248	-0.000963101	0.00663582	0.0483932	0.00676912	0.0727244	-0.0646998	0.0816307	0.00233277	-0.000669504	0.125461	-0.000305214	-0.176233	-0.00882705
ce_ATAC_peaks_peak_3106	flat	chrI	6998545	6998690	NA	-0.0118691	0.10571	-0.00312091	-0.278717	FALSE	0.37331	0.899788	2.93733	1.25452	1.43944	1.02723	0.397341	2.35182	-0.507329	12	0.0536373	-0.148218	-0.280328	0.336485	-0.0984491	-0.00135084	-0.0740733	0.183792	0.0253839	0.0431786	-0.0654521	0.265014	0.0158332	-0.0142519	0.175971	0.00340699	-0.669316	-0.0331011
ce_ATAC_peaks_peak_3107	osc	chrI	6999323	7000142	WBGene00016264	0.234826	-0.140324	0.15251	-0.182922	TRUE	0.670736	0.722928	1.7357	0.922681	0.531578	0.107136	-0.100734	1.33286	-0.138877	35	0.0963717	-0.119085	-0.165649	0.24748	-0.0363567	-0.000140888	0.0187791	0.104162	0.00694862	0.0775803	-0.052587	0.156599	0.0116451	-0.00526314	0.0183531	-0.000863743	-0.379325	-0.00906112
ce_ATAC_peaks_peak_3112	osc	chrI	7005267	7005792	WBGene00010370	0.324481	0.271107	0.231868	0.0560779	FALSE	0.962581	0.640376	1.18422	1.54372	0.308669	0.89064	0.735105	1.18265	0.701248	23	0.138304	-0.105486	-0.113018	0.414054	-0.0211111	-0.00117123	-0.13704	0.092423	-0.0350865	0.111336	-0.0465821	0.106844	0.0194832	-0.00305612	0.152573	0.00630314	-0.336576	0.0457534
ce_ATAC_peaks_peak_3114	osc	chrI	7008283	7008453	NA	-0.0246772	0.285805	0.00827794	0.018318	FALSE	-0.0758161	-0.182779	0.169338	-0.103529	0.374534	0.469454	-0.176826	0.225146	-0.173205	90	-0.0108933	0.0301084	-0.016161	-0.0277683	-0.0256159	-0.00061735	0.0329643	0.0175949	0.00866622	-0.00876922	0.0132957	0.0152782	-0.00130663	-0.00370825	0.0804207	-0.00151619	-0.0640753	-0.0113009
ce_ATAC_peaks_peak_3184	osc	chrI	7072249	7072694	NA	-0.233017	-0.281905	-0.222421	-0.181358	FALSE	-0.0897047	0.476589	1.05165	0.133086	0.916543	0.118589	0.36513	0.892606	0.103953	63	-0.0128888	-0.0785064	-0.100366	0.0356962	-0.062686	-0.000155949	-0.0680685	0.0697561	-0.00520124	-0.0103756	-0.0346679	0.0948831	0.00167967	-0.00907467	0.0203151	0.0031308	-0.254031	0.00678251
ce_ATAC_peaks_peak_3185	flat	chrI	7073328	7074096	NA	-0.0413444	-0.234699	-0.0669189	-0.0768854	FALSE	0.176652	0.457104	0.167206	0.463391	0.878914	0.473962	0.580232	0.578335	0.0325456	86	0.0253815	-0.0752968	-0.0159576	0.12429	-0.0601123	-0.000623277	-0.108168	0.0451962	-0.0016284	0.0204324	-0.0332506	0.0150858	0.00584843	-0.0087021	0.0811929	0.00497519	-0.164591	0.00212346
ce_ATAC_peaks_peak_3186	osc	chrI	7074613	7075076	WBGene00012168	-0.0329536	-0.654144	0.115019	-0.190895	FALSE	0.166832	0.376793	0.481406	0.795046	0.61073	-0.167017	0.178303	0.679272	-0.150281	80	0.0239705	-0.0620674	-0.0459437	0.213246	-0.0417702	0.000219634	-0.0332396	0.0530844	0.00751922	0.0192965	-0.0274086	0.0434338	0.0100342	-0.00604682	-0.0286112	0.00152885	-0.193317	-0.00980518
ce_ATAC_peaks_peak_3187	osc	chrI	7075180	7075289	NA	-0.0471188	-0.281993	0.068007	-0.00164334	FALSE	0.470701	0.159293	-0.0615152	-0.29812	0.231551	-0.0630662	-0.482582	-0.0908591	-0.671472	99	0.0676305	-0.0262396	0.00587079	-0.0799614	-0.0158367	8.29345e-05	0.0899642	-0.00710054	0.0335967	0.0544433	-0.0115872	-0.00555007	-0.00376256	-0.00229258	-0.0108037	-0.00413789	0.025858	-0.0438107
ce_ATAC_peaks_peak_3199	osc	chrI	7087278	7087475	NA	-0.199296	-0.225359	-0.142229	-0.373416	FALSE	0.290954	1.79786	1.58167	1.30708	0.965915	1.37481	1.10973	2.33621	-0.0932486	15	0.0418043	-0.296154	-0.150949	0.350583	-0.0660627	-0.00180793	-0.206879	0.182572	0.00466564	0.033653	-0.13078	0.142703	0.0164966	-0.00956349	0.235515	0.0095154	-0.664871	-0.00608407
ce_ATAC_peaks_peak_3220	osc	chrI	7114768	7114977	NA	0.312914	0.25174	0.260411	0.512748	FALSE	0.178328	-0.389568	2.19983	1.6689	0.495826	1.60451	0.297286	-0.0193124	-0.517319	32	0.0256223	0.0641718	-0.209944	0.447629	-0.0339115	-0.00210999	-0.0554207	-0.00150925	0.0258837	0.0206262	0.0283378	0.198475	0.021063	-0.00490916	0.274863	0.00254907	0.00549621	-0.0337528
ce_ATAC_peaks_peak_3224	osc	chrI	7125566	7125983	NA	-0.128858	0.23545	0.200595	0.217725	FALSE	0.177802	0.317029	1.71094	2.14894	0.585256	1.34169	1.05877	0.683313	0.00116134	25	0.0255466	-0.0522227	-0.163286	0.576385	-0.0400279	-0.00176437	-0.197378	0.0534001	-5.8107e-05	0.0205653	-0.0230612	0.154366	0.0271216	-0.0057946	0.229841	0.00907838	-0.194467	7.57725e-05
ce_ATAC_peaks_peak_3252	osc	chrI	7166726	7166966	NA	-0.310945	0.181594	-0.0656179	0.220393	FALSE	-0.0805985	-0.144581	0.784276	0.104088	0.77395	0.787097	-0.0920218	-0.155579	-0.360718	78	-0.0115804	0.0238162	-0.0748485	0.0279184	-0.0529334	-0.00103506	0.0171549	-0.0121584	0.0180483	-0.00932238	0.0105171	0.0707596	0.00131369	-0.00766285	0.134835	-0.000789039	0.044277	-0.0235353
ce_ATAC_peaks_peak_3263	osc	chrI	7192221	7192375	NA	0.197551	0.157058	0.346072	-0.118165	FALSE	0.340706	-0.052562	0.672682	1.0911	0.356892	0.210254	-0.152109	1.05961	0.529071	46	0.0489528	0.00865831	-0.0641984	0.292653	-0.0244092	-0.000276493	0.0283565	0.082807	-0.0264718	0.0394076	0.00382346	0.0606912	0.0137707	-0.00353358	0.036018	-0.00130425	-0.301558	0.0345196
ce_ATAC_peaks_peak_3271	osc	chrI	7207571	7207719	NA	-0.186663	0.199866	-0.0544839	0.201031	FALSE	0.571715	0.63108	0.365609	-0.171385	1.32827	1.42787	-0.626297	0.244119	-0.101487	78	0.0821442	-0.103955	-0.0348924	-0.0459686	-0.0908456	-0.0018777	0.116756	0.0190776	0.00507784	0.066127	-0.0459059	0.0329863	-0.00216304	-0.0131512	0.244604	-0.00537016	-0.0694748	-0.00662158
ce_ATAC_peaks_peak_3276	osc	chrI	7212011	7212217	NA	0.436175	0.60841	-0.0804033	0.496217	TRUE	0.232286	-0.114047	3.07603	0.726548	0.108007	1.22698	0.106866	0.230647	0.459194	48	0.0333749	0.0187864	-0.293565	0.194874	-0.00738703	-0.00161352	-0.0199222	0.0180248	-0.0229755	0.0268672	0.00829597	0.277528	0.00916972	-0.00106938	0.21019	0.000916321	-0.065641	0.0299604
ce_ATAC_peaks_peak_3277	osc	chrI	7213432	7213958	WBGene00003622	0.0610339	0.768211	0.0433349	0.360433	FALSE	0.644832	0.281334	1.65231	1.32076	1.38542	2.05488	0.369857	1.33616	2.74904	17	0.0926497	-0.046343	-0.157691	0.354252	-0.0947543	-0.00270225	-0.0689496	0.10442	-0.137547	0.074584	-0.0204648	0.149076	0.0166692	-0.013717	0.352015	0.00317133	-0.380265	0.179363
ce_ATAC_peaks_peak_3278	osc	chrI	7214638	7215092	NA	0.453208	0.59888	0.206757	0.407779	FALSE	1.57962	1.0428	1.55983	1.84327	0.640543	1.73529	0.792448	0.881128	1.37904	21	0.226961	-0.171776	-0.148865	0.4944	-0.0438093	-0.00228197	-0.14773	0.0688592	-0.0689996	0.182706	-0.0758553	0.140733	0.0232638	-0.006342	0.297267	0.00679482	-0.250764	0.0899766
ce_ATAC_peaks_peak_3279	osc	chrI	7215264	7215444	NA	0.256022	-0.285401	0.104757	0.103478	FALSE	1.13988	0.718111	0.661814	0.368893	0.140776	0.76589	0.0959535	0.565476	-0.156261	44	0.163779	-0.118291	-0.0631612	0.0989441	-0.00962822	-0.00100718	-0.0178879	0.0441913	0.00781841	0.131844	-0.0522367	0.0597107	0.00465578	-0.00139382	0.131202	0.000822751	-0.160931	-0.0101953
ce_ATAC_peaks_peak_3280	osc	chrI	7216688	7216847	NA	0.130006	0.24288	-0.0975838	-0.0569964	FALSE	1.46159	2.86121	1.85797	1.97812	0.900122	1.63623	1.25849	1.92029	0.824712	3	0.210003	-0.471315	-0.177318	0.530568	-0.0615629	-0.0021517	-0.234611	0.150068	-0.041264	0.169054	-0.20813	0.167631	0.0249657	-0.00891208	0.280297	0.0107909	-0.546503	0.053809
ce_ATAC_peaks_peak_3281	osc	chrI	7217127	7217762	NA	0.211359	0.222724	0.243881	0.267489	FALSE	2.21943	1.20897	1.80963	1.99972	1.45887	2.08448	1.21942	1.77949	0.974045	4	0.318888	-0.199149	-0.172704	0.536362	-0.0997775	-0.00274117	-0.227327	0.139065	-0.0487358	0.256709	-0.0879427	0.163269	0.0252383	-0.0144442	0.357085	0.0104559	-0.506433	0.0635523
ce_ATAC_peaks_peak_3282	osc	chrI	7221320	7221432	NA	0.379452	0.255713	0.029734	0.0663377	FALSE	0.5183	0.195166	0.930903	0.353906	1.66893	1.34222	-0.0648204	0.928776	-0.251306	38	0.0744696	-0.0321488	-0.0888421	0.0949241	-0.114145	-0.00176507	0.012084	0.0725828	0.0125739	0.0599489	-0.0141967	0.0839886	0.00446662	-0.016524	0.229931	-0.000555801	-0.264324	-0.0163966
ce_ATAC_peaks_peak_3283	osc	chrI	7221625	7221749	NA	0.0653084	0.268101	-0.157143	0.379596	FALSE	0.877778	0.199639	1.23283	0.0316663	2.24985	1.54612	-0.0255291	0.265195	0.215632	30	0.12612	-0.0328857	-0.117657	0.00849349	-0.153876	-0.0020332	0.00475919	0.0207247	-0.010789	0.101528	-0.0145221	0.111229	0.000399658	-0.0222757	0.26486	-0.000218899	-0.075473	0.014069
ce_ATAC_peaks_peak_3292	flat	chrI	7227742	7228033	NA	0.112546	0.170535	-0.0904417	-0.345284	FALSE	0.288667	1.97122	1.3871	0.873806	0.810576	1.17267	0.108293	1.8951	-0.397136	24	0.0414758	-0.324711	-0.13238	0.234371	-0.0554384	-0.0015421	-0.0201883	0.1481	0.0198705	0.0333885	-0.14339	0.125148	0.0110282	-0.00802548	0.200886	0.000928557	-0.539336	-0.0259114
ce_ATAC_peaks_peak_3303	osc	chrI	7248675	7249179	NA	-0.197173	0.203084	-0.0297085	0.0347454	FALSE	-0.445828	-0.401966	0.161545	0.165685	0.338779	0.534692	0.300691	0.140048	-0.161814	90	-0.0640568	0.0662142	-0.0154173	0.0444398	-0.0231704	-0.000703141	-0.0560556	0.0109446	0.00809626	-0.0515664	0.0292397	0.0145751	0.0020911	-0.00335424	0.0915964	0.00257827	-0.0398569	-0.0105577
ce_ATAC_peaks_peak_3312	osc	chrI	7273102	7273231	NA	0.328686	0.22636	0.148947	-0.051086	FALSE	-0.399386	0.243993	1.00906	0.91509	-0.0712059	0.90254	-0.0608174	0.750625	-0.473647	70	-0.057384	-0.0401919	-0.0963013	0.245444	0.00487005	-0.00118687	0.0113377	0.0586605	0.0236986	-0.0461948	-0.0177485	0.0910403	0.0115493	0.000705007	0.154611	-0.000521477	-0.213624	-0.0309034
ce_ATAC_peaks_peak_3320	osc	chrI	7289481	7289888	WBGene00008762	0.0243437	0.437972	0.089303	-0.100701	FALSE	0.403106	0.434615	-0.00692738	1.02918	-0.585976	-0.578547	1.25014	0.117035	-0.186683	94	0.0579184	-0.0715922	0.000661125	0.276045	0.0400772	0.000760812	-0.233054	0.00914616	0.00934059	0.046625	-0.0316146	-0.000625008	0.0129892	0.00580173	-0.0991091	0.0107193	-0.0333075	-0.0121803
ce_ATAC_peaks_peak_3321	osc	chrI	7290425	7291071	NA	0.13743	0.291577	0.0105803	0.128929	FALSE	0.0501378	0.367544	0.341447	1.03532	-0.051798	0.193543	0.823193	-0.135904	0.407516	66	0.00720382	-0.0605439	-0.0325865	0.277691	0.00354267	-0.000254517	-0.153462	-0.0106208	-0.0203898	0.00579915	-0.0267358	0.0308063	0.0130666	0.00051285	0.0331553	0.00705845	0.0386775	0.0265887
ce_ATAC_peaks_peak_3325	osc	chrI	7299930	7300045	NA	0.245004	0.0692269	0.357236	0.137609	FALSE	0.575038	0.310123	0.722583	1.0128	-0.47474	0.22995	-0.438378	0.0698624	-0.0731186	73	0.0826218	-0.0510851	-0.0689607	0.271652	0.0324693	-0.000302393	0.0817234	0.00545967	0.00365845	0.0665114	-0.0225589	0.0651934	0.0127825	0.00470038	0.0393921	-0.00375886	-0.0198824	-0.00477067
ce_ATAC_peaks_peak_3340	osc	chrI	7315047	7315389	NA	-0.249821	-0.196497	-0.413745	-0.260165	FALSE	0.0771671	2.04008	1.0397	0.358189	1.011	0.778239	0.610553	1.20036	-0.0910759	33	0.0110874	-0.336054	-0.0992249	0.0960729	-0.0691466	-0.00102341	-0.113821	0.0938071	0.00455693	0.00892549	-0.148399	0.0938043	0.00452068	-0.0100099	0.133318	0.00523518	-0.341617	-0.00594232
ce_ATAC_peaks_peak_3342	osc	chrI	7316924	7317046	NA	0.397923	-0.288075	0.0977128	-0.344022	FALSE	0.24357	0.813815	1.72227	0.905132	0.300231	0.611828	0.148176	1.9964	-0.22608	35	0.0349963	-0.134056	-0.164367	0.242773	-0.0205339	-0.000804576	-0.0276234	0.156017	0.0113118	0.0281724	-0.0591983	0.155388	0.0114236	-0.00297257	0.10481	0.00127053	-0.568165	-0.0147507
ce_ATAC_peaks_peak_3357	osc	chrI	7345525	7345708	NA	0.169271	-0.348412	0.20157	-0.133968	FALSE	0.130183	-0.433689	0.46951	0.589534	1.19057	0.93157	0.135828	1.31919	-0.0597869	63	0.0187047	0.0714397	-0.0448084	0.158124	-0.0814281	-0.00122505	-0.0253214	0.103093	0.0029914	0.0150575	0.0315473	0.0423605	0.00744047	-0.0117878	0.159584	0.00116466	-0.375434	-0.00390084
ce_ATAC_peaks_peak_3359	flat	chrI	7346657	7346951	NA	0.107854	0.0409281	-0.0116677	0.0454377	FALSE	-0.151727	-0.0819804	1.15243	0.782817	0.777561	0.724941	0.606434	0.521558	-0.461142	61	-0.0218002	0.0135043	-0.109984	0.209966	-0.0531804	-0.000953325	-0.113053	0.0407592	0.023073	-0.0175494	0.0059634	0.103975	0.00987989	-0.00769861	0.124187	0.00519985	-0.148433	-0.0300876
ce_ATAC_peaks_peak_3391	osc	chrI	7404738	7405001	WBGene00007599	0.409806	0.313425	-0.0748243	0.238485	FALSE	0.49335	0.600403	1.8295	1.12347	1.20081	1.92748	0.935965	0.924213	-0.267397	18	0.0708847	-0.0989018	-0.174601	0.301336	-0.0821279	-0.00253471	-0.174485	0.0722262	0.013379	0.057063	-0.0436744	0.165063	0.0141793	-0.0118892	0.33019	0.00802541	-0.263026	-0.0174465
ce_ATAC_peaks_peak_3424	osc	chrI	7469004	7469279	NA	-0.321286	0.188727	0.0580511	0.173331	FALSE	-0.186815	-0.200951	1.36431	0.503173	-0.996981	0.689268	0.221361	0.282204	0.0206455	98	-0.0268417	0.0331017	-0.130205	0.13496	0.0681874	-0.000906414	-0.0412666	0.022054	-0.00103299	-0.0216078	0.0146175	0.123092	0.00635052	0.00987108	0.118076	0.00189805	-0.0803138	0.00134703
ce_ATAC_peaks_peak_3432	osc	chrI	7483270	7483437	NA	-0.0518618	0.422388	0.0719703	0.243224	FALSE	-0.033116	-0.220187	2.14398	0.369407	0.167091	0.379707	-0.665292	-0.106454	-0.843653	84	-0.00475813	0.0362704	-0.204614	0.099082	-0.011428	-0.000499329	0.124025	-0.0083193	0.0422117	-0.00383035	0.0160168	0.193436	0.00466227	-0.00165436	0.0650464	-0.00570453	0.0302964	-0.0550447
ce_ATAC_peaks_peak_3437	osc	chrI	7490142	7490453	NA	-0.10426	0.259548	-0.0268172	-0.0414507	FALSE	0.741913	0.398672	1.27084	1.98748	1.56514	2.03857	2.74621	2.24384	0.663738	7	0.106598	-0.0656715	-0.121285	0.533079	-0.107046	-0.0026808	-0.511956	0.175354	-0.0332098	0.0858129	-0.0290001	0.114659	0.0250839	-0.0154964	0.349222	0.0235473	-0.638585	0.0433061
ce_ATAC_peaks_peak_3461	osc	chrI	7527068	7527318	WBGene00003552	-0.589052	-0.0744019	-0.196757	-0.0956558	FALSE	-0.494418	-0.145047	1.84344	0.349976	1.414	1.31385	0.46712	1.53816	0.0447276	47	-0.0710382	0.023893	-0.175931	0.09387	-0.096709	-0.00172776	-0.0870816	0.120206	-0.00223792	-0.0571865	0.010551	0.16632	0.00441702	-0.014	0.225071	0.00400531	-0.437752	0.00291829
ce_ATAC_peaks_peak_3462	osc	chrI	7528906	7529366	NA	-0.257869	-0.243585	-0.0583113	-0.0286235	TRUE	0.100389	0.128285	0.0481858	-0.415588	0.8643	-0.0336858	-0.53687	-0.106752	-0.635369	99	0.0144239	-0.0211318	-0.00459868	-0.111469	-0.0591128	4.42981e-05	0.100085	-0.00834251	0.0317903	0.0116114	-0.00933169	0.00434746	-0.00524511	-0.0085574	-0.00577061	-0.00460338	0.0303809	-0.0414551
ce_ATAC_peaks_peak_3480	osc	chrI	7552971	7553202	NA	-0.236322	0.257298	0.0803918	0.00650239	FALSE	-0.297315	-0.233884	-0.226867	0.80174	0.366214	0.349993	0.756327	0.0537426	-0.203734	91	-0.0427184	0.0385267	0.0216514	0.215042	-0.0250468	-0.000460255	-0.140996	0.00419992	0.0101937	-0.0343888	0.0170131	-0.0204686	0.0101187	-0.00362587	0.0599563	0.0064851	-0.0152948	-0.0132928
ce_ATAC_peaks_peak_3501	flat	chrI	7573458	7573592	NA	0.119936	-0.0480718	-0.161437	0.0980914	FALSE	0.483182	0.308787	0.753139	-0.187935	0.633629	0.568728	0.171005	0.381697	0.231386	83	0.0694239	-0.0508651	-0.0718769	-0.0504077	-0.0433364	-0.000747898	-0.0318792	0.0298292	-0.0115773	0.055887	-0.0224617	0.0679503	-0.00237192	-0.00627355	0.0974269	0.00146628	-0.108629	0.015097
ce_ATAC_peaks_peak_3504	flat	chrI	7575061	7575166	NA	-0.0247494	0.097955	-0.0489752	-0.270993	TRUE	-0.0109771	0.159395	0.77253	-0.0491351	-0.04211	-0.0020525	0.222666	1.05675	-0.435874	95	-0.00157719	-0.0262565	-0.0737275	-0.013179	0.00288007	2.69912e-06	-0.04151	0.0825835	0.0218087	-0.00126966	-0.0115947	0.0696998	-0.000620131	0.000416929	-0.000351607	0.00190925	-0.300744	-0.0284389
ce_ATAC_peaks_peak_3505	flat	chrI	7575294	7575665	NA	-0.0642411	0.0309301	0.0670772	-0.0406222	FALSE	0.117146	0.168642	2.21378	1.96794	1.53189	2.00274	1.65592	2.06385	-0.325391	6	0.0168316	-0.0277796	-0.211276	0.527838	-0.104772	-0.00263368	-0.3087	0.161287	0.0162808	0.0135496	-0.0122673	0.199734	0.0248372	-0.0151672	0.343083	0.0141986	-0.58736	-0.0212304
ce_ATAC_peaks_peak_3506	flat	chrI	7575987	7576143	NA	0.0481329	-0.041659	0.0438008	-0.0409044	TRUE	0.348964	0.131459	0.723807	0.455682	0.580236	0.6856	0.372015	0.895633	-0.0423036	63	0.0501393	-0.0216546	-0.0690776	0.122222	-0.0396846	-0.00090159	-0.0693519	0.0699928	0.00211664	0.0403627	-0.00956255	0.0653039	0.00575113	-0.0057449	0.117448	0.00318983	-0.254892	-0.00276013
ce_ATAC_peaks_peak_3508	flat	chrI	7577129	7577265	NA	-0.00220328	-0.0149717	0.0909195	-0.112783	TRUE	0.046317	-0.21573	-0.379023	0.532896	1.53328	0.388902	0.359722	0.580434	0.065928	81	0.00665486	0.0355362	0.0361727	0.142933	-0.104867	-0.000511421	-0.0670602	0.0453603	-0.00329867	0.00535723	0.0156926	-0.0341965	0.00672564	-0.0151809	0.0666217	0.00308443	-0.165188	0.00430152
ce_ATAC_peaks_peak_3509	flat	chrI	7577465	7577557	NA	0.0462645	0.0164743	-0.0584826	-0.126594	FALSE	-0.127706	0.269685	0.0583834	0.351258	1.65337	0.32196	0.120407	0.407463	-0.394838	81	-0.0183488	-0.0444241	-0.00557191	0.0942141	-0.11308	-0.00042339	-0.0224465	0.0318428	0.0197555	-0.014771	-0.0196174	0.00526752	0.00443321	-0.0163699	0.055154	0.00103243	-0.115962	-0.0257615
ce_ATAC_peaks_peak_3510	flat	chrI	7578000	7578150	NA	-0.0176318	-0.0404204	0.00649472	-0.0384309	FALSE	0.290944	0.00505472	0.0301158	0.216713	1.71075	0.912789	0.131024	0.814142	0.214275	60	0.041803	-0.000832642	-0.00287414	0.0581266	-0.117005	-0.00120035	-0.0244259	0.0636243	-0.0107211	0.0336519	-0.000367689	0.00271713	0.00273513	-0.0169381	0.156367	0.00112346	-0.2317	0.0139805
ce_ATAC_peaks_peak_3540	osc	chrI	7608294	7608532	NA	0.196706	0.501873	0.00622043	0.216895	FALSE	0.984778	0.604285	1.26585	0.353283	0.662809	1.56477	0.200275	0.750297	-0.327979	49	0.141493	-0.0995413	-0.120808	0.0947571	-0.0453321	-0.00205773	-0.0373357	0.0586349	0.0164102	0.113904	-0.0439568	0.114209	0.00445876	-0.00656246	0.268055	0.00171725	-0.21353	-0.0213992
ce_ATAC_peaks_peak_3542	flat	chrI	7610226	7610327	NA	0.062186	-0.0476193	0.165318	0.03774	FALSE	0.358131	0.739552	0.854241	0.666325	0.241022	1.03166	-0.38644	0.528137	-0.859733	70	0.0514565	-0.121823	-0.0815257	0.178721	-0.0164845	-0.00135667	0.0720411	0.0412733	0.0430163	0.041423	-0.0537963	0.077072	0.00840965	-0.00238635	0.17673	-0.00331352	-0.150305	-0.0560939
ce_ATAC_peaks_peak_3544	flat	chrI	7611091	7611384	NA	-0.183804	0.128877	-0.215139	0.00252044	FALSE	-0.265529	0.705935	0.57461	0.00829365	0.137202	0.586222	0.119704	0.195201	-0.182424	65	-0.0381514	-0.116286	-0.0548387	0.00222451	-0.00938379	-0.000770904	-0.0223154	0.0152548	0.00912749	-0.0307123	-0.051351	0.0518429	0.000104674	-0.00135843	0.100424	0.0010264	-0.0555532	-0.0119024
ce_ATAC_peaks_peak_3545	flat	chrI	7611765	7612148	NA	0.0463685	0.187968	-0.0910087	-0.131148	FALSE	0.540171	2.16352	1.28993	1.61571	1.40607	0.877497	0.621182	1.07595	-0.130835	15	0.077612	-0.356387	-0.123106	0.433364	-0.0961664	-0.00115394	-0.115802	0.0840846	0.00654626	0.0624785	-0.157378	0.116381	0.0203918	-0.0139214	0.150321	0.00532631	-0.30621	-0.00853644
ce_ATAC_peaks_peak_3546	osc	chrI	7612968	7613246	WBGene00003071	-0.0606243	0.311822	0.0494092	0.0975251	FALSE	0.1939	0.743631	1.1271	1.72286	1.51948	1.72434	0.969113	1.00348	0.0411484	22	0.0278597	-0.122495	-0.107566	0.462104	-0.103923	-0.00226758	-0.180664	0.0784209	-0.00205884	0.0224273	-0.054093	0.10169	0.0217442	-0.0150444	0.295392	0.00830964	-0.285585	0.00268476
ce_ATAC_peaks_peak_3549	osc	chrI	7615546	7615680	NA	-0.345637	-0.0409335	-0.237055	0.0331074	FALSE	-0.354653	0.619325	0.689758	-0.276534	0.134293	0.872673	-0.20798	0.274295	-0.120805	90	-0.0509568	-0.102019	-0.0658281	-0.0741715	-0.00918483	-0.0011476	0.0387721	0.0214358	0.00604443	-0.0410207	-0.0450508	0.0622319	-0.00349012	-0.00132963	0.149495	-0.00178332	-0.0780628	-0.00788204
ce_ATAC_peaks_peak_3551	osc	chrI	7617474	7617608	NA	-0.566627	0.0126043	-0.200762	-0.0873642	FALSE	0.204364	0.5459	0.0159017	-0.0582813	1.10036	0.577344	0.489061	0.583718	0.0295773	60	0.0293632	-0.0899237	-0.0015176	-0.0156321	-0.075258	-0.000759229	-0.0911719	0.0456169	-0.00147988	0.0236377	-0.0397097	0.00143469	-0.000735565	-0.0108946	0.0989029	0.00419344	-0.166123	0.00192979
ce_ATAC_peaks_peak_3552	osc	chrI	7626359	7626444	NA	-0.0301871	0.338946	-0.0739632	0.103674	FALSE	-0.341895	0.116837	-0.405152	-0.305765	1.15045	0.985927	-0.654343	-0.189896	-0.21162	81	-0.0491236	-0.0192461	0.0386662	-0.0820118	-0.0786837	-0.00129653	0.121984	-0.0148402	0.0105883	-0.0395451	-0.00849896	-0.0365539	-0.00385904	-0.0113906	0.168896	-0.00561065	0.0540435	-0.0138073
ce_ATAC_peaks_peak_3555	osc	chrI	7634353	7634484	NA	-0.00612344	0.292059	-0.0549458	0.0573545	TRUE	-0.0938545	-0.188986	0.633018	0.349032	1.90744	1.74753	0.235514	1.07913	0.269168	31	-0.0134851	0.0311308	-0.060413	0.093617	-0.130457	-0.00229806	-0.0439051	0.0843327	-0.0134677	-0.0108556	0.0137472	0.0571126	0.00440511	-0.0188855	0.299363	0.00201941	-0.307114	0.0175621
ce_ATAC_peaks_peak_3581	osc	chrI	7662012	7662406	NA	-0.237295	0.0811177	0.0965576	0.190246	FALSE	-0.127054	0.371276	1.3036	2.32278	0.271991	1.27828	1.88728	0.453889	-0.280082	25	-0.0182552	-0.0611587	-0.124411	0.623012	-0.0186026	-0.00168098	-0.35183	0.0354709	0.0140138	-0.0146956	-0.0270073	0.117614	0.0293156	-0.00269298	0.218977	0.0161824	-0.129174	-0.0182742
ce_ATAC_peaks_peak_3591	osc	chrI	7676464	7676604	NA	-0.25011	0.0111575	0.35768	-0.216241	FALSE	-0.0804353	0.71318	0.306826	1.57113	-0.163329	-0.153424	-0.150567	0.5731	-0.207114	57	-0.011557	-0.117479	-0.0292824	0.421406	0.0111707	0.000201759	0.0280691	0.0447871	0.0103628	-0.0093035	-0.051878	0.0276827	0.0198291	0.00161711	-0.0262827	-0.00129104	-0.163101	-0.0135133
ce_ATAC_peaks_peak_3605	osc	chrI	7688040	7688264	NA	-0.583813	-0.417072	-0.224863	-0.246562	FALSE	-0.56057	0.911682	0.761696	0.201064	0.144465	0.886687	0.312938	1.18908	-0.0216161	65	-0.080543	-0.150177	-0.0726936	0.053929	-0.00988049	-0.00116603	-0.0583386	0.092925	0.00108155	-0.064838	-0.0663174	0.0687223	0.00253761	-0.00143034	0.151895	0.00268328	-0.338405	-0.00141036
ce_ATAC_peaks_peak_3610	osc	chrI	7690561	7690734	NA	0.0310478	0.426524	0.109577	0.290387	FALSE	1.03222	-0.122473	1.4498	-0.00584967	-0.162093	0.371851	-0.355748	0.139802	0.136221	67	0.148309	0.0201744	-0.138364	-0.00156899	0.0110862	-0.000488998	0.0663194	0.0109254	-0.00681572	0.119391	0.00890889	0.130805	-7.38283e-05	0.00160488	0.0637006	-0.00305035	-0.0397868	0.00888782
ce_ATAC_peaks_peak_3611	flat	chrI	7691155	7691484	NA	-0.0033923	0.036831	-0.148103	-0.0456871	FALSE	0.0141552	0.980745	0.87662	0.447861	0.696069	0.338276	0.0728557	0.354148	-0.178096	65	0.00203382	-0.161554	-0.0836615	0.120125	-0.0476069	-0.000444846	-0.0135819	0.0276763	0.00891095	0.00163725	-0.0713411	0.0790911	0.00565242	-0.00689176	0.057949	0.0006247	-0.100789	-0.01162
ce_ATAC_peaks_peak_3612	osc	chrI	7692271	7692610	NA	0.242478	0.217694	0.0965748	0.0492208	FALSE	-0.086392	0.590513	1.29757	0.822407	-0.3298	0.0519744	-0.425968	0.130665	0.0519268	73	-0.0124129	-0.0972726	-0.123836	0.220585	0.0225563	-6.83483e-05	0.0794101	0.0102113	-0.00259813	-0.00999248	-0.042955	0.117071	0.0103795	0.00326534	0.00890357	-0.00365246	-0.0371864	0.003388
ce_ATAC_peaks_peak_3632	osc	chrI	7709111	7709313	NA	0.0593619	0.251064	0.127369	-0.180935	FALSE	0.320983	0.188375	0.865599	1.10815	-0.243114	-0.242643	0.846223	1.17343	1.06387	59	0.046119	-0.0310302	-0.0826097	0.297226	0.0166275	0.000319084	-0.157755	0.0917019	-0.05323	0.0371263	-0.0137027	0.0780967	0.0139859	0.00240707	-0.0415664	0.00725592	-0.33395	0.0694129
ce_ATAC_peaks_peak_3634	osc	chrI	7711041	7711167	NA	0.00110823	-0.325478	0.406731	-0.357788	FALSE	0.18037	0.710501	0.990014	1.73593	-0.805823	0.572292	0.487354	1.83676	-0.393299	54	0.0259156	-0.117038	-0.0944834	0.46561	0.0551134	-0.000752586	-0.0908536	0.143541	0.0196785	0.0208623	-0.0516831	0.0893218	0.0219091	0.00797843	0.0980376	0.0041788	-0.522732	-0.0256611
ce_ATAC_peaks_peak_3640	osc	chrI	7718396	7718764	NA	0.11993	-0.282584	0.48	-0.18135	FALSE	0.377845	-0.0676467	0.387519	0.926813	-0.492451	0.0978804	-0.460888	1.01513	-0.0831461	85	0.054289	0.0111431	-0.0369834	0.248588	0.0336807	-0.000128716	0.0859199	0.0793313	0.00416017	0.0437032	0.00492074	0.0349631	0.0116972	0.00487575	0.0167676	-0.00395188	-0.2889	-0.00542493
ce_ATAC_peaks_peak_3655	osc	chrI	7738069	7738250	NA	-0.546017	0.210206	-0.355167	0.150657	TRUE	0.108064	1.26346	0.499092	-0.228678	1.52317	1.65184	-0.0384012	0.110555	-0.738417	60	0.0155267	-0.208124	-0.0476315	-0.0613357	-0.104175	-0.00217224	0.00715884	0.00863972	0.0369463	0.0124992	-0.0919061	0.0450294	-0.00288613	-0.0150808	0.282972	-0.00032927	-0.0314632	-0.0481785
ce_ATAC_peaks_peak_3656	osc	chrI	7738580	7738978	NA	-0.445161	0.274366	-0.470682	0.191759	FALSE	0.0354686	1.04228	1.60294	0.0680933	1.79006	1.05523	0.312158	0.171059	0.0146248	30	0.00509615	-0.17169	-0.152979	0.0182639	-0.122429	-0.00138767	-0.0581933	0.0133681	-0.000731745	0.00410245	-0.0758171	0.144622	0.000859401	-0.0177233	0.180768	0.00267659	-0.0486825	0.000954208
ce_ATAC_peaks_peak_3657	osc	chrI	7739920	7740016	NA	-0.259045	0.155797	-0.244505	0.0560361	FALSE	0.397831	-0.160129	0.325515	-0.118454	-0.112009	0.144674	1.56966	0.234532	-0.0322738	75	0.0571605	0.0263773	-0.031066	-0.0317717	0.00766071	-0.000190252	-0.292619	0.0183284	0.0016148	0.0460148	0.011648	0.0293688	-0.00149501	0.00110899	0.0247837	0.013459	-0.0667466	-0.00210573
ce_ATAC_peaks_peak_3661	osc	chrI	7753206	7753795	NA	0.308917	-0.0371492	0.717175	-0.180114	FALSE	0.956814	0.0705659	1.34818	2.25507	-0.169047	-0.0284429	0.168268	1.41263	-0.489904	54	0.137475	-0.011624	-0.128666	0.604851	0.0115618	3.74035e-05	-0.031369	0.110396	0.0245121	0.110669	-0.00513309	0.121637	0.0284611	0.00167373	-0.00487246	0.00144281	-0.402027	-0.0319641
ce_ATAC_peaks_peak_3664	osc	chrI	7755457	7756070	WBGene00010291	-0.36541	0.174702	0.125938	0.435705	TRUE	0.729631	0.167748	1.13594	1.14697	0.991163	1.29479	0.221536	0.104609	0.956855	29	0.104834	-0.0276324	-0.10841	0.307639	-0.0677895	-0.00170269	-0.0412992	0.00817509	-0.0478757	0.0843923	-0.0122023	0.102488	0.0144759	-0.00981348	0.221806	0.00189955	-0.0297712	0.0624307
ce_ATAC_peaks_peak_3666	osc	chrI	7756825	7757127	NA	0.245413	0.189713	0.207172	0.556403	FALSE	0.420589	-0.253914	1.38349	1.65452	1.94748	2.79541	0.497066	0.496218	0.321101	18	0.0604304	0.0418261	-0.132035	0.443774	-0.133196	-0.00367607	-0.0926642	0.0387789	-0.0160661	0.0486472	0.0184701	0.124822	0.0208816	-0.0192819	0.478872	0.00426208	-0.141221	0.0209505
ce_ATAC_peaks_peak_3670	flat	chrI	7761426	7761735	NA	-0.200201	-0.0693247	-0.0827345	-0.312666	FALSE	-0.0221468	1.10399	1.47032	1.24681	1.33415	0.192607	0.553971	1.46939	0.236855	43	-0.00318206	-0.181855	-0.140322	0.334418	-0.091248	-0.000253286	-0.103273	0.114831	-0.0118509	-0.0025616	-0.0803058	0.132657	0.0157359	-0.0132094	0.032995	0.00475001	-0.418181	0.0154538
ce_ATAC_peaks_peak_3672	osc	chrI	7762419	7762780	NA	-0.0847857	-0.245161	0.02064	0.111858	FALSE	0.0581837	0.0947483	0.496043	0.962589	0.105363	0.883876	1.2219	0.198998	-0.752492	69	0.00835986	-0.0156075	-0.0473406	0.258184	-0.00720621	-0.00116233	-0.227789	0.0155515	0.0376505	0.00672978	-0.00689216	0.0447544	0.0121488	-0.0010432	0.151414	0.0104771	-0.0566337	-0.0490969
ce_ATAC_peaks_peak_3710	osc	chrI	7859514	7859632	NA	-0.26506	-0.00962765	0.0833969	-0.0207839	FALSE	0.591807	0.537504	0.133277	0.74791	1.19703	0.72431	0.484126	0.514341	-0.637591	60	0.0850311	-0.0885407	-0.0127195	0.200603	-0.0818697	-0.000952496	-0.0902519	0.0401951	0.0319015	0.068451	-0.039099	0.0120246	0.00943932	-0.0118518	0.124079	0.00415112	-0.146378	-0.0416001
ce_ATAC_peaks_peak_3723	flat	chrI	7872855	7872931	NA	-0.0606557	-0.134378	-0.0627181	-0.339378	FALSE	0.167296	0.306033	0.197789	0.278651	1.96026	0.563742	0.492324	1.44496	-0.428955	60	0.0240371	-0.0504115	-0.0188763	0.0747393	-0.13407	-0.000741342	-0.0917803	0.112922	0.0214625	0.0193502	-0.0222614	0.017845	0.00351683	-0.0194085	0.0965728	0.00422142	-0.411227	-0.0279875
ce_ATAC_peaks_peak_3726	osc	chrI	7874181	7874262	NA	-0.237992	-0.0813289	-0.0597616	-0.165789	FALSE	-0.219372	-0.235075	0.267379	-0.730696	0.125033	0.322938	-0.468872	0.674567	-0.467488	95	-0.0315195	0.0387228	-0.0255177	-0.195986	-0.00855152	-0.000424676	0.0874083	0.0527166	0.0233905	-0.0253736	0.0170997	0.0241237	-0.00922208	-0.00123795	0.0553215	-0.00402033	-0.191978	-0.0305016
ce_ATAC_peaks_peak_3728	osc	chrI	7875620	7875727	WBGene00011235	-0.58852	-0.04059	-0.083975	-0.0500235	FALSE	-0.00109861	0.414371	0.924915	0.201777	1.09833	0.533917	-0.156375	0.546825	-0.450209	78	-0.000157848	-0.0682575	-0.0882706	0.0541203	-0.0751188	-0.000702121	0.0291518	0.0427338	0.0225259	-0.00012707	-0.0301421	0.0834484	0.00254661	-0.0108745	0.0914636	-0.00134084	-0.155623	-0.0293742
ce_ATAC_peaks_peak_3729	osc	chrI	7876440	7876536	NA	-0.229235	0.279579	-0.25091	0.092309	TRUE	0.329128	-0.203368	2.59413	-0.430448	0.497014	0.848875	0.0623285	1.25029	0.392739	48	0.0472892	0.0334999	-0.247574	-0.115454	-0.0339928	-0.0011163	-0.0116194	0.0977087	-0.0196505	0.0380683	0.0147933	0.234049	-0.00543266	-0.00492092	0.145418	0.000534434	-0.355825	0.0256246
ce_ATAC_peaks_peak_3730	osc	chrI	7876783	7876979	NA	-0.371754	-0.0727492	-0.154236	-0.0414315	FALSE	0.0538935	0.209004	0.418266	-0.351766	0.824459	0.376795	-0.0664788	0.299958	-0.55494	78	0.00774345	-0.0344283	-0.0399178	-0.0943503	-0.056388	-0.0004955	0.0123931	0.0234414	0.0277661	0.00623356	-0.0152033	0.0377371	-0.00443962	-0.00816295	0.0645475	-0.000570021	-0.0853663	-0.0362075
ce_ATAC_peaks_peak_3731	osc	chrI	7877800	7878314	NA	-0.326669	-0.377836	-0.122281	0.037617	FALSE	0.243131	0.195239	2.42831	0.450521	0.527998	0.375135	0.194912	1.01326	0.407446	48	0.0349332	-0.0321609	-0.23175	0.120838	-0.0361118	-0.000493317	-0.036336	0.0791853	-0.0203863	0.0281216	-0.014202	0.219089	0.00568599	-0.00522769	0.0642632	0.00167127	-0.288369	0.0265841
ce_ATAC_peaks_peak_3732	osc	chrI	7879941	7880357	NA	-0.539261	-0.223568	-0.122571	-0.12141	FALSE	0.063914	0.189806	0.68263	-0.482758	-0.202395	0.26964	-0.224802	0.909924	0.646789	88	0.00918319	-0.0312659	-0.0651478	-0.129485	0.0138426	-0.000354587	0.0419081	0.0711096	-0.0323617	0.00739257	-0.0138068	0.0615888	-0.00609285	0.0020039	0.0461912	-0.00192756	-0.258959	0.0422002
ce_ATAC_peaks_peak_3733	osc	chrI	7880568	7881347	NA	-0.496789	-0.0872018	-0.272244	0.123378	FALSE	0.123961	0.248675	1.90106	-0.125427	0.500251	0.513338	0.207747	0.415661	-0.142211	49	0.0178108	-0.0409632	-0.181431	-0.0336419	-0.0342141	-0.000675059	-0.0387288	0.0324835	0.00711544	0.0143379	-0.0180891	0.171519	-0.00158301	-0.00495297	0.0879383	0.00178132	-0.118295	-0.00927865
ce_ATAC_peaks_peak_3734	osc	chrI	7881577	7881845	NA	-0.549076	-0.416075	-0.238496	0.228831	FALSE	0.216463	0.500549	2.40888	0.185164	0.644751	1.36115	0.159827	0.645665	-0.365946	49	0.0311014	-0.0824532	-0.229895	0.0496644	-0.044097	-0.00178997	-0.0297953	0.050458	0.0183099	0.025037	-0.0364108	0.217336	0.00233694	-0.00638366	0.233175	0.00137043	-0.183753	-0.0238764
ce_ATAC_peaks_peak_3738	flat	chrI	7889176	7889589	NA	-0.00626332	-0.0356055	-0.157211	0.116552	FALSE	0.107837	0.260705	2.11294	0.6709	0.545723	0.687414	0.516004	0.867368	0.827777	48	0.0154941	-0.0429447	-0.201652	0.179948	-0.0373241	-0.000903975	-0.0961947	0.0677838	-0.0414174	0.0124729	-0.0189641	0.190635	0.00846738	-0.00540319	0.117759	0.00442446	-0.246848	0.0540089
ce_ATAC_peaks_peak_3739	osc	chrI	7890621	7890980	WBGene00010111	-0.349936	-0.0063035	-0.137193	0.205609	FALSE	0.129104	0.216351	1.85406	0.718374	1.00197	0.785194	0.344929	0.547681	0.894926	52	0.0185497	-0.0356386	-0.176945	0.192681	-0.068529	-0.00103256	-0.0643025	0.0428007	-0.0447771	0.0149327	-0.0157378	0.167278	0.00906656	-0.00992052	0.134509	0.00295759	-0.155867	0.0583901
ce_ATAC_peaks_peak_3798	flat	chrI	8017225	8017306	NA	0.0238923	-0.116677	0.232761	-0.312614	FALSE	0.0132778	-0.146154	0.00169032	-0.000453425	-0.152577	0.555471	-0.344618	1.34142	-0.565233	95	0.00190777	0.0240753	-0.000161318	-0.000121617	0.0104353	-0.000730466	0.0642445	0.10483	0.0282811	0.00153577	0.0106315	0.000152505	-5.72265e-06	0.00151066	0.095156	-0.00295492	-0.381761	-0.036879
ce_ATAC_peaks_peak_3828	osc	chrI	8048054	8048201	NA	0.0112223	0.411396	0.17324	0.0964776	FALSE	1.18544	0.14914	1.32552	0.0957336	-0.625012	-0.0734068	-0.19609	0.43102	-0.30429	67	0.170325	-0.0245671	-0.126503	0.0256775	0.042747	9.65328e-05	0.0365556	0.0336837	0.015225	0.137113	-0.0108487	0.119592	0.00120825	0.00618822	-0.0125751	-0.00168137	-0.122666	-0.0198536
ce_ATAC_peaks_peak_3830	osc	chrI	8049220	8049656	NA	0.321373	-0.323975	0.488921	-0.469026	FALSE	0.154557	0.725117	0.809112	2.16663	0.586221	-0.141429	0.0347468	1.84483	0.31053	54	0.0222068	-0.119445	-0.0772188	0.581129	-0.0400939	0.000185984	-0.00647759	0.144171	-0.0155372	0.0178767	-0.0527463	0.0730004	0.0273448	-0.00580415	-0.0242277	0.000297936	-0.525028	0.0202607
ce_ATAC_peaks_peak_3833	flat	chrI	8057753	8057969	NA	-0.118048	-0.0983863	0.0576984	-0.0354949	FALSE	-0.453224	0.0198483	1.59652	1.13677	0.319582	0.993711	0.542775	1.0076	-0.382883	51	-0.0651194	-0.00326952	-0.152366	0.304903	-0.0218575	-0.00130677	-0.101185	0.0787425	0.0191573	-0.0524219	-0.0014438	0.144042	0.0143471	-0.00316417	0.170229	0.00465401	-0.286756	-0.0249815
ce_ATAC_peaks_peak_3834	osc	chrI	8058352	8058627	NA	-0.0178423	-0.27521	-0.0227429	-0.13461	FALSE	-0.0878663	0.0368214	1.54943	0.802713	0.884253	0.219381	0.377322	1.23711	0.740591	46	-0.0126247	-0.00606543	-0.147872	0.215303	-0.0604775	-0.000288495	-0.0703413	0.0966791	-0.037055	-0.010163	-0.00267845	0.139794	0.010131	-0.00875496	0.0375815	0.00323534	-0.352076	0.0483204
ce_ATAC_peaks_peak_3856	osc	chrI	8122175	8122296	NA	0.174237	-0.198163	0.0964657	0.0412649	FALSE	0.0233331	0.930558	1.57542	1.28486	0.0232	1.32477	0.107196	0.992702	0.0427227	35	0.00335251	-0.153287	-0.150352	0.344624	-0.00158674	-0.00174213	-0.0199837	0.0775786	-0.0021376	0.00269881	-0.0676904	0.142138	0.0162161	-0.000229702	0.226943	0.000919146	-0.282517	0.00278747
ce_ATAC_peaks_peak_3858	osc	chrI	8123812	8123912	NA	-0.136017	0.319681	0.206867	-0.0103046	FALSE	0.629453	-0.178985	0.502661	0.247586	0.515117	0.447119	-0.185859	0.676809	-0.335507	78	0.0904401	0.0294835	-0.0479722	0.0664072	-0.0352309	-0.000587978	0.0346483	0.0528919	0.0167869	0.0728053	0.0130197	0.0453515	0.00312477	-0.00510016	0.0765945	-0.00159365	-0.192616	-0.0218904
ce_ATAC_peaks_peak_3892	osc	chrI	8241472	8241581	NA	-0.220304	0.131784	-0.0228991	0.15777	FALSE	-0.0484062	-0.22811	0.161915	0.439126	-0.0598525	-0.0630662	0.645344	-0.435222	0.114053	96	-0.00695503	0.0375755	-0.0154526	0.117782	0.00409355	8.29345e-05	-0.120307	-0.0340121	-0.00570656	-0.00559888	0.0165931	0.0146084	0.00554218	0.000592598	-0.0108037	0.00553349	0.123862	0.00744145
ce_ATAC_peaks_peak_3893	osc	chrI	8244982	8245113	WBGene00000639	0.0170218	0.251109	-0.242256	-0.170738	TRUE	-0.0396747	0.135993	0.605277	-0.0382611	0.674885	-0.62042	0.653717	0.413449	0.224389	83	-0.00570048	-0.0224016	-0.0577654	-0.0102623	-0.046158	0.000815876	-0.121868	0.0323106	-0.0112272	-0.00458895	-0.00989238	0.0546097	-0.000482891	-0.00668201	-0.106282	0.00560528	-0.117665	0.0146404
ce_ATAC_peaks_peak_3916	osc	chrI	8285566	8286100	NA	0.245404	-0.277516	0.164159	-0.138099	FALSE	0.00715206	0.0339818	0.321869	0.38351	-0.419553	-0.231609	-0.3218	0.668644	0.892614	88	0.00102761	-0.00559768	-0.030718	0.102864	0.0286949	0.000304574	0.0599907	0.0522538	-0.0446614	0.000827238	-0.0024719	0.0290399	0.00484025	0.00415398	-0.0396762	-0.00275926	-0.190292	0.0582393
ce_ATAC_peaks_peak_3927	osc	chrI	8294701	8294972	NA	-0.0474761	0.325934	0.0789172	0.173594	TRUE	-0.219477	-0.149669	0.467889	0.169574	-0.119257	0.360637	-0.558908	-0.276338	0.106154	90	-0.0315346	0.0246543	-0.0446536	0.0454828	0.00815642	-0.000474252	0.104193	-0.0215955	-0.00531136	-0.0253857	0.0108872	0.0422142	0.00214018	0.00118076	0.0617796	-0.00479234	0.0786441	0.0069261
ce_ATAC_peaks_peak_3969	flat	chrI	8344478	8344790	NA	-0.0183204	0.204234	-0.0672012	0.0731287	FALSE	-0.052555	0.133636	1.86101	1.75464	1.87507	2.35296	1.84126	1.71731	-0.194466	6	-0.00755112	-0.0220132	-0.177608	0.470626	-0.128243	-0.00309423	-0.343253	0.134206	0.00973001	-0.00607874	-0.0097209	0.167906	0.0221452	-0.018565	0.403078	0.0157879	-0.488736	-0.0126881
ce_ATAC_peaks_peak_3984	osc	chrI	8391921	8392078	NA	-0.35951	0.104808	-0.363569	-0.403798	TRUE	-0.818003	2.23106	1.5247	1.03468	-0.254188	0.783597	0.721709	1.64254	0.413869	24	-0.117531	-0.367513	-0.145512	0.27752	0.0173849	-0.00103046	-0.134543	0.128363	-0.0207077	-0.0946139	-0.162291	0.137562	0.0130586	0.0025167	0.134236	0.00618828	-0.467458	0.0270032
ce_ATAC_peaks_peak_4010	osc	chrI	8448830	8448960	NA	-0.228955	-0.302833	-0.0254053	-0.189907	FALSE	-0.0105339	0.301283	0.277485	-0.239959	0.751237	-0.00850816	-0.551925	0.494369	-0.528118	95	-0.00151352	-0.049629	-0.0264822	-0.0643614	-0.05138	1.11886e-05	0.102891	0.0386344	0.0264241	-0.0012184	-0.0219158	0.0250355	-0.0030285	-0.00743797	-0.00145751	-0.00473247	-0.140695	-0.0344574
ce_ATAC_peaks_peak_4011	osc	chrI	8449712	8450093	WBGene00008652	-0.974438	-0.588836	-0.6042	-0.095162	FALSE	0.183434	1.53856	1.68402	-0.369854	1.50785	1.49366	0.630871	1.42597	0.118599	30	0.0263559	-0.25344	-0.160717	-0.0992016	-0.103128	-0.00196422	-0.117609	0.111438	-0.00593404	0.0212168	-0.111918	0.151937	-0.0046679	-0.0149292	0.255874	0.00540939	-0.405823	0.00773809
ce_ATAC_peaks_peak_4012	osc	chrI	8451141	8451331	NA	-0.114099	-0.576029	-0.129358	-0.276567	FALSE	0.00604197	0.692997	0.868444	0.26611	1.09754	0.195767	0.0925668	1.18925	0.0984507	63	0.000868113	-0.114154	-0.0828812	0.0713757	-0.0750648	-0.000257441	-0.0172565	0.0929388	-0.00492592	0.00069884	-0.0504098	0.0783534	0.00335856	-0.0108667	0.0335363	0.000793712	-0.338455	0.00642349
ce_ATAC_peaks_peak_4013	osc	chrI	8452186	8452389	NA	-0.717002	-0.593058	-0.476942	-0.141408	FALSE	0.0229966	0.979542	2.28976	0.351015	1.71773	0.362681	0.980853	1.08792	-0.42528	37	0.00330416	-0.161356	-0.218526	0.0941488	-0.117482	-0.00047694	-0.182853	0.0850201	0.0212787	0.00265988	-0.0712536	0.206588	0.00443014	-0.0170072	0.0621298	0.0084103	-0.309617	-0.0277477
ce_ATAC_peaks_peak_4014	osc	chrI	8453671	8453761	NA	-0.129329	-0.269243	-0.109348	-0.137026	FALSE	-0.42937	0.47357	0.152794	-0.14548	-0.99227	0.171709	0.149047	0.26204	-0.472163	100	-0.0616921	-0.0780092	-0.0145821	-0.0390206	0.0678653	-0.000225804	-0.0277857	0.0204781	0.0236244	-0.0496628	-0.0344483	0.0137855	-0.0018361	0.00982444	0.0294149	0.001278	-0.0745751	-0.0308066
ce_ATAC_peaks_peak_4015	osc	chrI	8453999	8454709	NA	-0.811734	-0.927272	-0.260201	-0.31054	FALSE	0.696773	1.93865	1.22972	0.799876	1.16454	0.641156	0.910992	1.81184	0.588051	33	0.100113	-0.319346	-0.11736	0.214542	-0.0796474	-0.000843145	-0.169829	0.141593	-0.0294228	0.0805918	-0.141021	0.110949	0.0100952	-0.0115301	0.109834	0.00781128	-0.515638	0.0383678
ce_ATAC_peaks_peak_4036	osc	chrI	8561648	8561923	NA	0.389968	-0.195772	0.313925	-0.169686	FALSE	0.114592	0.0675795	1.77594	1.51348	-0.134647	-0.135747	0.206654	1.12292	-0.270229	54	0.0164646	-0.0111321	-0.169489	0.405943	0.00920905	0.000178512	-0.0385249	0.0877547	0.0135208	0.0132542	-0.00491585	0.16023	0.0191015	0.00133314	-0.0232543	0.00177195	-0.319576	-0.0176313
ce_ATAC_peaks_peak_4085	osc	chrI	8638046	8638487	NA	0.401257	-0.08593	0.426508	-0.276857	FALSE	0.318897	0.235813	0.982095	1.40127	0.0203904	0.0978804	-0.220047	1.58674	0.521366	54	0.0458193	-0.0388445	-0.0937277	0.375847	-0.00139458	-0.000128716	0.0410216	0.124002	-0.0260863	0.0368851	-0.0171535	0.0886074	0.0176853	-0.000201885	0.0167676	-0.00188679	-0.451577	0.0340169
ce_ATAC_peaks_peak_4099	osc	chrI	8679979	8681027	NA	-0.346611	0.305424	-0.207862	0.622501	FALSE	1.86236	0.827333	2.24726	0.114801	0.593192	1.34296	0.250813	0.27281	1.753	13	0.267585	-0.136283	-0.214471	0.0307918	-0.0405707	-0.00176604	-0.0467572	0.0213198	-0.0877103	0.215409	-0.0601816	0.202754	0.0014489	-0.00587318	0.230058	0.00215059	-0.0776403	0.114376
ce_ATAC_peaks_peak_4102	osc	chrI	8682188	8682555	WBGene00010621	-0.0952597	0.769932	-0.215439	0.434013	FALSE	1.09775	-0.0210081	2.2954	-0.0841236	0.40717	0.719514	0.537193	0.176543	0.396817	50	0.157725	0.00346056	-0.219064	-0.0225635	-0.0278479	-0.000946188	-0.100145	0.0137967	-0.0198545	0.12697	0.00152816	0.207097	-0.00106172	-0.00403138	0.123258	0.00460615	-0.0502432	0.0258906
ce_ATAC_peaks_peak_4153	osc	chrI	8760535	8760685	NA	0.257441	-0.173406	0.21252	-0.161373	FALSE	0.333535	0.576481	1.4509	1.26863	0.704885	0.441004	-0.0576552	1.35796	0.206314	46	0.0479225	-0.0949612	-0.138469	0.34027	-0.0482098	-0.000579937	0.0107482	0.106123	-0.0103228	0.0385781	-0.0419343	0.130905	0.0160113	-0.00697904	0.075547	-0.000494363	-0.386467	0.0134611
ce_ATAC_peaks_peak_4176	flat	chrI	8798320	8798398	NA	-0.11633	-0.0834544	0.2858	-0.385938	FALSE	-0.607274	-0.0622347	1.32061	0.493064	-0.601641	1.68658	-0.29855	2.16909	-1.84846	77	-0.0872535	0.0102516	-0.126034	0.132249	0.0411486	-0.00221792	0.0556565	0.169512	0.0924868	-0.07024	0.00452706	0.119149	0.00622294	0.00595683	0.288923	-0.00255991	-0.617312	-0.120604
ce_ATAC_peaks_peak_4177	flat	chrI	8798885	8799022	NA	-0.0969917	-0.0290079	0.0527656	0.032756	FALSE	0.136301	-0.105399	0.705863	-0.220049	-0.0409883	1.12043	-0.237224	0.634177	-0.941197	78	0.0195837	0.0173619	-0.0673651	-0.0590212	0.00280335	-0.0014734	0.0442238	0.0495602	0.0470923	0.0157651	0.0076669	0.0636849	-0.00277722	0.000405824	0.191937	-0.00203407	-0.180483	-0.0614091
ce_ATAC_peaks_peak_4178	flat	chrI	8799311	8799397	NA	-0.101581	0.0633589	-0.0407819	0.0156317	FALSE	-0.179792	0.538759	0.268907	0.13769	0.493538	1.41481	-0.17225	0.548888	-0.462479	78	-0.0258327	-0.0887474	-0.0256636	0.036931	-0.033755	-0.00186053	0.0321113	0.042895	0.0231399	-0.0207956	-0.0391903	0.0242616	0.00173777	-0.0048865	0.242367	-0.00147696	-0.156211	-0.0301748
ce_ATAC_peaks_peak_4183	flat	chrI	8801841	8801998	NA	-0.0394717	-0.0282548	-0.163942	-0.347562	FALSE	-0.098019	0.341658	-0.089515	-0.137951	2.21861	1.95942	0.51592	2.0688	-0.473661	20	-0.0140834	-0.0562798	0.00854299	-0.0370012	-0.151739	-0.00257672	-0.096179	0.161675	0.0236993	-0.0113373	-0.0248528	-0.00807629	-0.00174108	-0.0219664	0.335663	0.00442374	-0.58877	-0.0309043
ce_ATAC_peaks_peak_4215	osc	chrI	8857452	8857690	NA	-0.0695639	0.271844	-0.19106	0.298547	FALSE	0.195706	0.00999493	1.99659	0.284305	1.25	1.18506	0.314565	0.246662	-0.463168	47	0.0281192	-0.00164642	-0.190547	0.0762559	-0.0854922	-0.0015584	-0.058642	0.0192763	0.0231743	0.0226362	-0.000727049	0.180138	0.00358819	-0.0123762	0.203009	0.00269723	-0.0701986	-0.0302197
ce_ATAC_peaks_peak_4225	flat	chrI	8869089	8869355	NA	0.177537	-0.136743	0.0816619	-0.0381712	FALSE	0.155113	-0.137007	2.42321	1.53	0.958201	1.42696	1.26029	1.86698	-0.282803	12	0.0222867	0.0225686	-0.231262	0.410375	-0.0655352	-0.00187651	-0.234947	0.145903	0.0141499	0.017941	0.00996615	0.218628	0.0193101	-0.00948712	0.244449	0.0108064	-0.531333	-0.0184517
ce_ATAC_peaks_peak_4233	osc	chrI	8894545	8894875	WBGene00010135	0.512712	-0.387345	0.137095	-0.485592	FALSE	-0.135578	0.518282	0.974883	0.463257	-0.061247	-0.266956	-0.295556	1.53992	-0.614635	80	-0.0194799	-0.0853743	-0.0930394	0.124254	0.00418892	0.000351057	0.0550983	0.120343	0.0307529	-0.0156815	-0.0377007	0.0879566	0.00584674	0.000606405	-0.0457313	-0.00253424	-0.438252	-0.0401023
ce_ATAC_peaks_peak_4235	osc	chrI	8896967	8897067	NA	0.232826	-0.310908	0.290744	-0.22851	TRUE	-0.223416	-0.48505	1.53704	0.857754	-0.305527	0.646835	0.165879	1.5351	-1.00893	77	-0.0321006	0.0799001	-0.14669	0.230066	0.0208962	-0.000850613	-0.0309236	0.119966	0.0504812	-0.0258413	0.0352834	0.138676	0.0108257	0.00302501	0.110807	0.00142233	-0.43688	-0.0658284
ce_ATAC_peaks_peak_4236	osc	chrI	8897150	8897242	NA	0.13541	-0.410296	0.450095	-0.182662	FALSE	-0.336463	-0.197024	1.25237	1.73913	0.408832	1.19854	0.0525225	1.5777	-0.700974	51	-0.0483432	0.032455	-0.119522	0.466466	-0.0279616	-0.00157612	-0.00979137	0.123295	0.0350728	-0.0389168	0.0143319	0.112993	0.0219494	-0.00404783	0.205317	0.000450353	-0.449004	-0.0457356
ce_ATAC_peaks_peak_4252	osc	chrI	8917068	8917306	NA	-0.202062	0.188535	0.111816	0.0443727	FALSE	-0.278994	-0.325011	0.829719	0.319514	-1.56645	0.286538	0.344653	0.159281	-0.737391	98	-0.0400859	0.0535377	-0.0791854	0.0856996	0.107136	-0.000376809	-0.064251	0.0124477	0.0368949	-0.0322696	0.0236419	0.0748595	0.00403256	0.0155094	0.049086	0.00295522	-0.0453306	-0.0481116
ce_ATAC_peaks_peak_4258	osc	chrI	8927381	8927599	NA	-0.188433	-0.417894	-0.186966	-0.137005	FALSE	-0.436698	0.693177	1.08146	0.561309	0.150667	0.198005	0.560848	0.562005	-0.276197	65	-0.062745	-0.114184	-0.10321	0.150554	-0.0103047	-0.000260384	-0.104555	0.0439201	0.0138194	-0.0505104	-0.0504229	0.097572	0.00708425	-0.00149175	0.0339197	0.00480897	-0.159944	-0.0180207
ce_ATAC_peaks_peak_4259	osc	chrI	8927767	8928349	NA	-0.145704	-0.327024	0.0197724	-0.216589	TRUE	0.300558	1.62503	1.07393	1.09062	-0.218119	0.291649	0.233008	1.03731	-0.0415074	53	0.0431843	-0.267684	-0.102492	0.292526	0.014918	-0.000383529	-0.043438	0.0810647	0.0020768	0.0347639	-0.118208	0.0968925	0.0137647	0.00215959	0.0499614	0.00199792	-0.295213	-0.00270818
ce_ATAC_peaks_peak_4264	osc	chrI	8946280	8946385	WBGene00009964	-0.312949	-0.265438	-0.171873	-0.0107594	FALSE	-0.0476901	0.27719	0.518656	0.117592	0.917432	0.671635	0.49848	0.392371	-0.489513	78	-0.00685213	-0.0456603	-0.0494987	0.0315404	-0.0627468	-0.000883225	-0.0929279	0.0306633	0.0244925	-0.00551604	-0.0201633	0.0467946	0.00148412	-0.00908347	0.115056	0.00427421	-0.111666	-0.0319386
ce_ATAC_peaks_peak_4284	osc	chrI	8975063	8975330	NA	0.177635	0.356373	-0.159822	0.226289	FALSE	0.294853	-0.00625057	0.700428	0.0221033	2.07312	2.30172	0.321432	0.913314	0.178564	31	0.0423646	0.00102963	-0.0668464	0.00592852	-0.141789	-0.00302685	-0.059922	0.0713745	-0.00893434	0.034104	0.000454678	0.0631946	0.000278965	-0.0205259	0.394301	0.00275611	-0.259924	0.0116505
ce_ATAC_peaks_peak_4285	osc	chrI	8975571	8975778	NA	0.218605	0.224635	-0.0354413	0.386553	TRUE	1.04731	0.0411852	1.05754	0.107091	1.16815	2.50556	0.484748	0.893789	0.0644086	34	0.150478	-0.00678426	-0.100928	0.0287239	-0.0798941	-0.00329491	-0.0903679	0.0698486	-0.00322265	0.121137	-0.00299589	0.0954144	0.00135159	-0.0115658	0.42922	0.00415646	-0.254367	0.00420239
ce_ATAC_peaks_peak_4286	osc	chrI	8976106	8976254	NA	0.078884	0.309187	0.000128617	0.190562	FALSE	0.623144	0.144456	0.666282	0.168663	0.612318	1.92413	0.328913	1.0038	0.399335	34	0.0895337	-0.0237956	-0.0635876	0.0452385	-0.0418788	-0.0025303	-0.0613167	0.078446	-0.0199805	0.0720756	-0.010508	0.0601138	0.00212868	-0.00606254	0.329616	0.00282026	-0.285676	0.0260549
ce_ATAC_peaks_peak_4287	osc	chrI	8976395	8977204	NA	0.0990159	0.330369	0.0233285	0.185136	FALSE	0.0945277	0.0953052	-0.0622395	0.082648	-0.0106503	1.38166	0.00228216	0.287938	0.47267	89	0.0135818	-0.0156992	0.00593991	0.0221677	0.000728414	-0.00181694	-0.000425445	0.0225021	-0.0236498	0.0109335	-0.00693267	-0.00561542	0.0010431	0.000105448	0.236688	1.95683e-05	-0.0819457	0.0308397
ce_ATAC_peaks_peak_4288	osc	chrI	8977377	8977634	NA	0.0105985	0.342108	-0.0357699	-0.0196431	FALSE	-0.227473	-0.0674104	0.174214	0.0316663	0.291652	0.608398	0.0474167	0.46754	0.259996	90	-0.0326834	0.0111042	-0.0166264	0.00849349	-0.0199472	-0.000800067	-0.00883954	0.0365377	-0.0130088	-0.0263105	0.00490355	0.0157181	0.000399658	-0.00288764	0.104223	0.000406574	-0.133059	0.0169637
ce_ATAC_peaks_peak_4289	osc	chrI	8977711	8978303	NA	0.0660843	0.255313	-0.0847614	0.0338507	FALSE	-0.108675	0.169263	-0.0596509	0.125804	0.987682	0.696733	0.0590793	0.269016	0.444547	81	-0.0156145	-0.027882	0.00569287	0.033743	-0.0675514	-0.00091623	-0.0110137	0.0210233	-0.0222427	-0.0125699	-0.0123125	-0.00538187	0.00158777	-0.00977901	0.119355	0.000506574	-0.0765604	0.0290048
ce_ATAC_peaks_peak_4290	osc	chrI	8978441	8978563	NA	0.120893	0.325132	-0.190033	0.0976538	FALSE	-0.0938545	0.217241	-0.090621	-0.17748	0.700563	0.781422	0.20044	0.0773404	0.430576	89	-0.0134851	-0.0357852	0.00864854	-0.0476033	-0.0479143	-0.0010276	-0.0373665	0.00604407	-0.0215436	-0.0108556	-0.0158025	-0.00817607	-0.00223996	-0.00693626	0.133863	0.00171867	-0.0220107	0.0280932
ce_ATAC_peaks_peak_4291	osc	chrI	8978670	8979119	NA	0.116807	0.303019	-0.119751	0.0560404	FALSE	-0.125815	0.291539	0.0853666	-0.101245	0.138884	1.12672	0.174569	0.410157	0.137434	89	-0.0180771	-0.0480239	-0.00814709	-0.0271558	-0.00949884	-0.00148168	-0.0325436	0.0320533	-0.00687642	-0.0145523	-0.0212071	0.00770201	-0.0012778	-0.00137509	0.193015	0.00149684	-0.116728	0.00896697
ce_ATAC_peaks_peak_4292	osc	chrI	8979410	8979560	NA	0.118674	0.32644	0.0933645	0.00646528	FALSE	0.246987	0.203912	-0.142247	0.283543	0.766707	1.20332	0.0414004	0.624057	-0.295977	60	0.0354872	-0.0335896	0.0135755	0.0760514	-0.0524381	-0.00158241	-0.00771796	0.0487694	0.014809	0.0285676	-0.0148329	-0.0128339	0.00357857	-0.00759114	0.206136	0.000354986	-0.177603	-0.0193112
ce_ATAC_peaks_peak_4293	osc	chrI	8980013	8980127	NA	0.0764779	0.239582	-0.0226689	-0.00571775	TRUE	-0.250551	0.112081	-0.547574	0.0249714	0.716544	1.31931	0.053576	0.520542	0.142166	60	-0.0359993	-0.0184626	0.0522585	0.00669779	-0.0490072	-0.00173494	-0.00998776	0.0406798	-0.00711319	-0.0289798	-0.00815296	-0.0494037	0.000315162	-0.00709448	0.226006	0.000459386	-0.148143	0.00927572
ce_ATAC_peaks_peak_4294	osc	chrI	8980300	8980505	NA	-0.0738133	0.239663	-0.0804905	0.128836	TRUE	-0.175404	0.172987	-0.0435887	0.198956	0.948982	1.16244	0.110152	0.131897	0.153019	60	-0.0252022	-0.0284953	0.00415995	0.0533636	-0.0649046	-0.00152865	-0.0205347	0.0103076	-0.00765624	-0.0202881	-0.0125834	-0.00393269	0.00251101	-0.00939584	0.199134	0.000944492	-0.0375372	0.00998386
ce_ATAC_peaks_peak_4295	osc	chrI	8980700	8980843	NA	0.0877255	0.286134	0.258181	0.179549	FALSE	1.13578	0.0556162	-0.275846	0.35914	0.871657	1.58312	0.149099	0.540218	-0.575117	62	0.163189	-0.00916141	0.0263257	0.096328	-0.059616	-0.00208186	-0.0277953	0.0422174	0.0287756	0.131369	-0.00404562	-0.0248875	0.00453268	-0.00863025	0.271199	0.00127844	-0.153743	-0.0375239
ce_ATAC_peaks_peak_4296	osc	chrI	8981163	8981504	NA	0.140418	0.353121	-0.164022	0.290715	FALSE	0.556035	0.156764	-0.239375	-0.150154	1.58147	1.63769	0.433521	0.108013	0.359116	62	0.0798914	-0.025823	0.0228451	-0.0402741	-0.108163	-0.00215362	-0.080818	0.00844113	-0.0179682	0.0643135	-0.0114033	-0.0215971	-0.00189508	-0.0156581	0.280547	0.00371722	-0.03074	0.0234308
ce_ATAC_peaks_peak_4297	osc	chrI	8983933	8984154	NA	0.468902	0.527796	0.172308	0.328992	FALSE	1.57278	0.489425	1.50213	1.34221	1.23548	2.39388	0.908146	1.57501	1.11593	11	0.225977	-0.0806208	-0.143358	0.360005	-0.0844994	-0.00314804	-0.169299	0.123085	-0.0558349	0.181914	-0.0356016	0.135526	0.0169399	-0.0122325	0.410087	0.00778687	-0.448239	0.0728097
ce_ATAC_peaks_peak_4298	osc	chrI	8984926	8985187	NA	0.210342	0.346701	0.226108	0.207385	FALSE	0.42229	0.439954	1.4498	1.33675	0.465854	1.71014	-0.0283572	1.01009	0.647259	21	0.0606748	-0.0724717	-0.138363	0.35854	-0.0318616	-0.0022489	0.00528642	0.0789375	-0.0323852	0.0488439	-0.032003	0.130805	0.016871	-0.00461241	0.292959	-0.000243148	-0.287466	0.0422309
ce_ATAC_peaks_peak_4299	osc	chrI	8985667	8986485	NA	0.232955	0.314944	0.320955	0.0364319	FALSE	1.15809	1.0552	1.43086	2.13101	1.35515	1.97448	0.499965	2.18483	1.77674	5	0.166395	-0.173819	-0.136557	0.571577	-0.0926837	-0.00259652	-0.0932047	0.170742	-0.088898	0.13395	-0.0767572	0.129097	0.0268953	-0.0134172	0.338242	0.00428694	-0.621789	0.115925
ce_ATAC_peaks_peak_4300	osc	chrI	8986648	8986811	NA	-0.0605939	-0.455764	-0.0535528	-0.523369	TRUE	0.722357	3.2571	1.0285	1.68053	1.48739	1.51659	0.298518	2.67741	0.465078	3	0.103789	-0.536527	-0.0981566	0.450749	-0.101729	-0.00199437	-0.0556505	0.209237	-0.0232699	0.083551	-0.236927	0.0927943	0.0212098	-0.0147266	0.259802	0.00255964	-0.761977	0.0303443
ce_ATAC_peaks_peak_4301	osc	chrI	8987008	8987558	WBGene00009342	0.466648	0.442256	0.0731266	0.231909	TRUE	1.48956	1.3986	2.00651	1.68304	0.971122	2.08352	0.858646	1.74572	1.55162	5	0.21402	-0.230385	-0.191494	0.451424	-0.0664188	-0.00273991	-0.160071	0.136426	-0.0776346	0.172289	-0.101736	0.181033	0.0212416	-0.00961505	0.356921	0.00736244	-0.496823	0.101237
ce_ATAC_peaks_peak_4304	osc	chrI	8999669	8999858	WBGene00009343	0.432749	0.431361	0.107178	0.257752	FALSE	0.0264532	0.00268825	1.29263	0.861203	-0.119156	0.183333	-0.499959	0.206483	2.41945	74	0.00380081	-0.000442824	-0.123364	0.230991	0.00814953	-0.00024109	0.0932036	0.0161364	-0.121056	0.00305969	-0.000195548	0.116625	0.0108692	0.00117976	0.0314062	-0.00428689	-0.0587639	0.157859
ce_ATAC_peaks_peak_4346	flat	chrI	9082888	9083459	NA	-0.135898	0.161078	-0.00499167	0.0883228	FALSE	-0.0922249	0.0684561	1.33701	1.57654	1.16227	1.81217	1.50403	1.28929	0.28418	22	-0.0132509	-0.0112765	-0.127599	0.422857	-0.0794924	-0.00238307	-0.280384	0.100756	-0.0142188	-0.0106671	-0.00497962	0.120628	0.0198974	-0.0115076	0.310437	0.0128962	-0.366923	0.0185415
ce_ATAC_peaks_peak_4350	osc	chrI	9087011	9087530	NA	-0.248945	0.136398	-0.108808	0.114896	FALSE	0.258583	0.264611	0.716938	0.13268	0.311229	0.0850735	0.195542	-0.0518248	0.152642	83	0.0371533	-0.0435881	-0.068422	0.0355873	-0.0212862	-0.000111875	-0.0364534	-0.00405005	-0.00763735	0.0299088	-0.0192482	0.0646841	0.00167455	-0.00308147	0.0145737	0.00167667	0.014749	0.00995923
ce_ATAC_peaks_peak_4358	osc	chrI	9093578	9093754	NA	0.191734	0.30945	0.102761	0.148634	FALSE	-0.258718	-0.5326	1.34399	0.885491	1.37274	1.65075	0.196995	0.90171	-0.105436	51	-0.0371727	0.0877328	-0.128266	0.237505	-0.0938871	-0.0021708	-0.0367242	0.0704676	0.00527543	-0.0299244	0.0387423	0.121259	0.0111757	-0.0135915	0.282785	0.00168913	-0.256622	-0.00687925
ce_ATAC_peaks_peak_4384	osc	chrI	9116647	9116820	NA	0.0807231	0.2671	-0.0377702	0.0837453	FALSE	-0.0310155	-0.0178618	2.23458	0.796062	1.0024	0.608535	0.251513	0.646631	-0.583543	47	-0.00445632	0.0029423	-0.21326	0.213519	-0.0685578	-0.000800246	-0.0468876	0.0505335	0.0291972	-0.00358738	0.0012993	0.20161	0.010047	-0.00992469	0.104246	0.00215659	-0.184028	-0.0380737
ce_ATAC_peaks_peak_4416	flat	chrI	9145448	9145759	NA	0.056514	0.152298	-0.147788	0.00187308	FALSE	-0.211756	0.94186	1.82063	1.85116	1.82526	2.29612	1.57761	1.65812	-0.147898	6	-0.0304252	-0.155148	-0.173754	0.496517	-0.124836	-0.00301948	-0.294102	0.129581	0.00739999	-0.0244926	-0.0685125	0.164262	0.0233634	-0.0180718	0.39334	0.0135272	-0.471893	-0.00964972
ce_ATAC_peaks_peak_4417	flat	chrI	9145976	9146451	NA	-0.0578809	0.0518262	-0.0184631	-0.0522767	FALSE	-0.361207	0.257924	0.224524	0.263555	0.451374	0.0538471	-0.15148	-0.106809	-0.753661	99	-0.0518983	-0.0424867	-0.0214278	0.0706903	-0.0308712	-7.08109e-05	0.0282393	-0.00834697	0.037709	-0.0417787	-0.0187618	0.0202572	0.00332631	-0.00446904	0.00922437	-0.00129887	0.0303971	-0.0491732
ce_ATAC_peaks_peak_4427	osc	chrI	9154055	9154170	NA	0.315753	-0.0250446	0.147102	-0.0806346	FALSE	0.371379	0.18634	1.88534	0.328776	0.102772	0.705089	-0.446238	1.18469	-0.966699	77	0.05336	-0.0306949	-0.17993	0.088184	-0.007029	-0.000927219	0.0831888	0.0925819	0.0483683	0.0429554	-0.0135547	0.1701	0.00414947	-0.00101755	0.120787	-0.00382626	-0.337155	-0.063073
ce_ATAC_peaks_peak_4428	osc	chrI	9154704	9154899	WBGene00010422	0.356	-0.0991797	0.0988478	0.0823295	FALSE	0.0109755	0.15835	1.37855	0.548162	-0.319928	0.855604	-0.146138	0.597201	-0.26426	70	0.00157697	-0.0260843	-0.131564	0.147027	0.0218811	-0.00112515	0.0272434	0.0466706	0.0132221	0.00126948	-0.0115186	0.124377	0.00691832	0.0031676	0.146571	-0.00125306	-0.16996	-0.0172418
ce_ATAC_peaks_peak_4476	osc	chrI	9210879	9211062	NA	0.685196	-0.0348106	0.268214	-0.269205	FALSE	0.588399	0.869811	1.47966	1.37717	0.938639	0.881497	-0.0156333	1.94984	-0.176818	35	0.0845414	-0.14328	-0.141214	0.369383	-0.0641972	-0.0011592	0.0029144	0.152378	0.00884701	0.0680568	-0.0632716	0.133499	0.0173812	-0.00929344	0.151006	-0.000134047	-0.554913	-0.0115367
ce_ATAC_peaks_peak_4478	osc	chrI	9211979	9212478	NA	0.439332	0.107222	0.0942254	-0.0512756	FALSE	0.0027684	0.629068	1.19048	1.18831	1.27607	1.09356	0.0562485	1.0075	-0.255895	51	0.000397765	-0.103624	-0.113615	0.318727	-0.0872752	-0.00143807	-0.010486	0.0787347	0.0128036	0.000320205	-0.0457595	0.107408	0.0149976	-0.0126343	0.187334	0.000482302	-0.286728	-0.016696
ce_ATAC_peaks_peak_4481	osc	chrI	9216284	9216486	NA	0.247669	0.155022	0.109685	-0.0675743	FALSE	0.239852	0.438599	1.8963	0.923548	-0.53141	-0.0669091	0.1726	0.775694	-0.316932	79	0.034462	-0.0722485	-0.180976	0.247713	0.0363452	8.7988e-05	-0.0321765	0.0606196	0.0158575	0.0277423	-0.0319045	0.171089	0.011656	0.00526147	-0.011462	0.00147995	-0.220758	-0.0206785
ce_ATAC_peaks_peak_4482	osc	chrI	9217110	9217269	NA	0.425218	0.15996	0.386876	0.0411442	FALSE	0.197916	-0.0109488	2.62696	1.73217	-0.449258	0.164392	-0.123338	0.857192	-0.444737	40	0.0284367	0.00180355	-0.250708	0.4646	0.0307265	-0.000216182	0.0229931	0.0669886	0.0222522	0.0228919	0.000796434	0.237011	0.0218616	0.00444809	0.0281615	-0.00105756	-0.243952	-0.0290172
ce_ATAC_peaks_peak_4483	osc	chrI	9218134	9218349	NA	0.362654	0.0349266	-0.00876043	0.122214	FALSE	-0.00672949	0.109304	1.65642	0.835173	0.665621	0.730534	0.346158	0.429437	-0.434545	61	-0.000966897	-0.0180051	-0.158083	0.224009	-0.0455244	-0.00096068	-0.0645316	0.03356	0.0217422	-0.000778363	-0.00795094	0.149447	0.0105407	-0.00659029	0.125146	0.00296812	-0.122215	-0.0283522
ce_ATAC_peaks_peak_4484	osc	chrI	9219485	9219725	NA	-0.18015	0.200476	-0.0729305	0.164064	FALSE	0.0129485	-0.0574266	2.28455	0.461435	0.442239	0.210372	-0.0818805	0.282204	-0.0643164	68	0.00186044	0.00945964	-0.218029	0.123766	-0.0302464	-0.000276647	0.0152644	0.022054	0.00321803	0.00149768	0.00417732	0.206118	0.00582374	-0.00437859	0.0360381	-0.000702082	-0.0803138	-0.00419637
ce_ATAC_peaks_peak_4497	osc	chrI	9244463	9245033	NA	0.237948	-0.284531	0.132494	-0.166474	FALSE	-0.0777531	0.299842	0.976076	1.30559	0.878914	0.692074	0.52299	1.26589	0.0875947	51	-0.0111716	-0.0493917	-0.0931532	0.350184	-0.0601123	-0.000910104	-0.097497	0.0989281	-0.00438275	-0.00899327	-0.0218111	0.0880643	0.0164778	-0.0087021	0.118557	0.00448436	-0.360266	0.00571518
ce_ATAC_peaks_peak_4508	flat	chrI	9274906	9275027	NA	-0.0460357	-0.0514392	-0.128849	0.121314	FALSE	0.0522953	0.302664	0.506315	0.363628	0.288889	1.23623	0.732535	0.542994	0.403849	64	0.00751381	-0.0498565	-0.0483209	0.0975317	-0.0197583	-0.00162569	-0.136561	0.0424344	-0.0202064	0.0060487	-0.0220163	0.0456811	0.00458932	-0.00286028	0.211774	0.0062811	-0.154533	0.0263494
ce_ATAC_peaks_peak_4509	osc	chrI	9275254	9275808	WBGene00008780	-0.213516	-0.160727	-0.245835	-0.0752114	TRUE	-0.131046	0.605153	1.16884	1.42655	2.19726	2.12028	1.98483	1.83586	0.375448	6	-0.0188287	-0.0996842	-0.11155	0.382627	-0.150279	-0.00278825	-0.370016	0.14347	-0.0187853	-0.0151573	-0.0440199	0.105456	0.0180044	-0.021755	0.363219	0.0170189	-0.522474	0.0244964
ce_ATAC_peaks_peak_4511	osc	chrI	9276313	9276419	NA	-0.198137	-0.347514	-0.115506	-0.0496017	FALSE	-0.594766	-0.0154416	0.0503487	0.723372	0.448579	0.478186	1.29652	0.0954152	-0.874255	91	-0.0854563	0.00254362	-0.0048051	0.194022	-0.0306801	-0.000628833	-0.241701	0.00745659	0.0437429	-0.0687933	0.00112325	0.0045426	0.00912963	-0.00444136	0.0819165	0.011117	-0.0271546	-0.0570414
ce_ATAC_peaks_peak_4547	osc	chrI	9307966	9308108	NA	-0.304389	0.12793	-0.104276	0.00176943	FALSE	0.133264	0.69725	0.323447	0.564947	-0.0655644	0.897478	0.803877	0.755001	0.832933	66	0.0191475	-0.114855	-0.0308687	0.151529	0.00448421	-0.00118022	-0.149861	0.0590025	-0.0416753	0.0154139	-0.0507192	0.0291823	0.00713016	0.000649152	0.153744	0.00689283	-0.214869	0.0543453
ce_ATAC_peaks_peak_4554	osc	chrI	9313898	9314029	NA	-0.364867	0.0466239	-0.277095	-0.178033	FALSE	-0.263797	0.672363	0.889449	0.264118	0.564315	2.0118	1.18555	1.8534	-0.0603889	34	-0.0379025	-0.110755	-0.0848858	0.0708414	-0.0385957	-0.00264559	-0.221014	0.144841	0.00302152	-0.030512	-0.0489089	0.0802485	0.00333342	-0.00558727	0.344635	0.0101655	-0.527467	-0.00394011
ce_ATAC_peaks_peak_4560	osc	chrI	9316932	9317298	NA	-0.201419	0.151694	-0.316685	-0.104787	FALSE	-0.369093	0.179581	1.32506	0.845245	2.00526	1.12647	1.69607	1.14836	-0.614545	22	-0.0530315	-0.0295815	-0.126459	0.226711	-0.137148	-0.00148136	-0.316186	0.0897431	0.0307484	-0.0426909	-0.013063	0.119551	0.0106678	-0.0198541	0.192973	0.0145429	-0.326817	-0.0400964
ce_ATAC_peaks_peak_4562	osc	chrI	9319831	9320299	NA	-0.4508	0.00442891	-0.371109	0.082365	FALSE	-0.402938	-0.204167	0.97736	0.181839	1.48971	1.42946	1.24076	0.954867	0.837266	29	-0.0578943	0.0336315	-0.0932758	0.0487726	-0.101887	-0.0018798	-0.231305	0.0746218	-0.0418921	-0.0466055	0.0148514	0.0881801	0.00229498	-0.0147496	0.244876	0.0106389	-0.27175	0.0546281
ce_ATAC_peaks_peak_4570	osc	chrI	9327278	9328030	NA	-0.277935	-0.032689	-0.0101834	0.0525575	FALSE	-0.0889165	-0.156043	0.652739	1.18176	1.04943	1.21492	1.3242	0.963687	0.656845	29	-0.0127756	0.0257043	-0.0622951	0.31697	-0.0717746	-0.00159766	-0.246861	0.075311	-0.0328649	-0.0102845	0.0113509	0.0588919	0.0149149	-0.0103904	0.208124	0.0113543	-0.27426	0.0428563
ce_ATAC_peaks_peak_4571	osc	chrI	9328230	9328659	NA	-0.442792	-0.0298409	-0.154922	0.216097	FALSE	0.619374	-0.0378336	0.880308	-0.0517494	1.02967	1.07831	0.468096	0.583899	0.775041	58	0.0889919	0.00623216	-0.0840134	-0.0138802	-0.0704231	-0.00141802	-0.0872636	0.045631	-0.0387787	0.0716395	0.00275208	0.0794238	-0.000653126	-0.0101947	0.184722	0.00401368	-0.166174	0.0505681
ce_ATAC_peaks_peak_4576	osc	chrI	9332534	9332997	NA	0.157473	0.288616	0.312499	0.254778	TRUE	2.24294	0.541695	1.84151	2.08278	2.54444	2.83752	1.31606	2.59356	1.65916	4	0.322267	-0.089231	-0.175747	0.55864	-0.174024	-0.00373145	-0.245343	0.202684	-0.083015	0.259429	-0.0394038	0.166146	0.0262866	-0.0251924	0.486087	0.0112845	-0.738112	0.108253
ce_ATAC_peaks_peak_4577	flat	chrI	9333176	9333508	NA	-0.0191075	0.00973954	0.0658045	0.155028	FALSE	0.802171	0.742025	1.66589	1.22342	1.65109	2.60159	0.501332	1.83501	0.59916	11	0.115256	-0.12223	-0.158986	0.328144	-0.112924	-0.00342119	-0.0934595	0.143404	-0.0299786	0.0927826	-0.0539762	0.150301	0.0154407	-0.0163473	0.445671	0.00429866	-0.522234	0.0390926
ce_ATAC_peaks_peak_4578	osc	chrI	9334038	9334215	NA	-0.106449	-0.363826	-0.0814554	-0.0716232	TRUE	0.587404	0.280276	1.22159	0.00596016	0.992716	1.48009	0.326848	1.70559	0.144208	34	0.0843985	-0.0461686	-0.116584	0.00159863	-0.0678958	-0.00194638	-0.0609318	0.13329	-0.00721534	0.0679417	-0.0203877	0.110215	7.52228e-05	-0.00982886	0.25355	0.00280255	-0.4854	0.00940893
ce_ATAC_peaks_peak_4579	osc	chrI	9334451	9334749	NA	0.155544	-0.257982	0.24246	-0.289989	FALSE	0.0227152	0.324881	1.15243	1.22438	0.988532	1.32793	0.0958237	2.16934	0.160206	26	0.00326373	-0.0535162	-0.109984	0.3284	-0.0676096	-0.00174628	-0.0178637	0.169531	-0.0080158	0.00262734	-0.0236324	0.103975	0.0154528	-0.00978743	0.227483	0.000821638	-0.617382	0.0104527
ce_ATAC_peaks_peak_4627	flat	chrI	9398502	9398802	NA	-0.0700093	0.0698752	0.00871931	0.0267948	FALSE	-0.379119	0.0130878	0.621212	0.405307	0.684648	0.321113	-0.215152	0.0321749	-0.410662	90	-0.054472	-0.00215589	-0.0592863	0.108711	-0.0468258	-0.000422276	0.0401091	0.00251443	0.0205472	-0.0438506	-0.000952029	0.0560475	0.00511535	-0.00677868	0.0550089	-0.00184481	-0.0091568	-0.0267939
ce_ATAC_peaks_peak_4629	osc	chrI	9399470	9399680	NA	-0.264137	-0.0543846	-0.152276	-0.212754	FALSE	-0.864366	0.156094	1.36399	0.478177	0.555653	0.0261878	0.132191	0.818295	0.0343781	68	-0.124193	-0.0257126	-0.130174	0.128256	-0.0380033	-3.4438e-05	-0.0246433	0.0639489	-0.00172009	-0.0999764	-0.0113545	0.123063	0.00603504	-0.0055015	0.00448616	0.00113347	-0.232882	0.00224302
ce_ATAC_peaks_peak_4630	osc	chrI	9399783	9399941	NA	0.0780235	-0.468118	-0.178223	-0.0713516	FALSE	-0.0290497	0.720623	1.83049	0.358202	-0.430875	0.521655	0.460373	0.97483	-0.0826182	79	-0.00417388	-0.118705	-0.174696	0.0960766	0.0294692	-0.000685996	-0.0858239	0.0761819	0.00413375	-0.00336002	-0.0524194	0.165152	0.00452085	0.00426608	0.089363	0.00394746	-0.277431	-0.00539048
ce_ATAC_peaks_peak_4634	osc	chrI	9401837	9402047	NA	-0.262536	0.0547674	-0.0761365	-0.0965566	TRUE	-0.393596	-0.0463073	0.949269	1.48703	0.11225	0.261953	2.02786	0.842914	0.305372	56	-0.0565521	0.00762799	-0.0905949	0.398849	-0.00767722	-0.000344479	-0.378039	0.0658728	-0.0152791	-0.045525	0.00336847	0.0856457	0.0187677	-0.00111138	0.0448744	0.0173879	-0.239889	0.0199242
ce_ATAC_peaks_peak_4637	osc	chrI	9404340	9404581	NA	-0.489599	0.325043	-0.245024	0.145171	FALSE	0.11726	0.0259336	0.654011	0.532964	1.29388	0.710268	1.29966	0.331816	0.646584	29	0.0168479	-0.00427193	-0.0624165	0.142951	-0.0884938	-0.00093403	-0.242286	0.025931	-0.0323515	0.0135628	-0.00188646	0.0590067	0.0067265	-0.0128107	0.121674	0.0111439	-0.0944329	0.0421868
ce_ATAC_peaks_peak_4638	osc	chrI	9404884	9405019	NA	-0.230475	0.124664	-0.108019	-0.00397217	TRUE	-0.33556	-0.563197	1.27264	0.689429	0.855282	0.58951	1.20772	0.78473	-0.140931	45	-0.0482134	0.0927729	-0.121457	0.184918	-0.0584961	-0.000775227	-0.225145	0.0613258	0.00705138	-0.0388123	0.0409679	0.114821	0.00870124	-0.00846812	0.100987	0.0103555	-0.22333	-0.00919512
ce_ATAC_peaks_peak_4691	osc	chrI	9480633	9480911	WBGene00009261	-0.686068	0.591297	-0.400754	0.228562	FALSE	-0.312631	0.153772	1.24182	-0.347958	-0.488791	0.290826	0.535984	-0.226991	0.680558	71	-0.0449189	-0.0253302	-0.118514	-0.0933289	0.0334303	-0.000382447	-0.0999194	-0.0177391	-0.0340513	-0.0361602	-0.0111856	0.11204	-0.00439156	0.0048395	0.0498205	0.00459578	0.0646003	0.0444035
ce_ATAC_peaks_peak_4727	osc	chrI	9539434	9539643	NA	0.254459	-0.327336	0.43466	-0.052484	FALSE	-0.0400952	-0.0439536	0.767623	1.77409	-0.830935	0.247812	0.199795	0.986938	1.31493	59	-0.0057609	0.00724029	-0.0732592	0.475844	0.0568309	-0.000325883	-0.0372462	0.0771281	-0.0657916	-0.00463759	0.00319726	0.0692571	0.0223907	0.00822706	0.0424519	0.00171313	-0.280877	0.0857934
ce_ATAC_peaks_peak_4730	osc	chrI	9541943	9542614	NA	0.24105	-0.305309	0.199123	0.112476	FALSE	0.452437	0.0804735	0.877534	0.738453	-0.30065	0.295008	0.0206489	0.297609	0.130478	73	0.0650063	-0.0132561	-0.0837487	0.198067	0.0205626	-0.000387947	-0.00384943	0.0232578	-0.0065284	0.0523308	-0.00585379	0.0791736	0.00931997	0.00297673	0.0505369	0.000177054	-0.084698	0.00851314
ce_ATAC_peaks_peak_4791	osc	chrI	9649185	9649398	WBGene00000968	0.269265	-0.0587009	0.16667	-0.148722	FALSE	0.206049	0.146378	0.700226	0.871774	0.738205	-0.0760491	0.025222	0.830482	0.312439	80	0.0296053	-0.0241122	-0.0668271	0.233826	-0.0504887	0.000100008	-0.00470195	0.0649013	-0.0156327	0.0238326	-0.0106478	0.0631764	0.0110026	-0.00730895	-0.0130277	0.000216266	-0.236351	0.0203853
ce_ATAC_peaks_peak_4810	flat	chrI	9670714	9671056	NA	-0.111725	0.00199988	0.00689985	0.000232317	FALSE	0.15385	-0.114365	0.992407	0.249966	0.471604	0.916183	0.265702	0.948206	-0.0502316	63	0.0221053	0.0188388	-0.0947118	0.0670455	-0.0322549	-0.00120482	-0.0495329	0.0741013	0.00251331	0.017795	0.0083191	0.0895377	0.0031548	-0.00466934	0.156948	0.00227826	-0.269854	-0.0032774
ce_ATAC_peaks_peak_4811	osc	chrI	9671560	9672343	WBGene00007275	-0.00707041	0.395865	-0.148859	0.08185	FALSE	-0.235405	-0.186781	1.85406	0.845535	0.744073	0.772181	1.13115	0.709034	-0.23424	45	-0.0338232	0.0307676	-0.176945	0.226788	-0.0508901	-0.00101545	-0.210872	0.0554103	0.0117201	-0.027228	0.0135868	0.167278	0.0106715	-0.00736705	0.13228	0.00969903	-0.201787	-0.0152832
ce_ATAC_peaks_peak_4830	osc	chrI	9698839	9699010	NA	0.337213	-0.31724	-0.0875052	-0.0981882	FALSE	0.0184485	0.981113	1.23367	0.455884	-0.0655185	0.341062	0.0369579	0.626292	-0.416357	65	0.00265069	-0.161614	-0.117737	0.122277	0.00448106	-0.000448509	-0.00688978	0.048944	0.0208322	0.00213384	-0.0713679	0.111305	0.00575368	0.000648696	0.0584262	0.000316895	-0.178239	-0.0271655
ce_ATAC_peaks_peak_4858	flat	chrI	9738482	9738710	NA	-0.106372	-0.0641065	-0.0887573	0.215613	FALSE	0.0781964	0.261641	1.05255	0.974415	0.292293	1.41382	1.1972	0.52391	0.273924	45	0.0112353	-0.043099	-0.100451	0.261356	-0.0199911	-0.00185922	-0.223186	0.040943	-0.0137056	0.00904454	-0.0190322	0.0949637	0.012298	-0.00289399	0.242197	0.0102654	-0.149102	0.0178724
ce_ATAC_peaks_peak_4882	osc	chrI	9762233	9762358	NA	0.249167	-0.0392657	-0.160956	-0.0796634	FALSE	-1.05924	0.227794	1.90177	0.309404	0.100501	1.37098	-0.0805872	1.04853	-0.779106	77	-0.152192	-0.0375234	-0.181498	0.0829878	-0.00687368	-0.00180289	0.0150233	0.0819412	0.0389821	-0.122516	-0.0165701	0.171583	0.00390496	-0.000995061	0.234859	-0.000690993	-0.298405	-0.0508333
ce_ATAC_peaks_peak_4884	osc	chrI	9764314	9764492	NA	-0.173116	0.618767	-0.210742	0.335126	FALSE	0.800264	0.0877272	1.99805	-0.136142	0.44989	1.07762	0.379406	0.484074	0.379426	49	0.114982	-0.0144509	-0.190686	-0.0365158	-0.0307698	-0.00141712	-0.0707299	0.0378299	-0.0189844	0.092562	-0.00638143	0.180269	-0.00171824	-0.00445435	0.184604	0.00325321	-0.137765	0.0247559
ce_ATAC_peaks_peak_4886	osc	chrI	9766435	9766604	NA	0.347911	-0.440269	0.099179	-0.2361	FALSE	-0.221428	0.556188	1.52363	0.957086	0.339655	0.982445	0.0290563	1.64525	-0.253393	35	-0.0318149	-0.0916184	-0.14541	0.256708	-0.0232303	-0.00129195	-0.00541675	0.128574	0.0126784	-0.0256114	-0.0404581	0.137466	0.0120793	-0.00336291	0.1683	0.000249143	-0.468229	-0.0165328
ce_ATAC_peaks_peak_4890	osc	chrI	9768359	9768609	NA	-0.216634	-0.244393	0.0845421	0.0278093	FALSE	0.0997368	0.329234	0.488077	0.314845	0.516765	0.805255	-0.326063	0.310459	-0.75814	78	0.0143302	-0.0542333	-0.0465804	0.0844474	-0.0353436	-0.00105894	0.0607855	0.024262	0.0379331	0.011536	-0.0239491	0.0440357	0.00397364	-0.00511647	0.137946	-0.00279582	-0.0883549	-0.0494654
ce_ATAC_peaks_peak_4926	osc	chrI	9814278	9814395	NA	0.384659	-0.173128	0.408001	0.0705495	FALSE	0.531452	-0.219725	1.36622	1.19115	0.636405	1.26585	-0.236707	1.16952	-0.32005	51	0.0763592	0.0361943	-0.130387	0.319488	-0.0435262	-0.00166465	0.0441275	0.0913964	0.0160135	0.06147	0.0159832	0.123264	0.0150334	-0.00630103	0.21685	-0.00202964	-0.332838	-0.0208819
ce_ATAC_peaks_peak_4927	osc	chrI	9815803	9815956	NA	-0.42909	0.463553	-0.404025	0.368519	FALSE	0.00682819	-0.0607245	2.7496	-0.0166318	1.16204	0.699951	0.482844	-0.174891	-0.718336	47	0.000981078	0.0100029	-0.262412	-0.00446096	-0.0794766	-0.000920462	-0.090013	-0.0136675	0.0359416	0.000789779	0.0044172	0.248076	-0.000209909	-0.0115053	0.119906	0.00414014	0.049773	-0.0468684
ce_ATAC_peaks_peak_4928	osc	chrI	9816541	9816751	NA	-0.651317	0.108532	-0.371742	0.214724	FALSE	-0.0227202	0.224397	1.07113	-0.00689192	2.26657	0.780885	0.346194	-0.0759937	0.0183273	81	-0.00326445	-0.0369639	-0.102225	-0.00184854	-0.155019	-0.00102689	-0.0645383	-0.00593882	-0.000916998	-0.00262792	-0.016323	0.09664	-8.69826e-05	-0.0224412	0.133771	0.00296843	0.0216274	0.00119578
ce_ATAC_peaks_peak_4934	osc	chrI	9837625	9837716	NA	-0.214077	0.191753	-0.106475	-0.182437	FALSE	0.165832	0.54939	0.305324	0.0431231	1.21525	-0.393313	-0.162853	0.38212	-0.00292529	83	0.0238268	-0.0904986	-0.029139	0.0115664	-0.0831158	0.000517222	0.0303595	0.0298623	0.000146365	0.0191808	-0.0399636	0.0275472	0.000544254	-0.0120322	-0.0673773	-0.00139638	-0.108749	-0.000190863
ce_ATAC_peaks_peak_4939	osc	chrI	9842312	9842616	NA	0.0628617	0.350702	-0.0509782	0.140345	TRUE	0.465757	0.353266	2.21791	1.09302	1.35635	1.53905	0.710919	1.3452	0.379942	21	0.0669202	-0.0581919	-0.211669	0.293169	-0.0927664	-0.00202391	-0.132531	0.105126	-0.0190102	0.0538715	-0.0256972	0.200106	0.013795	-0.0134292	0.26365	0.00609575	-0.382836	0.0247896
ce_ATAC_peaks_peak_4949	osc	chrI	9858708	9859034	NA	0.591145	-0.101262	0.161085	-0.131129	FALSE	0.875502	0.928112	1.17626	1.49258	1.27173	0.913673	0.580169	1.71328	0.748641	23	0.125793	-0.152884	-0.112258	0.400338	-0.0869787	-0.00120152	-0.108157	0.133891	-0.0374578	0.101264	-0.0675125	0.106126	0.0188377	-0.0125914	0.156519	0.00497465	-0.487591	0.0488456
ce_ATAC_peaks_peak_4950	osc	chrI	9859430	9859535	NA	-0.167574	-0.238303	-0.147783	-0.261458	FALSE	-0.065369	1.5147	1.03518	0.555173	1.30657	0.764234	-0.199095	1.15719	-0.476106	43	-0.00939225	-0.249509	-0.0987942	0.148908	-0.0893611	-0.001005	0.0371158	0.0904334	0.0238217	-0.00756087	-0.110182	0.0933971	0.0070068	-0.0129363	0.130919	-0.00170714	-0.329331	-0.0310639
ce_ATAC_peaks_peak_4989	osc	chrI	9939277	9939455	NA	-0.107961	0.266683	-0.163108	0.172346	FALSE	0.0222912	0.109766	0.523659	0.382813	0.571644	-0.163096	0.596144	-0.480438	0.26718	96	0.00320281	-0.0180812	-0.0499761	0.102678	-0.0390969	0.000214477	-0.111135	-0.0375457	-0.0133682	0.0025783	-0.00798455	0.047246	0.00483146	-0.00565982	-0.0279394	0.00511162	0.13673	0.0174323
ce_ATAC_peaks_peak_4991	osc	chrI	9940240	9940433	NA	-0.159959	-0.237433	-0.00719709	-0.188135	FALSE	0.269381	0.842729	0.836725	0.1614	-0.0839316	-0.308871	-0.254479	0.450446	-0.813274	82	0.0387048	-0.138819	-0.079854	0.0432904	0.00574041	0.000406177	0.0474405	0.0352019	0.0406917	0.0311578	-0.0613016	0.0754916	0.00203702	0.000831005	-0.0529118	-0.00218202	-0.128194	-0.0530627
ce_ATAC_peaks_peak_4994	osc	chrI	9942936	9943227	NA	0.0384222	-0.485192	0.197435	-0.0636709	TRUE	-0.138087	0.211407	1.50574	1.42938	0.321636	0.273963	0.066683	0.924944	0.501205	46	-0.0198403	-0.0348242	-0.143703	0.383386	-0.0219979	-0.000360272	-0.0124312	0.0722834	-0.0250775	-0.0159717	-0.0153781	0.135852	0.0180401	-0.00318451	0.0469317	0.000571772	-0.263234	0.0327015
ce_ATAC_peaks_peak_4997	flat	chrI	9945324	9945711	NA	0.16527	-0.0641864	0.0672158	0.212242	FALSE	0.788414	0.0258674	2.58372	0.887597	0.912166	0.761491	0.19017	0.870083	0.0489268	40	0.11328	-0.00426102	-0.246581	0.23807	-0.0623866	-0.00100139	-0.0354519	0.067996	-0.00244803	0.0911914	-0.00188164	0.23311	0.0112023	-0.00903132	0.130449	0.00163061	-0.247621	0.00319227
ce_ATAC_peaks_peak_5062	osc	chrI	10057506	10057797	NA	-0.309465	0.238903	-0.313527	0.0986468	FALSE	0.151709	1.12416	1.9228	0.534271	1.12335	1.21527	0.393789	0.893088	0.557567	30	0.0217977	-0.185178	-0.183505	0.143302	-0.0768303	-0.00159813	-0.0734111	0.0697938	-0.0278975	0.0175474	-0.0817736	0.17348	0.00674301	-0.0111223	0.208184	0.00337653	-0.254168	0.0363788
ce_ATAC_peaks_peak_5064	osc	chrI	10059176	10059643	NA	-0.0900974	0.507156	-0.187663	0.369122	FALSE	0.66209	0.084267	1.85405	-0.104304	0.66099	0.8032	-0.0749809	0.213697	0.967438	52	0.0951294	-0.0138809	-0.176944	-0.0279764	-0.0452077	-0.00105624	0.0139781	0.0167002	-0.0484052	0.0765802	-0.00612973	0.167277	-0.00131642	-0.00654444	0.137594	-0.000642922	-0.0608171	0.0631212
ce_ATAC_peaks_peak_5066	osc	chrI	10061199	10061305	NA	-0.216193	0.148477	0.0735689	0.204455	FALSE	-0.324043	-0.166311	0.643633	0.947713	0.0150751	0.641386	0.492174	-0.205283	-0.192524	69	-0.0465587	0.0273956	-0.061426	0.254194	-0.00103105	-0.000843447	-0.0917522	-0.0160426	0.00963281	-0.0374802	0.0120977	0.0580703	0.011961	-0.000149258	0.109874	0.00422013	0.0584224	-0.0125613
ce_ATAC_peaks_peak_5094	osc	chrI	10102330	10102495	NA	0.264041	-0.144114	0.302295	-0.0327138	FALSE	0.210468	0.101193	0.755045	1.93608	0.882978	0.972901	0.951898	1.11237	0.126214	25	0.0302401	-0.0166691	-0.0720588	0.519293	-0.0603903	-0.0012794	-0.177455	0.0869301	-0.00631504	0.0243436	-0.00736096	0.0681222	0.0244352	-0.00874234	0.166665	0.00816203	-0.316573	0.00823491
ce_ATAC_peaks_peak_5095	osc	chrI	10103190	10103762	NA	0.226556	-0.111202	-0.0248611	-0.309773	FALSE	0.292648	1.62718	1.79582	1.9134	0.507408	1.12573	1.44596	2.16995	0.0905277	15	0.0420478	-0.268038	-0.171386	0.513209	-0.0347036	-0.00148038	-0.269559	0.169579	-0.0045295	0.033849	-0.118364	0.162024	0.0241489	-0.00502383	0.192845	0.0123983	-0.617557	0.00590654
ce_ATAC_peaks_peak_5096	osc	chrI	10104094	10104536	NA	0.240259	0.0909794	-0.111938	-0.222744	FALSE	0.273117	1.60546	1.8577	2.11473	1.28181	1.41942	1.78212	2.12575	0.419708	7	0.0392416	-0.26446	-0.177292	0.567209	-0.0876683	-0.00186659	-0.332226	0.166125	-0.0209998	0.0315899	-0.116784	0.167607	0.0266898	-0.0126912	0.243157	0.0152807	-0.604977	0.0273841
ce_ATAC_peaks_peak_5099	osc	chrI	10116887	10117105	WBGene00013704	0.507051	-0.162722	0.181577	0.0113681	FALSE	0.180056	-0.00792122	2.03811	1.2465	1.09383	1.09742	0.0847659	1.3602	-0.00668332	32	0.0258706	0.00130483	-0.19451	0.334336	-0.0748116	-0.00144314	-0.0158023	0.106298	0.000334396	0.0208261	0.000576204	0.183884	0.0157321	-0.01083	0.187995	0.000726823	-0.387105	-0.000436058
ce_ATAC_peaks_peak_5101	osc	chrI	10119849	10120046	WBGene00013702	0.486279	-0.221436	0.294017	-0.000430901	FALSE	-0.145103	-0.166634	0.00235394	1.06656	1.03365	0.271641	-0.355748	0.188698	0.168758	90	-0.0208485	0.027449	-0.000224651	0.286072	-0.0706954	-0.000357218	0.0663194	0.0147466	-0.00844373	-0.0167833	0.0121213	0.000212379	0.013461	-0.0102341	0.0465339	-0.00305035	-0.0537025	0.0110108
ce_ATAC_peaks_peak_5106	osc	chrI	10123633	10123774	NA	-0.116075	-0.318541	-0.104791	-0.15125	FALSE	-0.651213	-0.165725	0.531297	-0.00497185	0.982372	0.963995	0.0162305	0.988413	-0.154962	63	-0.0935666	0.0272991	-0.0507051	-0.00133354	-0.0671883	-0.00126769	-0.00302573	0.0772434	0.00775342	-0.0753222	0.0120551	0.0479351	-6.27494e-05	-0.00972643	0.165139	0.000139168	-0.281297	-0.0101106
ce_ATAC_peaks_peak_5112	osc	chrI	10152699	10153017	NA	0.0808456	-0.375212	0.0373304	0.0621493	FALSE	-0.123754	0.432208	1.98464	1.15405	1.22023	1.27833	0.00440271	0.944332	-0.366502	32	-0.017781	-0.0711957	-0.189407	0.309536	-0.0834566	-0.00168105	-0.000820764	0.0737985	0.0183377	-0.0143139	-0.0314396	0.17906	0.0145651	-0.0120815	0.218986	3.77509e-05	-0.268752	-0.0239127
ce_ATAC_peaks_peak_5114	flat	chrI	10154956	10155253	NA	-0.00761929	-0.00669039	0.15873	0.230725	FALSE	0.620938	0.274897	0.243953	0.626919	0.2709	0.102501	-0.190668	-0.407835	0.301459	92	0.0892166	-0.0452826	-0.023282	0.168151	-0.0185279	-0.000134793	0.0355448	-0.0318719	-0.0150833	0.0718204	-0.0199965	0.0220101	0.0079123	-0.00268217	0.0175592	-0.00163488	0.116068	0.0196689
ce_ATAC_peaks_peak_5115	osc	chrI	10157348	10157553	NA	0.246017	0.106316	0.303544	0.164584	FALSE	0.0759593	-0.0594512	1.18366	1.75841	0.673956	1.23689	0.484213	0.579315	-0.33733	51	0.0109139	0.00979314	-0.112964	0.471639	-0.0460945	-0.00162656	-0.0902681	0.0452728	0.0168781	0.00878579	0.00432459	0.106793	0.0221928	-0.00667281	0.211888	0.00415187	-0.16487	-0.0220094
ce_ATAC_peaks_peak_5121	osc	chrI	10173183	10173404	NA	-0.257737	0.0385541	-0.0197877	-0.101405	FALSE	0.0951931	0.073296	0.928573	0.336957	0.259976	0.962422	0.46451	1.38939	0.521395	55	0.0136774	-0.0120737	-0.0886197	0.0903782	-0.0177808	-0.00126562	-0.086595	0.108579	-0.0260877	0.0110104	-0.00533168	0.0837784	0.00425272	-0.00257401	0.16487	0.00398293	-0.395412	0.0340188
ce_ATAC_peaks_peak_5163	osc	chrI	10259937	10260197	NA	-0.198255	-0.250226	-0.0249754	-0.00654865	TRUE	-0.392403	1.01917	0.373749	0.965664	0.116073	0.226421	-0.0422978	0.00610776	0.48323	57	-0.0563806	-0.167883	-0.0356693	0.259009	-0.00793868	-0.000297752	0.00788525	0.000477315	-0.0241782	-0.045387	-0.0741359	0.0337207	0.0121876	-0.00114923	0.0387875	-0.000362681	-0.00173824	0.0315287
ce_ATAC_peaks_peak_5167	osc	chrI	10279030	10279275	NA	-0.269053	-0.118444	-0.144886	0.111789	FALSE	0.0483226	0.763471	1.77968	0.82685	1.06515	1.45194	0.3335	0.949472	0.305094	21	0.00694301	-0.125763	-0.169846	0.221777	-0.0728498	-0.00190935	-0.0621718	0.0742002	-0.0152652	0.0055892	-0.0555362	0.160568	0.0104356	-0.010546	0.248727	0.00285959	-0.270214	0.0199061
ce_ATAC_peaks_peak_5171	osc	chrI	10281822	10281960	NA	0.3331	-0.270584	0.203549	-0.334308	FALSE	-0.220261	0.707015	2.62721	1.51874	-0.375477	-0.101437	-0.0998651	1.65691	-0.422129	40	-0.0316472	-0.116464	-0.250731	0.407354	0.0256803	0.000133394	0.0186171	0.129485	0.021121	-0.0254764	-0.0514295	0.237034	0.0191679	0.00371759	-0.0173769	-0.000856291	-0.471546	-0.0275421
ce_ATAC_peaks_peak_5201	osc	chrI	10334548	10334731	NA	-0.529619	0.488093	-0.299412	0.579875	FALSE	0.752927	0.242783	1.82472	-0.0932202	1.69691	2.23918	0.265277	0.120759	0.188524	27	0.108181	-0.0399925	-0.174145	-0.0250034	-0.116058	-0.00294461	-0.0494536	0.00943715	-0.00943269	0.0870868	-0.0176604	0.164631	-0.00117653	-0.0168011	0.383588	0.00227461	-0.0343672	0.0123004
ce_ATAC_peaks_peak_5202	osc	chrI	10334806	10334949	NA	-0.317725	0.0772339	-0.147813	0.326124	FALSE	0.309757	0.0011439	0.50127	-0.0445506	1.86351	1.98215	0.184215	0.192486	-0.340092	31	0.0445061	-0.00018843	-0.0478395	-0.0119493	-0.127452	-0.0026066	-0.0343418	0.0150425	0.0170163	0.0358279	-8.32094e-05	0.045226	-0.000562271	-0.0184505	0.339556	0.00157955	-0.0547803	-0.0221895
ce_ATAC_peaks_peak_5203	osc	chrI	10335712	10335921	WBGene00220261	-0.734864	0.341209	-0.425777	0.197338	FALSE	-0.0598321	0.429536	1.02418	-0.338331	1.31947	1.59778	0.542739	0.391499	-0.0998079	30	-0.0085967	-0.0707555	-0.0977436	-0.0907467	-0.090244	-0.00210114	-0.101179	0.0305952	0.00499383	-0.00692044	-0.0312452	0.0924039	-0.00427005	-0.0130641	0.273711	0.0046537	-0.111418	-0.00651204
ce_ATAC_peaks_peak_5206	osc	chrI	10350948	10351304	NA	-0.658494	-0.0625532	-0.135015	0.287174	FALSE	0.104247	0.477409	2.83753	1.0039	1.01383	0.970746	0.126434	0.461973	0.234447	47	0.0149782	-0.0786415	-0.270804	0.269266	-0.0693397	-0.00127657	-0.0235701	0.0361027	-0.0117304	0.0120576	-0.0347276	0.25601	0.0126702	-0.0100379	0.166295	0.00108411	-0.131475	0.0152967
ce_ATAC_peaks_peak_5208	osc	chrI	10352579	10352751	NA	-0.0322287	-0.51439	-0.0487451	-0.256189	FALSE	-0.128381	0.166032	1.5322	0.137845	0.804786	0.143254	-0.191041	1.20409	-0.636036	68	-0.0184459	-0.0273497	-0.146228	0.0369726	-0.0550424	-0.000188385	0.0356144	0.0940982	0.0318237	-0.0148491	-0.0120775	0.138239	0.00173973	-0.00796816	0.0245404	-0.00163808	-0.342677	-0.0414986
ce_ATAC_peaks_peak_5209	osc	chrI	10353318	10353502	NA	0.149945	-0.715603	0.226461	-0.386665	FALSE	0.140711	0.038034	0.370159	0.311676	-0.414558	-0.740434	-0.209481	1.02891	-0.308795	80	0.0202174	-0.00626517	-0.0353266	0.0835973	0.0283532	0.000973699	0.039052	0.0804085	0.0154504	0.0162752	-0.00276666	0.0333967	0.00393364	0.00410452	-0.126841	-0.00179619	-0.292823	-0.0201475
ce_ATAC_peaks_peak_5210	osc	chrI	10354809	10354972	WBGene00013895	-0.159889	-0.499653	0.0314312	-0.125399	FALSE	0.20675	0.4318	0.458719	0.035212	-0.182075	0.268496	-0.215055	0.733336	0.0462174	88	0.0297059	-0.0711286	-0.0437785	0.00944451	0.0124528	-0.000353082	0.0400911	0.0573094	-0.00231246	0.0239136	-0.0314099	0.0413869	0.000444408	0.00180272	0.0459952	-0.00184399	-0.208703	0.00301549
ce_ATAC_peaks_peak_5213	osc	chrI	10363122	10363242	NA	0.1909	-0.18302	0.00239072	-0.0224973	FALSE	-0.101834	0.264505	0.606727	0.307442	0.0900974	-0.218292	-0.181161	-0.00193489	-0.165669	99	-0.0146316	-0.0435708	-0.0579039	0.0824617	-0.00616212	0.000287063	0.0337724	-0.00015121	0.00828917	-0.0117786	-0.0192406	0.0547406	0.00388021	-0.000892052	-0.037395	-0.00155336	0.00055066	-0.0108092
ce_ATAC_peaks_peak_5222	osc	chrI	10384184	10384496	WBGene00077521	0.370555	-0.246432	0.139539	0.105455	FALSE	0.0398359	-0.190672	-0.314296	0.714772	0.319036	0.15011	0.479743	-0.379915	-0.436481	91	0.00572364	0.0314086	0.0299953	0.191715	-0.0218202	-0.0001974	-0.0894348	-0.0296899	0.0218391	0.00460759	0.0138698	-0.0283567	0.00902109	-0.00315877	0.0257148	0.00411354	0.108122	-0.0284785
ce_ATAC_peaks_peak_5233	osc	chrI	10402580	10402937	NA	-0.379851	0.0627186	-0.248834	0.101538	FALSE	0.63428	0.602999	0.942187	0.111429	1.79461	0.873983	0.509795	0.551366	0.0952997	30	0.0911336	-0.0993294	-0.0899189	0.0298874	-0.12274	-0.00114932	-0.0950372	0.0430886	-0.00476827	0.0733636	-0.0438632	0.0850067	0.00140634	-0.0177684	0.149719	0.00437123	-0.156916	0.0062179
ce_ATAC_peaks_peak_5234	osc	chrI	10403741	10404058	NA	0.247441	0.445002	0.305973	0.211271	FALSE	2.57974	0.749002	2.09874	1.63655	1.83609	1.16973	0.756327	1.73181	0.943122	4	0.370659	-0.12338	-0.200296	0.438952	-0.125577	-0.00153824	-0.140996	0.135339	-0.0471886	0.298384	-0.0544837	0.189354	0.0206547	-0.018179	0.200383	0.0064851	-0.492862	0.0615347
ce_ATAC_peaks_peak_5235	osc	chrI	10404883	10405181	NA	0.333639	0.16908	-0.0575024	0.174069	FALSE	0.861598	0.7926	3.42456	1.21462	1.3752	0.781004	0.103331	1.25345	0.665601	12	0.123795	-0.130561	-0.326828	0.325785	-0.0940552	-0.00102705	-0.0192632	0.0979556	-0.033303	0.0996562	-0.0576551	0.308973	0.0153297	-0.0136158	0.133791	0.000886006	-0.356725	0.0434276
ce_ATAC_peaks_peak_5236	osc	chrI	10406067	10406435	NA	0.470788	0.118886	0.164544	0.283278	FALSE	1.43363	1.29497	3.03435	2.3702	0.727675	1.81568	0.947279	1.82246	1.75765	5	0.205984	-0.213315	-0.289588	0.635733	-0.0497685	-0.00238769	-0.176594	0.142423	-0.0879428	0.16582	-0.0941985	0.273768	0.0299142	-0.00720468	0.311039	0.00812242	-0.518661	0.114679
ce_ATAC_peaks_peak_5237	osc	chrI	10407320	10407905	NA	-0.572851	0.333967	-0.535823	0.131326	FALSE	1.18172	2.85234	2.09644	1.21196	1.6889	2.06415	1.30996	1.90622	2.9438	1	0.16979	-0.469853	-0.200077	0.32507	-0.11551	-0.00271444	-0.244205	0.148969	-0.147291	0.136683	-0.207484	0.189146	0.015296	-0.0167217	0.353603	0.0112322	-0.542499	0.19207
ce_ATAC_peaks_peak_5238	flat	chrI	10408915	10409194	NA	-0.0264561	0.0713908	-0.2449	0.225358	TRUE	1.24962	0.744441	1.58759	0.546896	1.18017	0.838903	1.38417	0.564682	0.0252129	30	0.179547	-0.122628	-0.151514	0.146688	-0.0807162	-0.00110319	-0.25804	0.0441293	-0.00126151	0.144537	-0.0541519	0.143237	0.00690234	-0.0116848	0.14371	0.0118685	-0.160705	0.00164503
ce_ATAC_peaks_peak_5239	osc	chrI	10409380	10409763	NA	-0.114168	0.26162	-0.184469	0.333253	FALSE	1.65588	0.626519	2.36981	0.888161	0.769148	1.248	1.80959	0.989143	0.338637	16	0.237917	-0.103204	-0.226166	0.238221	-0.052605	-0.00164116	-0.337348	0.0773004	-0.0169435	0.191526	-0.0455741	0.213811	0.0112094	-0.00761531	0.21379	0.0155163	-0.281505	0.0220946
ce_ATAC_peaks_peak_5240	flat	chrI	10411749	10411844	NA	-0.0767382	0.134263	0.0208098	-0.0850613	FALSE	0.0441016	0.0555729	-0.00233547	0.587324	1.73451	0.88107	0.402919	0.828112	0.0787727	60	0.00633654	-0.00915427	0.000222889	0.157531	-0.11863	-0.00115864	-0.0751131	0.064716	-0.00394135	0.00510099	-0.00404247	-0.000210712	0.00741259	-0.0171733	0.150933	0.00345482	-0.235676	0.00513958
ce_ATAC_peaks_peak_5242	flat	chrI	10413467	10413779	NA	-0.0951107	0.0890778	-0.0941237	0.161191	TRUE	0.232537	0.249091	0.0702238	-0.070346	0.546971	0.709799	0.0519667	-0.0739956	0.142296	89	0.0334111	-0.0410317	-0.00670191	-0.0188681	-0.0374095	-0.000933413	-0.00968776	-0.00578267	-0.00711971	0.0268963	-0.0181193	0.00633579	-0.000887832	-0.00541554	0.121593	0.000445587	0.0210587	0.00928422
ce_ATAC_peaks_peak_5243	flat	chrI	10414499	10414653	NA	-0.172862	0.0472175	-0.165333	-0.0374439	TRUE	-0.582891	0.0404625	0.805851	0.379501	1.3069	1.634	0.506892	1.11368	0.0160808	38	-0.08375	-0.00666521	-0.0769075	0.101789	-0.0893839	-0.00214877	-0.0944959	0.0870331	-0.000804595	-0.0674197	-0.00294332	0.0727061	0.00478967	-0.0129396	0.279915	0.00434633	-0.316948	0.00104921
ce_ATAC_peaks_peak_5268	osc	chrI	10475389	10475480	NA	-0.282413	-0.061295	-0.0452561	-0.00374229	FALSE	-0.309385	0.268995	-0.0753583	0.0769376	-0.030868	0.685824	0.0175203	0.204595	-0.0349132	90	-0.0444526	-0.0443104	0.00719193	0.0206361	0.00211118	-0.000901885	-0.00326618	0.0159889	0.00174686	-0.0357848	-0.0195672	-0.00679903	0.000971025	0.000305623	0.117486	0.000150227	-0.0582266	-0.00227793
ce_ATAC_peaks_peak_5294	osc	chrI	10508486	10508734	NA	-0.70209	-0.118393	-0.219042	-0.131027	FALSE	0.244162	1.03293	1.25568	0.431069	0.587572	0.290826	0.55845	0.914118	0.130276	65	0.0350813	-0.17015	-0.119837	0.115621	-0.0401864	-0.000382447	-0.104108	0.0714373	-0.00651827	0.0282409	-0.0751369	0.113291	0.0054405	-0.00581753	0.0498205	0.00478842	-0.260153	0.00849993
ce_ATAC_peaks_peak_5295	osc	chrI	10508871	10508979	NA	0.226281	0.34416	0.160048	-0.117074	FALSE	-0.121698	0.0615434	1.38522	0.826705	-0.698129	0.0650753	0.132734	0.848707	-0.177701	79	-0.0174857	-0.0101378	-0.1322	0.221738	0.0477478	-8.55765e-05	-0.0247447	0.0663255	0.00889118	-0.0140762	-0.00447677	0.124978	0.0104338	0.00691215	0.0111479	0.00113813	-0.241537	-0.0115942
ce_ATAC_peaks_peak_5296	osc	chrI	10513957	10514173	WBGene00077764	0.82089	0.0731341	0.34743	-0.145949	FALSE	0.673171	-0.0308842	1.54848	1.55527	1.83737	1.45731	0.43921	2.07155	-0.476106	18	0.0967215	0.00508742	-0.147781	0.417152	-0.125665	-0.00191641	-0.0818786	0.161889	0.0238217	0.0778619	0.00224657	0.139708	0.019629	-0.0181918	0.249647	0.003766	-0.589551	-0.0310639
ce_ATAC_peaks_peak_5318	osc	chrI	10561412	10561657	NA	-0.30325	-0.185824	-0.519884	-0.317209	FALSE	-0.0822422	2.7254	1.12093	0.668607	1.48214	1.26864	0.81149	1.46943	-0.159956	14	-0.0118166	-0.448943	-0.106977	0.179333	-0.101369	-0.00166831	-0.15128	0.114834	0.00800333	-0.0095125	-0.19825	0.101133	0.00843844	-0.0146746	0.217326	0.0069581	-0.418191	-0.0104365
ce_ATAC_peaks_peak_5330	flat	chrI	10577082	10577362	NA	-0.14005	0.142033	-0.221247	-0.3914	FALSE	-0.486676	1.66961	1.4268	1.4508	1.96843	2.10818	1.11086	2.36037	-0.615071	10	-0.0699258	-0.275028	-0.136169	0.389131	-0.134629	-0.00277233	-0.20709	0.184461	0.0307747	-0.0562911	-0.12145	0.12873	0.0183104	-0.0194894	0.361145	0.00952506	-0.671749	-0.0401308
ce_ATAC_peaks_peak_5333	osc	chrI	10585056	10585872	NA	0.451191	0.141824	0.218191	0.239916	FALSE	1.26416	0.811902	1.24064	1.93736	0.856508	1.41348	0.88652	1.26835	2.0856	5	0.181635	-0.133741	-0.118402	0.519637	-0.0585799	-0.00185878	-0.165267	0.09912	-0.104352	0.146218	-0.0590592	0.111934	0.0244513	-0.00848026	0.242139	0.00760144	-0.360965	0.136076
ce_ATAC_peaks_peak_5346	osc	chrI	10606604	10607031	WBGene00002248	0.27873	0.108461	-0.0190776	0.168597	FALSE	-0.0452141	0.0477181	0.205358	0.351341	0.7283	0.476947	-0.209844	0.0387732	1.42041	74	-0.00649638	-0.00786039	-0.0195987	0.0942361	-0.0498113	-0.000627204	0.0391196	0.00303008	-0.0710695	-0.00522966	-0.0034711	0.018528	0.00443425	-0.00721087	0.0817044	-0.0017993	-0.0110346	0.0926758
ce_ATAC_peaks_peak_5370	osc	chrI	10667742	10668030	WBGene00001432	0.277997	0.263285	0.274758	0.0408279	FALSE	0.380188	0.244223	1.64446	1.04573	-0.191737	0.201978	-0.45874	0.708161	0.337585	79	0.0546256	-0.0402298	-0.156942	0.280486	0.0131137	-0.000265609	0.0855193	0.055342	-0.0168909	0.0439742	-0.0177652	0.148368	0.0131982	0.00189839	0.0346003	-0.00393345	-0.201539	0.022026
ce_ATAC_peaks_peak_5390	osc	chrI	10698819	10699137	NA	-0.401511	0.146537	-0.161856	0.119049	FALSE	-0.241761	0.126716	1.96576	0.586392	0.803892	0.76352	0.322837	0.556419	0.0646873	47	-0.0347363	-0.0208734	-0.187605	0.157281	-0.0549813	-0.00100406	-0.060184	0.0434835	-0.00323659	-0.0279631	-0.00921757	0.177357	0.00740081	-0.00795931	0.130796	0.00276816	-0.158354	0.00422057
ce_ATAC_peaks_peak_5391	osc	chrI	10700530	10700639	NA	-0.420436	0.108265	-0.295183	0.206519	FALSE	0.601639	0.429398	1.98836	-0.161688	0.44989	0.5497	0.375145	0.390064	0.136287	49	0.0864438	-0.0707329	-0.189762	-0.0433677	-0.0307698	-0.000722876	-0.0699355	0.030483	-0.00681906	0.0695882	-0.0312352	0.179395	-0.00204065	-0.00445435	0.0941674	0.00321667	-0.11101	0.00889217
ce_ATAC_peaks_peak_5392	osc	chrI	10701643	10701860	NA	-0.247315	0.0891029	-0.00356675	0.0063567	FALSE	-0.047144	0.121235	0.390106	0.188898	-0.501167	0.0599279	0.256739	0.0211317	-0.434782	100	-0.00677367	-0.0199705	-0.0372303	0.0506661	0.0342768	-7.88074e-05	-0.0478618	0.00165142	0.0217541	-0.00545288	-0.00881883	0.0351964	0.00238408	0.00496204	0.0102661	0.0022014	-0.00601396	-0.0283676
ce_ATAC_peaks_peak_5393	osc	chrI	10705052	10705249	WBGene00016394	-0.337079	-0.0504665	0.0267199	0.00879369	FALSE	0.193125	-0.187762	0.350511	0.435806	-0.743516	-0.242748	0.994283	0.0773404	-0.254705	94	0.0277483	0.0309293	-0.0334516	0.116891	0.050852	0.000319223	-0.185357	0.00604407	0.012744	0.0223377	0.0136582	0.0316241	0.00550028	0.00736153	-0.0415845	0.00852545	-0.0220107	-0.0166184
ce_ATAC_peaks_peak_5417	osc	chrI	10744417	10744531	WBGene00015019	0.0922889	0.52344	0.00377028	0.529633	TRUE	1.84703	-0.132146	3.58572	-0.142635	0.619206	1.05989	-0.390071	0.539719	-0.518323	50	0.265382	0.0217678	-0.342208	-0.0382574	-0.0423499	-0.0013938	0.0727179	0.0421784	0.025934	0.213635	0.00961252	0.323514	-0.00180019	-0.00613074	0.181567	-0.00334465	-0.153601	-0.0338183
ce_ATAC_peaks_peak_5419	osc	chrI	10746414	10747072	NA	0.343578	-0.00358649	0.161367	0.0756237	FALSE	1.05954	0.248204	1.05805	0.36107	0.474723	0.990851	-0.00630256	0.989439	-0.188301	70	0.152235	-0.0408855	-0.100976	0.0968457	-0.0324682	-0.00130301	0.00117494	0.0773236	0.00942153	0.122551	-0.0180548	0.0954602	0.00455704	-0.00470022	0.16974	-5.40412e-05	-0.281589	-0.0122858
ce_ATAC_peaks_peak_5420	osc	chrI	10748091	10748777	NA	0.235495	0.165578	0.104662	0.252963	FALSE	0.548498	0.377171	0.593257	2.21739	0.809658	1.14822	2.22353	0.244023	-0.0437194	25	0.0788085	-0.0621297	-0.0566184	0.594745	-0.0553757	-0.00150995	-0.414516	0.0190701	0.00218748	0.0634417	-0.0274361	0.0535253	0.0279855	-0.0080164	0.196697	0.0190656	-0.0694476	-0.0028525
ce_ATAC_peaks_peak_5423	osc	chrI	10751426	10751531	NA	0.377849	-0.0887673	0.0748215	-0.209322	FALSE	-0.538114	0.130207	2.74526	1.6861	0.624689	1.0185	0.747545	1.99146	-0.22251	12	-0.0773165	-0.0214484	-0.261998	0.452244	-0.0427249	-0.00133937	-0.139359	0.15563	0.0111332	-0.0622407	-0.00947147	0.247685	0.0212802	-0.00618503	0.174476	0.0064098	-0.566758	-0.0145178
ce_ATAC_peaks_peak_5430	osc	chrI	10755833	10756103	NA	0.645787	-0.204138	0.33354	-0.170932	FALSE	0.327804	1.1296	1.08747	2.09721	0.397316	1.03096	0.468845	1.41662	-0.380049	15	0.047099	-0.186074	-0.103784	0.56251	-0.027174	-0.00135575	-0.0874033	0.110707	0.0190155	0.0379152	-0.0821691	0.0981143	0.0264687	-0.00393381	0.17661	0.0040201	-0.403161	-0.0247966
ce_ATAC_peaks_peak_5441	osc	chrI	10766721	10766827	NA	-0.193181	0.214202	-0.118497	0.149876	FALSE	0.261528	-0.161196	0.851018	0.289583	0.670351	1.33762	1.1219	0.565842	-0.668635	45	0.0375765	0.0265532	-0.0812181	0.0776715	-0.0458479	-0.00175902	-0.209148	0.0442199	0.0334548	0.0302495	0.0117257	0.0767812	0.00365481	-0.00663713	0.229143	0.00961971	-0.161035	-0.0436256
ce_ATAC_peaks_peak_5475	osc	chrI	10815332	10815522	NA	0.321239	-0.407009	-0.0531924	0.0535917	FALSE	0.483895	0.34294	0.0721602	0.109598	0.0816958	-0.146401	0.178181	0.144122	1.22692	74	0.0695263	-0.056491	-0.00688671	0.0293963	-0.0055875	0.000192523	-0.033217	0.011263	-0.0613883	0.0559694	-0.024946	0.00651049	0.00138323	-0.000808868	-0.0250795	0.00152781	-0.0410163	0.0800514
ce_ATAC_peaks_peak_5508	osc	chrI	11031553	11031647	WBGene00013127	0.337961	-0.444548	0.274388	-0.374875	FALSE	0.450046	1.21236	0.571012	0.766216	-1.17345	-0.130028	-0.306792	1.25421	-0.455221	93	0.0646628	-0.199706	-0.0544953	0.205513	0.0802571	0.000170991	0.0571929	0.0980151	0.0227767	0.0520543	-0.0881889	0.0515183	0.00967037	0.0116183	-0.0222746	-0.00263058	-0.356941	-0.0297012
ce_ATAC_peaks_peak_5511	osc	chrI	11062762	11063190	NA	0.367923	-0.0740437	0.284364	-0.0500812	FALSE	0.403573	0.468169	0.768274	1.82505	-0.337846	0.418564	0.731291	1.28616	1.9873	23	0.0579855	-0.0771195	-0.0733213	0.489513	0.0231066	-0.000550427	-0.136329	0.100512	-0.0994333	0.046679	-0.0340555	0.0693158	0.0230339	0.00334501	0.0717029	0.00627044	-0.366035	0.129663
ce_ATAC_peaks_peak_5537	osc	chrI	11104172	11104420	NA	0.150802	-0.273347	0.292473	-0.0423037	FALSE	0.710229	0.439954	0.763832	1.1606	0.1689	-0.0174618	-0.00665514	0.689299	0.381319	57	0.102046	-0.0724717	-0.0728974	0.311295	-0.0115517	2.29629e-05	0.00124067	0.053868	-0.0190791	0.0821482	-0.032003	0.068915	0.0146479	-0.00167227	-0.00299132	-5.70644e-05	-0.196171	0.0248795
ce_ATAC_peaks_peak_5540	osc	chrI	11107942	11108115	NA	-0.371742	0.351229	-0.207957	0.190126	FALSE	0.545075	0.163512	1.49628	-0.26813	0.341225	0.561103	0.25205	0.29046	-0.0747888	49	0.0783167	-0.0269346	-0.142799	-0.0719174	-0.0233377	-0.000737872	-0.0469877	0.0226991	0.00374201	0.0630458	-0.0118941	0.134998	-0.00338405	-0.00337846	0.0961208	0.00216119	-0.0826634	-0.00487965
ce_ATAC_peaks_peak_5551	osc	chrI	11137519	11137780	NA	-0.283131	0.154429	0.455164	0.151164	FALSE	0.419756	-0.289319	0.651874	1.4583	-1.0083	0.327115	0.208244	0.429049	0.898869	59	0.0603108	0.0476582	-0.0622125	0.391142	0.0689616	-0.000430169	-0.0388214	0.0335297	-0.0449744	0.0485509	0.0210456	0.0588139	0.0184051	0.00998315	0.0560371	0.00178559	-0.122105	0.0586473
ce_ATAC_peaks_peak_5564	osc	chrI	11196158	11197303	NA	0.0585123	0.496241	-0.162059	0.489086	FALSE	2.00117	0.625447	1.56657	0.373113	0.413744	0.825368	1.27803	0.162261	0.842887	16	0.287529	-0.103027	-0.149508	0.100076	-0.0282976	-0.00108539	-0.238253	0.0126805	-0.0421734	0.231464	-0.0454961	0.14134	0.00470904	-0.00409647	0.141391	0.0109584	-0.0461785	0.0549948
ce_ATAC_peaks_peak_5567	osc	chrI	11200379	11200553	NA	0.425503	0.0362092	0.135988	0.132096	FALSE	0.979897	0.566764	0.880039	0.977084	-0.026644	0.679072	0.652118	0.620518	0.347368	44	0.140792	-0.0933606	-0.0839877	0.262072	0.00182229	-0.000893005	-0.121569	0.0484928	-0.0173804	0.113339	-0.0412274	0.0793995	0.0123317	0.000263801	0.11633	0.00559157	-0.176596	0.0226643
ce_ATAC_peaks_peak_5568	osc	chrI	11202104	11202785	NA	0.266136	0.0736718	0.213776	-0.114605	FALSE	1.5479	1.4663	0.819231	1.90553	0.199001	0.841224	1.25388	2.05068	2.23434	23	0.222404	-0.241538	-0.0781845	0.511099	-0.0136105	-0.00110624	-0.233752	0.160259	-0.111794	0.179037	-0.106662	0.0739133	0.0240496	-0.0019703	0.144107	0.0107514	-0.583613	0.145781
ce_ATAC_peaks_peak_5569	osc	chrI	11203219	11203700	NA	0.263396	-0.0526242	0.304788	-0.26907	TRUE	0.833312	0.971226	0.384419	1.92743	0.258174	-0.0115467	0.911827	1.58077	1.422	23	0.119731	-0.159986	-0.0366876	0.516972	-0.0176576	1.51843e-05	-0.169985	0.123535	-0.0711489	0.0963846	-0.0706487	0.0346834	0.0243259	-0.00255618	-0.00197803	0.00781844	-0.449878	0.0927794
ce_ATAC_peaks_peak_5571	osc	chrI	11205540	11205862	WBGene00012317	0.810249	-0.102419	0.532019	-0.16184	FALSE	0.998682	0.852125	0.521989	1.93024	0.0243208	0.922321	0.205989	1.7133	0.632177	23	0.143491	-0.140367	-0.0498168	0.517727	-0.0016634	-0.00121289	-0.0384011	0.133893	-0.0316306	0.115512	-0.0619851	0.0470953	0.0243615	-0.0002408	0.158	0.00176625	-0.487596	0.0412468
ce_ATAC_peaks_peak_5578	osc	chrI	11213704	11213777	NA	0.270818	-0.183817	0.107906	0.0367337	FALSE	-0.329364	0.166965	0.115233	0.540587	-0.308671	0.0659991	-0.217336	-0.222002	-0.0907907	100	-0.0473232	-0.0275035	-0.0109974	0.144996	0.0211112	-8.67914e-05	0.0405163	-0.0173492	0.00454266	-0.0380957	-0.0121454	0.0103966	0.00682272	0.00305614	0.0113061	-0.00186354	0.0631804	-0.00592371
ce_ATAC_peaks_peak_5589	osc	chrI	11348607	11348895	NA	-0.283953	0.232045	-0.0911158	0.143961	FALSE	0.64581	0.398916	2.72302	1.11868	1.99283	1.33326	0.663801	1.3192	-0.00668332	12	0.0927903	-0.0657116	-0.259875	0.30005	-0.136297	-0.00175329	-0.123747	0.103094	0.000334396	0.0746972	-0.0290178	0.245678	0.0141188	-0.0197309	0.228396	0.00569175	-0.375437	-0.000436058
ce_ATAC_peaks_peak_5594	osc	chrI	11463048	11463131	WBGene00014183	-0.423442	0.289803	0.159981	-0.0179657	FALSE	0.175571	0.238663	-0.248352	0.719178	0.154908	-0.279381	-0.0264775	0.0356952	0.800013	92	0.0252261	-0.0393139	0.0237019	0.192897	-0.0105948	0.000367396	0.004936	0.00278954	-0.0400282	0.0203073	-0.0173608	-0.022407	0.0090767	-0.00153374	-0.0478598	-0.000227031	-0.0101587	0.0521974
ce_ATAC_peaks_peak_5596	osc	chrI	11489423	11489655	NA	-0.296455	-0.346834	-0.0436196	-0.320055	FALSE	0.217589	0.367251	-0.600024	-0.0880816	-0.0573091	-0.240901	0.595365	0.827011	0.117985	86	0.0312633	-0.0604957	0.0572642	-0.0236251	0.0039196	0.000316794	-0.110989	0.06463	-0.00590333	0.0251673	-0.0267145	-0.0541359	-0.00111167	0.000567416	-0.041268	0.00510494	-0.235363	0.00769804
ce_ATAC_peaks_peak_5597	osc	chrI	11490572	11490733	NA	-0.423673	-0.474143	0.182406	-0.364415	FALSE	0.0199022	0.0333564	0.446225	0.295352	-0.238853	0.0741301	-0.165691	1.58659	0.453864	55	0.00285956	-0.00549466	-0.0425861	0.079219	0.0163361	-9.74839e-05	0.0308885	0.12399	-0.0227088	0.00230198	-0.00242641	0.0402596	0.00372762	0.00236488	0.012699	-0.00142071	-0.451533	0.0296127
ce_ATAC_peaks_peak_5598	osc	chrI	11491335	11491692	WBGene00000641	-0.818066	-0.510215	-0.527275	-0.137987	FALSE	-0.697891	0.395353	1.98026	0.0337705	1.00094	0.353805	0.872137	1.10102	0.729098	37	-0.100273	-0.0651248	-0.188989	0.00905789	-0.0684585	-0.000465267	-0.162586	0.0860438	-0.03648	-0.0807211	-0.0287587	0.178664	0.000426216	-0.00991033	0.0606092	0.00747812	-0.313345	0.0475705
ce_ATAC_peaks_peak_5611	flat	chrI	11529806	11530510	NA	0.119353	0.0213151	-0.0314325	-0.112775	FALSE	0.335271	0.680013	0.859844	0.500371	-0.267277	0.461668	0.502319	1.08761	0.574852	55	0.0481718	-0.112016	-0.0820604	0.134209	0.0182802	-0.00060711	-0.0936436	0.0849956	-0.0287624	0.0387789	-0.0494653	0.0775775	0.00631516	0.00264631	0.0790868	0.00430712	-0.309528	0.0375066
ce_ATAC_peaks_peak_5634	osc	chrI	11609128	11609489	NA	-0.0108026	-0.321925	0.193657	-0.0197979	FALSE	1.15781	0.376909	0.93256	1.04446	0.16859	0.582523	0.661339	1.55073	1.74598	23	0.166355	-0.0620866	-0.0890002	0.280145	-0.0115305	-0.00076604	-0.123288	0.121188	-0.087359	0.133918	-0.027417	0.0841381	0.0131821	-0.00166921	0.0997902	0.00567063	-0.441328	0.113918
ce_ATAC_peaks_peak_5668	osc	chrI	11693228	11693334	NA	-0.209905	-0.170477	-0.216978	-0.367306	FALSE	-0.143671	2.40967	1.47747	0.799329	-0.420724	0.163871	-0.0134497	1.2346	0.0067849	53	-0.0206427	-0.396935	-0.141005	0.214395	0.0287749	-0.000215496	0.00250732	0.0964823	-0.000339479	-0.0166176	-0.175284	0.133302	0.0100883	0.00416557	0.0280722	-0.000115324	-0.351359	0.000442686
ce_ATAC_peaks_peak_5679	flat	chrI	11763951	11764088	NA	0.158969	-0.179668	0.0281175	-0.420872	TRUE	0.191792	0.731851	0.158692	0.773789	1.12287	0.409387	0.686774	1.66383	-0.081048	42	0.0275567	-0.120555	-0.015145	0.207545	-0.0767976	-0.00053836	-0.12803	0.130026	0.00405519	0.0221835	-0.0532361	0.0143176	0.00976594	-0.0111175	0.0701309	0.00588873	-0.473517	-0.00528803
ce_ATAC_peaks_peak_5680	flat	chrI	11764693	11764906	NA	0.00145534	-0.0776111	0.102532	-0.0896492	FALSE	-0.262311	0.233869	-0.268956	0.686406	-0.0998891	-0.173118	0.104224	0.127283	0.571735	92	-0.0376889	-0.0385242	0.0256682	0.184107	0.00683181	0.000227656	-0.0194297	0.00994701	-0.0286065	-0.03034	-0.017012	-0.024266	0.00866309	0.000988999	-0.0296563	0.000893666	-0.036224	0.0373033
ce_ATAC_peaks_peak_5684	flat	chrI	11767786	11767865	NA	0.0152867	0.0155388	-0.0334974	-0.167915	FALSE	-0.12921	0.245031	-0.129616	0.368579	-0.862061	-1.39657	0.486881	-0.14027	0.896746	97	-0.018565	-0.0403628	0.0123701	0.0988597	0.0589597	0.00183654	-0.0907656	-0.0109619	-0.0448682	-0.014945	-0.017824	-0.0116943	0.00465181	0.00853524	-0.239242	0.00417475	0.03992	0.0585089
ce_ATAC_peaks_peak_5685	flat	chrI	11768598	11768723	NA	0.0574722	-0.0558524	-0.0304854	-0.140548	FALSE	-0.0886716	-0.0498015	-0.461883	-0.0720615	0.408832	-0.665416	0.150184	-0.170422	-0.35379	99	-0.0127404	0.00820358	0.0440805	-0.0193282	-0.0279616	0.000875047	-0.0279976	-0.0133183	0.0177017	-0.0102561	0.00362265	-0.0416724	-0.000909484	-0.00404783	-0.11399	0.00128775	0.0485011	-0.0230833
ce_ATAC_peaks_peak_5686	osc	chrI	11768945	11769036	NA	0.158122	-0.201576	0.0371177	-0.0678143	FALSE	-0.0705454	0.351313	-0.524819	0.314164	-0.727543	-0.636902	0.306327	-0.432086	-0.22082	97	-0.010136	-0.0578702	0.0500869	0.0842646	0.0497595	0.00083755	-0.0571062	-0.033767	0.0110486	-0.00815959	-0.0255551	-0.0473506	0.00396504	0.00720338	-0.109106	0.00262659	0.122969	-0.0144076
ce_ATAC_peaks_peak_5687	osc	chrI	11769617	11769769	NA	0.230657	-0.102006	0.0706766	0.198727	TRUE	0.127786	0.0884057	-0.224348	0.360025	0.356166	0.149911	-0.10737	-0.679469	-0.130767	99	0.0183603	-0.0145627	0.0214109	0.0965655	-0.0243596	-0.000197138	0.0200161	-0.0530997	0.00654284	0.0147803	-0.00643079	-0.0202413	0.00454386	-0.00352639	0.0256807	-0.000920638	0.193373	-0.00853198
ce_ATAC_peaks_peak_5691	osc	chrI	11775815	11775954	NA	0.242992	-0.060002	0.0562812	-0.33728	FALSE	-0.740536	0.0466197	-0.837668	0.382383	0.137696	-0.691009	0.0623285	0.26204	0.249728	92	-0.106401	-0.00767946	0.079944	0.102562	-0.00941757	0.000908703	-0.0116194	0.0204781	-0.012495	-0.0856536	-0.0033912	-0.0755767	0.00482604	-0.00136332	-0.118375	0.000534434	-0.0745751	0.0162937
ce_ATAC_peaks_peak_5693	osc	chrI	11780891	11781079	NA	0.0384434	-0.300638	0.0733921	-0.124419	FALSE	0.60959	0.549737	0.347494	0.569143	-0.394603	0.0599279	0.726366	0.704092	-0.206815	85	0.0875862	-0.0905558	-0.0331636	0.152655	0.0269884	-7.88074e-05	-0.135411	0.055024	0.0103479	0.0705078	-0.0399888	0.0313519	0.00718312	0.00390695	0.0102661	0.00622821	-0.200381	-0.0134938
ce_ATAC_peaks_peak_5694	osc	chrI	11782102	11782667	NA	0.39407	0.106919	0.166795	0.164104	FALSE	0.12637	0.175335	2.18027	1.98276	0.0629704	1.04512	0.817883	1.25544	1.72231	23	0.018157	-0.0288821	-0.208077	0.531814	-0.00430679	-0.00137437	-0.152472	0.0981112	-0.0861747	0.0146166	-0.0127542	0.19671	0.0250243	-0.000623468	0.179036	0.00701291	-0.357291	0.112373
ce_ATAC_peaks_peak_5695	osc	chrI	11783233	11783901	NA	0.222939	-0.113437	0.112781	0.040091	FALSE	0.48848	0.255708	1.267	1.5709	0.424337	0.718135	1.17913	1.18479	1.16954	23	0.0701851	-0.0421216	-0.120918	0.421346	-0.0290221	-0.000944375	-0.219816	0.0925901	-0.0585173	0.0564997	-0.0186006	0.114313	0.0198263	-0.00420135	0.123021	0.0101104	-0.337185	0.0763075
ce_ATAC_peaks_peak_5697	osc	chrI	11784490	11784783	NA	0.319859	-0.0683604	0.368086	-0.0729214	FALSE	0.349624	0.36901	1.35646	2.2834	0.374918	1.13782	0.915923	1.72325	0.822276	23	0.0502341	-0.0607854	-0.129456	0.612451	-0.0256421	-0.00149628	-0.170749	0.13467	-0.0411421	0.040439	-0.0268424	0.122383	0.0288187	-0.00371205	0.194917	0.00785356	-0.490428	0.05365
ce_ATAC_peaks_peak_5698	osc	chrI	11786019	11786304	NA	0.586467	-0.186749	0.242627	-0.0663653	FALSE	0.127056	0.261785	1.06264	1.89944	0.399277	0.737266	1.04044	1.13099	0.133973	36	0.0182554	-0.0431227	-0.101415	0.509465	-0.0273081	-0.000969533	-0.193961	0.0883856	-0.00670326	0.0146958	-0.0190427	0.0958744	0.0239727	-0.00395323	0.126299	0.0089212	-0.321873	0.00874116
ce_ATAC_peaks_peak_5699	osc	chrI	11789498	11789747	NA	0.12473	0.292401	0.275919	0.0654208	FALSE	0.415181	-0.0376866	0.909112	1.11632	-0.954253	-0.189327	0.323069	0.391499	0.769084	59	0.0596534	0.00620795	-0.0867624	0.299418	0.0652651	0.000248973	-0.0602273	0.0305952	-0.0384807	0.0480217	0.00274139	0.0820226	0.014089	0.00944803	-0.0324331	0.00277015	-0.111418	0.0501795
ce_ATAC_peaks_peak_5721	osc	chrI	11839431	11839816	NA	-0.434585	0.0232261	-0.0282045	0.153202	FALSE	0.266921	0.221238	2.53544	0.973519	-0.0783346	0.795166	0.540217	1.00046	0.62042	40	0.0383513	-0.0364436	-0.241974	0.261116	0.00535761	-0.00104567	-0.100709	0.0781845	-0.0310424	0.0308732	-0.0160932	0.228755	0.0122867	0.000775588	0.136217	0.00463208	-0.284724	0.0404798
ce_ATAC_peaks_peak_5808	flat	chrI	12045053	12045190	NA	-0.0417984	-0.0272339	0.023657	-0.151661	FALSE	0.312312	0.392374	0.704165	0.39435	0.67155	1.43625	0.378901	1.69471	0.182608	34	0.0448732	-0.0646341	-0.067203	0.105772	-0.0459299	-0.00188873	-0.0706357	0.13244	-0.00913671	0.0361234	-0.028542	0.0635317	0.00497707	-0.00664899	0.24604	0.00324888	-0.482306	0.0119144
ce_ATAC_peaks_peak_5812	flat	chrI	12054881	12055422	NA	-0.0552511	0.120859	-0.00119826	0.302962	FALSE	0.482807	0.144314	1.87601	1.35417	0.96512	1.6927	1.12181	0.866332	0.42585	21	0.06937	-0.0237722	-0.17904	0.363213	-0.0660084	-0.00222596	-0.209131	0.0677029	-0.0213072	0.0558436	-0.0104977	0.169259	0.0170909	-0.00955563	0.289971	0.00961896	-0.246553	0.0277849
ce_ATAC_peaks_peak_5823	osc	chrI	12098063	12098181	WBGene00012961	0.136453	-0.380945	-0.233715	0.0759785	FALSE	-0.510771	-0.0790744	0.132006	0.0610873	0.425425	0.55439	0.778322	-0.089223	-0.0950426	91	-0.0733878	0.0130256	-0.0125982	0.0163847	-0.0290965	-0.000729044	-0.145097	-0.00697268	0.0047554	-0.059078	0.00575201	0.0119099	0.000770978	-0.00421212	0.0949708	0.0066737	0.0253924	-0.00620112
ce_ATAC_peaks_peak_5843	osc	chrI	12196786	12197052	NA	-0.897747	0.0815231	-0.195423	0.19108	FALSE	0.430402	0.123354	1.88731	0.0366615	0.465806	0.0895419	0.0952389	0.296072	0.800753	71	0.0618404	-0.0203195	-0.180118	0.00983329	-0.0318583	-0.000117751	-0.0177547	0.0231377	-0.0400652	0.0497822	-0.00897298	0.170279	0.000462702	-0.00461193	0.0153391	0.000816624	-0.0842604	0.0522457
ce_ATAC_peaks_peak_5846	osc	chrI	12200015	12200191	NA	-0.258165	-0.0837801	-0.267222	-0.102095	FALSE	0.479838	0.695083	0.551978	-0.191269	0.279721	-0.156441	0.701529	0.487789	0.121927	82	0.0689434	-0.114498	-0.0526788	-0.0513018	-0.0191312	0.000205726	-0.130781	0.0381202	-0.00610053	0.0555002	-0.0505616	0.049801	-0.00241399	-0.00276951	-0.0267994	0.00601525	-0.138822	0.0079552
ce_ATAC_peaks_peak_5847	osc	chrI	12201203	12201357	WBGene00007600	-0.259296	0.0357996	0.0233417	-0.0254797	FALSE	-0.364607	0.499257	0.78954	0.865399	0.114497	0.0388611	-0.0589059	0.20055	0.351126	73	-0.0523869	-0.0822404	-0.0753509	0.232116	-0.00783087	-5.11038e-05	0.0109814	0.0156728	-0.0175684	-0.042172	-0.0363168	0.0712345	0.0109221	-0.00113363	0.00665717	-0.000505087	-0.0570754	0.0229095
ce_ATAC_peaks_peak_5871	osc	chrI	12329582	12329696	NA	0.0542569	0.321086	0.0640645	0.193342	FALSE	0.904427	0.0246227	0.806949	-0.189888	0.398063	0.525876	-0.327387	0.110519	-0.486927	78	0.129949	-0.004056	-0.0770123	-0.0509315	-0.0272251	-0.000691547	0.0610323	0.00863696	0.0243631	0.10461	-0.0017911	0.0728051	-0.00239656	-0.00394121	0.0900862	-0.00280717	-0.0314532	-0.0317699
ce_ATAC_peaks_peak_5880	osc	chrI	12449185	12449274	NA	0.353478	0.181165	0.0764225	0.217902	FALSE	0.52969	-0.0448927	0.527547	0.0182889	-0.0415312	0.45996	-0.310661	-0.00323208	0.430383	89	0.0761061	0.00739498	-0.0503472	0.00490544	0.00284048	-0.000604865	0.0579141	-0.000252584	-0.021534	0.0612662	0.00326558	0.0475968	0.000230824	0.000411199	0.0787943	-0.00266375	0.000919832	0.0280807
ce_ATAC_peaks_peak_5894	flat	chrI	12497492	12497743	NA	-0.0730618	-0.0177904	-0.104448	-0.155818	FALSE	0.689889	0.315727	0.44912	-0.146018	1.41415	1.2571	0.562003	1.55056	-0.248468	34	0.0991236	-0.0520083	-0.0428624	-0.0391646	-0.0967195	-0.00165313	-0.10477	0.121175	0.012432	0.0797956	-0.0229665	0.0405209	-0.00184288	-0.0140015	0.215349	0.00481888	-0.441281	-0.0162115
ce_ATAC_peaks_peak_5895	flat	chrI	12497977	12498181	NA	-0.0728322	-0.043052	-0.0710423	0.119562	FALSE	0.578559	-0.175392	0.0498414	-0.0988997	0.58489	0.912324	0.682831	0.535957	0.502952	62	0.0831277	0.0288916	-0.00475668	-0.0265267	-0.0400029	-0.00119974	-0.127295	0.0418845	-0.0251649	0.0669187	0.0127584	0.00449683	-0.00124821	-0.00579098	0.156287	0.00585492	-0.15253	0.0328155
ce_ATAC_peaks_peak_5897	flat	chrI	12499633	12499932	NA	-0.0740681	-0.0785523	-0.227432	0.104218	FALSE	-0.324733	0.535607	1.50743	0.663247	1.42726	1.87332	0.624938	0.867111	-0.444496	38	-0.0466578	-0.0882283	-0.143864	0.177895	-0.0976157	-0.00246349	-0.116502	0.0677638	0.0222401	-0.03756	-0.038961	0.136004	0.0083708	-0.0141312	0.320913	0.00535852	-0.246775	-0.0290014
ce_ATAC_peaks_peak_5899	osc	chrI	12500447	12500878	NA	0.000182285	0.478268	-0.120911	0.262354	FALSE	-0.017406	0.151592	1.46973	1.28478	1.88037	2.55312	1.35591	1.04225	-0.110083	18	-0.0025009	-0.0249711	-0.140266	0.344603	-0.128606	-0.00335745	-0.252771	0.0814503	0.00550796	-0.00201325	-0.0110271	0.132603	0.0162152	-0.0186175	0.437366	0.0116262	-0.296617	-0.00718248
ce_ATAC_peaks_peak_5900	osc	chrI	12501297	12501773	NA	-0.0738234	0.308559	-0.147644	0.304081	FALSE	0.574551	0.421244	1.48803	1.43236	2.83348	2.52994	1.49849	1.1299	0.295942	8	0.0825518	-0.0693897	-0.142013	0.384185	-0.193793	-0.00332697	-0.279352	0.0883008	-0.0148073	0.0664551	-0.030642	0.134254	0.0180777	-0.0280542	0.433397	0.0128488	-0.321565	0.019309
ce_ATAC_peaks_peak_5901	osc	chrI	12502366	12502464	NA	-0.271375	-0.112379	-0.120458	0.0643394	FALSE	-0.135167	-0.133594	1.15873	0.0849274	-0.306386	1.17118	0.677071	0.829302	-0.1351	64	-0.0194208	0.0220063	-0.110585	0.0227791	0.0209549	-0.00154014	-0.126221	0.0648091	0.00675964	-0.015634	0.00971784	0.104544	0.00107186	0.00303351	0.200631	0.00580553	-0.236015	-0.00881468
ce_ATAC_peaks_peak_5902	osc	chrI	12502721	12503273	NA	-0.339307	-0.537937	-0.284993	-0.173772	FALSE	0.153157	0.608713	0.538574	-0.0412489	2.02675	1.75662	0.818983	1.57873	-0.518907	31	0.0220056	-0.100271	-0.0513996	-0.0110637	-0.138617	-0.00231002	-0.152677	0.123376	0.0259632	0.0177148	-0.0442789	0.0485916	-0.0005206	-0.0200668	0.300921	0.00702235	-0.449299	-0.0338565
ce_ATAC_peaks_peak_5927	osc	chrI	12545083	12545253	NA	-0.222678	0.122851	-0.169726	0.0600157	FALSE	0.353362	0.237717	1.48478	0.939291	0.306238	0.467111	1.71425	0.746837	0.175958	56	0.0507712	-0.039158	-0.141702	0.251936	-0.0209448	-0.000614269	-0.319575	0.0583645	-0.00880394	0.0408714	-0.0172919	0.133961	0.0118547	-0.00303205	0.0800194	0.0146988	-0.212546	0.0114805
ce_ATAC_peaks_peak_5937	osc	chrI	12554366	12554597	NA	0.135339	0.362789	0.0880281	0.0278407	FALSE	0.0935068	0.1216	1.11722	1.61111	-0.0509167	0.906106	1.70749	0.846287	-0.379806	25	0.0134351	-0.0200307	-0.106624	0.432131	0.00348239	-0.00119156	-0.318314	0.0661364	0.0190034	0.0108154	-0.00884541	0.100799	0.0203338	0.000504125	0.155222	0.0146408	-0.240848	-0.0247807
ce_ATAC_peaks_peak_5938	osc	chrI	12562578	12562925	NA	-0.276371	0.113892	-0.241525	0.18452	FALSE	0.940704	0.370915	2.01315	-0.00268682	0.172461	0.618092	0.952031	0.566086	-0.461898	49	0.135161	-0.0610992	-0.192128	-0.000720657	-0.0117953	-0.000812815	-0.17748	0.044239	0.0231108	0.108806	-0.026981	0.181632	-3.39103e-05	-0.00170753	0.105883	0.00816316	-0.161105	-0.0301369
ce_ATAC_peaks_peak_5950	osc	chrI	12572887	12573024	NA	-0.272217	0.539604	-0.0537328	0.349875	FALSE	0.99552	0.342492	1.81692	0.314047	0.779157	1.38229	0.149099	0.532324	0.197528	49	0.143037	-0.0564172	-0.1734	0.0842334	-0.0532896	-0.00181776	-0.0277953	0.0416005	-0.00988319	0.115146	-0.0249135	0.163928	0.00396357	-0.00771441	0.236796	0.00127844	-0.151496	0.0128878
ce_ATAC_peaks_peak_5956	osc	chrI	12581317	12581396	WBGene00009360	-0.00202759	0.282068	0.116725	0.273167	FALSE	0.257883	-0.408556	1.24644	0.851238	1.08015	0.787097	0.253157	0.0171951	-0.47511	61	0.0370528	0.0672996	-0.118956	0.228318	-0.0738756	-0.00103506	-0.0471941	0.00134377	0.0237719	0.0298279	0.0297191	0.112458	0.0107434	-0.0106945	0.134835	0.00217069	-0.00489362	-0.0309989
ce_ATAC_peaks_peak_5984	osc	chrI	12718129	12718435	WBGene00011548	-0.98834	0.610252	-0.493283	0.238113	FALSE	1.58541	1.83368	1.79916	-0.254777	1.24528	0.869348	0.632727	0.438086	0.178846	33	0.227793	-0.302055	-0.171705	-0.0683359	-0.0851697	-0.00114323	-0.117954	0.034236	-0.00894844	0.183376	-0.133385	0.162325	-0.00321552	-0.0123295	0.148925	0.0054253	-0.124677	0.0116689
ce_ATAC_peaks_peak_5997	osc	chrI	12770382	12770486	NA	-0.234451	-0.257599	-0.25822	-0.227305	FALSE	-0.484163	1.3092	0.242194	0.0340485	0.722267	0.374617	-0.153931	0.399427	-0.6189	65	-0.0695647	-0.215659	-0.0231142	0.00913245	-0.0493987	-0.000492635	0.0286961	0.0312148	0.0309663	-0.0560004	-0.0952338	0.0218515	0.000429724	-0.00715115	0.0641744	-0.00131987	-0.113675	-0.0403806
ce_ATAC_peaks_peak_5998	osc	chrI	12771559	12771903	NA	0.314161	-0.481942	0.315466	-0.167473	FALSE	0.299545	0.241949	1.78907	1.30096	-0.367704	0.667174	0.00375775	1.84035	0.665718	54	0.0430388	-0.0398552	-0.170742	0.348941	0.0251487	-0.00087736	-0.000700528	0.143821	-0.0333088	0.0346467	-0.0175998	0.161415	0.0164193	0.00364063	0.114292	3.22207e-05	-0.523753	0.0434353
ce_ATAC_peaks_peak_6062	flat	chrI	12937630	12938027	NA	0.0370046	-0.00580475	-0.236492	0.060561	FALSE	0.137155	0.117203	1.57046	0.679686	1.09031	0.788371	1.35916	0.849279	0.133973	45	0.0197065	-0.0193064	-0.149879	0.182305	-0.0745705	-0.00103674	-0.253377	0.0663702	-0.00670326	0.0158639	-0.00852556	0.141691	0.00857828	-0.0107951	0.135053	0.0116541	-0.2417	0.00874116
ce_ATAC_peaks_peak_6069	osc	chrI	12950954	12951143	WBGene00008567	-0.234539	0.279724	-0.0831937	0.0341232	FALSE	-0.000361756	0.114201	-0.314989	0.0200887	0.273615	0.278377	0.508294	-0.216939	-0.619795	86	-5.19773e-05	-0.0188118	0.0300614	0.00538816	-0.0187136	-0.000366076	-0.0947574	-0.0169535	0.0310111	-4.18423e-05	-0.00830716	-0.0284191	0.000253538	-0.00270906	0.0476879	0.00435835	0.0617396	-0.040439
ce_ATAC_peaks_peak_6086	osc	chrI	12973035	12973433	WBGene00008132	-0.0378326	0.252319	-0.0939987	0.172121	FALSE	0.518299	0.0786095	0.795586	0.272261	0.381566	0.864821	0.839087	0.374482	-0.0355044	64	0.0744694	-0.012949	-0.0759278	0.0730256	-0.0260968	-0.00113727	-0.156425	0.0292654	0.00177644	0.0599487	-0.0057182	0.0717799	0.0034362	-0.00377787	0.14815	0.00719473	-0.106576	-0.00231651
ce_ATAC_peaks_peak_6087	flat	chrI	12973916	12974278	NA	0.160241	0.184911	0.000430562	0.129957	FALSE	0.170934	-0.00330518	1.15864	0.392751	0.201339	0.575352	0.096736	0.437009	0.420347	71	0.0245599	0.000544448	-0.110576	0.105343	-0.0137704	-0.00075661	-0.0180338	0.0341518	-0.0210318	0.019771	0.000240425	0.104536	0.00495689	-0.00199345	0.0985618	0.000829461	-0.12437	0.0274259
ce_ATAC_peaks_peak_6113	osc	chrI	13022398	13022549	NA	-0.243524	-0.1528	0.0253313	0.00572785	FALSE	0.514654	0.269156	0.0942697	0.464294	0.485517	-0.742667	0.334797	-0.261395	0.0947688	92	0.0739457	-0.044337	-0.00899677	0.124532	-0.0332064	0.000976635	-0.0624137	-0.0204277	-0.0047417	0.0595271	-0.0195789	0.00850528	0.00585982	-0.00480709	-0.127224	0.00287071	0.0743916	0.00618326
ce_ATAC_peaks_peak_6118	osc	chrI	13029191	13029705	NA	0.290686	0.00242464	0.103318	-0.123902	FALSE	0.871673	0.711336	1.18041	0.599843	-0.00643534	-0.419535	-0.0672523	0.93603	0.79271	41	0.125242	-0.117175	-0.112655	0.160889	0.000440138	0.000551704	0.0125373	0.0731497	-0.0396628	0.100821	-0.0517439	0.1065	0.00757058	6.37161e-05	-0.0718692	-0.000576653	-0.266389	0.051721
ce_ATAC_peaks_peak_6124	osc	chrI	13034087	13034205	NA	0.107571	-0.627832	-0.136552	-0.11519	FALSE	-0.377664	-0.0141511	0.641932	-0.0909804	0.564542	0.575376	0.117109	0.777929	-0.0290022	63	-0.054263	0.00233106	-0.0612637	-0.0244026	-0.0386113	-0.000756641	-0.0218317	0.0607943	0.00145111	-0.0436823	0.00102938	0.0579169	-0.00114826	-0.00558952	0.0985658	0.00100414	-0.221394	-0.00189227
ce_ATAC_peaks_peak_6125	osc	chrI	13034785	13035096	NA	0.156462	-0.316859	0.16312	-0.202574	TRUE	1.13033	1.45853	1.29027	1.03763	-0.470824	0.731426	0.257508	1.94403	0.986547	19	0.162406	-0.240257	-0.123138	0.278313	0.0322015	-0.000961853	-0.0480052	0.151924	-0.0493613	0.130739	-0.106096	0.116411	0.0130959	0.00466161	0.125298	0.00220799	-0.55326	0.064368
ce_ATAC_peaks_peak_6136	flat	chrI	13054980	13055126	NA	0.229659	-0.0419837	0.139313	-0.127267	FALSE	0.588131	0.116694	0.497185	-0.16267	1.18472	3.03143	-0.10569	2.3855	-0.879397	20	0.084503	-0.0192224	-0.0474496	-0.043631	-0.0810278	-0.00398645	0.019703	0.186424	0.0440001	0.0680259	-0.0084885	0.0448574	-0.00205304	-0.0117299	0.519305	-0.000906238	-0.678901	-0.0573769
ce_ATAC_peaks_peak_6137	flat	chrI	13056181	13056273	NA	0.0726814	0.00947635	-0.0726353	0.104363	FALSE	0.283488	0.303303	-0.0414075	0.0210881	1.41404	1.64725	0.143295	0.567886	-0.163855	60	0.0407317	-0.0499618	0.00395178	0.00565623	-0.0967116	-0.0021662	-0.0267134	0.0443797	0.00819838	0.0327895	-0.0220628	-0.0037359	0.000266152	-0.0140004	0.282185	0.00122868	-0.161617	-0.0106908
ce_ATAC_peaks_peak_6138	flat	chrI	13057084	13057376	NA	0.0264884	-0.134267	0.0498945	0.081914	FALSE	0.935099	0.288835	0.169573	-0.077427	0.665633	1.92563	0.190401	1.28869	0.341547	34	0.134355	-0.0475785	-0.0161835	-0.0207674	-0.0455252	-0.00253227	-0.035495	0.10071	-0.0170891	0.108158	-0.0210103	0.0152994	-0.000977201	-0.00659041	0.329873	0.00163259	-0.366755	0.0222845
ce_ATAC_peaks_peak_6139	flat	chrI	13057535	13057915	NA	0.00846342	0.0745452	0.201954	-0.209392	FALSE	0.856448	0.000712336	0.597649	-0.0340967	1.32803	1.81431	-0.16618	2.12179	-0.831813	20	0.123055	-0.00011734	-0.0570375	-0.00914537	-0.0908289	-0.00238588	0.0309797	0.165815	0.0416193	0.0990605	-5.18166e-05	0.0539215	-0.000430332	-0.0131487	0.310803	-0.00142491	-0.603849	-0.0542722
ce_ATAC_peaks_peak_6142	osc	chrI	13060316	13060720	NA	0.219109	0.23197	0.365644	0.104822	FALSE	3.17358	1.64965	1.87827	2.13402	1.2709	1.8744	1.63096	2.32198	-0.00495332	4	0.455982	-0.27174	-0.179256	0.572385	-0.086922	-0.00246491	-0.304048	0.18146	0.000247837	0.36707	-0.119999	0.169463	0.0269334	-0.0125832	0.321098	0.0139847	-0.660823	-0.000323183
ce_ATAC_peaks_peak_6144	flat	chrI	13061893	13062063	NA	0.112298	-0.0351228	0.0711128	0.253071	FALSE	1.67793	0.275501	0.33128	-0.234651	0.546466	0.998206	0.137998	0.382273	-0.0899971	62	0.241085	-0.045382	-0.0316162	-0.0629379	-0.037375	-0.00131268	-0.0257258	0.0298742	0.00450295	0.194076	-0.0200404	0.029889	-0.00296152	-0.00541054	0.170999	0.00118326	-0.108793	-0.00587193
ce_ATAC_peaks_peak_6145	osc	chrI	13062598	13062948	NA	0.302352	-0.235934	0.153525	0.0502687	FALSE	2.30862	0.87439	3.37316	1.40731	0.267195	1.21568	1.35405	2.48702	0.234854	12	0.331704	-0.144034	-0.321922	0.377468	-0.0182745	-0.00159866	-0.252424	0.194358	-0.0117508	0.267025	-0.0636047	0.304335	0.0177616	-0.00264549	0.208254	0.0116102	-0.707791	0.0153232
ce_ATAC_peaks_peak_6147	osc	chrI	13065621	13066240	NA	0.263321	-0.143517	0.37155	0.123899	FALSE	2.73558	1.36371	2.62264	2.502	0.892746	1.37455	1.18648	2.80109	3.04788	1	0.393049	-0.224638	-0.250295	0.671084	-0.0610584	-0.00180758	-0.221186	0.218902	-0.152499	0.316409	-0.0991989	0.236621	0.0315776	-0.00883905	0.23547	0.0101734	-0.797175	0.198861
ce_ATAC_peaks_peak_6162	osc	chrI	13161710	13161786	NA	-0.207543	-0.164208	-0.0195143	-0.196773	FALSE	0.544272	1.8222	0.188574	0.39524	-1.3768	0.178918	0.166616	0.698723	0.0607605	93	0.0782012	-0.300162	-0.0179968	0.106011	0.0941648	-0.000235283	-0.031061	0.0546044	-0.00304012	0.0629529	-0.13255	0.0170137	0.0049883	0.0136317	0.0306498	0.00142865	-0.198853	0.00396437
ce_ATAC_peaks_peak_6166	osc	chrI	13184792	13184885	WBGene00008905	-0.355917	0.279388	0.115003	0.0457668	FALSE	-0.597861	-0.23761	0.0598216	0.539293	-0.208109	0.512814	0.232154	-0.339646	-1.58065	87	-0.085901	0.0391404	-0.00570916	0.144649	0.0142334	-0.000674369	-0.0432788	-0.026543	0.079087	-0.0691512	0.0172841	0.00539727	0.00680639	0.00206049	0.0878485	0.0019906	0.0966614	-0.103131
ce_ATAC_peaks_peak_6169	osc	chrI	13260388	13260515	NA	0.461773	-0.156878	0.0628749	0.0975077	TRUE	0.312995	-0.205482	0.563754	0.262586	0.886808	-0.333568	-0.198318	-0.260762	-0.22082	83	0.0449712	0.0338482	-0.0538027	0.0704304	-0.0606523	0.000438655	0.036971	-0.0203783	0.0110486	0.0362023	0.0149471	0.0508635	0.00331408	-0.00878026	-0.0571425	-0.00170048	0.0742115	-0.0144076
ce_ATAC_peaks_peak_6217	osc	chrI	13394987	13395359	WBGene00007214	0.0823925	0.573084	0.250527	0.0396925	TRUE	0.999422	0.441689	2.12361	1.33579	0.91515	0.553683	0.0270684	1.19173	0.0138723	35	0.143597	-0.0727575	-0.20267	0.358284	-0.0625907	-0.000728114	-0.00504616	0.0931322	-0.000694093	0.115598	-0.0321293	0.191598	0.0168589	-0.00906087	0.0948497	0.000232097	-0.339159	0.000905108
ce_ATAC_peaks_peak_6219	osc	chrI	13397504	13397764	NA	-0.0466092	0.445288	-0.0332031	0.31672	FALSE	1.14995	0.30441	0.73679	-0.00805152	0.580866	0.930599	0.130225	0.159281	0.460233	58	0.165225	-0.0501441	-0.0703166	-0.00215957	-0.0397277	-0.00122377	-0.0242769	0.0124477	-0.0230275	0.133008	-0.0221433	0.0664753	-0.000101618	-0.00575114	0.159418	0.00111661	-0.0453306	0.0300283
ce_ATAC_peaks_peak_6387	osc	chrI	13815802	13816499	NA	-0.270922	0.0133582	0.0109188	0.0160835	FALSE	-0.122791	-0.121776	-0.124666	0.322717	0.116345	-0.0403306	0.428234	-0.164758	-0.213005	96	-0.0176426	0.0200596	0.0118977	0.0865587	-0.00795732	5.30363e-05	-0.0798323	-0.0128757	0.0106576	-0.0142025	0.00885821	-0.0112478	0.00407299	-0.00115193	-0.00690891	0.00367188	0.0468892	-0.0138977
ce_ATAC_peaks_peak_6404	osc	chrI	13843284	13843508	NA	0.266337	-0.102691	-0.0711318	-0.0437132	FALSE	0.558973	0.436646	1.08875	0.506413	1.29499	-0.101437	0.167648	0.775694	1.04672	52	0.0803135	-0.0719268	-0.103906	0.135829	-0.0885693	0.000133394	-0.0312533	0.0606196	-0.0523721	0.0646532	-0.0317624	0.0982298	0.0063914	-0.0128216	-0.0173769	0.00143749	-0.220758	0.0682941
ce_ATAC_peaks_peak_6426	osc	chrI	13965019	13965184	NA	0.0662475	0.301047	-0.0149295	0.164813	FALSE	-0.257119	0.0538334	1.38986	0.471173	-0.484345	0.415018	-0.189658	0.25886	1.01969	71	-0.036943	-0.00886774	-0.132644	0.126377	0.0331263	-0.000545765	0.0353566	0.0202296	-0.0510195	-0.0297395	-0.00391593	0.125397	0.00594665	0.00479548	0.0710955	-0.00162622	-0.0736702	0.0665302
ce_ATAC_peaks_peak_6430	osc	chrI	14004241	14004438	NA	-0.337158	-0.0359027	0.00383058	0.0448486	FALSE	-0.454465	-0.331542	-0.0288652	0.559712	-0.0756846	-0.162532	0.486026	-0.122921	0.87026	97	-0.0652977	0.0546134	0.00275479	0.150125	0.00517637	0.000213736	-0.0906061	-0.00960612	-0.043543	-0.0525654	0.0241169	-0.0026043	0.00706409	0.000749351	-0.0278429	0.00416742	0.0349826	0.0567808
ce_ATAC_peaks_peak_6454	osc	chrI	14074379	14074696	NA	0.2093	-0.204861	-0.0226219	0.0402506	FALSE	-0.412805	0.134598	0.51128	1.03726	0.524898	0.701413	0.865928	0.261117	-0.14567	69	-0.0593121	-0.0221717	-0.0487947	0.278213	-0.0358998	-0.000922385	-0.161428	0.020406	0.00728852	-0.0477469	-0.00979088	0.046129	0.0130912	-0.005197	0.120157	0.00742488	-0.0743123	-0.00950436
ce_ATAC_peaks_peak_6459	osc	chrI	14088005	14088124	WBGene00013404	0.351528	0.00568466	0.0893755	0.059165	FALSE	0.541253	-0.0588839	0.409525	0.341008	0.21579	-0.609778	0.00165093	-0.0568792	0.634828	92	0.0777675	0.00969969	-0.0390836	0.0914648	-0.0147587	0.000801882	-0.00030777	-0.00444504	-0.0317632	0.0626037	0.00428332	0.0369485	0.00430385	-0.00213653	-0.104459	1.41558e-05	0.0161875	0.0414198
ce_ATAC_peaks_peak_6479	osc	chrI	14138308	14138487	NA	0.315729	-0.108881	0.0950113	-0.388771	FALSE	-0.0933583	-0.0181209	0.559386	0.389825	-0.0349869	-0.940114	0.0610954	1.05983	0.415649	80	-0.0134138	0.00298498	-0.0533858	0.104558	0.00239289	0.00123629	-0.0113896	0.0828247	-0.0207967	-0.0107982	0.00131815	0.0504694	0.00491995	0.000346405	-0.161048	0.000523861	-0.301622	0.0271193
ce_ATAC_peaks_peak_6483	osc	chrI	14141743	14141851	NA	0.31205	-0.019528	-0.19076	-0.207471	FALSE	-0.696975	0.0475516	1.05842	0.57291	0.85577	-0.143304	0.468994	1.00525	1.36359	52	-0.100142	-0.00783296	-0.101011	0.153665	-0.0585295	0.00018845	-0.0874309	0.0785591	-0.0682263	-0.0806152	-0.00345899	0.0954932	0.00723066	-0.00847295	-0.024549	0.00402137	-0.286088	0.0889683
ce_ATAC_peaks_peak_6489	osc	chrI	14155258	14155449	WBGene00007989	0.250211	-0.0467862	0.410117	-0.0968514	FALSE	0.574113	0.24055	1.98765	2.29689	1.03425	1.1983	0.831596	1.84407	-0.481786	26	0.0824888	-0.0396247	-0.189694	0.616069	-0.0707361	-0.00157582	-0.155028	0.144112	0.0241059	0.0664044	-0.017498	0.179331	0.0289889	-0.01024	0.205278	0.0071305	-0.524811	-0.0314345
ce_ATAC_peaks_peak_6490	osc	chrI	14157134	14157249	NA	0.480757	0.192738	0.283515	-0.0785181	FALSE	0.158557	-0.140646	1.4393	1.03468	0.312653	0.253445	-0.142802	0.922216	-0.408369	68	0.0227816	0.0231679	-0.137362	0.27752	-0.0213836	-0.00033329	0.0266216	0.0720702	0.0204325	0.0183394	0.0102308	0.129858	0.0130586	-0.00309557	0.0434169	-0.00122446	-0.262458	-0.0266443
ce_ATAC_peaks_peak_6565	flat	chrI	14451926	14452194	NA	-0.114759	-0.0759649	0.144774	0.151609	FALSE	0.50024	0.0541464	2.06867	1.05442	0.545797	1.21268	0.312938	1.01323	-0.289994	32	0.0718748	-0.0089193	-0.197427	0.282815	-0.0373292	-0.00159473	-0.0583386	0.0791831	0.0145097	0.05786	-0.00393871	0.186641	0.0133077	-0.00540392	0.207741	0.00268328	-0.288361	-0.0189209
ce_ATAC_peaks_peak_6566	osc	chrI	14458225	14458561	NA	-0.152745	-0.38993	-0.215838	-0.115468	FALSE	-0.233264	0.458666	1.83992	0.322437	0.707214	0.541599	0.363887	1.01077	-0.405123	37	-0.0335155	-0.075554	-0.175595	0.0864836	-0.0483692	-0.000712223	-0.0678367	0.0789908	0.0202701	-0.0269803	-0.0333641	0.166002	0.00406945	-0.00700211	0.0927796	0.00312014	-0.28766	-0.0264325
ce_ATAC_peaks_peak_6574	osc	chrI	14465203	14465547	WBGene00013673	-0.0810381	0.410211	-0.153963	0.531853	FALSE	2.51438	0.234891	3.49959	0.331347	1.02168	1.22295	1.20491	1.02457	0.307483	13	0.361268	-0.0386925	-0.333988	0.0888735	-0.0698764	-0.00160823	-0.224623	0.0800691	-0.0153847	0.290825	-0.0170864	0.315743	0.00418191	-0.0101156	0.2095	0.0103315	-0.291587	0.020062
ce_ATAC_peaks_peak_6636	osc	chrI	14604448	14604676	NA	-0.0911958	0.254966	5.21429e-05	0.0553208	FALSE	0.629049	-0.136859	0.666756	0.421057	0.131377	0.0928388	1.00467	0.391121	-0.0731186	76	0.0903821	0.0225441	-0.0636328	0.112935	-0.00898542	-0.000122087	-0.187293	0.0305657	0.00365845	0.0727586	0.00995535	0.0601566	0.00531413	-0.00130076	0.0159039	0.00861452	-0.111311	-0.00477067
ce_ATAC_peaks_peak_6640	osc	chrI	14611583	14611710	NA	-0.154533	0.226196	0.0700711	0.063236	FALSE	0.0715078	0.184397	1.50736	0.920272	-0.641309	0.253445	0.448561	0.532403	0.286177	79	0.0102743	-0.0303749	-0.143857	0.246834	0.0438616	-0.00033329	-0.0836219	0.0416067	-0.0143187	0.00827091	-0.0134133	0.135998	0.0116147	0.00634958	0.0434169	0.00384618	-0.151519	0.0186718
ce_ATAC_peaks_peak_6647	osc	chrI	14618592	14618725	NA	-0.379915	0.324521	-0.474478	0.221087	FALSE	-0.498997	-0.116046	2.89688	-0.39412	0.259966	0.649262	0.194422	0.41917	0.351728	48	-0.0716961	0.0191157	-0.276468	-0.10571	-0.0177801	-0.000853805	-0.0362446	0.0327577	-0.0175985	-0.0577161	0.00844137	0.261364	-0.00497416	-0.00257392	0.111223	0.00166707	-0.119293	0.0229487
ce_ATAC_peaks_peak_6661	osc	chrI	14629538	14629714	NA	-0.509576	0.0803611	-0.164062	0.0215924	FALSE	-0.426171	0.556059	1.08926	0.811267	-0.0238374	0.0126413	0.60372	0.125566	0.474762	73	-0.0612325	-0.0915971	-0.103955	0.217597	0.00163033	-1.66238e-05	-0.112547	0.00981281	-0.0237544	-0.0492928	-0.0404487	0.0982759	0.0102389	0.000236013	0.00216554	0.00517658	-0.0357353	0.0309762
ce_ATAC_peaks_peak_6693	osc	chrI	14663304	14663496	NA	-0.117773	0.414588	-0.272722	0.174807	FALSE	0.662422	1.12977	1.08541	0.0128187	-1.16726	0.837111	0.602826	0.76877	2.16011	59	0.0951771	-0.186101	-0.103588	0.00343822	0.0798336	-0.00110083	-0.11238	0.0600785	-0.10808	0.0766186	-0.0821811	0.0979288	0.000161784	0.011557	0.143403	0.00516891	-0.218788	0.140938
ce_ATAC_peaks_peak_6705	osc	chrI	14683715	14683919	WBGene00013693	0.000192806	0.650135	0.0390591	0.373552	FALSE	0.669298	-0.457855	2.80455	0.170545	-0.15232	0.375135	-0.25611	0.0797492	-0.509342	50	0.0961651	0.0754204	-0.267656	0.0457434	0.0104178	-0.000493317	0.0477446	0.00623231	0.0254846	0.0774139	0.0333052	0.253034	0.00215244	0.00150812	0.0642632	-0.00219601	-0.0226962	-0.0332324
ce_ATAC_peaks_peak_6706	osc	chrI	14684137	14684298	NA	0.44603	-0.0016451	0.139807	0.318617	FALSE	0.716473	0.129073	1.94961	0.696813	-0.114265	0.440698	-0.248938	0.0508689	0.00654135	79	0.102943	-0.0212616	-0.186064	0.186898	0.00781501	-0.000579535	0.0464076	0.00397535	-0.000327293	0.0828704	-0.00938898	0.175899	0.00879444	0.00113133	0.0754946	-0.00213451	-0.014477	0.000426795
ce_ATAC_peaks_peak_6730	flat	chrI	14716258	14716629	NA	0.00616062	-0.0386895	0.00649884	-0.00247961	FALSE	0.114948	0.242193	2.10154	0.809381	1.14235	0.801228	-0.0251954	1.14495	0.0327733	47	0.0165158	-0.0398954	-0.200563	0.217091	-0.0781298	-0.00105364	0.00469698	0.0894767	-0.0016398	0.0132954	-0.0176176	0.189606	0.0102152	-0.0113104	0.137256	-0.000216037	-0.325847	0.00213832
ce_ATAC_peaks_peak_6802	osc	chrI	14805916	14806091	NA	0.209245	-0.285239	0.117811	-0.247644	FALSE	0.081691	0.605233	0.263057	0.284509	-0.449057	-0.175824	-0.419163	0.831022	0.389003	88	0.0117374	-0.0996974	-0.0251052	0.0763107	0.0307127	0.000231215	0.0781413	0.0649435	-0.0194635	0.00944874	-0.0440257	0.0237337	0.00359077	0.0044461	-0.0301198	-0.0035941	-0.236504	0.0253808
ce_ATAC_peaks_peak_6803	osc	chrI	14806453	14806736	NA	0.224919	-0.409822	0.205131	-0.0769385	FALSE	0.513215	0.414371	1.51425	1.5061	0.490983	0.713191	0.504859	1.60748	1.13496	23	0.073739	-0.0682575	-0.144515	0.403963	-0.0335803	-0.000937873	-0.094117	0.125622	-0.056787	0.0593607	-0.0301421	0.13662	0.0190084	-0.00486121	0.122174	0.0043289	-0.457479	0.0740512
ce_ATAC_peaks_peak_6810	osc	chrI	14810136	14810348	NA	0.25552	-0.193612	0.223967	-0.337701	TRUE	-0.0640255	0.00481664	0.246799	0.648984	0.663982	0.175071	-0.189782	1.42319	0.350052	72	-0.00919921	-0.000793423	-0.0235536	0.17407	-0.0454124	-0.000230225	0.0353796	0.111221	-0.0175146	-0.00740547	-0.000350371	0.0222668	0.00819079	-0.00657407	0.0299908	-0.00162728	-0.405032	0.0228394
ce_ATAC_peaks_peak_6875	osc	chrI	14905166	14905517	NA	0.13732	-0.735242	0.345886	-0.44569	FALSE	0.826157	1.46123	1.60799	1.90849	1.35018	0.900736	0.011356	2.61483	-0.015063	15	0.118703	-0.240702	-0.15346	0.511892	-0.0923444	-0.0011845	-0.00211702	0.204346	0.000753668	0.095557	-0.106293	0.145077	0.0240869	-0.0133681	0.154302	9.73721e-05	-0.744167	-0.000982796
ce_ATAC_peaks_peak_6876	osc	chrI	14906244	14906634	NA	-0.0425755	-0.537308	0.141861	-0.280994	FALSE	0.514481	0.721027	1.18685	0.729428	0.211944	-0.225733	-0.148926	1.33523	0.271356	80	0.0739209	-0.118772	-0.113268	0.195646	-0.0144957	0.000296847	0.0277632	0.104347	-0.0135771	0.0595071	-0.0524488	0.107081	0.00920607	-0.00209845	-0.0386695	-0.00127697	-0.379999	0.0177048
ce_ATAC_peaks_peak_6877	flat	chrI	14907116	14907211	NA	-0.0334421	-0.071901	0.269435	-0.074174	FALSE	0.515727	0.0347084	1.27426	0.684783	-0.0770815	0.315738	-0.16632	0.951642	-0.574798	70	0.0740999	-0.00571736	-0.12161	0.183671	0.0052719	-0.000415208	0.0310057	0.0743698	0.0287597	0.0596513	-0.00252475	0.114967	0.0086426	0.000763181	0.0540881	-0.0014261	-0.270832	-0.0375031
ce_ATAC_peaks_peak_6878	flat	chrI	14907408	14907492	NA	-0.0897367	0.0574557	0.187095	0.0148392	FALSE	0.619611	0.53888	1.45171	0.785549	0.395492	1.75158	-0.0177286	1.48338	-0.495791	35	0.089026	-0.0887674	-0.138546	0.210699	-0.0270493	-0.00230339	0.00330501	0.115924	0.0248066	0.071667	-0.0391991	0.130977	0.00991436	-0.00391576	0.300057	-0.000152014	-0.422162	-0.0323483
ce_ATAC_peaks_peak_6879	osc	chrI	14907650	14907741	WBGene00004237	-0.351754	-0.196768	-0.0215284	0.181712	FALSE	0.639796	0.584887	2.4192	0.741691	0.125028	0.880361	0.206005	0.80261	-0.00451493	40	0.0919263	-0.0963459	-0.23088	0.198935	-0.00855117	-0.00115771	-0.038404	0.0627231	0.000225902	0.0740017	-0.0425457	0.218267	0.00936084	-0.0012379	0.150812	0.00176639	-0.228418	-0.00029458
ce_ATAC_peaks_peak_6903	osc	chrI	14928101	14928381	NA	0.34437	-0.145623	0.124698	-0.113049	FALSE	0.262876	0.55742	1.51842	1.14934	0.45936	0.721026	0.279594	1.34403	0.103119	35	0.0377702	-0.0918214	-0.144912	0.308275	-0.0314174	-0.000948177	-0.0521226	0.105034	-0.00515952	0.0304054	-0.0405477	0.136996	0.0145058	-0.00454811	0.123517	0.00239737	-0.382502	0.0067281
ce_ATAC_peaks_peak_6935	osc	chrI	14966963	14967168	WBGene00014150	-0.167876	0.217662	-0.0196388	0.175377	FALSE	0.480555	-0.376793	3.45214	0.63698	0.801402	0.288717	0.147382	0.831255	-0.510888	40	0.0690464	0.0620675	-0.32946	0.17085	-0.054811	-0.000379673	-0.0274754	0.0649617	0.025562	0.0555831	0.0274086	0.311462	0.00803928	-0.00793466	0.0494591	0.00126373	-0.236571	-0.0333333
ce_ATAC_peaks_peak_6947	osc	chrI	14993014	14993470	NA	-0.0952869	0.235151	0.0832055	0.285832	TRUE	0.768427	0.333317	1.87557	1.27821	0.805103	0.799087	0.584304	0.330574	-0.0613249	32	0.110408	-0.0549058	-0.178998	0.342841	-0.0550642	-0.00105083	-0.108927	0.025834	0.00306836	0.0888796	-0.0242461	0.169219	0.0161323	-0.0079713	0.136889	0.0050101	-0.0940795	-0.00400119
ce_ATAC_peaks_peak_6953	flat	chrI	15001757	15001999	NA	-0.0155701	0.0894809	-0.117794	0.0163594	FALSE	-0.298605	0.209569	0.326366	-0.122419	1.19628	1.09594	-0.296023	0.370669	-0.454091	78	-0.0429037	-0.0345214	-0.0311473	-0.032835	-0.0818182	-0.0014412	0.0551854	0.0289673	0.0227202	-0.034538	-0.0152444	0.0294457	-0.00154504	-0.0118443	0.187741	-0.00253824	-0.10549	-0.0296275
ce_ATAC_peaks_peak_6978	flat	chrI	15016910	15017343	NA	-0.0157129	-0.0968699	-0.0471643	-0.234561	FALSE	-0.381675	0.460716	0.694297	0.247924	-0.227681	0.282616	0.068877	0.92149	-0.179007	85	-0.0548393	-0.0758917	-0.0662612	0.0664979	0.015572	-0.000371651	-0.0128402	0.0720134	0.00895651	-0.0441462	-0.0335133	0.0626414	0.00312903	0.00225426	0.0484141	0.000590584	-0.262251	-0.0116794
ce_ATAC_peaks_peak_7035	osc	chrI	15056025	15056251	NA	-0.3003	0.182154	-0.245022	0.221725	FALSE	0.224957	0.358615	1.79627	0.112667	0.191338	0.393209	0.24249	0.180852	0.647259	71	0.0323219	-0.059073	-0.171429	0.0302193	-0.0130863	-0.000517085	-0.0452056	0.0141334	-0.0323852	0.0260195	-0.0260863	0.162064	0.00142196	-0.00189443	0.0673594	0.00207923	-0.0514694	0.0422309
ce_ATAC_peaks_peak_7037	flat	chrI	15058549	15059116	NA	0.0481282	0.147518	0.192662	0.0701426	FALSE	0.0147355	-0.0394432	1.73568	1.58639	0.507277	1.66982	0.730817	1.48577	0.375448	26	0.0021172	0.00649731	-0.165647	0.425499	-0.0346947	-0.00219588	-0.136241	0.116112	-0.0187853	0.00170437	0.00286917	0.156598	0.0200217	-0.00502253	0.286052	0.00626637	-0.422843	0.0244964
ce_ATAC_peaks_peak_7046	osc	chrII	12469	12615	NA	-0.253624	0.407631	-0.0992837	0.0284016	FALSE	-0.0908906	-0.00292374	1.01875	0.036442	0.817877	0.358446	-0.215055	0.453695	0.367599	83	-0.0130592	0.000481615	-0.0972256	0.00977443	-0.0559378	-0.00047137	0.0400911	0.0354558	-0.0183926	-0.0105128	0.000212678	0.0919142	0.000459933	-0.00809778	0.0614042	-0.00184399	-0.129119	0.0239843
ce_ATAC_peaks_peak_7049	osc	chrII	22904	23248	WBGene00005017	-0.618936	0.607836	-0.380442	0.153828	FALSE	0.573602	0.78632	1.02971	0.0320252	1.45611	1.65785	0.933438	1.00889	0.933535	30	0.0824153	-0.129527	-0.0982716	0.00858975	-0.0995892	-0.00218013	-0.174014	0.0788433	-0.0467089	0.0663453	-0.0571983	0.092903	0.000404188	-0.0144169	0.284001	0.00800374	-0.287123	0.0609092
ce_ATAC_peaks_peak_7050	osc	chrII	23947	24850	NA	-0.434869	0.30585	-0.142449	0.115578	FALSE	0.825753	0.646687	0.882271	1.01651	2.94902	2.71234	1.35203	1.76976	0.479797	8	0.118645	-0.106526	-0.0842008	0.272646	-0.201695	-0.00356683	-0.252049	0.138305	-0.0240064	0.0955102	-0.0470411	0.0796009	0.0128293	-0.0291982	0.464642	0.011593	-0.503663	0.0313047
ce_ATAC_peaks_peak_7054	osc	chrII	29669	29936	WBGene00017745	-0.519391	0.179531	-0.144456	-0.0604145	FALSE	0.305418	1.19174	1.82019	0.621418	0.53451	0.21556	0.0993178	0.666969	-0.364574	37	0.0438827	-0.196311	-0.173712	0.166676	-0.0365572	-0.00028347	-0.0185151	0.0521229	0.0182412	0.035326	-0.0866896	0.164222	0.00784288	-0.00529216	0.0369269	0.000851598	-0.189816	-0.0237869
ce_ATAC_peaks_peak_7060	osc	chrII	34104	34258	WBGene00017743	-0.123582	-0.428836	-0.100491	-0.252262	FALSE	0.354383	0.866627	-0.267409	-0.274053	0.184143	-0.502225	-0.0497986	0.326217	-0.329551	82	0.0509179	-0.142756	0.0255205	-0.0735061	-0.0125943	0.000660445	0.00928358	0.0254935	0.0164889	0.0409895	-0.06304	-0.0241263	-0.00345881	-0.0018232	-0.0860346	-0.000426997	-0.0928396	-0.0215018
ce_ATAC_peaks_peak_7062	flat	chrII	41346	41460	NA	0.249092	0.00444055	-0.0521534	-0.122586	FALSE	0.0397162	0.774975	1.44067	0.645735	0.383873	0.101447	0.116258	0.63706	-0.646915	68	0.00570644	-0.127658	-0.137492	0.173198	-0.0262546	-0.000133406	-0.021673	0.0497855	0.032368	0.00459375	-0.056373	0.129981	0.00814978	-0.00380072	0.0173785	0.000996848	-0.181304	-0.0422084
ce_ATAC_peaks_peak_7072	osc	chrII	50146	50297	NA	-0.250215	0.0310298	-0.17499	-0.134529	FALSE	-0.355071	0.0526557	0.408266	0.188818	0.290674	0.376795	0.81209	0.761285	0.293922	66	-0.0510167	-0.00867375	-0.0389635	0.0506444	-0.0198804	-0.0004955	-0.151392	0.0594935	-0.0147062	-0.041069	-0.00383027	0.0368349	0.00238306	-0.00287796	0.0645475	0.00696325	-0.216657	0.0191772
ce_ATAC_peaks_peak_7088	osc	chrII	61321	61423	NA	0.230503	0.100694	0.0162568	0.169818	FALSE	1.79398	0.830152	0.231678	-0.325608	0.729391	0.594016	-0.0684614	0.177877	-0.573457	78	0.25776	-0.136747	-0.0221105	-0.0873343	-0.0498859	-0.000781153	0.0127627	0.0139009	0.0286926	0.207499	-0.0603867	0.0209026	-0.00410948	-0.00722168	0.101759	-0.00058702	-0.0506227	-0.0374156
ce_ATAC_peaks_peak_7089	osc	chrII	61730	61849	NA	0.24846	-0.412555	-0.00406632	-0.231613	FALSE	0.203376	0.913492	1.20017	0.327007	-0.0483942	0.781422	0.0116592	1.35685	-0.756951	70	0.0292211	-0.150475	-0.11454	0.0877094	0.00330987	-0.0010276	-0.00217353	0.106036	0.0378736	0.0235233	-0.066449	0.108282	0.00412714	0.00047915	0.133863	9.99713e-05	-0.386151	-0.0493878
ce_ATAC_peaks_peak_7091	osc	chrII	64978	65077	NA	-0.223179	0.215079	-0.203935	-0.380022	FALSE	-0.16022	0.504971	0.623047	0.0110542	1.55044	-0.332217	0.0936636	1.11089	0.0996695	72	-0.0230205	-0.0831817	-0.0594613	0.00296494	-0.106041	0.000436878	-0.017461	0.0868152	-0.00498691	-0.0185317	-0.0367325	0.056213	0.000139514	-0.0153509	-0.0569111	0.000803116	-0.316154	0.00650301
ce_ATAC_peaks_peak_7121	osc	chrII	111491	111693	WBGene00016805	-0.818556	0.357881	-0.385864	0.184082	FALSE	-0.0651484	0.990272	0.861259	-0.0183449	0.368383	0.651487	0.428045	-0.262352	-0.00173622	65	-0.00936056	-0.163123	-0.0821955	-0.00492044	-0.0251952	-0.00085673	-0.0797971	-0.0205025	8.68709e-05	-0.00753535	-0.0720341	0.0777052	-0.00023153	-0.00364735	0.111604	0.00367026	0.074664	-0.000113281
ce_ATAC_peaks_peak_7127	osc	chrII	122072	122404	WBGene00019615	0.268007	-0.172989	0.185041	0.00689647	FALSE	0.486198	0.702292	1.60919	2.0698	0.880372	0.541156	0.81773	1.12182	0.899744	23	0.0698572	-0.115685	-0.153575	0.55516	-0.0602121	-0.000711641	-0.152443	0.0876693	-0.0450182	0.0562358	-0.0510859	0.145185	0.0261229	-0.00871653	0.0927037	0.00701161	-0.319265	0.0587044
ce_ATAC_peaks_peak_7129	osc	chrII	127954	128132	NA	-0.231643	-0.110546	0.0317121	0.0598917	TRUE	0.0383154	0.163512	-0.287477	0.100873	-0.610465	-0.152115	-0.0576552	-0.23014	0.720815	97	0.00550518	-0.0269346	0.0274358	0.0270561	0.0417521	0.000200037	0.0107482	-0.0179852	-0.0360656	0.00443173	-0.0118941	-0.025937	0.00127312	0.0060442	-0.0260584	-0.000494363	0.0654965	0.0470301
ce_ATAC_peaks_peak_7148	osc	chrII	163418	163785	NA	0.381835	-0.0332821	0.350843	0.093588	FALSE	1.06302	0.209637	0.899802	1.15184	0.985059	0.566473	-0.147903	0.714364	0.114163	46	0.152735	-0.0345326	-0.0858739	0.308944	-0.067372	-0.000744933	0.0275725	0.0558268	-0.00571208	0.122953	-0.0152494	0.0811826	0.0145372	-0.00975303	0.0970407	-0.00126819	-0.203304	0.00744865
ce_ATAC_peaks_peak_7155	osc	chrII	174674	174764	NA	-0.0491851	0.265901	0.111985	0.121723	FALSE	0.358229	-0.0998559	0.353349	0.587935	0.379335	0.620042	0.386063	0.260019	0.029925	86	0.0514706	0.0164488	-0.0337223	0.157695	-0.0259442	-0.000815378	-0.0719709	0.0203202	-0.00149728	0.0414344	0.00726369	0.0318801	0.00742029	-0.00375578	0.106217	0.00331029	-0.0740001	0.00195248
ce_ATAC_peaks_peak_7158	osc	chrII	178167	178514	NA	-0.0452399	-0.440638	-0.0910648	-0.341844	FALSE	0.441632	0.846086	1.76366	0.596832	0.275866	0.335639	0.605513	2.16012	0.870034	19	0.0634539	-0.139372	-0.168317	0.160081	-0.0188676	-0.000441378	-0.112881	0.168811	-0.0435316	0.0510811	-0.0615458	0.159122	0.00753258	-0.00273134	0.0574973	0.00519196	-0.614758	0.056766
ce_ATAC_peaks_peak_7159	osc	chrII	180131	180343	NA	-0.294316	0.138484	-0.134777	0.164289	TRUE	-0.171699	-0.0635066	0.729845	0.130639	-0.0784981	0.183333	0.103848	0.0797492	1.55802	74	-0.0246698	0.0104612	-0.0696538	0.0350398	0.00536879	-0.00024109	-0.0193596	0.00623231	-0.0779547	-0.0198595	0.00461958	0.0658486	0.00164879	0.000777207	0.0314062	0.000890442	-0.0226962	0.101654
ce_ATAC_peaks_peak_7160	osc	chrII	183167	183549	NA	-0.501042	-0.271259	0.0587359	-0.167985	FALSE	0.137114	0.452007	0.930534	0.838121	0.423412	0.0287671	0.132153	1.13182	1.14557	41	0.0197006	-0.0744571	-0.0888069	0.2248	-0.0289588	-3.78298e-05	-0.0246364	0.0884507	-0.057318	0.0158592	-0.0328798	0.0839554	0.0105779	-0.00419219	0.004928	0.00113315	-0.32211	0.0747436
ce_ATAC_peaks_peak_7164	osc	chrII	203111	203292	WBGene00000497	-0.262108	-0.123166	-0.14144	-0.0731913	FALSE	0.233034	1.38492	-0.187995	0.189483	-1.29234	-0.236174	0.465004	-0.0872242	0.21486	93	0.0334824	-0.228132	0.0179416	0.0508229	0.0883885	0.000310578	-0.0866871	-0.00681648	-0.0107504	0.0269537	-0.100742	-0.0169614	0.00239145	0.0127955	-0.0404582	0.00398716	0.0248235	0.0140187
ce_ATAC_peaks_peak_7188	flat	chrII	301052	301377	NA	-0.177354	0.142413	-0.0246555	0.00583117	FALSE	0.199126	0.285129	3.3743	1.69329	1.32595	1.31014	0.86396	2.14018	1.0437	12	0.0286106	-0.046968	-0.322031	0.454172	-0.0906867	-0.00172289	-0.161061	0.167253	-0.0522211	0.0230318	-0.0207408	0.304438	0.0213709	-0.0131282	0.224437	0.007408	-0.609083	0.0680972
ce_ATAC_peaks_peak_7189	osc	chrII	301729	301847	WBGene00019280	-0.419392	0.0503674	0.0982014	-0.116882	FALSE	0.734411	0.146316	0.130549	-0.40299	0.299072	0.49838	-0.395974	0.911646	-0.267397	95	0.10552	-0.024102	-0.0124591	-0.108089	-0.0204547	-0.000655388	0.0738184	0.0712441	0.013379	0.0849451	-0.0106433	0.0117785	-0.00508611	-0.0029611	0.0853758	-0.00339527	-0.259449	-0.0174465
ce_ATAC_peaks_peak_7207	osc	chrII	333933	334236	WBGene00019285	-0.285275	0.629519	-0.0914405	0.427342	FALSE	0.374967	0.0691718	2.83007	0.734966	0.222817	0.402432	0.0114135	-0.0076734	0.848717	48	0.0538754	-0.0113944	-0.270092	0.197132	-0.0152393	-0.000529214	-0.00212774	-0.000599667	-0.0424651	0.0433703	-0.00503168	0.255337	0.00927596	-0.00220611	0.0689394	9.78651e-05	0.00218381	0.0553752
ce_ATAC_peaks_peak_7209	osc	chrII	337174	337403	WBGene00000778	-0.543994	0.5515	-0.0767175	0.317057	TRUE	0.114319	-0.0826225	2.53886	0.898195	0.808589	0.655446	0.184024	0.371416	0.877815	48	0.0164254	0.01361	-0.2423	0.240913	-0.0553026	-0.000861936	-0.0343063	0.0290258	-0.043921	0.0132226	0.00601011	0.229063	0.0113361	-0.00800582	0.112282	0.00157791	-0.105703	0.0572737
ce_ATAC_peaks_peak_7210	osc	chrII	337953	338039	NA	-0.64487	0.00412152	-0.118467	0.119151	FALSE	0.18037	0.111097	0.832533	-0.182091	0.115725	0.153743	-0.201756	0.139494	0.763148	88	0.0259156	-0.0183005	-0.079454	-0.0488403	-0.00791486	-0.000202177	0.0376118	0.0109013	-0.0381837	0.0208623	-0.0080814	0.0751134	-0.00229816	-0.00114579	0.0263372	-0.00172995	-0.0396992	0.0497921
ce_ATAC_peaks_peak_7217	osc	chrII	372739	372832	NA	-0.20856	-0.637282	-0.160963	-0.229197	FALSE	0.424847	1.45083	0.74067	-0.0336157	0.252177	0.925499	-0.0624938	1.42182	0.152147	33	0.0610422	-0.238988	-0.0706869	-0.00901637	-0.0172474	-0.00121707	0.0116502	0.111113	-0.0076126	0.0491397	-0.105536	0.0668253	-0.000424262	-0.00249679	0.158544	-0.000535852	-0.404641	0.00992696
ce_ATAC_peaks_peak_7218	osc	chrII	373206	373312	NA	0.388121	-0.0669945	0.111428	-0.0115969	FALSE	0.166746	0.420893	0.773825	0.367239	-0.0533324	1.23709	-0.13071	0.810835	-0.847391	70	0.0239582	-0.0693318	-0.0738511	0.0985003	0.00364761	-0.00162682	0.0243673	0.0633658	0.0423987	0.0192866	-0.0306165	0.0698167	0.0046349	0.000528042	0.211922	-0.00112077	-0.230759	-0.0552886
ce_ATAC_peaks_peak_7219	osc	chrII	374011	374212	NA	0.220974	-0.81713	-0.267367	-0.452979	FALSE	0.22367	2.28015	0.48268	0.110358	-0.120367	0.281393	0.196088	1.37333	-0.27839	53	0.0321371	-0.3756	-0.0460652	0.0296001	0.00823234	-0.000370042	-0.0365553	0.107324	0.0139291	0.0258707	-0.165862	0.0435487	0.00139282	0.00119175	0.0482045	0.00168136	-0.390843	-0.0181638
ce_ATAC_peaks_peak_7242	osc	chrII	542446	542892	NA	-0.414237	0.634823	-0.248211	0.255767	FALSE	0.214681	0.623528	1.96705	0.833674	1.47207	1.82266	0.83766	0.849762	0.38767	30	0.0308455	-0.102711	-0.187728	0.223607	-0.10068	-0.00239687	-0.156159	0.066408	-0.0193968	0.0248309	-0.0453565	0.177472	0.0105217	-0.0145749	0.312234	0.0071825	-0.241838	0.0252938
ce_ATAC_peaks_peak_7245	osc	chrII	546626	546743	WBGene00015646	-0.70045	0.346218	-0.248671	0.202331	FALSE	-0.101834	0.194519	0.961494	-0.142189	0.723438	0.950193	0.0902504	0.104038	0.253323	58	-0.0146316	-0.0320422	-0.0917616	-0.0381377	-0.0494788	-0.00124954	-0.0168247	0.00813042	-0.0126749	-0.0117786	-0.0141496	0.0867487	-0.00179456	-0.00716274	0.162775	0.00077385	-0.0296085	0.0165282
ce_ATAC_peaks_peak_7246	osc	chrII	549582	549796	NA	-0.908955	0.517941	-0.328303	0.266294	FALSE	0.592724	0.82858	0.700089	-0.166892	1.42736	1.55986	0.499023	0.135785	-0.333606	30	0.0851629	-0.136488	-0.066814	-0.0447637	-0.0976227	-0.00205128	-0.0930291	0.0106115	0.0166918	0.068557	-0.0602724	0.0631639	-0.00210634	-0.0141322	0.267215	0.00427886	-0.0386437	-0.0217663
ce_ATAC_peaks_peak_7247	osc	chrII	551365	551855	NA	-0.42455	0.134109	-0.111573	0.225338	FALSE	0.310858	0.227727	-0.229156	0.370668	0.805949	0.946574	0.87845	-0.187791	0.10412	62	0.0446642	-0.0375126	0.0218699	0.0994202	-0.055122	-0.00124478	-0.163763	-0.0146757	-0.00520957	0.0359552	-0.0165653	-0.0206751	0.00467818	-0.00797968	0.162155	0.00753225	0.0534444	0.00679336
ce_ATAC_peaks_peak_7248	osc	chrII	552900	552999	WBGene00015645	-0.921359	-0.296097	-0.338084	-0.170151	TRUE	-0.237738	1.12015	0.789941	-0.0184913	1.41743	1.42821	0.324486	1.14297	-0.618231	38	-0.0341583	-0.184518	-0.0753892	-0.0049597	-0.0969435	-0.00187815	-0.0604915	0.0893215	0.0309329	-0.0274978	-0.081482	0.0712707	-0.000233377	-0.0140339	0.244662	0.0027823	-0.325282	-0.040337
ce_ATAC_peaks_peak_7254	osc	chrII	572287	572559	NA	-0.501641	0.245676	-0.455051	0.120152	TRUE	0.0445413	1.14559	1.61213	-0.24707	1.52128	1.67919	0.105235	0.667655	-0.421287	30	0.00639971	-0.188708	-0.153856	-0.0662687	-0.104046	-0.0022082	-0.0196181	0.0521765	0.0210789	0.00515184	-0.0833323	0.145451	-0.00311825	-0.0150622	0.287657	0.000902333	-0.190011	-0.0274872
ce_ATAC_peaks_peak_7255	osc	chrII	573219	573483	WBGene00021095	-0.823398	0.217589	-0.568119	0.37438	FALSE	0.776842	0.449553	1.77703	-0.644999	1.43558	1.21724	0.867732	0.211915	0.36174	30	0.111617	-0.0740529	-0.169593	-0.173001	-0.0981849	-0.00160072	-0.161765	0.0165609	-0.0180995	0.0898529	-0.0327013	0.160328	-0.0081405	-0.0142136	0.208521	0.00744035	-0.0603098	0.023602
ce_ATAC_peaks_peak_7256	osc	chrII	574157	574420	NA	0.338277	0.390356	0.327344	0.434785	FALSE	3.0619	0.635171	2.39028	0.893944	1.33932	0.878124	-0.16886	0.993477	0.719037	13	0.439935	-0.104629	-0.22812	0.239773	-0.0916017	-0.00115477	0.0314792	0.0776391	-0.0359766	0.354153	-0.0462035	0.215658	0.0112824	-0.0132606	0.150429	-0.00144788	-0.282738	0.0469141
ce_ATAC_peaks_peak_7265	osc	chrII	599120	599238	NA	0.300218	-0.0699699	-0.0611667	-0.102695	FALSE	-0.0309525	-0.104264	1.01913	0.430205	0.61078	0.178918	0.50706	0.957808	0.606316	52	-0.00444727	0.0171749	-0.097262	0.115389	-0.0417736	-0.000235283	-0.0945274	0.0748516	-0.0303367	-0.0035801	0.00758432	0.0919486	0.00542959	-0.00604731	0.0306498	0.00434778	-0.272587	0.0395595
ce_ATAC_peaks_peak_7270	osc	chrII	608379	608566	NA	0.327127	0.143175	0.322472	-0.10865	FALSE	0.506633	0.377082	0.982501	1.45558	0.522202	-0.0338746	0.00202956	0.925728	0.42269	46	0.0727932	-0.062115	-0.0937664	0.390414	-0.0357155	4.45464e-05	-0.000378356	0.0723446	-0.0211491	0.0585994	-0.0274296	0.0886439	0.0183708	-0.00517031	-0.00580296	1.74024e-05	-0.263457	0.0275787
ce_ATAC_peaks_peak_7284	osc	chrII	722054	722147	NA	-0.271349	0.169086	-0.121194	0.193922	TRUE	0.694045	0.350292	2.30592	0.0489811	-0.890858	0.453045	0.13523	0.798743	1.07579	79	0.0997207	-0.057702	-0.220069	0.0131377	0.0609292	-0.000595772	-0.0252099	0.0624209	-0.0538266	0.0802763	-0.0254808	0.208046	0.000618188	0.00882035	0.0776098	0.00115953	-0.227318	0.0701908
ce_ATAC_peaks_peak_7304	flat	chrII	900866	900967	NA	-0.0240535	0.198449	-0.0501595	0.399632	FALSE	0.544005	0.634394	1.57607	1.42777	1.54012	1.9628	0.974621	0.346805	-0.122787	18	0.078163	-0.104501	-0.150415	0.382954	-0.105335	-0.00258116	-0.181691	0.0271024	0.0061436	0.0629221	-0.0461469	0.142198	0.0180198	-0.0152486	0.336242	0.00835686	-0.0986987	-0.00801135
ce_ATAC_peaks_peak_7305	flat	chrII	901067	901240	NA	0.16235	-0.0298165	0.203009	0.191074	FALSE	1.33234	0.341658	1.06495	1.22127	0.125045	0.664796	0.939007	0.744116	0.634521	44	0.191431	-0.0562798	-0.101635	0.327568	-0.00855232	-0.000874232	-0.175052	0.0581518	-0.0317479	0.154104	-0.0248528	0.0960831	0.0154136	-0.00123807	0.113884	0.00805149	-0.211771	0.0413998
ce_ATAC_peaks_peak_7318	flat	chrII	1056848	1057456	NA	0.0522881	0.0609505	0.0329736	0.0850655	FALSE	0.0567905	0.24178	0.64332	1.18956	0.00700622	0.40489	1.10765	0.201879	0.0259647	56	0.00815969	-0.0398274	-0.0613962	0.319062	-0.000479183	-0.000532446	-0.20649	0.0157766	-0.00129913	0.00656864	-0.0175875	0.0580421	0.0150133	-6.93683e-05	0.0693604	0.00949748	-0.0574537	0.00169409
ce_ATAC_peaks_peak_7324	osc	chrII	1081964	1082056	WBGene00019306	-0.621979	0.133716	-0.127545	0.0664195	TRUE	-0.0371419	0.360242	1.71405	0.0174759	0.125036	1.1034	-0.204368	0.850597	-0.0291513	49	-0.00533657	-0.059341	-0.163583	0.00468737	-0.0085517	-0.00145102	0.0380988	0.0664732	0.00145857	-0.004296	-0.0262046	0.154646	0.000220562	-0.00123798	0.189021	-0.00175235	-0.242075	-0.001902
ce_ATAC_peaks_peak_7330	osc	chrII	1090515	1091061	WBGene00004902	0.506194	-0.282538	0.251523	-0.240246	FALSE	0.388915	1.04988	1.45106	1.47612	-0.00790776	0.630208	0.0887089	1.64396	0.0100652	35	0.0558795	-0.172942	-0.138484	0.395924	0.000540842	-0.000828748	-0.0165373	0.128474	-0.000503607	0.0449836	-0.0763703	0.130918	0.0186301	7.82945e-05	0.107959	0.000760632	-0.467863	0.000656712
ce_ATAC_peaks_peak_7339	flat	chrII	1138674	1138962	NA	0.192571	-0.143901	0.0442297	0.169091	FALSE	1.15924	0.508851	0.586392	0.475099	-0.856054	0.164634	0.82218	0.274882	0.729875	44	0.166561	-0.0838208	-0.0559632	0.12743	0.0585489	-0.0002165	-0.153273	0.0214817	-0.0365189	0.134083	-0.0370147	0.0529059	0.00599619	0.00847576	0.028203	0.00704976	-0.0782298	0.0476212
ce_ATAC_peaks_peak_7340	osc	chrII	1140784	1140976	NA	0.182323	-0.177231	-0.155937	-0.194688	FALSE	-0.52564	-0.162515	0.498113	0.340448	-0.394954	-0.205437	1.35532	0.428296	-0.818415	94	-0.0755242	0.0267704	-0.0475381	0.0913144	0.0270125	0.000270158	-0.252662	0.0334709	0.0409489	-0.0607978	0.0118216	0.0449411	0.00429677	0.00391043	-0.0351928	0.0116212	-0.121891	-0.0533981
ce_ATAC_peaks_peak_7341	osc	chrII	1141570	1142563	WBGene00004076	0.198763	0.273293	-0.146381	0.374518	FALSE	1.01223	0.500152	1.88272	0.895323	0.338586	0.817765	1.0091	0.589909	2.07144	17	0.145438	-0.0823878	-0.17968	0.240142	-0.0231573	-0.00107539	-0.188118	0.0461008	-0.103643	0.117079	-0.0363819	0.169864	0.0112998	-0.00335233	0.140089	0.00865248	-0.167885	0.135153
ce_ATAC_peaks_peak_7342	flat	chrII	1143270	1143625	NA	0.138973	-0.0984018	-0.118359	-0.0274186	FALSE	0.403746	0.16794	1.44852	0.796188	1.25391	1.17203	1.387	1.3356	-0.349307	22	0.0580105	-0.027664	-0.138241	0.213552	-0.0857597	-0.00154126	-0.258568	0.104375	0.0174774	0.0466991	-0.0122162	0.130689	0.0100486	-0.0124149	0.200777	0.0118928	-0.380103	-0.0227908
ce_ATAC_peaks_peak_7343	flat	chrII	1145672	1146053	NA	0.214105	-0.0457531	-0.117814	0.109981	FALSE	0.114529	-0.0238843	-0.164645	0.0575164	0.782762	0.578856	0.461417	0.131897	0.786164	62	0.0164556	0.00393435	0.0157131	0.015427	-0.0535362	-0.000761218	-0.0860185	0.0103076	-0.0393353	0.013247	0.00173738	-0.0148547	0.000725911	-0.00775011	0.099162	0.00395641	-0.0375372	0.0512938
ce_ATAC_peaks_peak_7345	osc	chrII	1146903	1147109	NA	0.2337	-0.145324	-0.173916	-0.170412	FALSE	-0.0699223	0.0896285	-0.488525	-0.338667	0.233345	0.140623	0.627015	0.535957	0.274652	86	-0.0100465	-0.0147641	0.0466231	-0.0908369	-0.0159594	-0.000184925	-0.11689	0.0418845	-0.0137421	-0.00808752	-0.00651973	-0.0440761	-0.0042743	-0.00231034	0.0240897	0.00537633	-0.15253	0.0179199
ce_ATAC_peaks_peak_7351	osc	chrII	1152054	1152151	NA	0.283572	0.0203474	-0.0511736	-0.025106	FALSE	0.215167	0.0275403	-0.0651344	0.171943	0.907397	0.289722	0.452512	0.365409	0.232702	86	0.0309152	-0.00453659	0.0062162	0.0461182	-0.0620604	-0.000380996	-0.0843584	0.0285563	-0.0116431	0.0248871	-0.00200333	-0.00587661	0.00217008	-0.00898411	0.0496314	0.00388006	-0.103993	0.0151828
ce_ATAC_peaks_peak_7352	osc	chrII	1152843	1153022	NA	0.317788	0.0758398	-0.144503	0.104537	FALSE	0.446651	0.127197	0.907197	0.0127633	1.48575	1.82798	0.457137	1.1595	0.11876	34	0.0641751	-0.0209526	-0.0865796	0.00342334	-0.101616	-0.00240387	-0.0852205	0.0906136	-0.00594209	0.0516617	-0.00925253	0.0818498	0.000161084	-0.0147103	0.313146	0.00391971	-0.329987	0.00774859
ce_ATAC_peaks_peak_7358	osc	chrII	1182229	1182363	NA	-0.223891	0.454958	-0.205887	0.454197	FALSE	0.754208	0.451237	1.69547	-0.0591255	0.0486762	0.954765	0.298424	-0.433923	-0.637054	49	0.108365	-0.0743304	-0.16181	-0.0158586	-0.00332916	-0.00125555	-0.055633	-0.0339106	0.0318746	0.087235	-0.0328238	0.15297	-0.000746219	-0.000481942	0.163558	0.00255883	0.123492	-0.041565
ce_ATAC_peaks_peak_7359	osc	chrII	1185628	1185758	NA	0.22447	-0.429875	0.273749	-0.265346	FALSE	-0.166625	-0.0122473	0.738609	0.648032	-1.22782	-0.132416	-0.117228	1.08193	-0.0358372	85	-0.0239408	0.00201745	-0.0704902	0.173814	0.0839755	0.000174132	0.0218539	0.0845517	0.00179309	-0.0192726	0.000890891	0.0666393	0.00817878	0.0121566	-0.0226838	-0.00100517	-0.307911	-0.00233822
ce_ATAC_peaks_peak_7361	flat	chrII	1189746	1189948	NA	-0.0909143	0.00261911	0.0604671	0.0501565	FALSE	0.459712	0.789345	2.58183	1.70524	0.167681	0.849429	0.881471	1.27879	0.191066	12	0.0660517	-0.130025	-0.2464	0.457376	-0.0114684	-0.00111703	-0.164326	0.0999359	-0.0095599	0.0531724	-0.0574183	0.23294	0.0215217	-0.00166021	0.145513	0.00755815	-0.363936	0.0124663
ce_ATAC_peaks_peak_7362	osc	chrII	1191917	1192111	NA	-0.282525	-0.00227393	-0.215215	0.076137	TRUE	0.327705	0.360041	2.70727	0.508505	0.81074	0.504189	0.585751	0.874119	-0.319547	37	0.0470849	-0.059308	-0.258372	0.13639	-0.0554497	-0.000663028	-0.109197	0.0683114	0.0159884	0.0379038	-0.02619	0.244257	0.00641781	-0.00802711	0.0863711	0.0050225	-0.248769	-0.0208491
ce_ATAC_peaks_peak_7365	osc	chrII	1203608	1203827	NA	0.308352	-0.253067	-0.0314034	-0.162775	FALSE	0.331687	0.460755	2.14815	0.612474	0.565623	0.0126413	0.137907	1.28047	-0.0383068	37	0.047657	-0.0758981	-0.205012	0.164277	-0.0386852	-1.66238e-05	-0.025709	0.100067	0.00191666	0.0383644	-0.0335161	0.193812	0.00772999	-0.00560022	0.00216554	0.00118248	-0.364414	-0.00249936
ce_ATAC_peaks_peak_7370	osc	chrII	1214742	1214857	NA	0.316627	-0.11405	0.0641837	-0.12253	FALSE	0.410111	0.882518	1.4448	0.827777	0.445861	0.136262	-0.142802	0.943043	0.0630099	35	0.058925	-0.145373	-0.137886	0.222025	-0.0304942	-0.00017919	0.0266216	0.0736977	-0.00315267	0.0474352	-0.0641959	0.130354	0.0104473	-0.00441445	0.0233426	-0.00122446	-0.268385	0.00411113
ce_ATAC_peaks_peak_7377	osc	chrII	1229194	1229475	NA	-0.212873	0.250904	-0.147385	0.0179609	FALSE	0.135111	0.264886	0.0940649	0.0673407	-0.379617	-0.302544	0.626164	-0.00193489	0.833994	97	0.0194128	-0.0436334	-0.00897722	0.018062	0.0259635	0.000397857	-0.116731	-0.00015121	-0.0417284	0.0156275	-0.0192682	0.00848679	0.000849903	0.00375857	-0.0518279	0.00536903	0.00055066	0.0544146
ce_ATAC_peaks_peak_7378	osc	chrII	1234278	1234382	NA	-0.0950125	0.475657	-0.127994	0.401503	FALSE	1.17677	0.208116	0.785639	0.212972	1.20308	1.28722	0.814149	0.112723	0.359599	62	0.169079	-0.034282	-0.0749786	0.057123	-0.0822834	-0.00169274	-0.151776	0.00880918	-0.0179924	0.13611	-0.0151387	0.0708825	0.0026879	-0.0119117	0.22051	0.0069809	-0.0320803	0.0234623
ce_ATAC_peaks_peak_7379	osc	chrII	1236495	1236835	NA	0.171727	0.20126	-0.035992	0.392245	FALSE	3.37328	1.92292	0.830482	0.928834	0.820973	1.27787	1.66925	0.963452	1.60014	16	0.484675	-0.316755	-0.0792583	0.249131	-0.0561496	-0.00168045	-0.311185	0.0752927	-0.0800622	0.390169	-0.139877	0.0749284	0.0117228	-0.00812843	0.218908	0.0143129	-0.274193	0.104402
ce_ATAC_peaks_peak_7380	osc	chrII	1237811	1238298	NA	-0.17172	0.473539	0.0793729	0.464622	FALSE	3.04012	0.929566	0.68606	1.61	1.08085	1.67582	2.70334	1.03391	1.42655	4	0.436806	-0.153123	-0.0654751	0.431833	-0.0739238	-0.00220377	-0.503963	0.0807988	-0.0713765	0.351633	-0.0676182	0.0618982	0.0203198	-0.0107015	0.287079	0.0231797	-0.294245	0.0930761
ce_ATAC_peaks_peak_7381	osc	chrII	1239579	1239970	WBGene00018572	-0.336166	0.603898	-0.376849	0.333909	FALSE	1.107	1.12422	0.504471	0.890025	1.37873	1.62804	2.30046	0.410157	0.960353	29	0.159054	-0.185187	-0.0481449	0.238721	-0.0942964	-0.00214093	-0.428857	0.0320533	-0.0480507	0.128041	-0.0817776	0.0455148	0.0112329	-0.0136507	0.278894	0.0197252	-0.116728	0.0626589
ce_ATAC_peaks_peak_7382	osc	chrII	1240554	1240788	NA	-0.170832	0.383943	-0.520925	0.111127	TRUE	0.820021	1.39968	1.17048	0.243283	1.5105	1.59155	1.66384	1.05269	0.567925	9	0.117821	-0.230564	-0.111706	0.0652531	-0.103309	-0.00209295	-0.310178	0.0822664	-0.0284158	0.0948473	-0.101815	0.105604	0.00307046	-0.0149554	0.272644	0.0142666	-0.299589	0.0370547
ce_ATAC_peaks_peak_7384	osc	chrII	1244548	1244777	NA	-0.217612	0.485944	-0.455504	0.409731	FALSE	1.56062	1.33227	2.13048	0.19436	1.14868	1.80697	1.32156	0.844469	0.954702	9	0.224231	-0.21946	-0.203325	0.052131	-0.0785628	-0.00237623	-0.246369	0.0659943	-0.047768	0.180509	-0.096912	0.192217	0.00245301	-0.0113731	0.309546	0.0113317	-0.240331	0.0622902
ce_ATAC_peaks_peak_7386	osc	chrII	1246767	1247353	NA	-0.214579	0.346799	-0.155703	0.394241	FALSE	3.08779	1.7596	1.0101	1.82517	1.54693	2.03816	3.01209	1.92306	3.65619	1	0.443655	-0.289852	-0.0963999	0.489546	-0.105801	-0.00268026	-0.561521	0.150285	-0.182936	0.357148	-0.127997	0.0911336	0.0230354	-0.0153161	0.349151	0.0258271	-0.547292	0.238551
ce_ATAC_peaks_peak_7387	osc	chrII	1248698	1248787	NA	-0.37915	0.600348	-0.483831	0.487491	FALSE	0.924713	1.42817	2.28054	-0.00861318	0.657851	1.37499	0.471025	-0.0583734	0.445858	49	0.132863	-0.235256	-0.217647	-0.00231022	-0.044993	-0.00180817	-0.0878096	-0.00456182	-0.0223083	0.106956	-0.103888	0.205757	-0.000108706	-0.00651336	0.235546	0.00403879	0.0166127	0.0290903
ce_ATAC_peaks_peak_7389	osc	chrII	1255522	1255741	NA	-0.354742	-0.0541711	0.0386577	-0.315411	FALSE	0.0472313	0.237334	0.683719	-0.0591255	-0.964526	-0.26776	-0.00622335	1.19255	0.171876	88	0.00678622	-0.0390949	-0.0652517	-0.0158586	0.0659677	0.000352114	0.00116017	0.0931963	-0.00859972	0.00546298	-0.0172641	0.061687	-0.000746219	0.00954974	-0.045869	-5.3362e-05	-0.339393	0.0112142
ce_ATAC_peaks_peak_7390	osc	chrII	1268915	1269024	NA	-0.461723	0.232715	-0.232652	0.0527455	FALSE	0.090136	-0.0916692	1.54748	-0.588101	0.289875	0.752201	-0.00208609	0.752973	-0.125998	84	0.0129508	0.0151003	-0.147686	-0.15774	-0.0198257	-0.000989174	0.000388894	0.058844	0.00630426	0.0104255	0.00666818	0.139618	-0.00742239	-0.00287004	0.128857	-1.78871e-05	-0.214292	-0.00822085
ce_ATAC_peaks_peak_7402	osc	chrII	1311087	1311187	NA	0.22481	-0.195544	-0.146339	-0.0959432	FALSE	-0.117329	1.0234	1.42694	-0.0879939	-0.791169	0.143254	-0.494366	0.519163	-0.24437	93	-0.0168578	-0.168581	-0.136182	-0.0236016	0.0541112	-0.000188385	0.0921609	0.040572	0.0122269	-0.0135708	-0.0744441	0.128742	-0.00111057	0.00783334	0.0245404	-0.00423893	-0.147751	-0.0159441
ce_ATAC_peaks_peak_7405	flat	chrII	1315338	1315613	NA	0.0315341	0.185687	-0.0807622	0.275911	FALSE	0.184254	-0.083189	2.89635	1.50904	1.3802	1.52959	1.28852	0.970664	-0.229614	12	0.0264737	0.0137034	-0.276418	0.404752	-0.0943971	-0.00201147	-0.24021	0.0758563	0.0114886	0.0213116	0.00605132	0.261317	0.0190454	-0.0136653	0.262029	0.0110484	-0.276246	-0.0149813
ce_ATAC_peaks_peak_7449	osc	chrII	1585308	1585410	WBGene00020327	-0.426849	0.0159327	-0.0981075	0.156379	FALSE	-0.0455048	-0.0759571	0.555797	-0.0670964	0.762455	0.190494	-0.250883	-0.263496	0.136349	83	-0.00653815	0.0125121	-0.0530433	-0.0179965	-0.0521473	-0.000250507	0.0467702	-0.0205919	-0.00682213	-0.00526328	0.00552525	0.0501456	-0.000846819	-0.00754905	0.032633	-0.00215119	0.0749894	0.00889617
ce_ATAC_peaks_peak_7452	osc	chrII	1621939	1622064	WBGene00015602	0.209531	-0.214997	-0.195988	0.0292131	FALSE	-0.724583	0.0904971	0.00722131	0.300958	0.438731	-0.137651	0.585349	-0.626822	-0.618128	91	-0.104108	-0.0149072	-0.000689176	0.0807225	-0.0300065	0.000181016	-0.109122	-0.0489855	0.0309277	-0.0838085	-0.00658292	0.000651527	0.00379837	-0.00434386	-0.0235805	0.00501906	0.17839	-0.0403302
ce_ATAC_peaks_peak_7460	osc	chrII	1756739	1756825	NA	-0.204464	-0.191168	-0.0422113	-0.11498	FALSE	0.387861	0.96082	0.34326	0.294798	-0.344488	-0.45723	-0.0692446	0.433459	1.13769	74	0.055728	-0.158272	-0.0327595	0.0790703	0.0235609	0.000601275	0.0129088	0.0338744	-0.0569236	0.0448617	-0.0698918	0.0309699	0.00372062	0.00341076	-0.0783266	-0.000593736	-0.12336	0.0742293
ce_ATAC_peaks_peak_7472	osc	chrII	1850962	1851153	NA	-0.260715	0.304136	-0.25317	0.321309	FALSE	0.0959127	0.0929918	2.02151	1.06968	2.33233	1.48914	0.987521	0.653787	1.02202	11	0.0137808	-0.0153181	-0.192926	0.286908	-0.159517	-0.00195827	-0.184096	0.0510928	-0.0511361	0.0110937	-0.00676439	0.182386	0.0135004	-0.0230924	0.2551	0.00846747	-0.186064	0.0666823
ce_ATAC_peaks_peak_7473	osc	chrII	1851800	1852027	NA	-0.208027	-0.139304	-0.299574	0.279969	TRUE	0.0995581	0.93561	1.99268	2.50016	2.71854	2.111	2.77438	0.807962	-0.0519086	6	0.0143046	-0.154119	-0.190174	0.67059	-0.185931	-0.00277604	-0.517207	0.0631414	0.00259722	0.0115153	-0.0680579	0.179785	0.0315544	-0.0269161	0.361628	0.0237889	-0.229942	-0.00338681
ce_ATAC_peaks_peak_7480	osc	chrII	1899554	1899701	NA	-0.313703	-0.172108	0.141661	0.0852514	FALSE	-0.0833578	0.189528	0.0626203	0.635607	-0.445528	0.0372258	-0.0826603	-0.283011	0.0672087	97	-0.0119769	-0.03122	-0.00597626	0.170482	0.0304714	-4.89534e-05	0.0154097	-0.022117	-0.00336275	-0.00964152	-0.0137866	0.00564978	0.00802195	0.00441115	0.00637704	-0.000708768	0.0805432	0.00438508
ce_ATAC_peaks_peak_7499	osc	chrII	2205590	2205664	NA	-0.0135211	-0.586036	-0.21485	-0.281479	FALSE	-0.0796137	0.930551	0.373909	-0.365627	0.106251	-0.149796	-0.125226	0.646383	-0.336529	82	-0.0114389	-0.153286	-0.0356845	-0.0980679	-0.00726692	0.000196988	0.0233448	0.0505141	0.016838	-0.00920847	-0.0676899	0.0337351	-0.00461455	-0.00105199	-0.0256611	-0.00107374	-0.183957	-0.0219571
ce_ATAC_peaks_peak_7519	osc	chrII	2365314	2365407	NA	-0.418824	0.0295004	0.0561451	0.106761	FALSE	0.198489	0.0785505	0.371365	0.24427	0.255088	-0.299854	-0.315324	-0.376515	0.0363279	99	0.028519	-0.0129393	-0.0354418	0.0655177	-0.0174465	0.00039432	0.0587835	-0.0294242	-0.00181765	0.0229581	-0.0057139	0.0335056	0.00308291	-0.00252562	-0.0513671	-0.00270374	0.107154	0.00237024
ce_ATAC_peaks_peak_7521	osc	chrII	2399860	2400080	NA	-0.401746	0.566913	-0.273732	0.60123	FALSE	0.556445	-0.144581	2.74609	0.558608	2.55472	2.14306	0.607692	0.230647	-0.15105	27	0.0799503	0.0238162	-0.262077	0.149829	-0.174727	-0.00281821	-0.113287	0.0180248	0.00755771	0.0643609	0.0105171	0.24776	0.00705015	-0.0252942	0.367122	0.00521064	-0.065641	-0.00985538
ce_ATAC_peaks_peak_7526	osc	chrII	2433367	2433567	NA	-0.346197	-0.447324	-0.233155	-0.142778	FALSE	0.179598	0.56481	0.797846	0.045524	0.0855996	-0.218437	0.640411	0.724186	0.672085	66	0.0258047	-0.0930387	-0.0761436	0.0122104	-0.00585449	0.000287253	-0.119387	0.0565943	-0.0336274	0.0207731	-0.0410853	0.0719839	0.000574556	-0.000847519	-0.0374197	0.00549119	-0.206099	0.0438507
ce_ATAC_peaks_peak_7528	osc	chrII	2435567	2435812	NA	-0.285446	-0.0195371	-0.214794	0.273847	FALSE	0.248337	0.406458	2.72089	0.52825	-0.736781	0.881497	0.581972	0.815262	1.39876	28	0.0356812	-0.066954	-0.259672	0.141686	0.0503913	-0.0011592	-0.108493	0.0637118	-0.0699863	0.0287238	-0.0295665	0.245487	0.00666701	0.00729484	0.151006	0.0049901	-0.232019	0.0912634
ce_ATAC_peaks_peak_7529	osc	chrII	2436866	2437076	NA	-0.162249	0.196723	0.473544	0.257606	FALSE	0.508319	-0.0142722	1.7278	2.01159	0.479855	1.27657	-0.18613	0.905645	0.94874	21	0.0730355	0.002351	-0.164895	0.539546	-0.0328191	-0.00167874	0.0346988	0.0707752	-0.0474697	0.0587944	0.00103819	0.155887	0.0253882	-0.00475103	0.218685	-0.00159597	-0.257742	0.0619012
ce_ATAC_peaks_peak_7534	osc	chrII	2441796	2441950	NA	0.115585	0.419409	-0.201972	0.278758	FALSE	0.00258985	0.415262	1.6167	0.574392	0.657549	1.13878	0.488848	0.175901	0.196967	61	0.00037211	-0.0684042	-0.154292	0.154063	-0.0449723	-0.00149754	-0.0911322	0.0137465	-0.00985514	0.000299553	-0.0302069	0.145863	0.00724936	-0.00651037	0.195081	0.00419162	-0.0500604	0.0128513
ce_ATAC_peaks_peak_7535	flat	chrII	2442318	2442530	NA	0.0575667	-0.104962	0.159519	-0.0797997	FALSE	0.512463	0.444752	1.62313	1.80834	1.14901	1.44748	1.36984	1.69313	-0.650866	22	0.073631	-0.0732621	-0.154905	0.485031	-0.0785851	-0.0019035	-0.255368	0.132316	0.0325657	0.0592737	-0.0323521	0.146443	0.022823	-0.0113763	0.247964	0.0117456	-0.481854	-0.0424662
ce_ATAC_peaks_peak_7553	osc	chrII	2637447	2637546	WBGene00044363	0.209316	-0.164591	0.0736214	0.0262015	FALSE	-0.200487	0.232995	1.33926	0.235445	-1.14104	0.0352055	-0.442036	0.066932	-0.796283	98	-0.0288061	-0.0383803	-0.127815	0.0631509	0.0780401	-4.62965e-05	0.0824055	0.00523066	0.0398416	-0.0231892	-0.0169485	0.120832	0.00297154	0.0112974	0.00603094	-0.00379023	-0.0190485	-0.0519541
ce_ATAC_peaks_peak_7557	osc	chrII	2661072	2661186	NA	0.270417	-0.305396	0.142297	-0.0160187	FALSE	1.09557	0.223164	0.287117	0.181988	0.6318	-0.353414	-0.193369	0.422631	0.521554	83	0.157412	-0.0367608	-0.0274014	0.0488127	-0.0432113	0.000464753	0.0360483	0.0330281	-0.0260956	0.126718	-0.0162333	0.0259045	0.00229686	-0.00625543	-0.0605423	-0.00165804	-0.120278	0.0340292
ce_ATAC_peaks_peak_7580	flat	chrII	2802812	2803139	NA	-0.0749461	-0.218312	-0.100719	0.00295478	FALSE	-0.0346846	0.553676	1.39251	1.48853	1.371	1.59477	1.58774	1.16412	-0.59947	22	-0.0049835	-0.0912046	-0.132896	0.399252	-0.0937678	-0.00209719	-0.295991	0.0909751	0.0299941	-0.00401177	-0.0402754	0.125636	0.0187867	-0.0135742	0.273196	0.0136141	-0.331303	-0.0391129
ce_ATAC_peaks_peak_7582	osc	chrII	2804975	2805284	NA	0.326259	-0.243064	0.314933	-0.314792	FALSE	0.163927	0.217064	0.123243	1.62139	0.0313312	0.55348	1.21185	1.53963	-0.249374	42	0.0235531	-0.035756	-0.0117619	0.434887	-0.00214286	-0.000727847	-0.225916	0.120321	0.0124773	0.0189605	-0.0157896	0.0111193	0.0204635	-0.000310209	0.0948149	0.010391	-0.438171	-0.0162706
ce_ATAC_peaks_peak_7583	osc	chrII	2805694	2805814	NA	0.31944	0.18918	0.00967615	0.106211	FALSE	0.397534	0.228432	1.37834	0.960338	0.634495	1.40986	0.889118	1.11936	0.246347	21	0.0571179	-0.0376286	-0.131544	0.257581	-0.0433956	-0.00185402	-0.165752	0.0874769	-0.0123258	0.0459806	-0.0166165	0.124358	0.0121204	-0.00628211	0.241518	0.00762372	-0.318564	0.0160731
ce_ATAC_peaks_peak_7596	osc	chrII	2849831	2850025	NA	-0.163429	0.224963	-0.11133	-0.0396967	FALSE	0.189603	0.196695	-0.461883	0.093872	1.54681	0.896018	0.597331	0.515603	-0.052025	60	0.0272422	-0.0324007	0.0440805	0.0251782	-0.105793	-0.0011783	-0.111356	0.0402938	0.00260304	0.0219303	-0.014308	-0.0416724	0.00118475	-0.0153149	0.153494	0.0051218	-0.146738	-0.00339441
ce_ATAC_peaks_peak_7597	osc	chrII	2853801	2853989	NA	-0.106459	-0.306875	-0.0109047	-0.343691	FALSE	0.471304	1.5131	1.66323	0.650783	0.753347	1.03675	-0.112794	2.03722	-0.548804	43	0.0677172	-0.249247	-0.158733	0.174552	-0.0515244	-0.00136337	0.0210273	0.159207	0.0274591	0.0545131	-0.110066	0.150061	0.00821349	-0.00745887	0.177603	-0.000967146	-0.579782	-0.0358071
ce_ATAC_peaks_peak_7599	osc	chrII	2854729	2855148	NA	-0.0815345	0.24661	-0.296827	-0.0259149	FALSE	0.311933	1.67358	1.5762	1.05448	1.13647	1.39691	0.987393	1.35301	0.808806	9	0.0448188	-0.275681	-0.150427	0.282831	-0.0777277	-0.00183699	-0.184072	0.105736	-0.0404682	0.0360796	-0.121739	0.142209	0.0133085	-0.0112522	0.2393	0.00846638	-0.385059	0.0527711
ce_ATAC_peaks_peak_7600	osc	chrII	2856235	2856452	NA	0.030219	0.417428	-0.129656	0.0173504	FALSE	0.626696	0.822903	1.85641	0.898859	1.04477	1.21128	1.05809	1.20944	-0.553921	22	0.0900439	-0.135553	-0.177169	0.241091	-0.0714561	-0.00159288	-0.197251	0.0945164	0.0277151	0.0724864	-0.0598594	0.167491	0.0113444	-0.0103443	0.207501	0.00907252	-0.3442	-0.036141
ce_ATAC_peaks_peak_7601	osc	chrII	2857763	2857993	NA	-0.307394	-0.0561728	-0.332856	-0.137113	FALSE	0.391135	2.35181	1.80134	1.43388	1.54013	2.01542	1.35816	1.87238	-0.0104501	3	0.0561985	-0.387403	-0.171914	0.384593	-0.105335	-0.00265035	-0.253192	0.146324	0.000522867	0.0452404	-0.171075	0.162522	0.0180969	-0.0152488	0.345255	0.0116455	-0.532868	-0.000681827
ce_ATAC_peaks_peak_7602	osc	chrII	2859885	2860478	NA	0.0507906	0.267038	-0.199541	0.131477	FALSE	0.611054	0.912802	1.94607	0.90385	0.757011	1.29783	0.913998	1.33062	1.47488	21	0.0877965	-0.150362	-0.185726	0.24243	-0.0517749	-0.0017067	-0.17039	0.103987	-0.0737947	0.0706772	-0.0663988	0.17558	0.0114074	-0.00749514	0.222328	0.00783705	-0.378688	0.0962295
ce_ATAC_peaks_peak_7604	osc	chrII	2861010	2861165	NA	-0.779334	-0.139662	-0.280831	-0.106216	TRUE	-0.0171744	1.07391	0.430002	0.252555	0.203401	0.0549475	0.557881	0.512088	1.00329	66	-0.00246763	-0.1769	-0.0410378	0.06774	-0.0139114	-7.22581e-05	-0.104002	0.0400191	-0.050199	-0.00198647	-0.0781179	0.0387959	0.00318748	-0.00201387	0.00941288	0.00478354	-0.145737	0.0654603
ce_ATAC_peaks_peak_7606	osc	chrII	2861865	2862051	NA	-0.435279	0.361174	-0.431392	0.270251	FALSE	0.704218	0.444414	2.51519	-0.217437	0.206578	0.440114	0.653299	0.623856	1.46426	28	0.101182	-0.0732064	-0.240041	-0.0583205	-0.0141287	-0.000578767	-0.12179	0.0487536	-0.0732635	0.081453	-0.0323275	0.226928	-0.00274425	-0.00204532	0.0753946	0.0056017	-0.177546	0.0955368
ce_ATAC_peaks_peak_7607	osc	chrII	2863532	2863792	NA	-0.78602	0.0391359	-0.392961	-0.0921227	FALSE	0.0784707	1.37692	1.14383	0.382386	0.37941	0.55856	1.06799	0.758039	0.0855593	33	0.0112747	-0.226814	-0.109163	0.102563	-0.0259494	-0.000734528	-0.199097	0.0592399	-0.00428091	0.00907627	-0.100159	0.1032	0.00482607	-0.00375653	0.0956852	0.00915746	-0.215734	0.00558238
ce_ATAC_peaks_peak_7608	osc	chrII	2865468	2865635	NA	-0.307271	-0.126961	-0.111342	-0.0633871	FALSE	-0.245286	0.280189	-0.109396	0.00613279	0.119298	-0.279381	0.10114	-0.127384	0.108493	92	-0.0352428	-0.0461542	0.0104403	0.00164493	-0.00815928	0.000367396	-0.0188547	-0.00995492	-0.00542838	-0.0283708	-0.0203814	-0.00986999	7.74015e-05	-0.00118117	-0.0478598	0.000867218	0.0362528	0.0070787
ce_ATAC_peaks_peak_7664	flat	chrII	3028289	3028601	NA	-0.242269	0.014535	-0.00892348	0.193856	FALSE	0.703964	0.207601	2.80146	1.06339	0.264054	0.834936	0.576941	1.31919	1.4013	28	0.101146	-0.0341972	-0.267361	0.285221	-0.0180597	-0.00109797	-0.107555	0.103093	-0.070113	0.0814236	-0.0151012	0.252755	0.013421	-0.00261439	0.14303	0.00494697	-0.375434	0.0914285
ce_ATAC_peaks_peak_7666	osc	chrII	3030592	3030664	NA	-0.17389	0.253822	0.188547	-0.0235718	FALSE	0.332309	0.567536	3.30209	1.58137	0.950277	1.45665	-0.140784	1.97682	-0.228857	12	0.0477463	-0.0934876	-0.31514	0.424154	-0.0649932	-0.00191555	0.0262453	0.154487	0.0114507	0.0384363	-0.0412835	0.297924	0.0199584	-0.00940866	0.249534	-0.00120715	-0.562593	-0.014932
ce_ATAC_peaks_peak_7668	osc	chrII	3038651	3038781	WBGene00015196	0.485052	0.0775211	0.0582127	0.0931983	FALSE	0.446651	-0.252686	2.19142	0.802319	0.937653	-0.123905	0.151479	0.57578	0.128569	68	0.0641751	0.0416238	-0.209141	0.215197	-0.0641298	0.00016294	-0.028239	0.0449966	-0.00643287	0.0516617	0.0183808	0.197716	0.010126	-0.00928368	-0.0212257	0.00129885	-0.163864	0.00838856
ce_ATAC_peaks_peak_7669	osc	chrII	3039195	3039339	NA	0.135238	0.324107	0.212447	0.20435	FALSE	0.43739	-0.0816242	1.1291	1.1328	-1.29676	0.313487	0.930263	0.0546042	-0.41879	94	0.0628443	0.0134456	-0.107758	0.303838	0.0886904	-0.000412248	-0.173422	0.00426726	0.0209539	0.0505904	0.00593749	0.101871	0.014297	0.0128392	0.0537026	0.00797652	-0.01554	-0.0273243
ce_ATAC_peaks_peak_7684	osc	chrII	3113412	3113659	NA	-0.214762	-0.168719	-0.0198615	0.184184	FALSE	0.13793	-0.212372	0.0671497	0.144275	-0.114196	0.0471715	0.382176	-0.41465	0.220823	96	0.0198178	0.034983	-0.00640853	0.0386972	0.0078103	-6.20323e-05	-0.0712461	-0.0324045	-0.0110487	0.0159536	0.0154483	0.00605843	0.00182088	0.00113065	0.0080808	0.00327696	0.118007	0.0144077
ce_ATAC_peaks_peak_7690	osc	chrII	3225334	3225457	NA	-0.183239	-0.187113	0.0686534	-0.0303014	FALSE	-0.578422	-0.67097	0.454589	0.389396	0.0883178	0.0753258	0.226434	0.191063	-0.271751	90	-0.083108	0.110526	-0.0433843	0.104443	-0.0060404	-9.90563e-05	-0.0422123	0.0149313	0.0135969	-0.0669028	0.0488075	0.0410143	0.00491454	-0.000874431	0.0129038	0.00194155	-0.0543753	-0.0177306
ce_ATAC_peaks_peak_7691	osc	chrII	3241961	3242077	NA	-0.565915	0.732543	-0.598482	0.678272	FALSE	0.0140066	0.164886	3.68121	-0.0238113	2.01214	2.51219	0.444179	0.256505	0.238737	27	0.00201248	-0.027161	-0.351321	-0.00638663	-0.137618	-0.00330362	-0.0828049	0.0200456	-0.0119451	0.00162007	-0.0119941	0.332129	-0.000300521	-0.0199221	0.430355	0.0038086	-0.073	0.0155766
ce_ATAC_peaks_peak_7692	osc	chrII	3244168	3244288	NA	-0.622126	0.218595	-0.451451	0.165	FALSE	0.144945	1.20326	2.08095	-0.0676668	1.13521	1.23487	0.0829172	0.565842	0.136262	49	0.0208258	-0.198208	-0.198598	-0.0181495	-0.0776413	-0.0016239	-0.0154576	0.0442199	-0.00681781	0.016765	-0.0875275	0.187749	-0.000854019	-0.0112397	0.211541	0.000710972	-0.161035	0.00889054
ce_ATAC_peaks_peak_7696	osc	chrII	3248555	3248637	WBGene00015912	-0.571852	0.439375	-0.305509	0.396337	TRUE	0.181462	0.00415002	3.17257	0.120299	0.125032	0.744455	0.276478	0.218266	0.327192	48	0.0260725	-0.000683615	-0.302779	0.0322666	-0.00855141	-0.000978986	-0.0515417	0.0170572	-0.0163709	0.0209887	-0.00030188	0.286238	0.00151829	-0.00123794	0.12753	0.00237065	-0.0621172	0.0213479
ce_ATAC_peaks_peak_7701	osc	chrII	3275123	3275262	NA	0.134533	-0.265712	-0.291853	-0.0955041	FALSE	-0.658553	0.129494	0.112837	-0.256366	0.0222998	-0.166411	0.543968	-0.084727	-0.259131	96	-0.0946213	-0.0213309	-0.0107688	-0.0687621	-0.00152517	0.000218836	-0.101408	-0.00662133	0.0129655	-0.0761712	-0.00941961	0.0101805	-0.00323558	-0.00022079	-0.0285073	0.00466424	0.0241128	-0.0169072
ce_ATAC_peaks_peak_7704	osc	chrII	3296810	3296972	NA	-0.226487	0.178258	0.134535	0.32679	FALSE	-0.0845803	-0.197585	-0.224868	0.736727	-1.00452	0.784599	0.708001	-0.710576	-0.298246	94	-0.0121525	0.0325473	0.0214606	0.197604	0.0687028	-0.00103178	-0.131987	-0.0555307	0.0149226	-0.00978293	0.0143727	-0.0202882	0.00929819	0.00994569	0.134407	0.00607074	0.202226	-0.0194593
ce_ATAC_peaks_peak_7706	osc	chrII	3304362	3304592	NA	0.258673	-0.121377	0.341956	-0.096966	FALSE	0.607872	0.287027	0.757416	1.27433	0.590168	-0.393313	-0.10428	0.480936	-0.303917	80	0.0873393	-0.0472806	-0.0722851	0.341799	-0.0403639	0.000517222	0.0194401	0.0375846	0.0152063	0.0703091	-0.0208788	0.0683361	0.0160832	-0.00584324	-0.0673773	-0.000894144	-0.136872	-0.0198293
ce_ATAC_peaks_peak_7707	osc	chrII	3305109	3305413	NA	-0.443728	-0.11663	-0.198535	-0.125989	FALSE	-0.0325916	0.770347	0.0995431	-0.113578	-0.390682	-0.259819	0.182918	0.332148	0.917595	92	-0.00468278	-0.126896	-0.00950004	-0.0304637	0.0267203	0.000341672	-0.0341001	0.025957	-0.0459113	-0.00376969	-0.0560364	0.00898105	-0.00143346	0.00386813	-0.0445087	0.00156843	-0.0945275	0.0598691
ce_ATAC_peaks_peak_7733	flat	chrII	3435048	3435239	NA	-0.0151175	-0.0742919	0.17644	-0.0292039	FALSE	0.108164	0.770955	0.813113	1.75464	1.43589	1.79578	0.522564	1.41199	0.349602	22	0.0155411	-0.126996	-0.0776006	0.470627	-0.0982058	-0.00236152	-0.0974177	0.110345	-0.0174921	0.0125108	-0.0560806	0.0733613	0.0221452	-0.0142167	0.30763	0.00448071	-0.401844	0.02281
ce_ATAC_peaks_peak_7734	osc	chrII	3437060	3437426	WBGene00015841	-0.937343	0.228318	-0.457903	0.34334	FALSE	0.361366	0.518662	1.42154	0.0998713	1.05058	1.41337	1.18952	0.319113	0.899004	29	0.0519213	-0.0854369	-0.135667	0.0267873	-0.071853	-0.00185863	-0.221754	0.0249383	-0.0449812	0.0417972	-0.0377284	0.128255	0.00126047	-0.0104017	0.24212	0.0101996	-0.0908178	0.0586562
ce_ATAC_peaks_peak_7736	osc	chrII	3438318	3438908	NA	-0.402387	0.150869	-0.316381	0.251553	FALSE	0.504834	0.326189	1.84851	0.398702	0.573766	0.473503	1.1682	0.278551	0.59626	52	0.0725348	-0.0537316	-0.176415	0.106939	-0.0392421	-0.000622674	-0.217779	0.0217685	-0.0298335	0.0583913	-0.0237275	0.166778	0.00503199	-0.00568084	0.0811143	0.0100167	-0.0792741	0.0389034
ce_ATAC_peaks_peak_7744	osc	chrII	3502332	3502592	WBGene00000647	-0.163021	0.28807	-0.161389	0.0709242	FALSE	0.136723	0.154265	-0.102824	0.186752	-0.0431199	0.0287671	0.877499	0.0610582	1.19164	66	0.0196444	-0.0254114	0.00981318	0.0500904	0.00294914	-3.78298e-05	-0.163586	0.00477163	-0.0596233	0.0158139	-0.0112215	-0.00927709	0.00235699	0.000426929	0.004928	0.0075241	-0.0173768	0.0777497
ce_ATAC_peaks_peak_7758	flat	chrII	3555371	3555700	NA	0.0349359	-0.212787	-0.00973716	-0.163756	FALSE	0.31155	1.21046	1.6529	1.23839	0.686346	0.888172	0.4984	1.53664	0.171519	35	0.0447637	-0.199393	-0.157747	0.332158	-0.0469419	-0.00116798	-0.0929129	0.120086	-0.00858183	0.0360353	-0.0880509	0.14913	0.0156296	-0.00679549	0.15215	0.00427352	-0.437318	0.0111909
ce_ATAC_peaks_peak_7759	osc	chrII	3556700	3556823	NA	0.0418622	0.267426	0.310799	0.226291	FALSE	0.367444	-0.16295	2.21341	1.45516	0.204987	0.33917	-0.30427	0.474868	0.544916	40	0.0527945	0.0268421	-0.21124	0.3903	-0.0140199	-0.000446021	0.0567227	0.0371104	-0.0272646	0.0425002	0.0118533	0.1997	0.0183654	-0.00202957	0.0581021	-0.00260895	-0.135145	0.0355534
ce_ATAC_peaks_peak_7772	osc	chrII	3684721	3684886	NA	0.283165	-0.167803	-0.191717	0.00705688	FALSE	-0.136971	-0.0783337	0.515415	0.259112	0.147333	-0.502612	1.04573	-0.245586	-0.36585	96	-0.0196801	0.0129036	-0.0491893	0.0694987	-0.0100767	0.000660954	-0.194947	-0.0191923	0.0183051	-0.0158427	0.00569813	0.0465021	0.00327024	-0.00145874	-0.0861009	0.00896656	0.0698923	-0.0238702
ce_ATAC_peaks_peak_7802	osc	chrII	3928445	3928584	NA	0.222983	-0.118264	0.192544	-0.0744647	FALSE	0.800651	0.793909	1.31804	0.828187	0.207318	0.128908	-0.285849	0.881733	-0.0817433	35	0.115038	-0.130777	-0.125789	0.222135	-0.0141793	-0.000169519	0.0532886	0.0689065	0.00408998	0.0926068	-0.0577503	0.118917	0.0104525	-0.00205265	0.0220829	-0.002451	-0.250936	-0.0053334
ce_ATAC_peaks_peak_7846	osc	chrII	4006439	4006519	WBGene00019487	-0.381734	-0.0502045	0.0257227	0.0616912	FALSE	0.380426	-0.216972	1.14044	0.37509	0.34852	-0.596052	0.153051	0.0427613	0.163912	83	0.0546598	0.0357409	-0.10884	0.100606	-0.0238367	0.00078383	-0.0285321	0.00334175	-0.00820125	0.0440017	0.0157829	0.102894	0.00473399	-0.00345069	-0.102108	0.00131233	-0.0121696	0.0106946
ce_ATAC_peaks_peak_7868	osc	chrII	4066683	4066905	WBGene00021052	-0.423991	0.151032	-0.246986	0.0317581	FALSE	0.300779	0.903437	1.23559	0.159733	-0.0541066	-0.0538925	0.370517	0.255075	0.418485	76	0.0432161	-0.148819	-0.11792	0.0428435	0.00370056	7.08706e-05	-0.0690727	0.0199339	-0.0209386	0.0347895	-0.0657176	0.111478	0.00201598	0.000535708	-0.00923215	0.00317699	-0.072593	0.0273043
ce_ATAC_peaks_peak_7885	osc	chrII	4102672	4102963	NA	0.222678	-0.286	0.288677	-0.30245	FALSE	0.613865	0.996108	1.37275	1.13472	-0.567577	-0.498393	-0.389583	1.38432	0.58091	54	0.0882004	-0.164085	-0.13101	0.304352	0.0388188	0.000655406	0.0726271	0.108183	-0.0290655	0.0710023	-0.0724587	0.123853	0.0143212	0.00561956	-0.0853782	-0.00334047	-0.393971	0.0379019
ce_ATAC_peaks_peak_7892	osc	chrII	4110145	4110313	NA	-0.330342	-0.149437	0.131297	-0.00226227	TRUE	-0.0892532	0.107894	0.278303	0.353138	-0.354094	0.287893	-0.264547	0.204595	-0.0917381	100	-0.0128239	-0.017773	-0.0265603	0.0947181	0.0242178	-0.00037859	0.0493176	0.0159889	0.00459006	-0.0103234	-0.00784843	0.0251093	0.00445693	0.00350587	0.049318	-0.00226836	-0.0582266	-0.00598552
ce_ATAC_peaks_peak_7893	osc	chrII	4110747	4110821	NA	0.197391	-0.205642	0.0425015	-0.00897759	FALSE	-0.464086	0.29207	0.316316	0.227609	-0.191737	0.298723	-0.625728	0.0930725	0.204095	90	-0.0666801	-0.0481115	-0.030188	0.0610489	0.0131137	-0.000392832	0.11665	0.00727351	-0.0102118	-0.0536782	-0.0212457	0.0285389	0.00287263	0.00189839	0.0511733	-0.00536529	-0.0264879	0.0133163
ce_ATAC_peaks_peak_7900	osc	chrII	4141289	4141514	WBGene00018969	-0.787774	0.658146	-0.575631	0.269525	FALSE	-0.483843	0.410485	2.22944	-0.345729	0.0616642	0.541919	0.385762	0.055753	1.20928	48	-0.0695188	-0.0676173	-0.21277	-0.092731	-0.00421746	-0.000712644	-0.0719148	0.00435704	-0.0605056	-0.0559634	-0.0298594	0.201146	-0.00436343	-0.000610536	0.0928344	0.00330771	-0.015867	0.0789003
ce_ATAC_peaks_peak_7901	osc	chrII	4142697	4142789	NA	-0.420102	0.237662	-0.104039	0.0929035	FALSE	0.210468	0.301045	0.95835	0.440492	-0.125022	-0.189126	0.475311	0.0856349	0.764654	74	0.0302401	-0.0495899	-0.0914615	0.118148	0.00855077	0.000248708	-0.0886086	0.00669227	-0.038259	0.0243436	-0.0218986	0.086465	0.00555942	0.00123784	-0.0323986	0.00407554	-0.0243712	0.0498904
ce_ATAC_peaks_peak_7902	osc	chrII	4145080	4145389	NA	-0.586527	0.626081	-0.225741	0.22507	FALSE	0.321046	0.383221	1.56412	0.270148	0.418106	1.10871	0.58094	0.608189	0.821489	52	0.0461281	-0.0631264	-0.149274	0.0724589	-0.0285959	-0.001458	-0.1083	0.0475293	-0.0411028	0.0371336	-0.0278762	0.14112	0.00340953	-0.00413966	0.18993	0.00498126	-0.173087	0.0535987
ce_ATAC_peaks_peak_7903	osc	chrII	4146200	4146272	NA	-0.355681	0.118084	0.171037	0.350734	FALSE	0.443917	-0.333631	0.19209	-0.0702177	-0.54621	1.04542	-0.319362	-0.377813	-0.469082	89	0.0637822	0.0549576	-0.0183324	-0.0188337	0.0373574	-0.00137477	0.0595361	-0.0295257	0.0234703	0.0513454	0.0242689	0.0173309	-0.000886214	0.00540801	0.179088	-0.00273836	0.107524	-0.0306056
ce_ATAC_peaks_peak_7906	osc	chrII	4151636	4152098	NA	0.491174	0.0124978	0.272117	-0.0567643	FALSE	1.12961	0.91852	1.35334	1.8401	0.20673	0.833926	0.815705	1.80769	1.54373	23	0.162303	-0.151304	-0.129158	0.493549	-0.0141391	-0.00109664	-0.152066	0.141269	-0.0772397	0.130656	-0.0668148	0.122102	0.0232238	-0.00204683	0.142857	0.00699424	-0.514458	0.100722
ce_ATAC_peaks_peak_7907	osc	chrII	4152593	4152709	NA	0.321953	-0.15787	0.105957	-0.0552702	FALSE	0.195475	0.716608	1.81303	0.916255	-0.30853	0.818725	-0.189658	1.39121	0.81775	41	0.028086	-0.118044	-0.17303	0.245757	0.0211016	-0.00107665	0.0353566	0.108721	-0.0409157	0.0226095	-0.0521273	0.163577	0.011564	0.00305475	0.140253	-0.00162622	-0.39593	0.0533547
ce_ATAC_peaks_peak_7908	osc	chrII	4152948	4153254	NA	0.122282	0.368727	-0.165978	-0.0240367	FALSE	0.220762	0.777279	1.72752	0.288942	-0.319459	0.0430152	-0.0443788	0.978737	1.77564	41	0.0317191	-0.128038	-0.164869	0.0774997	0.021849	-5.65666e-05	0.00827321	0.0764872	-0.0888431	0.0255343	-0.0565406	0.155862	0.00364672	0.00316295	0.00736879	-0.000380525	-0.278543	0.115853
ce_ATAC_peaks_peak_7909	osc	chrII	4153640	4153778	WBGene00019855	0.254232	-0.0902053	0.0953504	0.046279	TRUE	0.935448	0.630272	1.57363	0.655765	-0.158769	-0.0966832	-0.169138	0.845124	1.3891	41	0.134406	-0.103822	-0.150182	0.175889	0.0108588	0.000127142	0.031531	0.0660455	-0.0695027	0.108198	-0.0458471	0.141977	0.00827638	0.00157197	-0.0165625	-0.00145027	-0.240518	0.0906327
ce_ATAC_peaks_peak_7924	osc	chrII	4201808	4201953	NA	0.136415	-0.225672	-0.0063875	-0.000565407	FALSE	0.0224004	0.0700261	0.0598216	0.844124	-0.1556	-0.246855	1.27248	-0.139461	-0.367331	94	0.0032185	-0.0115351	-0.00570916	0.22641	0.0106421	0.000324624	-0.237219	-0.0108987	0.0183792	0.00259093	-0.00509382	0.00539727	0.0106536	0.00154059	-0.042288	0.0109108	0.0396899	-0.0239668
ce_ATAC_peaks_peak_7925	osc	chrII	4203870	4204118	WBGene00017948	0.0901666	-0.385586	0.00951071	0.0140823	FALSE	0.0420736	-0.0870584	-0.0387636	0.507567	-0.0562982	0.0304258	0.890307	-0.00821443	-0.241652	94	0.00604516	0.0143407	0.00369946	0.136139	0.00385046	-4.0011e-05	-0.165973	-0.000641948	0.0120909	0.00486642	0.00633278	-0.00349736	0.00640598	0.000557407	0.00521214	0.00763391	0.00233778	-0.0157667
ce_ATAC_peaks_peak_7935	osc	chrII	4281592	4282128	WBGene00015300	-0.230285	0.365306	-0.171518	0.247212	FALSE	0.471895	0.218405	1.26081	0.43435	0.650138	0.219524	0.649303	-0.046948	0.600559	52	0.0678021	-0.0359769	-0.120328	0.116501	-0.0444655	-0.000288682	-0.121045	-0.00366893	-0.0300486	0.0545814	-0.0158872	0.113754	0.0054819	-0.006437	0.037606	0.00556743	0.0133611	0.0391839
ce_ATAC_peaks_peak_7940	osc	chrII	4291886	4292318	NA	0.24682	-0.220901	0.405262	-0.105667	FALSE	-0.175447	0.408746	0.526696	1.63877	-1.0333	0.0958449	0.138958	0.374354	-0.691939	85	-0.0252083	-0.0673309	-0.050266	0.43955	0.0706717	-0.00012604	-0.025905	0.0292554	0.0346208	-0.0202929	-0.0297329	0.0475199	0.0206829	0.0102307	0.0164189	0.0011915	-0.106539	-0.045146
ce_ATAC_peaks_peak_7944	flat	chrII	4294019	4294104	NA	0.13469	0.126447	0.208165	-0.104399	FALSE	0.695452	0.156046	0.230701	0.246419	-0.0238374	-0.408688	-0.208027	0.339698	-0.447185	95	0.0999229	-0.0257047	-0.0220173	0.0660942	0.00163033	0.00053744	0.0387809	0.026547	0.0223747	0.080439	-0.011351	0.0208145	0.00311004	0.000236013	-0.070011	-0.00178372	-0.096676	-0.0291769
ce_ATAC_peaks_peak_7945	osc	chrII	4294294	4294461	WBGene00015298	0.211038	0.338818	0.287581	0.0509946	FALSE	1.33013	0.597055	1.53462	1.0454	0.00671391	0.466381	-0.0488486	1.21286	0.838198	41	0.191114	-0.0983503	-0.146459	0.280397	-0.00045919	-0.000613308	0.00910648	0.0947837	-0.0419388	0.153849	-0.0434308	0.138458	0.013194	-6.64742e-05	0.0798942	-0.000418851	-0.345173	0.0546889
ce_ATAC_peaks_peak_7950	osc	chrII	4297114	4297242	NA	0.273639	0.0389245	0.0439379	-0.0206471	FALSE	0.412085	-0.000652197	0.15998	0.285536	-0.172583	0.483176	0.673702	0.697663	0.335628	66	0.0592086	0.000107434	-0.015268	0.0765862	0.0118036	-0.000635395	-0.125593	0.0545216	-0.016793	0.0476636	4.7442e-05	0.0144339	0.00360374	0.00170874	0.0827714	0.00577664	-0.198551	0.0218983
ce_ATAC_peaks_peak_7954	osc	chrII	4362097	4362438	NA	-0.350423	-0.275352	-0.374657	-0.285557	FALSE	0.566439	3.8493	0.925177	1.3043	0.770527	0.79973	0.476851	1.24444	0.761713	14	0.0813862	-0.634078	-0.0882956	0.349838	-0.0526993	-0.00105167	-0.0888957	0.0972514	-0.0381119	0.0655168	-0.280005	0.083472	0.0164615	-0.00762896	0.136999	0.00408875	-0.35416	0.0496985
ce_ATAC_peaks_peak_7956	osc	chrII	4372561	4372651	WBGene00015116	-0.258061	-0.00948992	0.0743643	-0.112123	FALSE	0.472759	0.275031	-0.00944017	0.973347	0.99586	1.14875	1.301	1.22285	-0.127203	42	0.0679262	-0.0453046	0.000900936	0.26107	-0.0681108	-0.00151065	-0.242535	0.0955642	0.00636453	0.0546814	-0.0200062	-0.000851718	0.0122845	-0.00985998	0.196789	0.0111554	-0.348016	-0.00829946
ce_ATAC_peaks_peak_7961	osc	chrII	4385894	4386036	NA	0.00155764	-0.359001	-0.0852012	0.0554491	FALSE	0.621248	0.514211	1.56854	0.168987	0.231668	0.483176	0.241893	0.579446	-0.617638	49	0.0892612	-0.0847037	-0.149696	0.0453255	-0.0158447	-0.000635395	-0.0450942	0.0452831	0.0309032	0.0718563	-0.0374046	0.141518	0.00213278	-0.00229374	0.0827714	0.0020741	-0.164907	-0.0402982
ce_ATAC_peaks_peak_7962	osc	chrII	4386378	4386576	NA	0.272616	0.0538506	-0.122326	0.244148	FALSE	0.489445	0.116022	1.76185	0.126537	-0.527544	0.631243	0.478027	0.345334	0.248935	79	0.0703237	-0.0191117	-0.168145	0.0339397	0.0360808	-0.000830108	-0.0891149	0.0269875	-0.0124553	0.0566113	-0.00843962	0.158959	0.00159702	0.0052232	0.108136	0.00409883	-0.0982801	0.0162419
ce_ATAC_peaks_peak_7963	osc	chrII	4387694	4388190	NA	0.248099	-0.670234	0.0731581	-0.246286	FALSE	0.0341414	0.0139516	0.567145	0.0611035	-0.0381188	0.269834	-0.00581404	1.15418	-0.294876	95	0.00490545	-0.00229818	-0.0541263	0.0163891	0.0026071	-0.000354843	0.00108387	0.090198	0.0147539	0.00394894	-0.00101486	0.0511694	0.000771184	0.000377414	0.0462245	-4.98524e-05	-0.328474	-0.0192394
ce_ATAC_peaks_peak_7965	osc	chrII	4391340	4391443	NA	0.250967	-0.184923	0.336429	-0.0161503	TRUE	0.499103	0.401229	1.86187	1.53555	0.436021	0.328195	-0.178958	0.878361	-0.497349	35	0.0717113	-0.0660926	-0.17769	0.411865	-0.0298212	-0.000431588	0.0333617	0.0686429	0.0248846	0.0577284	-0.0291861	0.167983	0.0193801	-0.00431704	0.056222	-0.00153447	-0.249977	-0.0324499
ce_ATAC_peaks_peak_7966	osc	chrII	4392507	4393039	WBGene00022743	0.155538	-0.568438	0.046609	-0.264851	FALSE	0.37705	0.918193	0.913356	1.00097	0.682857	0.597505	0.44193	1.72866	0.856331	23	0.0541747	-0.15125	-0.0871674	0.268479	-0.0467033	-0.000785742	-0.0823856	0.135093	-0.0428461	0.0436112	-0.066791	0.0824055	0.0126332	-0.00676095	0.102357	0.00378931	-0.491967	0.055872
ce_ATAC_peaks_peak_7967	osc	chrII	4394266	4394898	NA	-0.383447	-0.0812668	-0.273319	0.0581543	FALSE	0.26484	0.665321	1.12463	0.116733	0.403363	0.360513	0.487075	0.536162	0.975176	52	0.0380523	-0.109595	-0.10733	0.03131	-0.0275876	-0.000474088	-0.0908018	0.0419005	-0.0487924	0.0306325	-0.0483966	0.101467	0.00147328	-0.00399368	0.0617583	0.00417642	-0.152589	0.0636261
ce_ATAC_peaks_peak_7969	osc	chrII	4396983	4397329	NA	0.0322217	-0.41222	-0.0472348	-0.236532	FALSE	0.70252	0.517081	1.03519	-0.148676	0.225374	0.158975	-0.0352506	1.56503	0.751039	55	0.100938	-0.0851765	-0.0987946	-0.0398776	-0.0154142	-0.000209058	0.00657151	0.122305	-0.0375778	0.0812565	-0.0376134	0.0933975	-0.00187642	-0.00223143	0.0272335	-0.000302256	-0.445398	0.0490021
ce_ATAC_peaks_peak_7970	osc	chrII	4397561	4397634	NA	0.0204301	-0.263125	0.0288416	-0.295747	FALSE	0.254744	0.497988	-0.00337428	0.155494	-0.0281371	-0.2185	0.211817	0.901301	0.0183273	82	0.0366017	-0.0820314	0.00032203	0.0417064	0.0019244	0.000287335	-0.0394875	0.0704356	-0.000916998	0.0294648	-0.0362245	-0.000304437	0.00196248	0.000278584	-0.0374305	0.00181622	-0.256505	0.00119578
ce_ATAC_peaks_peak_7971	osc	chrII	4398276	4398380	NA	0.0364012	-0.324534	0.0699783	-0.278023	FALSE	0.254527	0.334662	-0.0834685	-0.0504538	0.655084	0.128908	-0.49484	1.23295	0.989866	72	0.0365705	-0.0551275	0.00796594	-0.0135326	-0.0448038	-0.000169519	0.0922492	0.0963534	-0.0495274	0.0294397	-0.0243439	-0.00753076	-0.000636774	-0.00648597	0.0220829	-0.00424299	-0.35089	0.0645845
ce_ATAC_peaks_peak_7972	osc	chrII	4398611	4398771	NA	0.328671	-0.261529	0.162503	-0.0138816	FALSE	1.20384	0.0451667	1.15298	0.299302	0.655007	0.523446	0.0809427	1.24621	0.201488	39	0.172968	-0.0074401	-0.110036	0.0802785	-0.0447985	-0.000688351	-0.0150895	0.09739	-0.0100813	0.139242	-0.0032855	0.104025	0.00377748	-0.00648521	0.0896699	0.000694041	-0.354665	0.0131462
ce_ATAC_peaks_peak_7973	osc	chrII	4398935	4399140	NA	0.18157	-0.352919	0.158238	-0.158989	FALSE	0.97224	0.33284	-0.118269	0.268654	0.381634	0.121164	0.0452342	1.23205	1.43026	44	0.139692	-0.0548272	0.0112871	0.0720581	-0.0261014	-0.000159335	-0.00843267	0.0962835	-0.071562	0.112454	-0.0242113	-0.0106705	0.00339067	-0.00377854	0.0207562	0.00038786	-0.350635	0.093318
ce_ATAC_peaks_peak_7974	osc	chrII	4401946	4402115	NA	0.180361	-0.559654	0.165942	-0.217426	FALSE	0.688457	0.228497	0.296527	0.349919	0.106707	0.31991	0.327856	1.24474	-0.213276	55	0.0989179	-0.0376394	-0.0282994	0.0938549	-0.00729809	-0.000420694	-0.0611197	0.0972753	0.0106711	0.07963	-0.0166213	0.0267534	0.00441631	-0.0010565	0.0548028	0.00281119	-0.354247	-0.0139153
ce_ATAC_peaks_peak_7995	osc	chrII	4489470	4489580	NA	0.269179	0.378183	0.209495	0.093092	TRUE	0.714505	-0.473569	1.28967	-0.049589	-0.160708	0.121164	-0.409079	0.31041	-1.07639	84	0.10266	0.0780089	-0.123082	-0.0133007	0.0109915	-0.000159335	0.0762615	0.0242582	0.0538566	0.0826428	0.0344482	0.116358	-0.000625859	0.00159117	0.0207562	-0.00350764	-0.0883409	-0.0702299
ce_ATAC_peaks_peak_7996	osc	chrII	4489989	4490197	WBGene00020250	-0.526591	0.437742	-0.347989	0.348257	FALSE	0.631524	0.134604	1.33469	-0.397413	0.675446	0.225046	0.296789	-0.163537	1.3587	52	0.0907377	-0.0221728	-0.127378	-0.106594	-0.0461964	-0.000295944	-0.055328	-0.0127802	-0.0679818	0.0730448	-0.00979135	0.120419	-0.00501573	-0.00668757	0.0385519	0.00254481	0.0465417	0.0886494
ce_ATAC_peaks_peak_8018	osc	chrII	4550103	4550495	WBGene00019489	0.860719	-0.424918	0.240487	-0.212059	TRUE	-0.129758	0.065875	1.12083	1.59809	0.840184	0.742845	0.51234	1.66146	0.551172	26	-0.0186437	-0.0108513	-0.106968	0.428638	-0.0574635	-0.000976869	-0.0955117	0.129842	-0.0275776	-0.0150084	-0.00479187	0.101124	0.0201694	-0.00831863	0.127254	0.00439305	-0.472843	0.0359616
ce_ATAC_peaks_peak_8019	flat	chrII	4551525	4551697	NA	0.198837	-0.110187	0.0112517	-0.0714218	FALSE	0.376601	0.36283	0.794034	0.303818	0.125043	0.969113	0.411861	1.12122	-0.203534	55	0.0541102	-0.0597674	-0.0757798	0.0814897	-0.00855215	-0.00127442	-0.0767801	0.0876219	0.0101837	0.0435593	-0.0263929	0.0716399	0.00383447	-0.00123804	0.166016	0.00353149	-0.319092	-0.0132797
ce_ATAC_peaks_peak_8020	flat	chrII	4552199	4552386	NA	0.00450006	-0.052647	-0.0314711	-0.184088	FALSE	0.0264532	0.202996	0.962363	0.628328	0.858068	1.14437	0.774482	1.62543	0.0194091	51	0.00380081	-0.0334387	-0.0918445	0.168529	-0.0586866	-0.00150488	-0.144381	0.127025	-0.000971124	0.00305969	-0.0147663	0.086827	0.00793009	-0.0084957	0.196038	0.00664078	-0.462588	0.00126636
ce_ATAC_peaks_peak_8023	osc	chrII	4560204	4560415	WBGene00077490	0.320757	0.325715	0.0101674	0.187301	FALSE	0.523591	0.972892	1.1628	1.02034	1.18057	1.6646	0.204975	0.687257	0.0013067	30	0.0752299	-0.16026	-0.110973	0.273673	-0.0807439	-0.00218901	-0.0382118	0.0537084	-6.538e-05	0.0605609	-0.0707699	0.104911	0.0128776	-0.0116888	0.285157	0.00175755	-0.195589	8.52567e-05
ce_ATAC_peaks_peak_8024	osc	chrII	4562369	4563423	WBGene00000928	0.225653	0.947625	-0.223421	0.695234	FALSE	1.38364	0.197678	1.68976	-0.0350513	1.68858	2.28747	0.340532	0.157454	0.985718	27	0.198802	-0.0325626	-0.161265	-0.00940141	-0.115489	-0.0030081	-0.0634828	0.0123049	-0.0493199	0.160038	-0.0143794	0.152455	-0.00044238	-0.0167186	0.391859	0.00291988	-0.0448106	0.0643139
ce_ATAC_peaks_peak_8038	osc	chrII	4575103	4575510	NA	0.339454	-0.220675	0.137553	-0.0289417	FALSE	0.392642	0.230556	0.438695	1.02336	0.485572	-0.0926295	0.409743	0.537367	0.919794	66	0.0564151	-0.0379786	-0.0418675	0.274484	-0.0332102	0.000121811	-0.0763853	0.0419946	-0.0460213	0.0454147	-0.0167711	0.0395803	0.0129158	-0.00480763	-0.0158681	0.00351333	-0.152932	0.0600126
ce_ATAC_peaks_peak_8039	osc	chrII	4575838	4575976	NA	0.16011	-0.304284	0.0233267	-0.134406	FALSE	0.18221	0.661208	0.749365	0.978263	0.399309	-0.440804	0.310212	0.606798	0.952676	57	0.02618	-0.108918	-0.0715167	0.262388	-0.0273103	0.000579674	-0.0578304	0.0474206	-0.0476666	0.0210752	-0.0480974	0.0676097	0.0123466	-0.00395355	-0.0755128	0.0026599	-0.172691	0.062158
ce_ATAC_peaks_peak_8040	osc	chrII	4576239	4576890	NA	0.262035	-0.0985453	0.252538	-0.10109	TRUE	-0.0401099	0.338478	0.175731	1.43792	0.26197	-0.222909	0.17147	0.401665	0.732443	57	-0.00576302	-0.055756	-0.0167711	0.385676	-0.0179171	0.000293133	-0.0319659	0.0313897	-0.0366474	-0.00463929	-0.0246215	0.0158549	0.0181478	-0.00259376	-0.0381858	0.00147027	-0.114312	0.0477888
ce_ATAC_peaks_peak_8046	osc	chrII	4581554	4581738	NA	0.0994018	-0.254911	-0.0472264	0.240264	FALSE	-0.42343	0.264982	1.05627	0.800333	-0.879672	0.373446	0.203152	-0.144828	1.34066	74	-0.0608386	-0.0436492	-0.100807	0.214664	0.0601642	-0.000491096	-0.0378722	-0.0113181	-0.067079	-0.0489758	-0.0192752	0.0952995	0.010101	0.0087096	0.0639739	0.00174193	0.0412172	0.0874722
ce_ATAC_peaks_peak_8048	osc	chrII	4583662	4583927	NA	0.201501	-0.151362	0.213817	-0.204499	FALSE	-0.018294	0.196923	0.678455	1.21966	-0.2622	-0.717692	0.211857	0.749109	1.02783	59	-0.00262849	-0.0324383	-0.0647493	0.327136	0.0179329	0.000943792	-0.039495	0.058542	-0.051427	-0.00211596	-0.0143245	0.0612121	0.0153933	0.00259603	-0.122946	0.00181657	-0.213192	0.0670616
ce_ATAC_peaks_peak_8057	flat	chrII	4598849	4599211	NA	0.160572	-0.0857937	0.0280115	0.0464377	TRUE	0.366079	-0.0258317	0.782615	0.827039	0.0044128	0.131803	1.06682	0.438086	0.217074	56	0.0525984	0.00425514	-0.07469	0.221827	-0.000301809	-0.000173326	-0.198879	0.034236	-0.0108612	0.0423423	0.00187904	0.0706097	0.010438	-4.3691e-05	0.0225788	0.00914741	-0.124677	0.0141631
ce_ATAC_peaks_peak_8068	osc	chrII	4622506	4622760	WBGene00004122	-0.261176	-0.0784161	-0.23047	0.0307394	FALSE	0.292378	1.65155	0.381563	0.591723	-0.0697888	0.149911	0.527824	-0.0360124	0.52138	66	0.042009	-0.272052	-0.036415	0.158711	0.00477313	-0.000197138	-0.0983982	-0.00281433	-0.0260869	0.0338177	-0.120136	0.0344257	0.0074681	0.000690977	0.0256807	0.00452581	0.0102489	0.0340178
ce_ATAC_peaks_peak_8070	osc	chrII	4634384	4634504	NA	-0.364354	0.476428	-0.0503999	0.201939	FALSE	0.657645	0.160872	0.656764	-0.284118	-0.742	0.0304258	0.0119332	-0.179248	0.279438	97	0.0944908	-0.0264998	-0.0626792	-0.0762058	0.0507483	-4.0011e-05	-0.00222461	-0.014008	-0.0139815	0.0760661	-0.0117021	0.059255	-0.00358584	0.00734652	0.00521214	0.000102321	0.051013	0.0182321
ce_ATAC_peaks_peak_8071	osc	chrII	4637892	4638035	NA	-0.338122	0.188452	-0.135671	-0.12217	FALSE	0.0253771	0.402831	1.90161	0.246419	0.00206551	-0.4512	0.212422	0.485042	-0.87282	84	0.0036462	-0.0663565	-0.181483	0.0660942	-0.000141269	0.000593345	-0.0396003	0.0379055	0.0436711	0.00293523	-0.0293026	0.171568	0.00311004	-2.04506e-05	-0.0772936	0.00182141	-0.13804	-0.0569478
ce_ATAC_peaks_peak_8072	osc	chrII	4638992	4639218	NA	-0.289295	0.0404816	-0.0236635	-0.28523	FALSE	0.546758	2.72694	1.62273	1.67307	0.827054	0.713493	0.0709409	1.48238	-0.159374	24	0.0785584	-0.449196	-0.154868	0.44875	-0.0565654	-0.000938271	-0.013225	0.115847	0.00797417	0.0632404	-0.198362	0.146407	0.0211158	-0.00818863	0.122226	0.000608281	-0.421878	-0.0103984
ce_ATAC_peaks_peak_8081	osc	chrII	4677234	4677340	WBGene00020219	0.018581	-0.523136	0.0982077	-0.42489	FALSE	-0.549821	0.882536	1.4742	1.27521	0.978204	0.754226	0.0480862	1.68488	-1.32765	51	-0.0789986	-0.145376	-0.140692	0.342035	-0.0669032	-0.000991835	-0.00896435	0.131671	0.0664282	-0.0635947	-0.0641972	0.133006	0.0160943	-0.00968516	0.129204	0.000412314	-0.479506	-0.0866234
ce_ATAC_peaks_peak_8118	osc	chrII	4734510	4734906	WBGene00018275	0.122659	0.301294	0.139078	0.209285	FALSE	0.875469	0.1254	3.24417	1.36318	1.05085	0.631639	0.0129897	1.21237	0.833277	40	0.125788	-0.0206566	-0.309612	0.365629	-0.0718718	-0.000830629	-0.00242157	0.0947457	-0.0416925	0.101261	-0.00912181	0.292698	0.0172046	-0.0104044	0.108204	0.00011138	-0.345035	0.0543678
ce_ATAC_peaks_peak_8127	flat	chrII	4741523	4741783	NA	0.099278	-0.0142424	-0.037983	-0.0197391	FALSE	-0.224691	0.523263	1.56974	0.86657	0.508727	1.87311	0.549397	1.36534	-0.616631	51	-0.0322837	-0.0861948	-0.149811	0.23243	-0.0347939	-0.00246321	-0.10242	0.1067	0.0308528	-0.0259887	-0.0380631	0.141627	0.0109369	-0.00503689	0.320877	0.00471079	-0.388569	-0.0402325
ce_ATAC_peaks_peak_8131	flat	chrII	4745308	4745680	NA	0.0210566	0.0188776	-0.0419177	0.186661	FALSE	0.443403	0.457104	2.02539	1.73319	2.60798	2.76558	1.2104	1.95095	0.93373	6	0.0637084	-0.0752967	-0.193296	0.464873	-0.17837	-0.00363685	-0.225645	0.152464	-0.0467187	0.051286	-0.0332505	0.182737	0.0218745	-0.0258215	0.473763	0.0103785	-0.555228	0.0609219
ce_ATAC_peaks_peak_8133	osc	chrII	4746561	4746654	NA	0.20248	-0.242687	0.0518796	0.0246934	FALSE	0.189291	-0.109161	0.789941	0.145596	-0.375477	0.736873	0.232294	0.710623	-0.121861	70	0.0271974	0.0179816	-0.0753892	0.0390517	0.0256803	-0.000969016	-0.0433049	0.0555344	0.00609724	0.0218942	0.00794054	0.0712707	0.00183756	0.00371759	0.126231	0.0019918	-0.202239	-0.0079509
ce_ATAC_peaks_peak_8134	flat	chrII	4747168	4747381	NA	-0.135251	-0.18672	0.019739	0.0562143	FALSE	0.0451022	0.37683	1.52031	1.60287	1.6794	1.84407	0.94817	1.51151	0.670968	11	0.0064803	-0.0620736	-0.145093	0.42992	-0.114861	-0.00242502	-0.17676	0.118123	-0.0335715	0.00521672	-0.0274113	0.137166	0.0202297	-0.0166277	0.315901	0.00813006	-0.430169	0.0437778
ce_ATAC_peaks_peak_8135	osc	chrII	4747725	4748005	NA	0.297841	-0.381038	0.230165	-0.128792	FALSE	0.332952	0.305898	0.459815	1.39186	2.01268	1.93387	0.558043	1.79484	-0.144743	20	0.0478387	-0.0503892	-0.0438831	0.373322	-0.137655	-0.00254311	-0.104032	0.140265	0.00724215	0.0385106	-0.0222516	0.0414858	0.0175665	-0.0199275	0.331284	0.00478492	-0.510801	-0.00944389
ce_ATAC_peaks_peak_8136	osc	chrII	4748367	4748602	WBGene00018268	0.371068	-0.339004	0.0753472	-0.19527	FALSE	0.237952	0.484374	1.11503	1.24747	2.26396	2.43328	0.915121	2.28508	-0.856017	20	0.0341891	-0.0797889	-0.106415	0.334595	-0.154841	-0.00319985	-0.170599	0.178577	0.0428303	0.0275226	-0.0352342	0.100601	0.0157442	-0.0224154	0.416837	0.00784668	-0.650322	-0.0558515
ce_ATAC_peaks_peak_8137	flat	chrII	4748718	4749117	NA	0.00751046	-0.0928031	0.0210359	-0.0132555	FALSE	0.319286	0.262638	1.26845	0.938515	1.95495	2.27229	0.658555	1.86628	-0.0273789	20	0.0458751	-0.0432632	-0.121056	0.251727	-0.133707	-0.00298815	-0.122769	0.145848	0.00136989	0.03693	-0.0191048	0.114443	0.0118449	-0.0193559	0.38926	0.00564676	-0.531133	-0.00178636
ce_ATAC_peaks_peak_8138	osc	chrII	4749660	4749915	NA	0.441384	-0.159916	0.316846	-0.147483	FALSE	0.19761	-0.09526	0.602174	1.10893	1.71741	1.8088	-0.000540013	1.85858	-0.14567	20	0.0283928	0.0156918	-0.0574693	0.297435	-0.117461	-0.00237865	0.000100671	0.145246	0.00728852	0.0228565	0.00692938	0.0543298	0.0139957	-0.017004	0.30986	-4.63033e-06	-0.528942	-0.00950436
ce_ATAC_peaks_peak_8140	osc	chrII	4752183	4752718	WBGene00018267	-0.134369	-0.287927	0.0428686	-0.0524204	FALSE	0.126556	0.0919499	0.413285	0.629696	1.36431	0.830111	0.300153	0.863088	0.134199	60	0.0181837	-0.0151465	-0.0394425	0.168896	-0.0933104	-0.00109163	-0.0559553	0.0674494	-0.00671455	0.014638	-0.0066886	0.0372877	0.00794736	-0.013508	0.142204	0.00257365	-0.24563	0.00875588
ce_ATAC_peaks_peak_8142	osc	chrII	4757942	4758167	WBGene00017839	-0.118403	-0.411322	-0.174439	0.0384978	TRUE	-0.383238	-0.406849	0.732023	0.1065	-0.0655185	-0.486064	0.721123	-0.22822	-0.0410032	96	-0.0550639	0.0670185	-0.0698617	0.0285652	0.00448106	0.000639193	-0.134433	-0.0178351	0.00205157	-0.044327	0.0295949	0.0660452	0.00134413	0.000648696	-0.0832661	0.00618325	0.0649501	-0.00267529
ce_ATAC_peaks_peak_8143	flat	chrII	4761116	4761569	NA	0.170464	0.0134062	0.344546	-0.107168	FALSE	0.561892	0.383112	1.6606	1.68958	0.244051	0.956586	0.434351	1.69469	0.0257761	26	0.0807329	-0.0631084	-0.158482	0.453178	-0.0166916	-0.00125795	-0.0809728	0.132438	-0.00128969	0.0649909	-0.0278683	0.149824	0.0213241	-0.00241634	0.16387	0.00372433	-0.482299	0.00168178
ce_ATAC_peaks_peak_8144	osc	chrII	4761875	4761972	NA	-0.352832	-0.149333	0.381195	-0.173245	FALSE	0.340706	0.301283	1.18589	1.53674	0.387395	0.959566	0.150793	1.6315	-0.224519	26	0.0489528	-0.049629	-0.113177	0.412183	-0.0264954	-0.00126187	-0.0281112	0.1275	0.0112337	0.0394076	-0.0219158	0.106994	0.0193951	-0.00383558	0.16438	0.00129297	-0.464315	-0.0146489
ce_ATAC_peaks_peak_8146	flat	chrII	4763050	4763125	NA	-0.0782349	0.0273421	0.412405	-0.0390305	FALSE	-0.0107636	-0.277266	2.05129	1.65962	0.265708	1.47294	0.00165093	1.81732	0.0539246	26	-0.00154652	0.0456729	-0.195768	0.44514	-0.0181728	-0.00193697	-0.00030777	0.142022	-0.00269809	-0.00124497	0.0201688	0.185073	0.0209459	-0.00263076	0.252324	1.41558e-05	-0.5172	0.00351835
ce_ATAC_peaks_peak_8150	flat	chrII	4768392	4768688	NA	-0.0282144	-0.0989027	-0.02599	-0.133696	FALSE	0.308787	1.65919	1.65237	0.802839	0.222817	0.416889	-0.361994	0.8318	-0.571889	53	0.0443667	-0.273312	-0.157696	0.215336	-0.0152393	-0.000548225	0.0674838	0.0650042	0.0286141	0.0357157	-0.120693	0.149081	0.0101326	-0.00220611	0.0714159	-0.00310391	-0.236726	-0.0373133
ce_ATAC_peaks_peak_8151	osc	chrII	4769226	4769556	NA	-0.249575	0.0536403	-0.207027	-0.0831696	FALSE	-0.317731	0.252806	1.86847	0.963085	1.04218	1.00357	1.25624	1.32207	-0.0747888	22	-0.0456517	-0.0416436	-0.17832	0.258317	-0.0712791	-0.00131973	-0.234191	0.103319	0.00374201	-0.0367501	-0.0183895	0.168578	0.012155	-0.0103186	0.171919	0.0107716	-0.376255	-0.00487965
ce_ATAC_peaks_peak_8154	osc	chrII	4771973	4772354	WBGene00017841	-0.0756646	-0.633895	-0.0550739	-0.302424	FALSE	0.0433931	0.312737	0.644886	-0.279791	0.972637	0.533301	-0.325636	1.33801	-0.574648	63	0.00623474	-0.0515158	-0.0615456	-0.0750452	-0.0665224	-0.000701312	0.0607058	0.104564	0.0287522	0.00501903	-0.0227491	0.0581834	-0.00353123	-0.00963005	0.0913582	-0.00279215	-0.380789	-0.0374933
ce_ATAC_peaks_peak_8155	osc	chrII	4772488	4772787	NA	-0.58798	-0.234283	-0.033318	-0.0646455	FALSE	-0.00049426	1.21603	2.11295	1.85682	1.61409	1.60439	0.711168	1.66518	0.287184	10	-7.10155e-05	-0.20031	-0.201653	0.498034	-0.110394	-0.00210983	-0.132578	0.130132	-0.0143691	-5.71683e-05	-0.0884558	0.190636	0.0234348	-0.015981	0.274843	0.00609789	-0.473901	0.0187376
ce_ATAC_peaks_peak_8159	osc	chrII	4779831	4780084	NA	-0.259329	0.0315798	-0.0975425	0.0376334	FALSE	-0.111024	0.449404	0.35277	0.259161	0.649714	-0.299854	-0.178477	-0.354914	0.0979427	99	-0.015952	-0.0740284	-0.0336671	0.0695117	-0.0444365	0.00039432	0.0332721	-0.0277361	-0.00490051	-0.0128415	-0.0326905	0.0318279	0.00327085	-0.0064328	-0.0513671	-0.00153035	0.101007	0.00639034
ce_ATAC_peaks_peak_8177	osc	chrII	4804779	4805443	NA	-0.308493	0.368959	-0.136461	0.318433	FALSE	-0.0729639	-0.0662745	1.69458	0.767252	0.121926	0.588006	0.737839	-0.0487293	0.609403	71	-0.0104835	0.0109171	-0.161725	0.205791	-0.00833896	-0.00077325	-0.13755	-0.00380814	-0.0304911	-0.00843933	0.00482092	0.15289	0.00968344	-0.00120718	0.100729	0.00632658	0.0138681	0.0397609
ce_ATAC_peaks_peak_8187	osc	chrII	4821676	4822405	WBGene00016355	0.23639	0.413451	0.0392129	0.207155	FALSE	0.653045	0.55917	2.25533	1.51654	0.90959	1.27405	0.836203	0.990861	0.233716	21	0.0938298	-0.0921097	-0.215241	0.406766	-0.0622104	-0.00167543	-0.155887	0.0774347	-0.0116938	0.075534	-0.040675	0.203482	0.0191402	-0.00900582	0.218254	0.00717	-0.281994	0.015249
ce_ATAC_peaks_peak_8188	osc	chrII	4822680	4822978	NA	0.272474	-0.162828	-0.0813044	0.157603	FALSE	0.578263	0.867192	1.58689	0.672406	0.176867	0.671867	0.324381	0.459719	0.258216	49	0.0830851	-0.142849	-0.151447	0.180352	-0.0120966	-0.000883531	-0.0604718	0.0359265	-0.0129197	0.0668844	-0.0630811	0.143174	0.0084864	-0.00175115	0.115095	0.00278139	-0.130833	0.0168475
ce_ATAC_peaks_peak_8191	osc	chrII	4845967	4846109	NA	0.474367	0.060704	0.31627	0.0309905	FALSE	0.195534	-0.132451	2.55831	1.34339	-0.0578363	0.129548	-0.253964	0.76877	-0.779106	40	0.0280944	0.0218181	-0.244156	0.360323	0.00395565	-0.000170361	0.0473445	0.0600785	0.0389821	0.0226163	0.00963475	0.230818	0.0169549	0.000572635	0.0221925	-0.0021776	-0.218788	-0.0508333
ce_ATAC_peaks_peak_8207	osc	chrII	4866105	4867043	NA	-1.02598	0.113458	-0.847612	0.298618	FALSE	0.53777	2.15375	2.06959	0.0393583	3.21726	3.23102	1.33814	1.14458	-0.0231405	8	0.077267	-0.354778	-0.197514	0.0105566	-0.220041	-0.00424891	-0.249459	0.0894477	0.00115782	0.0622008	-0.156668	0.186724	0.000496738	-0.031854	0.553495	0.0114738	-0.325741	-0.00150982
ce_ATAC_peaks_peak_8208	osc	chrII	4867716	4868082	WBGene00000606	-1.2991	0.33702	-0.297262	0.195349	FALSE	-0.229211	0.400332	0.770504	-0.27399	0.926725	1.60019	0.00201065	0.334641	0.232856	58	-0.0329331	-0.0659449	-0.0735342	-0.0734894	-0.0633824	-0.00210432	-0.000374831	0.0261518	-0.0116508	-0.0265115	-0.0291208	0.069517	-0.00345802	-0.00917548	0.274124	1.72403e-05	-0.0952369	0.0151929
ce_ATAC_peaks_peak_8209	osc	chrII	4868593	4868779	NA	-0.726288	0.154146	0.00112556	0.128536	TRUE	-0.111664	-0.0264566	0.829719	0.330117	-0.346527	0.135792	-0.00148739	-0.0399018	0.344312	88	-0.016044	0.00435808	-0.0791854	0.0885435	0.0237004	-0.000178572	0.000277284	-0.00311828	-0.0172275	-0.0129156	0.0019245	0.0748595	0.00416638	0.00343096	0.0232621	-1.27536e-05	0.0113558	0.0224649
ce_ATAC_peaks_peak_8210	osc	chrII	4868878	4869047	NA	-0.662478	-0.47406	0.0176092	-0.1045	FALSE	-0.19504	-0.202128	1.02409	0.0881745	0.0226684	0.0746563	-0.102717	0.612858	-0.420281	95	-0.0280235	0.0332956	-0.0977358	0.02365	-0.00155038	-9.81758e-05	0.0191487	0.0478941	0.0210285	-0.0225592	0.0147031	0.0923965	0.00111284	-0.000224439	0.0127891	-0.000880743	-0.174416	-0.0274215
ce_ATAC_peaks_peak_8211	osc	chrII	4872017	4872586	NA	-0.702344	-0.173733	-0.327895	0.144587	FALSE	-0.020727	0.184545	1.45565	0.365381	1.81433	1.45932	1.03511	0.718089	-0.185075	38	-0.00297806	-0.0303992	-0.138922	0.098002	-0.124089	-0.00191907	-0.192967	0.0561178	0.00926012	-0.00239737	-0.0134241	0.131332	0.00461145	-0.0179636	0.249992	0.00887551	-0.204364	-0.0120754
ce_ATAC_peaks_peak_8212	osc	chrII	4873053	4873166	NA	-0.586969	-0.265134	-0.263464	-0.0206142	FALSE	-0.358214	-0.0904482	0.0738581	-0.154502	1.64545	1.55611	0.836983	0.698935	-0.751293	60	-0.0514683	0.0148991	-0.00704876	-0.0414402	-0.112539	-0.00204634	-0.156032	0.054621	0.0375905	-0.0414325	0.00657936	0.00666368	-0.00194996	-0.0162915	0.266572	0.00717669	-0.198913	-0.0490187
ce_ATAC_peaks_peak_8213	osc	chrII	4873302	4873622	WBGene00271822	-1.19059	-0.155281	-0.311261	0.216806	FALSE	0.206049	-0.0821431	0.641888	-0.181244	1.66553	1.08433	0.733265	0.188213	0.143868	60	0.0296053	0.0135311	-0.0612595	-0.048613	-0.113912	-0.00142594	-0.136697	0.0147087	-0.00719833	0.0238326	0.00597523	0.0579129	-0.00228747	-0.0164903	0.185754	0.00628736	-0.0535644	0.00938675
ce_ATAC_peaks_peak_8214	osc	chrII	4873757	4873839	NA	-0.320688	-0.0352594	-0.00106662	-0.0300893	FALSE	-0.0206461	-0.331524	0.99933	-0.555802	0.205648	0.41228	-0.719129	0.564512	-0.562971	95	-0.00296644	0.0546104	-0.0953725	-0.149077	-0.0140651	-0.000542163	0.134062	0.044116	0.0281679	-0.00238801	0.0241156	0.0901623	-0.00701475	-0.00203611	0.0706263	-0.00616615	-0.160657	-0.0367314
ce_ATAC_peaks_peak_8215	osc	chrII	4874328	4874914	NA	-0.741359	-0.531981	-0.15987	-0.065623	FALSE	0.318377	0.251713	1.72732	0.608569	1.96308	0.894117	0.759442	1.30615	-0.248045	38	0.0457446	-0.0414636	-0.164849	0.16323	-0.134263	-0.0011758	-0.141577	0.102074	0.0124108	0.0368249	-0.01831	0.155844	0.00768071	-0.0194364	0.153168	0.00651182	-0.371722	-0.0161839
ce_ATAC_peaks_peak_8216	osc	chrII	4876183	4876384	NA	-0.50065	0.00833986	-0.242854	0.00420133	FALSE	-0.306174	0.552031	2.72616	0.878946	1.69843	1.59728	0.599467	1.35848	-0.806426	18	-0.0439913	-0.0909336	-0.260175	0.23575	-0.116162	-0.00210048	-0.111754	0.106164	0.0403491	-0.0354135	-0.0401557	0.245962	0.0110931	-0.0168161	0.273625	0.00514011	-0.386617	-0.0526159
ce_ATAC_peaks_peak_8217	osc	chrII	4876530	4876694	NA	-0.496618	-0.00222344	-0.0308622	0.0752582	TRUE	0.261	0.133934	1.2451	0.464848	0.930797	0.319969	0.10134	0.381344	-0.0203683	61	0.0375006	-0.0220623	-0.118828	0.124681	-0.0636609	-0.000420772	-0.0188921	0.0298016	0.00101912	0.0301884	-0.00974259	0.112337	0.00586682	-0.0092158	0.0548129	0.00086894	-0.108528	-0.00132895
ce_ATAC_peaks_peak_8218	osc	chrII	4878059	4878318	NA	-0.727268	0.25808	-0.194578	0.0988183	FALSE	0.203548	0.30103	1.84018	0.0176366	-0.0257928	0.57392	0.313934	0.545766	-0.230169	49	0.0292459	-0.0495874	-0.17562	0.00473047	0.00176407	-0.000754726	-0.0585243	0.042651	0.0115164	0.0235433	-0.0218975	0.166026	0.000222591	0.000255374	0.0983164	0.00269182	-0.155322	-0.0150175
ce_ATAC_peaks_peak_8226	flat	chrII	4890135	4890393	NA	0.0188037	-0.00684976	-0.146307	0.0183359	FALSE	0.136723	-0.0557808	-0.0915027	-0.155569	0.71375	0.437241	0.652487	0.148248	-0.345712	86	0.0196444	0.00918852	0.00873269	-0.0417266	-0.0488162	-0.000574989	-0.121638	0.0115854	0.0172975	0.0158139	0.00405759	-0.00825562	-0.00196343	-0.00706682	0.0749024	0.00559473	-0.0421907	-0.0225562
ce_ATAC_peaks_peak_8245	flat	chrII	4918572	4919343	NA	0.102017	-0.132488	0.198885	-0.177066	FALSE	0.100506	0.25699	1.43527	1.29101	0.0562299	-0.277842	0.266132	0.973697	0.110281	54	0.0144408	-0.0423328	-0.136977	0.346272	-0.00384578	0.000365373	-0.049613	0.0760934	-0.00551786	0.011625	-0.0186939	0.129494	0.0162937	-0.00055673	-0.0475963	0.00228194	-0.277109	0.00719538
ce_ATAC_peaks_peak_8248	osc	chrII	4920374	4920922	NA	0.0395615	-0.335966	0.0574142	-0.209936	FALSE	0.144193	0.563198	0.732434	0.799373	0.868161	0.76438	0.433597	1.22255	-0.612316	51	0.0207178	-0.0927732	-0.0699009	0.214407	-0.0593769	-0.00100519	-0.0808323	0.0955412	0.0306369	0.016678	-0.040968	0.0660822	0.0100888	-0.00859563	0.130944	0.00371787	-0.347932	-0.039951
ce_ATAC_peaks_peak_8270	osc	chrII	4946445	4946680	NA	-0.596536	0.037188	-0.329927	-0.0784376	FALSE	0.08444	0.880287	0.607453	0.0380755	-0.360608	-0.234733	0.826181	0.417662	1.05699	66	0.0121324	-0.145006	-0.0579732	0.0102126	0.0246634	0.000308683	-0.154019	0.0326398	-0.0528858	0.0097667	-0.0640336	0.0548061	0.000480549	0.00357037	-0.0402114	0.00708407	-0.118864	0.0689639
ce_ATAC_peaks_peak_8287	flat	chrII	4960154	4960231	NA	0.14731	0.012198	0.203562	-0.143316	FALSE	-0.143736	-0.022781	0.641215	0.462514	-0.762143	-0.422071	-0.267638	0.291368	-0.644696	100	-0.0206521	0.00375261	-0.0611953	0.124055	0.052126	0.00055504	0.0498938	0.0227701	0.032257	-0.0166252	0.00165713	0.0578522	0.00583736	0.00754596	-0.0723037	-0.00229486	-0.0829216	-0.0420637
ce_ATAC_peaks_peak_8288	osc	chrII	4960647	4961227	NA	0.188031	0.239866	0.214582	0.255688	FALSE	0.298148	-0.376041	1.10626	0.942155	-0.0392688	1.23789	0.416927	0.451991	-0.0803044	61	0.0428381	0.0619436	-0.105578	0.252704	0.00268575	-0.00162787	-0.0777246	0.0353226	0.00401798	0.0344852	0.0273539	0.09981	0.0118909	0.0003888	0.212058	0.00357493	-0.128634	-0.00523952
ce_ATAC_peaks_peak_8289	osc	chrII	4961769	4962061	NA	-0.261907	0.0776648	0.161112	0.0917869	FALSE	0.618285	-0.000634133	-0.0814516	-0.178508	-1.3771	0.173624	-0.248747	0.262713	0.97096	97	0.0888354	0.000104458	0.00777345	-0.0478791	0.0941851	-0.000228322	0.0463721	0.0205307	-0.0485814	0.0715135	4.61279e-05	-0.00734879	-0.00225293	0.0136346	0.029743	-0.00213288	-0.0747667	0.063351
ce_ATAC_peaks_peak_8306	flat	chrII	4981006	4981333	NA	-0.0281312	0.00992336	-0.045807	0.156096	FALSE	0.257881	0.143015	1.18994	0.304185	-0.186504	-0.0567918	0.156085	-0.0963175	0.0705847	76	0.0370525	-0.0235582	-0.113564	0.0815882	0.0127557	7.46833e-05	-0.0290976	-0.0075271	-0.00353167	0.0298277	-0.0104031	0.10736	0.0038391	0.00184657	-0.00972882	0.00133834	0.0274114	0.00460535
ce_ATAC_peaks_peak_8334	osc	chrII	5021712	5021814	NA	0.295647	-0.568619	0.278793	-0.0902283	FALSE	0.974518	0.38718	1.88433	1.12262	0.633629	1.0462	0.143765	1.8277	-0.199044	35	0.140019	-0.0637785	-0.179834	0.301108	-0.0433364	-0.0013758	-0.026801	0.142833	0.00995903	0.112717	-0.0281642	0.17001	0.0141685	-0.00627355	0.179222	0.00123271	-0.520154	-0.0129867
ce_ATAC_peaks_peak_8360	osc	chrII	5049170	5049726	NA	0.0322254	-0.301568	-0.069948	-0.428508	FALSE	-0.0853362	1.51929	1.3492	1.47	1.54882	1.02478	0.759595	2.11126	-0.218892	15	-0.0122612	-0.250266	-0.128763	0.394281	-0.10593	-0.00134763	-0.141606	0.164993	0.0109521	-0.00987036	-0.110516	0.121729	0.0185527	-0.0153348	0.175552	0.00651313	-0.600852	-0.0142818
ce_ATAC_peaks_peak_8361	osc	chrII	5049987	5050254	NA	-0.00622503	0.270573	0.142372	0.141411	FALSE	-0.0657333	0.4405	1.59909	1.66584	0.108135	1.17423	0.601264	0.671652	0.0255504	36	-0.00944459	-0.0725616	-0.152611	0.446809	-0.00739577	-0.00154416	-0.112089	0.0524888	-0.0012784	-0.007603	-0.0320427	0.144274	0.0210244	-0.00107064	0.201154	0.00515553	-0.191148	0.00166706
ce_ATAC_peaks_peak_8369	osc	chrII	5066192	5066267	NA	-0.448349	0.086486	0.0118198	0.0815805	FALSE	0.11336	-0.164997	0.514937	-0.108722	0.387201	-0.318519	-0.428952	-0.350371	-0.402447	99	0.0162877	0.0271792	-0.0491438	-0.0291613	-0.0264822	0.000418864	0.0799662	-0.0273811	0.0201362	0.0131118	0.0120022	0.0464591	-0.00137217	-0.00383367	-0.0545644	-0.00367804	0.0997138	-0.0262579
ce_ATAC_peaks_peak_8386	flat	chrII	5103291	5103548	NA	-0.0332368	0.0442117	0.438737	-0.0296636	FALSE	-0.0755721	-0.071644	1.84451	1.88143	-0.0480816	0.834936	-0.0162937	1.22664	-0.161991	40	-0.0108582	0.0118016	-0.176034	0.504634	0.00328849	-0.00109797	0.00303752	0.0958603	0.00810512	-0.008741	0.00521151	0.166417	0.0237454	0.000476054	0.14303	-0.00013971	-0.349094	-0.0105692
ce_ATAC_peaks_peak_8397	osc	chrII	5141749	5141886	WBGene00003547	-0.315775	0.0508721	-0.1558	0.0400413	FALSE	0.43375	0.498006	1.28618	0.280794	1.06681	0.0865925	0.210896	0.375568	0.112133	83	0.0623214	-0.0820343	-0.122748	0.0753142	-0.0729636	-0.000113872	-0.0393157	0.0293502	-0.00561053	0.0501694	-0.0362258	0.116042	0.00354388	-0.0105625	0.0148339	0.00180832	-0.106885	0.00731623
ce_ATAC_peaks_peak_8398	flat	chrII	5141999	5142443	NA	-0.232021	0.0724351	-0.061562	-0.0227607	TRUE	0.00816674	0.486162	1.11572	1.20558	1.46029	1.38305	1.01485	1.1838	0.0231959	22	0.0011734	-0.0800833	-0.10648	0.32336	-0.0998749	-0.00181876	-0.18919	0.0925126	-0.00116059	0.000944601	-0.0353643	0.100663	0.0152156	-0.0144583	0.236926	0.00870177	-0.336903	0.00151343
ce_ATAC_peaks_peak_8402	osc	chrII	5183324	5183450	NA	-0.522877	-0.134639	-0.0606996	-0.209128	FALSE	-0.516022	0.383056	1.23129	1.03483	0.438553	0.743507	0.743547	1.43898	0.527174	36	-0.0741423	-0.0630992	-0.11751	0.277559	-0.0299944	-0.00097774	-0.138614	0.112455	-0.0263769	-0.0596854	-0.0278642	0.11109	0.0130605	-0.0043421	0.127368	0.00637552	-0.409526	0.0343959
ce_ATAC_peaks_peak_8413	osc	chrII	5193850	5193949	NA	-0.0747682	0.307515	0.0542063	-0.00869197	FALSE	0.33408	0.56245	0.982622	0.568996	0.563082	0.20468	-0.153931	0.35629	-0.444867	65	0.0480008	-0.0926499	-0.0937779	0.152615	-0.0385114	-0.000269162	0.0286961	0.0278437	0.0222587	0.0386412	-0.0409136	0.0886548	0.00718126	-0.00557506	0.035063	-0.00131987	-0.101398	-0.0290257
ce_ATAC_peaks_peak_8423	flat	chrII	5208897	5209635	NA	0.171396	0.0015161	-0.043743	-0.0351487	FALSE	0.287583	0.0692241	0.109366	0.10841	1.26955	1.49648	0.4583	1.17953	0.204735	34	0.0413201	-0.011403	-0.0104375	0.0290776	-0.0868298	-0.00196793	-0.0854374	0.0921787	-0.0102438	0.0332631	-0.00503548	0.00986731	0.00136823	-0.0125698	0.256357	0.00392968	-0.335687	0.0133581
ce_ATAC_peaks_peak_8425	osc	chrII	5210814	5211156	WBGene00016417	0.644756	0.0608324	0.230749	-0.264072	TRUE	0.262094	0.61175	1.35318	1.37003	0.23071	0.879339	0.515557	1.76369	-0.614635	35	0.0376578	-0.100771	-0.129143	0.367468	-0.0157791	-0.00115636	-0.0961114	0.137831	0.0307529	0.0303149	-0.0444998	0.122088	0.0172911	-0.00228425	0.150637	0.00442063	-0.501937	-0.0401023
ce_ATAC_peaks_peak_8446	osc	chrII	5247738	5248026	NA	0.175094	-0.275182	0.219451	-0.0616946	FALSE	0.0997368	0.563608	1.78421	1.45516	-0.0121874	0.743182	0.107499	1.16031	-0.148824	35	0.0143302	-0.0928407	-0.170278	0.390301	0.000833541	-0.000977313	-0.0200402	0.0906772	0.00744631	0.011536	-0.0409978	0.160976	0.0183655	0.000120667	0.127312	0.000921745	-0.330219	-0.00971011
ce_ATAC_peaks_peak_8447	osc	chrII	5248260	5248497	WBGene00004221	-0.805145	0.166788	-0.142424	0.161372	FALSE	0.616951	0.568901	1.39521	0.2305	0.0667855	0.229317	0.424389	0.0888739	-0.220102	76	0.0886438	-0.0937125	-0.133153	0.0618244	-0.00456772	-0.000301561	-0.0791155	0.0069454	0.0110127	0.0713593	-0.0413828	0.125879	0.00290913	-0.000661241	0.0392836	0.00363891	-0.025293	-0.0143607
ce_ATAC_peaks_peak_8448	osc	chrII	5249095	5249171	NA	-0.475015	-0.0956653	0.17158	0.0393125	FALSE	0.954476	0.79572	0.676888	0.884636	0.238336	0.654233	0.277972	0.640015	-0.235932	44	0.13714	-0.131076	-0.0645998	0.237276	-0.0163007	-0.000860341	-0.0518202	0.0500164	0.0118047	0.110399	-0.0578821	0.0610707	0.0111649	-0.00235975	0.112075	0.00238346	-0.182145	-0.0153935
ce_ATAC_peaks_peak_8458	flat	chrII	5280304	5280800	NA	-0.0502464	-0.104937	-0.0740864	0.00788498	FALSE	0.0365746	0.143466	0.310871	0.724103	0.769688	0.517902	1.06413	0.395861	-0.0101158	69	0.00525505	-0.0236325	-0.0296685	0.194218	-0.052642	-0.000681061	-0.198378	0.0309361	0.000506138	0.00423038	-0.010436	0.0280477	0.00913886	-0.00762066	0.0887202	0.00912436	-0.11266	-0.000660012
ce_ATAC_peaks_peak_8459	flat	chrII	5281172	5281867	NA	0.122046	-0.0392436	-0.186283	0.00722937	FALSE	0.333059	0.639687	1.41964	0.832796	1.18085	0.960177	1.13794	1.01172	0.0309967	22	0.0478541	-0.105373	-0.135486	0.223372	-0.0807631	-0.00126267	-0.212138	0.0790647	-0.0015509	0.0385231	-0.0465319	0.128084	0.0105107	-0.0116916	0.164485	0.00975727	-0.28793	0.0020224
ce_ATAC_peaks_peak_8460	osc	chrII	5282273	5282548	NA	-0.252243	0.223152	-0.0476394	0.161339	FALSE	0.349624	0.26174	1.93395	1.47379	2.49064	2.01792	1.28168	1.06298	-1.26665	18	0.0502341	-0.0431153	-0.18457	0.395298	-0.170345	-0.00265364	-0.238934	0.0830706	0.063376	0.040439	-0.0190394	0.174487	0.0186006	-0.0246598	0.345683	0.0109898	-0.302518	-0.0826434
ce_ATAC_peaks_peak_8461	osc	chrII	5282746	5283271	NA	0.250326	-0.284108	0.168823	-0.0929047	FALSE	-0.0425088	0.0337224	1.34075	1.44334	1.06026	0.714452	0.616893	1.08797	-0.494565	51	-0.00610768	-0.00555494	-0.127956	0.38713	-0.0725151	-0.000939532	-0.115003	0.085024	0.0247453	-0.00491675	-0.00245303	0.120966	0.0182163	-0.0104976	0.122391	0.00528954	-0.309632	-0.0322683
ce_ATAC_peaks_peak_8475	osc	chrII	5307816	5308208	NA	-0.258033	0.158972	0.065387	0.00925043	FALSE	-0.412698	-0.0776616	0.313094	0.38689	-0.631126	-0.154265	0.07181	-0.263969	-0.572566	100	-0.0592967	0.0127928	-0.0298806	0.103771	0.0431652	0.000202865	-0.013387	-0.0206289	0.028648	-0.0477345	0.00564924	0.0282482	0.00488292	0.00624876	-0.0264267	0.000615733	0.0751242	-0.0373575
ce_ATAC_peaks_peak_8486	osc	chrII	5322871	5323007	NA	0.254171	-0.141385	-0.137411	-0.257236	FALSE	-0.0411803	0.948456	1.60375	1.05704	0.255662	0.393618	1.18701	1.32696	-0.596936	36	-0.0059168	-0.156235	-0.153057	0.283518	-0.0174857	-0.000517623	-0.221285	0.1037	0.0298673	-0.00476309	-0.0689923	0.144695	0.0133408	-0.0025313	0.0674295	0.010178	-0.377645	-0.0389475
ce_ATAC_peaks_peak_8490	osc	chrII	5327913	5328026	NA	-0.172674	0.212419	0.245586	-2.94505e-05	TRUE	-0.25456	-0.0564593	1.01653	1.47134	0.662809	0.532903	0.200953	0.519163	-0.362876	61	-0.0365753	0.0093003	-0.0970137	0.394641	-0.0453321	-0.000700787	-0.0374621	0.040572	0.0181563	-0.0294435	0.00410695	0.0917138	0.0185697	-0.00656246	0.0912899	0.00172306	-0.147751	-0.0236761
ce_ATAC_peaks_peak_8574	osc	chrII	5429597	5430232	NA	-0.262401	-0.0595247	-0.493492	-0.041221	FALSE	0.00518681	2.07579	0.681363	0.119558	0.716499	0.824254	0.353903	0.521237	0.87964	33	0.000745243	-0.341936	-0.0650269	0.0320678	-0.0490042	-0.00108393	-0.0659755	0.0407341	-0.0440123	0.000599929	-0.150997	0.0614745	0.00150894	-0.00709404	0.1412	0.00303454	-0.148341	0.0573927
ce_ATAC_peaks_peak_8575	osc	chrII	5436907	5437192	WBGene00017218	0.0699733	-0.97188	0.0422983	-0.226568	FALSE	-0.387024	0.0458606	-0.25542	0.0653793	0.557531	0.247812	-0.240016	0.637438	-0.148825	90	-0.0556078	-0.00755442	0.0243764	0.0175359	-0.0381317	-0.000325883	0.0447443	0.0498151	0.00744637	-0.0447649	-0.00333598	-0.0230447	0.000825148	-0.0055201	0.0424519	-0.00205801	-0.181411	-0.00971019
ce_ATAC_peaks_peak_8577	osc	chrII	5449728	5449893	NA	0.265636	0.21258	0.181186	-0.105718	FALSE	0.348964	0.33801	1.68807	1.31423	1.32703	0.631339	0.15999	1.28378	-0.328135	32	0.0501393	-0.0556789	-0.161103	0.352502	-0.0907608	-0.000830234	-0.0298258	0.100326	0.0164181	0.0403627	-0.0245874	0.152302	0.0165868	-0.0131389	0.108153	0.00137183	-0.365358	-0.0214094
ce_ATAC_peaks_peak_8578	osc	chrII	5450545	5450640	NA	0.487824	-0.0296534	0.409332	-0.141849	FALSE	0.127056	0.225056	1.16935	1.4724	0.229877	0.826567	-0.26453	1.39501	-0.0658892	46	0.0182554	-0.0370724	-0.111598	0.394927	-0.0157222	-0.00108697	0.0493144	0.109019	0.00329673	0.0146958	-0.0163709	0.105502	0.0185831	-0.00227601	0.141597	-0.00226821	-0.397013	-0.00429899
ce_ATAC_peaks_peak_8579	osc	chrII	5451194	5451341	NA	0.162984	0.1923	0.150252	0.013207	FALSE	0.748953	0.15079	1.19159	0.342041	-0.0498469	1.05992	-0.0384012	1.37568	0.544067	55	0.10761	-0.0248389	-0.113721	0.0917417	0.00340922	-0.00139383	0.00715884	0.107508	-0.0272221	0.0866272	-0.0109687	0.107508	0.00431687	0.000493532	0.181571	-0.00032927	-0.39151	0.0354981
ce_ATAC_peaks_peak_8580	osc	chrII	5453742	5453967	WBGene00000969	0.163649	0.346312	0.223425	0.100153	FALSE	0.869915	0.0885984	0.768629	0.248302	-0.303288	0.364593	-0.369336	0.486092	0.14627	67	0.12499	-0.0145944	-0.0733552	0.0665994	0.0207431	-0.000479453	0.0688525	0.0379876	-0.00731852	0.100618	-0.0064448	0.0693479	0.00313381	0.00300285	0.0624572	-0.00316686	-0.138339	0.00954347
ce_ATAC_peaks_peak_8589	flat	chrII	5459587	5460003	NA	-0.0599199	-0.127113	-0.037577	0.262854	TRUE	-0.162313	0.030264	2.35517	1.20739	0.598561	1.16649	0.579978	0.479961	-0.0947001	32	-0.0233212	-0.00498526	-0.224769	0.323844	-0.0409379	-0.00153398	-0.108121	0.0375085	0.00473827	-0.0187738	-0.00220146	0.21249	0.0152384	-0.00592633	0.199828	0.00497301	-0.136594	-0.00617878
ce_ATAC_peaks_peak_8596	osc	chrII	5465332	5465513	NA	0.320386	0.177997	0.158535	-0.0212531	FALSE	0.132687	0.290585	1.42145	0.729715	-0.179445	0.416029	-0.189324	0.655173	-0.580626	70	0.0190646	-0.0478668	-0.135659	0.195723	0.0122729	-0.000547094	0.0352942	0.051201	0.0290513	0.0153472	-0.0211377	0.128248	0.00920969	0.00177668	0.0712687	-0.00162335	-0.186458	-0.0378834
ce_ATAC_peaks_peak_8608	osc	chrII	5496409	5496618	WBGene00017390	0.57982	0.39696	0.0981192	0.00465551	FALSE	-0.278825	-0.0625212	1.48255	1.66958	1.35805	1.92082	1.16705	1.49245	-0.357749	18	-0.0400617	0.0102988	-0.14149	0.447812	-0.0928825	-0.00252594	-0.217565	0.116633	0.0178998	-0.0322501	0.0045479	0.13376	0.0210716	-0.013446	0.329049	0.0100069	-0.424742	-0.0233416
ce_ATAC_peaks_peak_8624	osc	chrII	5512437	5512743	WBGene00022673	0.239593	-0.164278	0.0555857	0.0740191	FALSE	-0.345544	-0.55382	-0.159043	0.984396	0.426332	0.311139	1.35616	-0.20429	-0.662443	91	-0.049648	0.0912283	0.0151785	0.264033	-0.0291585	-0.000409159	-0.252819	-0.015965	0.033145	-0.0399672	0.0402858	-0.0143493	0.012424	-0.0042211	0.0533002	0.0116284	0.0581398	-0.0432216
ce_ATAC_peaks_peak_8630	osc	chrII	5547707	5547796	WBGene00015894	0.378611	-0.326086	0.0347364	0.181906	FALSE	0.602908	0.102455	0.574243	0.366312	0.895343	0.669112	0.207797	0.0829181	-0.318047	78	0.0866261	-0.016877	-0.0548037	0.0982517	-0.061236	-0.000879908	-0.0387381	0.00647996	0.0159133	0.0697349	-0.00745278	0.0518097	0.0046232	-0.00886476	0.114624	0.00178175	-0.023598	-0.0207512
ce_ATAC_peaks_peak_8631	osc	chrII	5552434	5552625	WBGene00002095	-0.401611	-0.0871146	0.216844	-0.186597	FALSE	-0.209542	-0.0075373	0.11704	0.698936	-0.154053	-0.218659	0.0275484	0.347576	-0.730703	100	-0.0301071	0.00124159	-0.0111698	0.187468	0.0105363	0.000287544	-0.00513564	0.0271627	0.0365603	-0.0242366	0.000548277	0.0105596	0.00882123	0.00152527	-0.0374577	0.000236213	-0.0989183	-0.0476753
ce_ATAC_peaks_peak_8633	osc	chrII	5553640	5553805	NA	-0.343027	0.0419715	-0.134227	-0.0317204	FALSE	-0.543076	-0.275053	-0.057178	0.685939	0.69172	-0.547787	1.23596	-0.435137	-0.400931	91	-0.0780294	0.0453083	0.00545686	0.183982	-0.0473094	0.00072036	-0.230411	-0.0340055	0.0200604	-0.0628145	0.0200078	-0.00515876	0.00865719	-0.0068487	-0.0938396	0.0105977	0.123838	-0.0261591
ce_ATAC_peaks_peak_8634	osc	chrII	5555743	5555815	NA	-0.282245	-0.0513277	-0.267191	-0.113384	FALSE	-0.285288	0.368189	0.0769351	-0.169707	0.60716	-0.327026	0.497348	-0.147308	-0.652257	99	-0.0409903	-0.0606502	-0.00734241	-0.0455186	-0.041526	0.000430052	-0.0927168	-0.011512	0.0326353	-0.0329976	-0.0267828	0.0069413	-0.00214186	-0.00601147	-0.0560218	0.0042645	0.0419231	-0.042557
ce_ATAC_peaks_peak_8636	osc	chrII	5559471	5559580	NA	-0.0791068	0.269839	-0.241305	0.387825	FALSE	0.511657	0.0143711	1.43289	-0.047573	-0.0741173	0.950193	0.83782	-0.0904786	0.0700323	64	0.0735151	-0.00236729	-0.13675	-0.01276	0.00506917	-0.00124954	-0.156188	-0.0070708	-0.00350402	0.0591805	-0.00104538	0.129279	-0.000600416	0.000733833	0.162775	0.00718387	0.0257497	0.00456931
ce_ATAC_peaks_peak_8637	osc	chrII	5561536	5561633	WBGene00015889	-0.24739	0.0551372	-0.0554597	-0.0382332	FALSE	-0.374437	-0.276108	0.314497	0.60227	0.137064	0.0328515	1.09162	0.109201	-0.514017	91	-0.0537993	0.0454821	-0.0300145	0.16154	-0.00937434	-4.3201e-05	-0.203503	0.00853397	0.0257185	-0.0433091	0.0200846	0.0283748	0.00760121	-0.00135707	0.00562769	0.00936009	-0.0310781	-0.0335374
ce_ATAC_peaks_peak_8639	osc	chrII	5570397	5570591	WBGene00015896	0.657803	0.290875	0.235946	0.13155	FALSE	0.168547	-0.362807	0.974853	0.951681	0.601608	1.60471	0.320007	0.904065	-0.439796	51	0.0242169	0.0597636	-0.0930365	0.255259	-0.0411463	-0.00211025	-0.0596566	0.0706517	0.0220049	0.0194949	0.0263912	0.0879539	0.0120111	-0.0059565	0.274898	0.0027439	-0.257292	-0.0286948
ce_ATAC_peaks_peak_8641	flat	chrII	5571422	5571685	NA	0.151576	-0.0180561	0.199649	0.147868	FALSE	0.523747	0.0551196	-0.348013	0.364463	0.474723	1.26059	-0.00702619	0.25742	-0.303917	89	0.0752522	-0.00907961	0.0332131	0.0977559	-0.0324682	-0.00165772	0.00130984	0.0201171	0.0152063	0.0605788	-0.0040095	-0.0313987	0.00459987	-0.00470022	0.215947	-6.02459e-05	-0.0732603	-0.0198293
ce_ATAC_peaks_peak_8668	flat	chrII	5608139	5608377	NA	0.0446617	0.0974281	0.0988874	0.177282	FALSE	0.455042	-0.175696	1.84369	0.582902	0.731986	0.246242	-0.214061	0.272256	-0.267418	68	0.0653806	0.0289416	-0.175955	0.156345	-0.0500634	-0.000323818	0.0399058	0.0212765	0.0133801	0.0526321	0.0127804	0.166343	0.00735677	-0.00724737	0.0421829	-0.00183546	-0.0774826	-0.0174479
ce_ATAC_peaks_peak_8669	osc	chrII	5608850	5609005	WBGene00015919	-0.151934	-0.483512	-0.139251	-0.145364	FALSE	-0.574177	0.530792	0.828144	0.0177365	0.850074	0.921631	-0.494016	0.91052	-0.0211927	63	-0.0824981	-0.087435	-0.0790351	0.00475726	-0.0581399	-0.00121198	0.0920956	0.0711561	0.00106037	-0.0664119	-0.0386107	0.0747174	0.000223851	-0.00841656	0.157882	-0.00423593	-0.259129	-0.00138274
ce_ATAC_peaks_peak_8670	osc	chrII	5609323	5609420	NA	-0.476321	-0.0337723	0.0637634	0.0603139	FALSE	0.234228	0.508187	0.123914	-0.0122881	-1.04494	0.294577	-0.26454	-0.0644107	-0.271404	100	0.033654	-0.0837114	-0.0118259	-0.00329589	0.0714678	-0.00038738	0.0493163	-0.00503363	0.0135796	0.0270919	-0.0369664	0.0111798	-0.000155087	0.010346	0.0504631	-0.0022683	0.0183309	-0.017708
ce_ATAC_peaks_peak_8700	osc	chrII	5652538	5652725	WBGene00000252	-0.45654	0.512416	-0.309018	0.147461	FALSE	-0.217339	-0.466819	1.6805	-0.242193	0.34852	0.533917	0.620851	0.487168	0.542391	71	-0.0312274	0.076897	-0.160381	-0.0649607	-0.0238367	-0.000702121	-0.11574	0.0380716	-0.0271382	-0.0251384	0.0339572	0.151619	-0.0030567	-0.00345069	0.0914636	0.00532347	-0.138645	0.0353887
ce_ATAC_peaks_peak_8729	osc	chrII	5698281	5698557	WBGene00016119	0.287987	0.154297	0.372052	0.113997	FALSE	0.0541078	0.0377471	0.855705	2.25318	0.569656	1.45437	0.951373	0.879598	0.0538063	25	0.00777424	-0.00621791	-0.0816654	0.604345	-0.038961	-0.00191255	-0.177357	0.0687396	-0.00269217	0.00625835	-0.00274579	0.0772041	0.0284372	-0.00564014	0.249144	0.00815752	-0.250329	0.00351063
ce_ATAC_peaks_peak_8734	osc	chrII	5702856	5703085	NA	-0.275369	0.0475828	-0.193855	-0.253933	FALSE	0.767217	2.36416	1.83883	1.17103	0.302103	0.514514	0.72548	1.68598	0.568139	24	0.110234	-0.389437	-0.175492	0.314093	-0.020662	-0.000676605	-0.135246	0.131758	-0.0284265	0.0887397	-0.171973	0.165905	0.0147795	-0.00299111	0.0881398	0.00622061	-0.479822	0.0370686
ce_ATAC_peaks_peak_8757	osc	chrII	5735803	5735965	NA	0.476192	-0.0662369	0.205365	0.249288	FALSE	0.467036	0.0882063	1.22695	1.12549	0.00840959	0.412958	-0.00622335	0.194838	0.944519	41	0.0671039	-0.0145298	-0.117096	0.301877	-0.000575165	-0.000543055	0.00116017	0.0152264	-0.0472585	0.0540194	-0.00641628	0.110699	0.0142047	-8.32631e-05	0.0707425	-5.3362e-05	-0.0554499	0.0616258
ce_ATAC_peaks_peak_8759	osc	chrII	5744493	5744617	WBGene00044296	0.242398	-0.214896	0.247084	0.0924462	FALSE	0.00978687	-0.219725	0.259493	1.07845	-0.344472	0.373446	0.500763	0.0736502	-0.190205	94	0.00140618	0.0361943	-0.0247651	0.289261	0.0235598	-0.000491096	-0.0933535	0.00575568	0.00951678	0.00113199	0.0159832	0.0234122	0.0136111	0.00341061	0.0639739	0.00429378	-0.0209604	-0.01241
ce_ATAC_peaks_peak_8773	osc	chrII	5767871	5767992	NA	0.370253	0.0239057	0.245202	-0.0290854	FALSE	-0.327541	0.493318	1.32298	1.5348	0.62202	0.883221	-0.322188	0.781926	-0.213009	46	-0.0470612	-0.0812622	-0.12626	0.411662	-0.0425424	-0.00116147	0.060063	0.0611066	0.0106578	-0.0378848	-0.0358849	0.119363	0.0193706	-0.0061586	0.151302	-0.00276259	-0.222532	-0.0138979
ce_ATAC_peaks_peak_8774	osc	chrII	5768459	5768828	NA	0.343844	0.325083	0.397848	0.115049	FALSE	0.48974	0.0751392	1.60799	1.80518	1.00324	1.15548	-0.0948761	1.15431	0.57206	21	0.070366	-0.0123774	-0.153461	0.484183	-0.0686158	-0.0015195	0.017687	0.0902081	-0.0286227	0.0566454	-0.00546576	0.145078	0.0227831	-0.00993309	0.197941	-0.000813513	-0.32851	0.0373245
ce_ATAC_peaks_peak_8775	osc	chrII	5769123	5769227	WBGene00002053	0.122965	0.576588	-0.0300923	0.197432	FALSE	0.302453	0.15319	0.715159	0.427281	0.999529	0.999923	0.0931489	0.374758	0.73774	58	0.0434565	-0.0252343	-0.0682522	0.114605	-0.0683617	-0.00131494	-0.017365	0.0292869	-0.0369124	0.034983	-0.0111433	0.0645236	0.00539269	-0.00989631	0.171294	0.000798703	-0.106654	0.0481344
ce_ATAC_peaks_peak_8816	osc	chrII	5852691	5852825	NA	-0.00230014	0.383378	0.048039	0.169975	FALSE	0.666516	0.257201	2.96794	0.546381	-0.158769	0.0663363	-0.241942	0.413449	-0.86251	50	0.0957654	-0.0423675	-0.283249	0.14655	0.0108588	-8.72347e-05	0.0451035	0.0323106	0.0431552	0.0770922	-0.0187092	0.267775	0.00689584	0.00157197	0.0113639	-0.00207453	-0.117665	-0.0562751
ce_ATAC_peaks_peak_8817	osc	chrII	5853216	5853597	WBGene00019268	0.276327	0.502896	-0.03855	0.571934	FALSE	1.55769	0.21237	2.07529	0.610445	1.41204	1.82124	0.376056	0.658124	1.50712	13	0.22381	-0.0349829	-0.198058	0.163733	-0.0965752	-0.002395	-0.0701053	0.0514317	-0.0754081	0.18017	-0.0154482	0.187238	0.0077044	-0.0139806	0.311992	0.00322448	-0.187299	0.0983334
ce_ATAC_peaks_peak_8818	osc	chrII	5853982	5854504	NA	0.266913	0.255969	0.312778	0.209558	FALSE	0.625268	0.267331	1.02706	1.15195	-0.0540305	1.20972	0.0378509	0.432993	-0.54234	70	0.0898388	-0.0440363	-0.0980194	0.308973	0.00369535	-0.00159083	-0.00705626	0.033838	0.0271357	0.0723212	-0.0194462	0.0926646	0.0145386	0.000534954	0.207233	0.000324552	-0.123228	-0.0353853
ce_ATAC_peaks_peak_8819	osc	chrII	5855259	5855494	NA	0.191596	0.362351	0.00164429	0.316369	FALSE	0.300339	-0.0513816	0.691614	-0.0599207	0.607199	1.54101	-0.179146	-0.0816845	-0.972261	78	0.0431529	0.00846386	-0.0660052	-0.0160718	-0.0415287	-0.00202649	0.0333968	-0.00638355	0.0486465	0.0347386	0.00373759	0.0623994	-0.000756255	-0.00601186	0.263986	-0.00153608	0.023247	-0.0634359
ce_ATAC_peaks_peak_8829	osc	chrII	5865567	5865746	NA	-0.269401	0.0738711	0.0421598	0.0606814	FALSE	-0.750884	-0.0474791	0.318836	1.01309	-0.160708	0.716795	0.639035	0.0782179	-0.0778037	69	-0.107887	0.00782102	-0.0304285	0.271731	0.0109915	-0.000942613	-0.11913	0.00611264	0.00389286	-0.0868505	0.00345371	0.0287662	0.0127862	0.00159117	0.122792	0.00547939	-0.0222604	-0.00507636
ce_ATAC_peaks_peak_8837	osc	chrII	5872511	5872701	NA	-0.378773	0.353845	-0.0511049	0.0811396	FALSE	0.181716	0.37366	-0.168793	0.366698	0.0495944	0.886687	0.828515	0.125566	-0.381177	86	0.0261091	-0.0615514	0.016109	0.0983554	-0.00339195	-0.00116603	-0.154454	0.00981281	0.019072	0.0210181	-0.0271807	-0.015229	0.00462808	-0.000491033	0.151895	0.00710408	-0.0357353	-0.0248702
ce_ATAC_peaks_peak_8840	osc	chrII	5874212	5874586	NA	0.0413008	0.295862	-0.0866931	0.0801457	FALSE	0.218365	1.09399	2.46676	1.66398	0.626186	1.36818	1.06902	1.21707	-0.00101208	12	0.0313748	-0.180208	-0.235419	0.446312	-0.0428273	-0.0017992	-0.199289	0.0951124	5.06388e-05	0.0252571	-0.0795785	0.222558	0.021001	-0.00619985	0.234378	0.00916629	-0.34637	-6.60338e-05
ce_ATAC_peaks_peak_8842	osc	chrII	5876205	5876286	WBGene00018873	-0.177851	0.29244	0.0265636	0.0481599	TRUE	-0.194377	-0.071409	1.19185	0.325445	-0.511253	0.373446	0.0476233	0.321848	-0.36845	98	-0.0279281	0.0117629	-0.113746	0.0872904	0.0349666	-0.000491096	-0.00887805	0.0251521	0.0184352	-0.0224824	0.00519442	0.107532	0.00410742	0.0050619	0.0639739	0.000408345	-0.0915963	-0.0240398
ce_ATAC_peaks_peak_8850	osc	chrII	5885930	5886558	NA	-0.152132	-0.297462	-0.257378	-0.269085	FALSE	0.851407	2.47515	1.92214	1.36719	1.37475	1.26975	1.20107	2.06959	-0.0521668	3	0.122331	-0.40772	-0.183442	0.366707	-0.0940248	-0.00166977	-0.223906	0.161736	0.00261013	0.0984774	-0.180046	0.173421	0.0172553	-0.0136114	0.217517	0.0102985	-0.588993	-0.00340366
ce_ATAC_peaks_peak_8860	osc	chrII	5898975	5899081	NA	-0.262153	0.33034	-0.0153645	0.479228	FALSE	2.57204	0.218548	2.35103	0.071934	0.03222	0.65549	0.877006	0.576139	0.445726	16	0.369552	-0.0360004	-0.224374	0.019294	-0.00220365	-0.000861995	-0.163493	0.0450246	-0.0223016	0.297494	-0.0158976	0.212117	0.000907875	-0.000319009	0.11229	0.00751986	-0.163966	0.0290817
ce_ATAC_peaks_peak_8861	osc	chrII	5899153	5899360	NA	-0.264534	0.569618	0.0198339	0.645513	FALSE	2.62875	0.488376	3.26073	1.21876	0.816376	1.12231	1.43272	0.483114	0.129363	13	0.377701	-0.0804481	-0.311192	0.326894	-0.0558351	-0.00147589	-0.267091	0.0377548	-0.00647259	0.304053	-0.0355254	0.294192	0.0153819	-0.00808291	0.19226	0.0122848	-0.137492	0.00844037
ce_ATAC_peaks_peak_8863	osc	chrII	5900414	5900485	NA	-0.158001	-0.249995	-0.377872	-0.0917553	FALSE	0.30678	1.04499	1.39453	0.172161	0.635847	-0.327444	0.88392	0.360215	-0.335507	65	0.0440783	-0.172136	-0.133089	0.0461768	-0.0434881	0.000430602	-0.164782	0.0281504	0.0167869	0.0354835	-0.0760143	0.125818	0.00217283	-0.0062955	-0.0560934	0.00757915	-0.102515	-0.0218904
ce_ATAC_peaks_peak_8865	osc	chrII	5901494	5902162	WBGene00019128	-0.316469	0.291544	-0.111722	0.430058	FALSE	2.29521	0.352422	1.22555	0.654181	0.630457	1.06039	2.19235	0.591833	0.699132	16	0.329777	-0.058053	-0.116962	0.175463	-0.0431195	-0.00139445	-0.408704	0.0462511	-0.0349807	0.265474	-0.0256358	0.110572	0.00825637	-0.00624214	0.181652	0.0187983	-0.168432	0.0456154
ce_ATAC_peaks_peak_8879	osc	chrII	5917853	5918231	NA	-0.198787	0.224518	0.0553998	0.0963739	FALSE	0.115423	0.0897602	0.885249	0.696922	1.01889	0.711966	-0.0021226	0.454786	0.282911	61	0.016584	-0.0147858	-0.084485	0.186928	-0.0696862	-0.000936262	0.000395701	0.0355411	-0.0141553	0.0133503	-0.00652932	0.0798696	0.00879581	-0.010088	0.121965	-1.82002e-05	-0.12943	0.0184588
ce_ATAC_peaks_peak_8895	osc	chrII	5932479	5932649	NA	0.0108128	0.252019	0.223829	0.355108	FALSE	0.387801	0.18331	2.01402	2.72147	0.813279	1.75656	1.82321	0.68325	-0.0998079	25	0.0557194	-0.0301959	-0.192211	0.729948	-0.0556233	-0.00230994	-0.339888	0.0533952	0.00499383	0.0448548	-0.0133343	0.18171	0.0343474	-0.00805225	0.300911	0.0156331	-0.194449	-0.00651204
ce_ATAC_peaks_peak_8897	osc	chrII	5933922	5934319	NA	0.448327	0.118016	0.209049	0.198796	FALSE	0.61774	0.369139	1.14383	1.87664	1.07319	1.65386	0.95157	1.10316	0.925972	21	0.0887572	-0.0608067	-0.109163	0.503349	-0.0733994	-0.00217489	-0.177394	0.086211	-0.0463305	0.0714506	-0.0268519	0.103199	0.0236849	-0.0106256	0.283318	0.00815921	-0.313954	0.0604157
ce_ATAC_peaks_peak_8898	osc	chrII	5935106	5935406	NA	-0.0498978	0.341716	0.0316317	0.0942514	FALSE	0.20424	0.186971	1.81468	0.638257	0.973583	0.946002	-0.182174	0.812843	-0.108464	47	0.0293453	-0.030799	-0.173187	0.171192	-0.0665872	-0.00124403	0.0339613	0.0635228	0.00542695	0.0236233	-0.0136006	0.163726	0.0080554	-0.00963941	0.162057	-0.00156204	-0.231331	-0.00707684
ce_ATAC_peaks_peak_8938	osc	chrII	5969463	5969648	WBGene00015002	0.554834	-0.662318	0.27347	-0.317258	FALSE	0.0745073	0.695491	0.739631	1.34097	-0.303288	-0.274945	0.190781	0.99925	-0.491963	54	0.0107052	-0.114565	-0.0705877	0.359673	0.0207431	0.000361564	-0.0355659	0.0780903	0.0246151	0.00861784	-0.0505912	0.0667315	0.0169243	0.00300285	-0.0471	0.00163585	-0.284381	-0.0320985
ce_ATAC_peaks_peak_8939	osc	chrII	5970153	5970520	NA	-0.158449	-0.295547	0.0404707	-0.222268	FALSE	-0.0911063	0.133714	1.25084	0.669295	0.651861	0.490361	0.27805	1.40417	-0.0554394	63	-0.0130902	-0.0220262	-0.119376	0.179517	-0.0445834	-0.000644843	-0.0518348	0.109735	0.00277388	-0.0105378	-0.00972662	0.112854	0.00844713	-0.00645406	0.0840022	0.00238413	-0.39962	-0.00361718
ce_ATAC_peaks_peak_8942	osc	chrII	5997757	5997832	WBGene00002088	0.139192	0.231923	-0.00863693	0.0191087	FALSE	0.121261	-0.31431	0.49838	-0.531033	-0.0119581	-0.0712949	-0.466105	0.0448256	-0.416806	95	0.0174229	0.051775	-0.0475636	-0.142433	0.000817862	9.37556e-05	0.0868924	0.00350307	0.0208547	0.0140256	0.0228635	0.0449652	-0.00670213	0.000118397	-0.0122133	-0.00399661	-0.0127571	-0.0271948
ce_ATAC_peaks_peak_8946	flat	chrII	6025846	6026057	NA	0.115803	0.177869	-0.02233	0.180926	FALSE	-0.260432	0.00863859	2.3035	1.54992	0.433172	0.900349	1.16495	0.471692	-0.634634	32	-0.037419	-0.001423	-0.219838	0.415717	-0.0296263	-0.00118399	-0.217173	0.0368622	0.0317535	-0.0301227	-0.000628386	0.207828	0.0195614	-0.00428882	0.154236	0.00998884	-0.134241	-0.0414071
ce_ATAC_peaks_peak_8953	osc	chrII	6044013	6044110	WBGene00044395	-0.446751	0.194593	-0.104617	-0.149423	FALSE	-0.367968	0.00159633	1.24203	-0.175032	1.26529	0.173624	-0.667895	0.704206	-0.424108	63	-0.0528698	-0.000262957	-0.118535	-0.0469467	-0.0865383	-0.000228322	0.124511	0.0550329	0.02122	-0.0425608	-0.00011612	0.112059	-0.00220906	-0.0125276	0.029743	-0.00572685	-0.200413	-0.0276712
ce_ATAC_peaks_peak_8962	osc	chrII	6049606	6049850	NA	0.135532	-0.255792	-0.0834535	-0.112591	FALSE	-0.774628	0.330796	0.676304	1.21877	0.227701	0.954085	1.26803	0.831681	-0.163986	69	-0.111299	-0.0544906	-0.0645441	0.326897	-0.0155734	-0.00125466	-0.236389	0.064995	0.00820495	-0.0895969	-0.0240627	0.0610181	0.015382	-0.00225447	0.163441	0.0108727	-0.236692	-0.0106994
ce_ATAC_peaks_peak_8990	osc	chrII	6123139	6123391	WBGene00016235	-0.066902	0.324852	0.177181	0.30463	FALSE	1.20258	0.0196225	1.07735	0.628752	-1.16228	0.842423	0.853823	0.393361	0.162948	67	0.172788	-0.00323232	-0.102818	0.168643	0.079493	-0.00110782	-0.159172	0.0307407	-0.008153	0.139096	-0.00142737	0.0972011	0.00793543	0.0115077	0.144313	0.00732108	-0.111948	0.0106316
ce_ATAC_peaks_peak_9016	osc	chrII	6170044	6170154	NA	0.240077	-0.181065	0.31609	-0.157778	FALSE	0.127786	0.0201839	1.23325	1.3253	0.847873	0.0156504	-0.227388	1.03199	0.034917	46	0.0183603	-0.0033248	-0.117697	0.35547	-0.0579893	-2.05809e-05	0.0423902	0.080649	-0.00174705	0.0147803	-0.00146821	0.111268	0.0167265	-0.00839476	0.00268103	-0.00194973	-0.293699	0.00227819
ce_ATAC_peaks_peak_9018	osc	chrII	6171311	6171563	NA	-0.274604	0.0702629	-0.330607	0.226617	FALSE	-0.0170588	0.428792	1.68644	-0.0419469	0.459668	0.263154	0.177934	-0.216428	0.0690679	71	-0.00245101	-0.070633	-0.160948	-0.0112509	-0.0314385	-0.000346057	-0.0331709	-0.0169136	-0.00345577	-0.00197309	-0.0311911	0.152155	-0.000529409	-0.00455116	0.0450801	0.00152569	0.0615942	0.00450638
ce_ATAC_peaks_peak_9019	osc	chrII	6172838	6172962	NA	0.14819	-0.286183	0.245103	-0.150554	FALSE	0.309475	-0.049061	0.33927	0.21279	-0.209779	-0.202507	-0.480828	0.566703	-0.386172	95	0.0444655	0.00808161	-0.0323787	0.0570743	0.0143476	0.000266305	0.0896372	0.0442872	0.0193219	0.0357952	0.00356879	0.0306099	0.00268561	0.00207702	-0.0346909	-0.00412285	-0.16128	-0.0251961
ce_ATAC_peaks_peak_9020	osc	chrII	6173458	6173680	WBGene00018250	0.522124	-0.277498	0.454272	-0.180503	FALSE	0.0750536	-0.0691221	1.4035	1.66694	0.390302	0.489961	-0.135329	1.43925	-0.171406	46	0.0107837	0.0113862	-0.133945	0.447105	-0.0266943	-0.000644318	0.0252284	0.112476	0.00857623	0.00868103	0.00502806	0.126628	0.0210384	-0.00386437	0.0839337	-0.00116038	-0.409604	-0.0111835
ce_ATAC_peaks_peak_9025	osc	chrII	6178331	6178581	NA	0.110903	-0.307483	-0.17577	-0.0829526	FALSE	-0.0393978	0.546668	2.4065	0.667216	0.769867	0.554554	0.463186	1.15816	-0.397151	37	-0.0056607	-0.0900503	-0.229667	0.17896	-0.0526542	-0.00072926	-0.0863483	0.0905093	0.0198712	-0.00455693	-0.0397656	0.217121	0.0084209	-0.00762243	0.0949989	0.00397158	-0.329607	-0.0259124
ce_ATAC_peaks_peak_9041	flat	chrII	6235271	6235855	NA	0.0846898	-0.214482	-0.133654	-0.334016	FALSE	-0.296626	0.384545	-0.10398	0.618972	0.745885	-0.0152244	1.21235	0.957336	0.0288926	42	-0.0426194	-0.0633444	0.0099235	0.16602	-0.051014	2.00207e-05	-0.226008	0.0748148	-0.00144562	-0.0343091	-0.0279725	-0.00938139	0.00781201	-0.00738498	-0.00260805	0.0103952	-0.272453	0.00188512
ce_ATAC_peaks_peak_9042	osc	chrII	6236274	6236802	WBGene00020784	0.262534	-0.0929476	0.0646891	-0.156028	TRUE	0.671359	1.26914	1.49192	1.51692	-0.65594	0.704118	1.3235	1.54818	0.10772	19	0.0964612	-0.209059	-0.142384	0.406866	0.0448623	-0.000925942	-0.24673	0.120989	-0.00538973	0.0776523	-0.0923193	0.134605	0.019145	0.00649445	0.12062	0.0113483	-0.440603	0.0070283
ce_ATAC_peaks_peak_9043	osc	chrII	6241934	6242052	NA	0.275414	-0.21882	0.130383	0.0956914	FALSE	-0.109953	-0.39161	0.320219	0.312065	0.513816	0.143254	-0.292003	-0.232284	-0.551194	99	-0.0157981	0.0645083	-0.0305606	0.0837016	-0.0351419	-0.000188385	0.054436	-0.0181527	0.0275787	-0.0127177	0.0284864	0.0288911	0.00393855	-0.00508728	0.0245404	-0.00250378	0.0661067	-0.035963
ce_ATAC_peaks_peak_9050	osc	chrII	6256020	6256354	NA	-0.734029	-0.470014	-0.316584	-0.245135	FALSE	-0.357731	0.489879	0.174379	-0.577828	0.362617	-0.297107	0.0773003	0.486577	0.241204	82	-0.051399	-0.0806956	-0.0166421	-0.154984	-0.0248008	0.000390706	-0.0144105	0.0380255	-0.0120685	-0.0413768	-0.0356346	0.015733	-0.00729273	-0.00359026	-0.0508964	0.00066281	-0.138477	0.0157375
ce_ATAC_peaks_peak_9051	osc	chrII	6256556	6256956	WBGene00017438	-1.05063	-0.340418	-0.444325	0.0651142	FALSE	0.323275	0.590996	1.02049	-0.349792	1.38512	1.31691	0.856713	0.907545	0.338896	30	0.0464483	-0.0973522	-0.0973921	-0.0938207	-0.0947338	-0.00173178	-0.15971	0.0709237	-0.0169565	0.0373914	-0.0429901	0.0920716	-0.0044147	-0.013714	0.225595	0.00734586	-0.258282	0.0221115
ce_ATAC_peaks_peak_9052	osc	chrII	6257384	6258027	NA	-0.493625	-0.283466	-0.121811	0.0625242	FALSE	0.147862	0.0717491	1.0284	0.109597	1.17022	0.744301	0.158915	0.536507	-0.124466	63	0.0212448	-0.0118189	-0.0981472	0.029396	-0.0800362	-0.000978784	-0.0296254	0.0419274	0.00622758	0.0171023	-0.00521916	0.0927854	0.00138322	-0.0115864	0.127504	0.00136261	-0.152687	-0.00812087
ce_ATAC_peaks_peak_9070	osc	chrII	6277453	6277555	NA	0.241151	-0.138676	0.211843	0.255536	FALSE	0.254988	0.259407	0.887932	0.875385	-0.572917	0.89945	-0.30427	0.210153	0.864664	73	0.0366369	-0.0427311	-0.0847411	0.234794	0.0391841	-0.00118281	0.0567227	0.0164232	-0.0432629	0.0294931	-0.0188698	0.0801117	0.0110482	0.00567244	0.154082	-0.00260895	-0.0598082	0.0564156
ce_ATAC_peaks_peak_9103	osc	chrII	6341046	6341420	WBGene00016315	0.218003	0.499099	-0.0685485	0.21203	TRUE	0.612624	0.326485	1.81653	0.779704	0.215706	0.589332	0.791962	0.45068	0.212062	49	0.0880222	-0.0537805	-0.173364	0.209131	-0.014753	-0.000774994	-0.14764	0.0352202	-0.0106104	0.0708588	-0.0237491	0.163893	0.00984059	-0.0021357	0.100957	0.00679066	-0.128261	0.0138361
ce_ATAC_peaks_peak_9107	osc	chrII	6345656	6346043	NA	0.335232	-0.144416	0.0796104	-0.201249	FALSE	0.381746	0.919943	1.12903	1.59236	0.873663	1.87291	1.28518	2.28064	0.389306	7	0.0548494	-0.151538	-0.107751	0.427102	-0.0597533	-0.00246294	-0.239586	0.17823	-0.0194787	0.0441544	-0.0669183	0.101865	0.0200971	-0.00865012	0.320842	0.0110197	-0.649059	0.0254005
ce_ATAC_peaks_peak_9119	osc	chrII	6359933	6360246	WBGene00016319	0.0128101	0.473928	-0.104316	0.322794	FALSE	0.75001	0.154661	1.56688	0.0854864	0.00322821	0.916989	0.305638	0.311454	0.518196	49	0.107762	-0.0254766	-0.149538	0.0229291	-0.00022079	-0.00120587	-0.0569777	0.0243398	-0.0259277	0.0867494	-0.0112503	0.141369	0.00107892	-3.19624e-05	0.157086	0.00262068	-0.088638	0.0338101
ce_ATAC_peaks_peak_9134	osc	chrII	6376587	6376733	NA	0.283663	-0.0608969	0.0801809	0.15563	FALSE	0.595424	0.222402	0.88343	0.384085	0.533632	0.964982	-0.0127807	0.432503	-0.282642	78	0.0855508	-0.0366352	-0.0843114	0.103019	-0.0364972	-0.00126899	0.0023826	0.0337996	0.0141418	0.0688693	-0.0161779	0.0797055	0.00484752	-0.00528347	0.165308	-0.000109587	-0.123088	-0.0184412
ce_ATAC_peaks_peak_9137	osc	chrII	6379091	6379645	WBGene00271812	0.143941	0.301742	-0.00333293	0.423413	FALSE	0.0732123	0.136733	1.51473	1.0028	1.53296	2.7211	0.354603	0.557067	-0.304947	18	0.0105192	-0.0225235	-0.144561	0.268969	-0.104845	-0.00357835	-0.0661059	0.0435342	0.0152578	0.00846805	-0.00994622	0.136663	0.0126563	-0.0151778	0.466143	0.00304053	-0.158538	-0.0198965
ce_ATAC_peaks_peak_9138	osc	chrII	6380919	6381457	NA	0.0230845	0.273235	0.218561	0.268414	TRUE	0.701585	0.0593537	1.39642	0.761602	0.0929703	0.725659	-0.17155	0.133518	-0.428202	70	0.100804	-0.00977708	-0.133269	0.204276	-0.0063586	-0.00095427	0.0319808	0.0104343	0.0214248	0.0811484	-0.00431749	0.125989	0.00961214	-0.000920496	0.12431	-0.00147095	-0.0379985	-0.0279383
ce_ATAC_peaks_peak_9143	osc	chrII	6385309	6385771	WBGene00044756	0.0571576	0.380753	0.321532	0.0495053	FALSE	0.461608	-0.183142	1.13603	1.15883	1.04336	0.621166	-0.234977	0.886083	0.364465	46	0.0663241	0.0301681	-0.108419	0.310819	-0.0713597	-0.000816857	0.043805	0.0692464	-0.0182358	0.0533916	0.0133221	0.102496	0.0146255	-0.0103303	0.10641	-0.00201481	-0.252174	0.0237798
ce_ATAC_peaks_peak_9154	osc	chrII	6399436	6399545	NA	-0.25672	0.293664	-0.0208398	0.134684	FALSE	0.327072	0.205787	2.10071	0.222063	0.0969141	-0.555188	-0.52514	-0.216781	-0.638148	84	0.0469939	-0.0338984	-0.200484	0.0595613	-0.00662833	0.000730094	0.0978979	-0.0169412	0.0319294	0.0378306	-0.0149693	0.189532	0.00280264	-0.000959543	-0.0951076	-0.0045028	0.0616948	-0.0416364
ce_ATAC_peaks_peak_9159	osc	chrII	6408489	6409465	NA	-0.307974	-0.0670922	-0.142066	0.129309	FALSE	0.248332	0.616089	0.847502	0.449353	0.420276	0.724791	0.223195	0.639363	1.88995	52	0.0356805	-0.101486	-0.0808825	0.120525	-0.0287443	-0.000953127	-0.0416086	0.0499655	-0.0945624	0.0287232	-0.0448154	0.0764639	0.00567126	-0.00416114	0.124162	0.00191378	-0.181959	0.123311
ce_ATAC_peaks_peak_9160	osc	chrII	6409749	6409992	NA	-0.195067	-0.209173	0.121361	0.13778	FALSE	0.36508	0.409196	0.999859	0.70384	-0.65531	0.641498	0.00382337	0.495901	0.780779	73	0.0524548	-0.067405	-0.0954229	0.188783	0.0448192	-0.000843594	-0.000712761	0.0387541	-0.0390658	0.0422267	-0.0297656	0.09021	0.00888312	0.0064882	0.109893	3.27834e-05	-0.141131	0.0509425
ce_ATAC_peaks_peak_9162	osc	chrII	6410486	6411078	WBGene00020801	-0.360273	-0.462356	-0.135001	-0.161877	FALSE	0.0650859	0.778291	0.988312	0.275687	0.515806	0.499011	0.200842	1.02	0.0421142	65	0.00935158	-0.128204	-0.094321	0.0739444	-0.035278	-0.000656219	-0.0374415	0.0797117	-0.00210716	0.00752812	-0.0566143	0.0891683	0.00347943	-0.00510698	0.0854841	0.00172212	-0.290286	0.00274777
ce_ATAC_peaks_peak_9163	osc	chrII	6411620	6412116	NA	-0.408238	-0.127238	-0.111052	0.084231	FALSE	0.488734	0.461066	1.24229	0.577364	0.67042	0.401017	0.353805	0.883549	1.96535	17	0.0702215	-0.0759494	-0.11856	0.15486	-0.0458527	-0.000527353	-0.0659572	0.0690484	-0.0983353	0.0565291	-0.0335388	0.112083	0.00728687	-0.00663781	0.068697	0.00303369	-0.251453	0.128231
ce_ATAC_peaks_peak_9166	osc	chrII	6413793	6414272	NA	-0.142825	-0.516094	0.127814	-0.20616	FALSE	-0.334279	-0.109734	-0.280807	1.43369	0.240821	0.552692	1.74148	0.877753	-0.393308	69	-0.0480294	0.0180761	0.0267993	0.384542	-0.0164707	-0.000726812	-0.32465	0.0685954	0.0196789	-0.0386642	0.00798227	-0.0253352	0.0180945	-0.00238436	0.09468	0.0149322	-0.249804	-0.0256617
ce_ATAC_peaks_peak_9167	osc	chrII	6414445	6414747	NA	-0.303762	-0.146375	-0.162886	-0.00397611	FALSE	-0.708472	0.0922075	0.166762	0.382491	0.378517	-0.0108446	0.482721	-0.243432	-0.0461322	96	-0.101794	-0.0151889	-0.0159151	0.102591	-0.0258883	1.4261e-05	-0.0899901	-0.019024	0.0023082	-0.081945	-0.00670733	0.0150457	0.00482739	-0.00374768	-0.00185775	0.00413908	0.0692794	-0.00300993
ce_ATAC_peaks_peak_9172	osc	chrII	6419196	6419398	NA	0.0929816	-0.587707	0.183435	-0.260505	FALSE	-0.366673	0.988706	1.33505	1.45224	0.495915	0.448831	-0.440585	1.29605	0.240517	35	-0.0526837	-0.162865	-0.127413	0.389519	-0.0339175	-0.000590229	0.082135	0.101285	-0.0120341	-0.042411	-0.0719202	0.120452	0.0183287	-0.00491004	0.0768878	-0.00377779	-0.368847	0.0156927
[truncated: 4,883 more rows]

## Sheet: Legend
Dataset EV3: TF contributions to ATAC-seq peak predictions based on linear modeling.
[truncated: 39 more rows]
