# Supplementary material for: A scheduler for rhythmic gene expression
Source: Mol Syst Biol. 2025 Oct 10;21(12):8. doi: 10.1038/s44320-025-00155-9 (PMC12673066; doi:10.1038/s44320-025-00155-9)
Supplement: Supplementary file 6 — Source data Fig. 3E [file 44320_2025_155_MOESM6_ESM.zip]

Archive with 2 entries (2 files):
- SourceData_Fig3E.csv
- __MACOSX/._SourceData_Fig3E.csv
