# Supplementary material for: A scheduler for rhythmic gene expression
Source: Mol Syst Biol. 2025 Oct 10;21(12):8. doi: 10.1038/s44320-025-00155-9 (PMC12673066; doi:10.1038/s44320-025-00155-9)
Supplement: Supplementary file 6 — Source data Fig. 3E [file 44320_2025_155_MOESM6_ESM.zip › SourceData_Fig3E.csv]

Position	Frame	GFP_intensity	mCherry_intensity	volume_curved	mean_background	Quality	Hatch	Escape	Condition	Unnamed: 5	M1	M2	M3	M4	Unnamed: 10	Notes	Time	bg_factor	internal_noise	signal	TimeMolt1	TimeMolt2	TimeMolt3	TimeMolt4	pseudo_time
1	75	147.3669918	545.4624642	22352	158.5500137	1	75	361	daf6_Peak		174	233	285	361			0	0.554636067	56.50710553	2.922330149	16.5	26.33333333	35	47.66666667	0
1	76	141.506923	534.3408164	22317	144.1726745	1	75	361	daf6_Peak		174	233	285	361			0.166666667	0.544437434	57.24665887	5.767263145	16.5	26.33333333	35	47.66666667	0.158493538
1	77	141.6533597	510.469285	23246	147.9300727	1	75	361	daf6_Peak		174	233	285	361			0.333333333	0.440882636	74.87916655	1.554392863	16.5	26.33333333	35	47.66666667	0.316987075
1	78	136.9290466	528.4279823	22550	139.078567	1	75	361	daf6_Peak		174	233	285	361			0.5	0.626230458	45.14633524	4.687476664	16.5	26.33333333	35	47.66666667	0.475480613
1	79	133.6774109	503.1210799	22927	134.3803912	1	75	361	daf6_Peak		174	233	285	361			0.666666667	0.432113857	74.87310039	0.736681388	16.5	26.33333333	35	47.66666667	0.63397415
1	80	133.7068542	555.6075005	21972	134.5884358	1	75	361	daf6_Peak		174	233	285	361			0.833333333	0.650853961	41.33779866	4.771638905	16.5	26.33333333	35	47.66666667	0.792467688
1	81	135.5881781	536.18384	23651	138.2704702	1	75	361	daf6_Peak		174	233	285	361			1	0.561880483	55.62281332	2.273886235	16.5	26.33333333	35	47.66666667	0.950961225
1	82	136.0815338	542.5779216	25192	139.3889843	1	75	361	daf6_Peak		174	233	285	361			1.166666667	0.508694962	62.26725474	2.907804955	16.5	26.33333333	35	47.66666667	1.109454763
1	83	139.7620695	557.2909559	24856	145.1777246	1	75	361	daf6_Peak		174	233	285	361			1.333333333	0.565629911	54.46617044	3.179035659	16.5	26.33333333	35	47.66666667	1.2679483
1	84	137.0636478	592.9414051	20582	139.1666164	1	75	361	daf6_Peak		174	233	285	361			1.5	0.438197379	72.75818746	3.323013921	16.5	26.33333333	35	47.66666667	1.426441838
1	85	138.326716	604.6939583	25539	142.2468921	1	75	361	daf6_Peak		174	233	285	361			1.666666667	0.484543076	66.29456752	3.1074019	16.5	26.33333333	35	47.66666667	1.584935375
1	86	131.7806165	557.4422715	26538	132.7828044	1	75	361	daf6_Peak		174	233	285	361			1.833333333	0.528406049	60.22704468	1.390334745	16.5	26.33333333	35	47.66666667	1.743428913
1	87	136.3771565	624.3546581	28402	140.9365513	1	75	361	daf6_Peak		174	233	285	361			2	0.059025849	132.0577832	-3.999526331	16.5	26.33333333	35	47.66666667	1.90192245
1	88	134.9249848	606.7815755	27941	139.1819698	1	75	361	daf6_Peak		174	233	285	361			2.166666667	0.806505235	18.53695611	4.137041393	16.5	26.33333333	35	47.66666667	2.060415988
1	89	135.3652506	678.3425716	26412	140.1297505	1	75	361	daf6_Peak		174	233	285	361			2.333333333	0.598472177	49.11469382	2.386800024	16.5	26.33333333	35	47.66666667	2.218909525
1	90	132.8376447	594.6296422	26442	137.9238527	1	75	361	daf6_Peak		174	233	285	361			2.5	0.727538004	28.89138497	3.601415213	16.5	26.33333333	35	47.66666667	2.377403063
1	91	139.4450555	670.9315382	28001	146.8595381	1	75	361	daf6_Peak		174	233	285	361			2.666666667	0.819417365	16.05397044	3.051829342	16.5	26.33333333	35	47.66666667	2.5358966
1	92	136.6509155	563.1834826	28019	140.3868147	1	75	361	daf6_Peak		174	233	285	361			2.833333333	1.087108332	-19.48257492	3.517814333	16.5	26.33333333	35	47.66666667	2.694390138
1	93	136.5866643	664.1923094	22391	142.2004228	1	75	361	daf6_Peak		174	233	285	361			3	0.659380588	39.60456134	3.217904512	16.5	26.33333333	35	47.66666667	2.852883675
1	94	134.546504	668.3007592	28847	141.1598931	1	75	361	daf6_Peak		174	233	285	361			3.166666667	0.804228953	18.4981975	2.52343347	16.5	26.33333333	35	47.66666667	3.011377213
1	95	136.7859279	689.791477	23067	141.6416435	1	75	361	daf6_Peak		174	233	285	361			3.333333333	2.298157126	-200.5788938	11.85006954	16.5	26.33333333	35	47.66666667	3.169870751
1	96	142.5638516	715.1411423	30657	154.0301757	1	75	361	daf6_Peak		174	233	285	361			3.5	0.930417307	-1.415694914	0.6672054	16.5	26.33333333	35	47.66666667	3.328364288
1	97	144.0140859	736.1112221	30030	153.5580042	1	75	361	daf6_Peak		174	233	285	361			3.666666667	0.750240216	26.08540789	2.723287869	16.5	26.33333333	35	47.66666667	3.486857826
1	98	144.5159903	808.3501652	32082	157.6061677	1	75	361	daf6_Peak		174	233	285	361			3.833333333	1.142702863	-32.28555224	-3.295476521	16.5	26.33333333	35	47.66666667	3.645351363
1	99	142.6401243	776.3655804	29274	155.400718	1	75	361	daf6_Peak		174	233	285	361			4	0.714577254	30.94687177	0.647434212	16.5	26.33333333	35	47.66666667	3.803844901
1	100	143.9211864	835.4862961	31086	156.1266925	1	75	361	daf6_Peak		174	233	285	361			4.166666667	0.804722934	17.67175707	0.610699222	16.5	26.33333333	35	47.66666667	3.962338438
1	101	140.8207252	793.4160378	32598	154.3197182	1	75	361	daf6_Peak		174	233	285	361			4.333333333	0.906966849	2.924978631	-2.067121885	16.5	26.33333333	35	47.66666667	4.120831976
1	102	143.4512191	832.4356491	32113	154.1977366	1	75	361	daf6_Peak		174	233	285	361			4.5	0.865629397	11.36979259	-1.396667219	16.5	26.33333333	35	47.66666667	4.279325513
1	103	143.8712066	900.0002133	32820	157.6833547	1	75	361	daf6_Peak		174	233	285	361			4.666666667	0.636633175	43.02110648	0.463645346	16.5	26.33333333	35	47.66666667	4.437819051
1	104	150.6216184	956.1848742	33823	167.786194	1	75	361	daf6_Peak		174	233	285	361			4.833333333	0.69833376	34.22292115	-0.77206651	16.5	26.33333333	35	47.66666667	4.596312588
1	105	145.1788214	811.9567058	35432	156.8341366	1	75	361	daf6_Peak		174	233	285	361			5	0.7016509	33.52787025	1.608138098	16.5	26.33333333	35	47.66666667	4.754806126
1	106	142.2787277	881.6315866	34331	154.7978429	1	75	361	daf6_Peak		174	233	285	361			5.166666667	0.834165372	14.61418793	-1.462460441	16.5	26.33333333	35	47.66666667	4.913299663
1	107	139.9936758	836.4909825	41586	151.3659496	1	75	361	daf6_Peak		174	233	285	361			5.333333333	0.795066283	21.28489956	-1.637186648	16.5	26.33333333	35	47.66666667	5.071793201
1	108	140.1807737	897.1419734	35077	152.6650192	1	75	361	daf6_Peak		174	233	285	361			5.5	0.577470992	51.54019698	0.480956615	16.5	26.33333333	35	47.66666667	5.230286738
1	109	135.9906192	783.3062777	34965	141.1285237	1	75	361	daf6_Peak		174	233	285	361			5.666666667	0.677072494	36.08269428	4.353683374	16.5	26.33333333	35	47.66666667	5.388780276
1	110	139.1554601	900.1656922	32838	151.9342987	1	75	361	daf6_Peak		174	233	285	361			5.833333333	0.653556265	40.37420606	-0.516358683	16.5	26.33333333	35	47.66666667	5.547273813
1	111	134.317908	823.6466092	43824	142.1268809	1	75	361	daf6_Peak		174	233	285	361			6	0.599416356	47.60804642	1.516684504	16.5	26.33333333	35	47.66666667	5.705767351
1	112	140.8716607	975.1406732	38593	155.035891	1	75	361	daf6_Peak		174	233	285	361			6.166666667	0.718379343	30.43317924	-0.936100086	16.5	26.33333333	35	47.66666667	5.864260888
1	113	144.773438	1089.824357	29930	161.6208461	1	75	361	daf6_Peak		174	233	285	361			6.333333333	0.945053911	-2.508629799	-5.458344865	16.5	26.33333333	35	47.66666667	6.022754426
1	114	140.2008082	994.3463834	37369	153.8340119	1	75	361	daf6_Peak		174	233	285	361			6.5	0.598379376	47.80793478	0.341773336	16.5	26.33333333	35	47.66666667	6.181247964
1	115	142.5533508	958.8361793	41930	154.1212072	1	75	361	daf6_Peak		174	233	285	361			6.666666667	0.575693904	50.88415681	2.942554508	16.5	26.33333333	35	47.66666667	6.339741501
1	116	142.2543791	1070.547741	40762	156.4561936	1	75	361	daf6_Peak		174	233	285	361			6.833333333	0.794319166	18.50725496	-0.529029129	16.5	26.33333333	35	47.66666667	6.498235039
1	117	141.8150169	1117.376389	40328	154.2466874	1	75	361	daf6_Peak		174	233	285	361			7	0.823974319	13.95760837	0.762099197	16.5	26.33333333	35	47.66666667	6.656728576
1	118	147.9538821	1184.47704	40223	163.0907338	1	75	361	daf6_Peak		174	233	285	361			7.166666667	0.740498273	26.66355596	0.52191937	16.5	26.33333333	35	47.66666667	6.815222114
1	119	140.7628949	1126.554169	41121	154.0440976	1	75	361	daf6_Peak		174	233	285	361			7.333333333	0.663055867	38.61915368	0.003898454	16.5	26.33333333	35	47.66666667	6.973715651
1	120	146.299457	1278.151032	41435	162.0578571	1	75	361	daf6_Peak		174	233	285	361			7.5	1.072007231	-21.16306986	-6.264667907	16.5	26.33333333	35	47.66666667	7.132209189
1	121	137.8046013	1018.484825	40988	147.2317843	1	75	361	daf6_Peak		174	233	285	361			7.666666667	0.618061059	44.58221341	2.224155486	16.5	26.33333333	35	47.66666667	7.290702726
1	122	135.1479598	1014.168053	40511	143.476513	1	75	361	daf6_Peak		174	233	285	361			7.833333333	0.629375	43.03646078	1.810968615	16.5	26.33333333	35	47.66666667	7.449196264
1	123	146.6158744	1333.656436	37696	163.9309583	1	75	361	daf6_Peak		174	233	285	361			8	0.6392655	41.18753938	0.63292905	16.5	26.33333333	35	47.66666667	7.607689801
1	124	145.1400178	1323.396038	44930	160.2950675	1	75	361	daf6_Peak		174	233	285	361			8.166666667	0.594692653	47.99923041	1.814488443	16.5	26.33333333	35	47.66666667	7.766183339
1	125	143.5776407	1376.15451	46683	158.5072629	1	75	361	daf6_Peak		174	233	285	361			8.333333333	0.753945837	24.60746292	-0.53571317	16.5	26.33333333	35	47.66666667	7.924676876
1	126	141.3466948	1199.92726	47924	154.121759	1	75	361	daf6_Peak		174	233	285	361			8.5	0.679252312	35.08249859	1.576635115	16.5	26.33333333	35	47.66666667	8.083170414
1	127	139.1504227	1316.955303	46961	152.2867071	1	75	361	daf6_Peak		174	233	285	361			8.666666667	0.612484545	45.16909815	0.708070001	16.5	26.33333333	35	47.66666667	8.241663951
1	128	141.5928356	1357.549406	55469	154.8563575	1	75	361	daf6_Peak		174	233	285	361			8.833333333	0.648384492	40.01232147	1.174053403	16.5	26.33333333	35	47.66666667	8.400157489
1	129	138.6492802	1301.638346	47374	154.566131	1	75	361	daf6_Peak		174	233	285	361			9	0.62260023	43.64382107	-1.22744953	16.5	26.33333333	35	47.66666667	8.558651026
1	130	139.6382836	1382.748355	47869	154.0356636	1	75	361	daf6_Peak		174	233	285	361			9.166666667	0.584612625	49.37924181	0.207848232	16.5	26.33333333	35	47.66666667	8.717144564
1	131	140.6842572	1442.928877	50785	156.7722218	1	75	361	daf6_Peak		174	233	285	361			9.333333333	0.832735176	13.59632902	-3.461815564	16.5	26.33333333	35	47.66666667	8.875638101
1	132	138.0813096	1368.767681	48838	152.6670924	1	75	361	daf6_Peak		174	233	285	361			9.5	0.577402743	50.2263508	-0.295439009	16.5	26.33333333	35	47.66666667	9.034131639
1	133	139.0953716	1406.461057	49239	151.495738	1	75	361	daf6_Peak		174	233	285	361			9.666666667	0.687978051	33.70163957	1.16798935	16.5	26.33333333	35	47.66666667	9.192625176
1	134	137.1356151	1390.268753	50459	151.6066134	1	75	361	daf6_Peak		174	233	285	361			9.833333333	0.74048319	26.80955329	-1.936086898	16.5	26.33333333	35	47.66666667	9.351118714
1	135	138.4692542	1344.962962	63098	149.1509925	1	75	361	daf6_Peak		174	233	285	361			10	0.680817705	34.79997233	2.124645411	16.5	26.33333333	35	47.66666667	9.509612252
1	136	137.2574417	1429.419852	52004	151.8465395	1	75	361	daf6_Peak		174	233	285	361			10.16666667	0.521680499	58.56045342	-0.518390234	16.5	26.33333333	35	47.66666667	9.668105789
1	137	137.7540726	1508.53851	54142	149.8835466	1	75	361	daf6_Peak		174	233	285	361			10.33333333	0.703664474	32.24324305	0.043102619	16.5	26.33333333	35	47.66666667	9.826599327
1	138	136.7041633	1403.047169	67375	147.8187251	1	75	361	daf6_Peak		174	233	285	361			10.5	0.64804815	39.30319063	1.607321332	16.5	26.33333333	35	47.66666667	9.985092864
1	139	138.4391703	1649.140876	55680	154.3468172	1	75	361	daf6_Peak		174	233	285	361			10.66666667	0.652151998	39.0553733	-1.273788175	16.5	26.33333333	35	47.66666667	10.1435864
1	140	132.7556142	1321.083231	65192	142.5588944	1	75	361	daf6_Peak		174	233	285	361			10.83333333	0.626897327	42.50150938	0.884314997	16.5	26.33333333	35	47.66666667	10.30207994
1	141	135.7294612	1485.831365	66131	148.1739978	1	75	361	daf6_Peak		174	233	285	361			11	0.701530448	31.60728229	0.17360794	16.5	26.33333333	35	47.66666667	10.46057348
1	142	135.851153	1670.044378	55117	150.2068854	1	75	361	daf6_Peak		174	233	285	361			11.16666667	0.728189351	28.35732226	-1.885223633	16.5	26.33333333	35	47.66666667	10.61906701
1	143	136.1800599	1551.606809	67733	149.215765	1	75	361	daf6_Peak		174	233	285	361			11.33333333	0.525164609	57.32608579	0.491135279	16.5	26.33333333	35	47.66666667	10.77756055
1	144	135.9154384	1597.200553	57875	146.2088827	1	75	361	daf6_Peak		174	233	285	361			11.5	0.868274952	9.695404568	-0.729476792	16.5	26.33333333	35	47.66666667	10.93605409
1	145	136.1598048	1541.528529	58415	150.1256758	1	75	361	daf6_Peak		174	233	285	361			11.66666667	0.505311217	60.44274948	-0.143132585	16.5	26.33333333	35	47.66666667	11.09454763
1	146	141.3095094	1653.686544	69174	153.4600945	1	75	361	daf6_Peak		174	233	285	361			11.83333333	0.404686116	75.20527917	4.001060542	16.5	26.33333333	35	47.66666667	11.25304116
1	147	136.2009963	1551.182906	70260	145.8244775	1	75	361	daf6_Peak		174	233	285	361			12	0.520328113	58.36933574	1.95508537	16.5	26.33333333	35	47.66666667	11.4115347
1	148	138.0647627	1760.096546	57703	147.3960763	1	75	361	daf6_Peak		174	233	285	361			12.16666667	0.529934322	56.74419248	3.210330507	16.5	26.33333333	35	47.66666667	11.57002824
1	149	136.2663349	1639.696989	59275	146.1544766	1	75	361	daf6_Peak		174	233	285	361			12.33333333	0.576825906	50.20993814	1.750708419	16.5	26.33333333	35	47.66666667	11.72852178
1	150	138.6808361	1689.347073	69798	146.2189463	1	75	361	daf6_Peak		174	233	285	361			12.5	0.516177691	58.60159519	4.604282839	16.5	26.33333333	35	47.66666667	11.88701531
1	151	141.3194364	1788.17649	74021	146.6870563	1	75	361	daf6_Peak		174	233	285	361			12.66666667	0.446823222	68.09422418	7.682029035	16.5	26.33333333	35	47.66666667	12.04550885
1	152	141.2243178	1864.559155	72268	149.3577236	1	75	361	daf6_Peak		174	233	285	361			12.83333333	0.377121793	78.79472161	6.103543671	16.5	26.33333333	35	47.66666667	12.20400239
1	153	140.186072	1797.536617	72875	146.3419526	1	75	361	daf6_Peak		174	233	285	361			13	0.552176907	53.73693865	5.642486699	16.5	26.33333333	35	47.66666667	12.36249593
1	154	141.2868086	1822.816563	73889	147.3554447	1	75	361	daf6_Peak		174	233	285	361			13.16666667	0.57578797	50.05663015	6.384686075	16.5	26.33333333	35	47.66666667	12.52098946
1	155	139.826394	1798.200209	64992	148.1343092	1	75	361	daf6_Peak		174	233	285	361			13.33333333	0.62545868	43.19180811	3.982696427	16.5	26.33333333	35	47.66666667	12.679483
1	156	138.5596557	1765.195733	75986	144.5694284	1	75	361	daf6_Peak		174	233	285	361			13.5	0.453428769	67.98110969	5.026608109	16.5	26.33333333	35	47.66666667	12.83797654
1	157	135.9557698	1542.788077	77481	139.7186002	1	75	361	daf6_Peak		174	233	285	361			13.66666667	0.590111352	48.33902486	5.167212898	16.5	26.33333333	35	47.66666667	12.99647008
1	158	138.9007089	1831.704634	67005	148.7698497	1	75	361	daf6_Peak		174	233	285	361			13.83333333	0.694025333	33.32388814	2.326776227	16.5	26.33333333	35	47.66666667	13.15496361
1	159	140.737329	1881.99872	75783	148.4142085	1	75	361	daf6_Peak		174	233	285	361			14	0.602974438	46.30391599	4.943439009	16.5	26.33333333	35	47.66666667	13.31345715
1	160	139.3085936	1789.163179	77406	147.1087244	1	75	361	daf6_Peak		174	233	285	361			14.16666667	0.761961667	23.96380227	3.253582445	16.5	26.33333333	35	47.66666667	13.47195069
1	161	141.046313	1854.535606	79157	146.736499	1	75	361	daf6_Peak		174	233	285	361			14.33333333	0.731511927	28.10197283	5.604841079	16.5	26.33333333	35	47.66666667	13.63044423
1	162	137.7615891	1944.337966	65622	144.5100534	1	75	361	daf6_Peak		174	233	285	361			14.5	0.739369712	27.04680607	3.868426457	16.5	26.33333333	35	47.66666667	13.78893776
1	163	139.6501759	1905.506622	66219	147.6152486	1	75	361	daf6_Peak		174	233	285	361			14.66666667	0.465079873	66.14306482	4.85423001	16.5	26.33333333	35	47.66666667	13.9474313
1	164	140.3075694	1934.992551	68196	145.7726093	1	75	361	daf6_Peak		174	233	285	361			14.83333333	0.67495338	35.90558533	6.012268727	16.5	26.33333333	35	47.66666667	14.10592484
1	165	139.6790547	1859.472056	80696	144.0363256	1	75	361	daf6_Peak		174	233	285	361			15	0.590554103	47.41705092	7.200760716	16.5	26.33333333	35	47.66666667	14.26441838
1	166	141.0225182	1948.419024	81401	145.8998945	1	75	361	daf6_Peak		174	233	285	361			15.16666667	0.466492277	64.60654059	8.354803641	16.5	26.33333333	35	47.66666667	14.42291191
1	167	139.3371079	2061.934571	78773	145.8299784	1	75	361	daf6_Peak		174	233	285	361			15.33333333	0.500712254	60.51968256	5.798568141	16.5	26.33333333	35	47.66666667	14.58140545
1	168	140.2780094	2163.548074	78670	146.0109043	1	75	361	daf6_Peak		174	233	285	361			15.5	0.497874178	60.75705654	6.825893953	16.5	26.33333333	35	47.66666667	14.73989899
1	169	140.9677556	2146.979491	77967	146.7653102	1	75	361	daf6_Peak		174	233	285	361			15.66666667	0.393010004	75.48741457	7.800105793	16.5	26.33333333	35	47.66666667	14.89839253
1	170	142.4849446	2283.259803	65923	145.6501025	1	75	361	daf6_Peak		174	233	285	361			15.83333333	0.49800358	61.46564081	8.485031319	16.5	26.33333333	35	47.66666667	15.05688606
1	171	140.6322399	2205.004679	77159	145.6623258	1	75	361	daf6_Peak		174	233	285	361			16	0.352442848	81.45445385	7.840141141	16.5	26.33333333	35	47.66666667	15.2153796
1	172	141.8626448	2330.863299	65691	148.1201717	1	75	361	daf6_Peak		174	233	285	361			16.16666667	0.436795896	68.68911872	8.475243039	16.5	26.33333333	35	47.66666667	15.37387314
1	173	139.3661887	2338.4313	74549	145.3396391	1	75	361	daf6_Peak		174	233	285	361			16.33333333	0.459713159	65.66037001	6.891274136	16.5	26.33333333	35	47.66666667	15.53236668
1	174	134.7845882	2102.546196	71802	144.737056	1	75	361	daf6_Peak		174	233	285	361			16.5	0.443589692	67.80342844	2.777293623	16.5	26.33333333	35	47.66666667	15.69086022
1	175	133.8198016	1870.023446	86710	140.1069485	1	75	361	daf6_Peak		174	233	285	361			16.66666667	0.650085947	38.73471604	4.003527316	16.5	26.33333333	35	47.66666667	15.84394933
1	176	137.5803984	2030.304511	87340	145.8503419	1	75	361	daf6_Peak		174	233	285	361			16.83333333	0.64006479	40.12863379	4.098096164	16.5	26.33333333	35	47.66666667	15.99703845
1	177	139.3485554	2085.258905	89782	148.5667527	1	75	361	daf6_Peak		174	233	285	361			17	0.474105912	62.79398464	6.118194962	16.5	26.33333333	35	47.66666667	16.15012757
1	178	137.1158402	2075.364582	92783	147.2554933	1	75	361	daf6_Peak		174	233	285	361			17.16666667	0.500178934	59.18598956	4.275755019	16.5	26.33333333	35	47.66666667	16.30321669
1	179	136.3958964	2013.189885	91529	146.6192963	1	75	361	daf6_Peak		174	233	285	361			17.33333333	0.477213643	62.3039453	4.123222601	16.5	26.33333333	35	47.66666667	16.45630581
1	180	140.4490297	2249.467624	93633	152.563285	1	75	361	daf6_Peak		174	233	285	361			17.5	0.614824101	42.39623175	4.253213456	16.5	26.33333333	35	47.66666667	16.60939493
1	181	138.4143951	2209.908948	79680	152.5395393	1	75	361	daf6_Peak		174	233	285	361			17.66666667	0.489741257	60.40780319	3.301686194	16.5	26.33333333	35	47.66666667	16.76248405
1	182	135.9649608	2012.56097	93210	146.4581753	1	75	361	daf6_Peak		174	233	285	361			17.83333333	0.536321704	53.79736649	3.618896181	16.5	26.33333333	35	47.66666667	16.91557317
1	183	135.7301288	2009.634492	100296	146.9547847	1	75	361	daf6_Peak		174	233	285	361			18	0.530935201	54.50622789	3.200432706	16.5	26.33333333	35	47.66666667	17.06866229
1	184	133.6223204	2024.660727	82615	146.7046082	1	75	361	daf6_Peak		174	233	285	361			18.16666667	0.466558044	63.0349568	2.141148556	16.5	26.33333333	35	47.66666667	17.22175141
1	185	132.8196117	1846.399211	83858	143.975806	1	75	361	daf6_Peak		174	233	285	361			18.33333333	0.422042432	69.47658353	2.579128893	16.5	26.33333333	35	47.66666667	17.37484053
1	186	139.784433	2264.471658	101741	151.488335	1	75	361	daf6_Peak		174	233	285	361			18.5	0.489761007	60.05435745	5.53699609	16.5	26.33333333	35	47.66666667	17.52792965
1	187	133.847601	1911.838374	105565	146.2645527	1	75	361	daf6_Peak		174	233	285	361			18.66666667	0.506287541	58.55492659	1.240753637	16.5	26.33333333	35	47.66666667	17.68101877
1	188	138.1296034	2158.224934	104542	151.1319771	1	75	361	daf6_Peak		174	233	285	361			18.83333333	0.497913545	59.06910004	3.809844849	16.5	26.33333333	35	47.66666667	17.83410789
1	189	134.1891864	1934.810981	107513	146.6209784	1	75	361	daf6_Peak		174	233	285	361			19	0.38698442	74.6064088	2.842743255	16.5	26.33333333	35	47.66666667	17.98719701
1	190	136.2932091	2109.607512	108513	148.5761041	1	75	361	daf6_Peak		174	233	285	361			19.16666667	0.46675329	63.74447112	3.200352532	16.5	26.33333333	35	47.66666667	18.14028613
1	191	132.3375068	1782.022439	108783	143.7502356	1	75	361	daf6_Peak		174	233	285	361			19.33333333	0.386977945	74.64308176	2.066254225	16.5	26.33333333	35	47.66666667	18.29337525
1	192	137.6971153	2185.953085	103442	152.1469046	1	75	361	daf6_Peak		174	233	285	361			19.5	0.447100591	66.18544903	3.486695246	16.5	26.33333333	35	47.66666667	18.44646437
1	193	133.2737388	1914.618311	113506	146.4869488	1	75	361	daf6_Peak		174	233	285	361			19.66666667	0.448094183	65.97013633	1.663652829	16.5	26.33333333	35	47.66666667	18.59955349
1	194	132.718617	1975.376364	111844	146.3409004	1	75	361	daf6_Peak		174	233	285	361			19.83333333	0.577855441	48.06391646	0.090815046	16.5	26.33333333	35	47.66666667	18.75264261
1	195	134.4377601	1984.416538	116059	147.4967119	1	75	361	daf6_Peak		174	233	285	361			20	0.513971804	56.6676591	1.960949836	16.5	26.33333333	35	47.66666667	18.90573173
1	196	130.6532041	1738.943788	117164	140.1961731	1	75	361	daf6_Peak		174	233	285	361			20.16666667	0.438783883	67.07129551	2.06608733	16.5	26.33333333	35	47.66666667	19.05882085
1	197	131.4167322	1787.043522	122076	144.660499	1	75	361	daf6_Peak		174	233	285	361			20.33333333	0.408276486	71.27620158	1.079050448	16.5	26.33333333	35	47.66666667	19.21190997
1	198	135.53147	2067.791959	112949	150.2075633	1	75	361	daf6_Peak		174	233	285	361			20.5	0.508716391	57.89369156	1.224728962	16.5	26.33333333	35	47.66666667	19.36499909
1	199	134.0505083	2043.174719	124039	148.0126258	1	75	361	daf6_Peak		174	233	285	361			20.66666667	0.498224862	59.240245	1.066693278	16.5	26.33333333	35	47.66666667	19.51808821
1	200	134.778134	2099.05539	104189	150.8711764	1	75	361	daf6_Peak		174	233	285	361			20.83333333	0.307289105	85.70991367	2.707151605	16.5	26.33333333	35	47.66666667	19.67117733
1	201	135.7116583	2135.453148	125438	148.2459305	1	75	361	daf6_Peak		174	233	285	361			21	0.322322583	83.71020311	4.218443977	16.5	26.33333333	35	47.66666667	19.82426645
1	202	131.5013036	1853.85868	127342	143.7395659	1	75	361	daf6_Peak		174	233	285	361			21.16666667	0.407942196	71.84804069	1.015828758	16.5	26.33333333	35	47.66666667	19.97735557
1	203	130.8404939	1797.705397	125525	142.271117	1	75	361	daf6_Peak		174	233	285	361			21.33333333	0.380348617	75.36948693	1.358384435	16.5	26.33333333	35	47.66666667	20.13044469
1	204	132.4946716	1994.607299	132215	147.774969	1	75	361	daf6_Peak		174	233	285	361			21.5	0.468042479	62.87959049	0.450118184	16.5	26.33333333	35	47.66666667	20.28353381
1	205	133.1408844	2018.270385	131938	145.2201188	1	75	361	daf6_Peak		174	233	285	361			21.66666667	0.348486643	79.06704958	3.466563145	16.5	26.33333333	35	47.66666667	20.43662293
1	206	136.3579218	2119.818048	151765	146.4761345	1	75	361	daf6_Peak		174	233	285	361			21.83333333	0.340358585	80.44750048	6.056011373	16.5	26.33333333	35	47.66666667	20.58971205
1	207	130.7285356	1805.086082	133535	138.5105312	1	75	361	daf6_Peak		174	233	285	361			22	0.406053316	71.84084589	2.64502915	16.5	26.33333333	35	47.66666667	20.74280117
1	208	131.4042688	1734.228977	137228	138.9860629	1	75	361	daf6_Peak		174	233	285	361			22.16666667	0.427175041	69.01321601	3.019675663	16.5	26.33333333	35	47.66666667	20.89589029
1	209	137.7376162	2129.683258	137882	149.1476045	1	75	361	daf6_Peak		174	233	285	361			22.33333333	0.305700594	86.30140635	5.841698639	16.5	26.33333333	35	47.66666667	21.04897941
1	210	133.2351442	1757.515534	141275	141.6660658	1	75	361	daf6_Peak		174	233	285	361			22.5	0.387965011	74.48855692	3.785110439	16.5	26.33333333	35	47.66666667	21.20206853
1	211	134.3670949	1827.478944	163944	140.8140943	1	75	361	daf6_Peak		174	233	285	361			22.66666667	0.34747834	79.61226191	5.824985181	16.5	26.33333333	35	47.66666667	21.35515765
1	212	138.0150994	2115.97758	142059	142.9664784	1	75	361	daf6_Peak		174	233	285	361			22.83333333	0.272658701	90.61454333	8.419501701	16.5	26.33333333	35	47.66666667	21.50824677
1	213	137.3185536	2066.054067	140733	140.0574803	1	75	361	daf6_Peak		174	233	285	361			23	0.344173434	80.94309423	8.17139534	16.5	26.33333333	35	47.66666667	21.66133588
1	214	132.5002187	1880.689182	146346	136.6583635	1	75	361	daf6_Peak		174	233	285	361			23.16666667	0.340451827	80.97366006	5.000969099	16.5	26.33333333	35	47.66666667	21.814425
1	215	138.9788227	2155.135921	140339	146.0883231	1	75	361	daf6_Peak		174	233	285	361			23.33333333	0.309800326	84.75180686	8.968805748	16.5	26.33333333	35	47.66666667	21.96751412
1	216	137.9978405	2132.248171	144481	143.3714397	1	75	361	daf6_Peak		174	233	285	361			23.5	0.23113801	95.72450765	9.134743701	16.5	26.33333333	35	47.66666667	22.12060324
1	217	135.7810701	2058.400058	151633	139.7731485	1	75	361	daf6_Peak		174	233	285	361			23.66666667	0.300862353	85.36440377	8.364187918	16.5	26.33333333	35	47.66666667	22.27369236
1	218	136.1217087	2131.864621	144698	139.6849658	1	75	361	daf6_Peak		174	233	285	361			23.83333333	0.218128968	97.62201161	8.030359651	16.5	26.33333333	35	47.66666667	22.42678148
1	219	132.5970863	2183.641493	158354	143.0307078	1	75	361	daf6_Peak		174	233	285	361			24	0.242950385	93.69331812	4.154402641	16.5	26.33333333	35	47.66666667	22.5798706
1	220	136.7683747	2294.696921	152574	145.2593161	1	75	361	daf6_Peak		174	233	285	361			24.16666667	0.314574165	83.62278022	7.450766368	16.5	26.33333333	35	47.66666667	22.73295972
1	221	132.7288314	2131.544961	151699	141.0102079	1	75	361	daf6_Peak		174	233	285	361			24.33333333	0.356686246	77.80732534	4.625104363	16.5	26.33333333	35	47.66666667	22.88604884
1	222	134.2520935	2084.862269	151658	142.0212877	1	75	361	daf6_Peak		174	233	285	361			24.5	0.383877513	74.22634108	5.506973673	16.5	26.33333333	35	47.66666667	23.03913796
1	223	132.7316144	2092.411667	154591	139.2025906	1	75	361	daf6_Peak		174	233	285	361			24.66666667	0.4175172	69.59533088	5.016807702	16.5	26.33333333	35	47.66666667	23.19222708
1	224	132.5695699	2180.247432	153105	137.5433156	1	75	361	daf6_Peak		174	233	285	361			24.83333333	0.400426903	71.99153695	5.501989109	16.5	26.33333333	35	47.66666667	23.3453162
1	225	132.016433	2173.353424	152194	138.0475535	1	75	361	daf6_Peak		174	233	285	361			25	0.399161832	71.97310665	4.940011989	16.5	26.33333333	35	47.66666667	23.49840532
1	226	132.8665433	2230.475889	153458	139.8440553	1	75	361	daf6_Peak		174	233	285	361			25.16666667	0.398982127	72.26408652	4.807178083	16.5	26.33333333	35	47.66666667	23.65149444
1	227	134.1748837	2473.452178	149242	141.1683673	1	75	361	daf6_Peak		174	233	285	361			25.33333333	0.285812169	87.39459899	6.43264752	16.5	26.33333333	35	47.66666667	23.80458356
1	228	134.4112627	2451.9686	152326	140.7272693	1	75	361	daf6_Peak		174	233	285	361			25.5	0.33968436	79.97977866	6.628631588	16.5	26.33333333	35	47.66666667	23.95767268
1	229	134.2058311	2466.792804	148719	141.1003073	1	75	361	daf6_Peak		174	233	285	361			25.66666667	0.414816847	69.58212703	6.09291949	16.5	26.33333333	35	47.66666667	24.1107618
1	230	134.934399	2588.705645	153138	139.7839574	1	75	361	daf6_Peak		174	233	285	361			25.83333333	0.432811121	67.39428798	7.040059731	16.5	26.33333333	35	47.66666667	24.26385092
1	231	141.3676915	3060.889631	171769	147.9470489	1	75	361	daf6_Peak		174	233	285	361			26	0.427271686	67.96712286	10.18698354	16.5	26.33333333	35	47.66666667	24.41694004
1	232	134.7822881	2587.246137	175057	138.9940505	1	75	361	daf6_Peak		174	233	285	361			26.16666667	0.357777492	77.52753124	7.525814034	16.5	26.33333333	35	47.66666667	24.57002916
1	233	134.7078265	2713.001253	184298	142.7036519	1	75	361	daf6_Peak		174	233	285	361			26.33333333	0.446549264	65.91930947	5.064306316	16.5	26.33333333	35	47.66666667	24.72311828
1	234	132.1404721	2497.183322	195028	142.1276118	1	75	361	daf6_Peak		174	233	285	361			26.5	0.43909731	66.57878827	3.153831905	16.5	26.33333333	35	47.66666667	24.88805831
1	235	131.9464664	2426.611182	199893	138.749824	1	75	361	daf6_Peak		174	233	285	361			26.66666667	0.352846959	78.39577634	4.593236531	16.5	26.33333333	35	47.66666667	25.05299835
1	236	132.6107663	2490.120168	195443	139.058489	1	75	361	daf6_Peak		174	233	285	361			26.83333333	0.330181293	81.46102622	5.235228382	16.5	26.33333333	35	47.66666667	25.21793838
1	237	132.167682	2431.006314	202723	139.1301385	1	75	361	daf6_Peak		174	233	285	361			27	0.343289312	79.73572335	4.670069186	16.5	26.33333333	35	47.66666667	25.38287841
1	238	130.0594223	2233.697387	210140	136.0215758	1	75	361	daf6_Peak		174	233	285	361			27.16666667	0.333595569	81.28600279	3.397224505	16.5	26.33333333	35	47.66666667	25.54781844
1	239	128.4810843	2169.62288	212601	135.8172172	1	75	361	daf6_Peak		174	233	285	361			27.33333333	0.134487933	107.6491962	2.566111303	16.5	26.33333333	35	47.66666667	25.71275848
1	240	134.8049942	2684.54819	191543	146.6402895	1	75	361	daf6_Peak		174	233	285	361			27.5	0.410726908	69.97814163	4.597739802	16.5	26.33333333	35	47.66666667	25.87769851
1	241	133.5283745	2601.429245	215264	143.4992231	1	75	361	daf6_Peak		174	233	285	361			27.66666667	0.331259398	80.958011	5.034897229	16.5	26.33333333	35	47.66666667	26.04263854
1	242	131.998619	2507.336153	224472	139.9243438	1	75	361	daf6_Peak		174	233	285	361			27.83333333	0.383452342	73.69287193	4.651429706	16.5	26.33333333	35	47.66666667	26.20757858
1	243	129.1597668	2205.148617	226549	136.3669705	1	75	361	daf6_Peak		174	233	285	361			28	0.343682437	79.14393634	3.148897642	16.5	26.33333333	35	47.66666667	26.37251861
1	244	128.4913547	2163.167938	235158	137.5153766	1	75	361	daf6_Peak		174	233	285	361			28.16666667	0.307986822	83.82567777	2.312753208	16.5	26.33333333	35	47.66666667	26.53745864
1	245	131.6268388	2388.823598	238200	142.8114897	1	75	361	daf6_Peak		174	233	285	361			28.33333333	0.374603591	75.17414257	2.954999332	16.5	26.33333333	35	47.66666667	26.70239868
1	246	133.7119691	2605.970918	205353	147.5635638	1	75	361	daf6_Peak		174	233	285	361			28.5	0.330935697	81.17854363	3.699374617	16.5	26.33333333	35	47.66666667	26.86733871
1	247	130.3191209	2245.407182	236108	139.0139105	1	75	361	daf6_Peak		174	233	285	361			28.66666667	0.346495438	79.09546765	3.055967433	16.5	26.33333333	35	47.66666667	27.03227874
1	248	129.2148381	2157.353561	211941	140.3011167	1	75	361	daf6_Peak		174	233	285	361			28.83333333	0.273199221	88.67170239	2.212979888	16.5	26.33333333	35	47.66666667	27.19721878
1	249	128.8885682	2219.286078	249121	140.2625136	1	75	361	daf6_Peak		174	233	285	361			29	0.301242253	84.90717941	1.728393236	16.5	26.33333333	35	47.66666667	27.36215881
1	250	129.8180604	2201.037245	246285	138.2700104	1	75	361	daf6_Peak		174	233	285	361			29.16666667	0.291838566	86.10789557	3.357643181	16.5	26.33333333	35	47.66666667	27.52709884
1	251	130.2888916	2246.268265	257671	140.3230047	1	75	361	daf6_Peak		174	233	285	361			29.33333333	0.313390312	82.89531253	3.417708963	16.5	26.33333333	35	47.66666667	27.69203888
1	252	135.1901085	2634.642881	218896	148.4570733	1	75	361	daf6_Peak		174	233	285	361			29.5	0.370815462	75.14223973	4.997690658	16.5	26.33333333	35	47.66666667	27.85697891
1	253	130.9806219	2191.576308	230724	142.497599	1	75	361	daf6_Peak		174	233	285	361			29.66666667	0.31202855	82.58263716	3.934665525	16.5	26.33333333	35	47.66666667	28.02191894
1	254	128.5104737	2089.039331	296458	132.1692906	1	75	361	daf6_Peak		174	233	285	361			29.83333333	0.332127375	80.5620876	4.051346542	16.5	26.33333333	35	47.66666667	28.18685897
1	255	130.0784596	2126.525555	237256	138.5342033	1	75	361	daf6_Peak		174	233	285	361			30	0.303716574	84.16677127	3.836554678	16.5	26.33333333	35	47.66666667	28.35179901
1	256	129.1702465	1963.958647	277803	135.7602197	1	75	361	daf6_Peak		174	233	285	361			30.16666667	0.290538438	85.98583961	3.740844742	16.5	26.33333333	35	47.66666667	28.51673904
1	257	129.9448766	1987.217571	246683	140.1759827	1	75	361	daf6_Peak		174	233	285	361			30.33333333	0.412504859	69.72801228	2.39359038	16.5	26.33333333	35	47.66666667	28.68167907
1	258	132.0517153	2191.298354	244937	139.8237604	1	75	361	daf6_Peak		174	233	285	361			30.5	0.325155086	81.26926905	5.31803941	16.5	26.33333333	35	47.66666667	28.84661911
1	259	132.8359002	2096.338843	252645	140.8734512	1	75	361	daf6_Peak		174	233	285	361			30.66666667	0.322136001	81.86918957	5.586300375	16.5	26.33333333	35	47.66666667	29.01155914
1	260	132.5567848	2038.452566	253985	137.3745302	1	75	361	daf6_Peak		174	233	285	361			30.83333333	0.304816456	83.7451808	6.93758666	16.5	26.33333333	35	47.66666667	29.17649917
1	261	132.8621106	2050.091553	261028	137.9076342	1	75	361	daf6_Peak		174	233	285	361			31	0.270580351	88.57574724	6.971267312	16.5	26.33333333	35	47.66666667	29.34143921
1	262	138.0883375	2272.828617	299499	143.103995	1	75	361	daf6_Peak		174	233	285	361			31.16666667	0.260480914	89.65604724	11.15643086	16.5	26.33333333	35	47.66666667	29.50637924
1	263	138.7006099	2285.379801	299078	142.2146407	1	75	361	daf6_Peak		174	233	285	361			31.33333333	0.265337112	88.99016594	11.97562184	16.5	26.33333333	35	47.66666667	29.67131927
1	264	138.0188414	2257.141137	298491	139.5004868	1	75	361	daf6_Peak		174	233	285	361			31.5	0.283718581	86.71344782	11.72651352	16.5	26.33333333	35	47.66666667	29.83625931
1	265	138.9180698	2333.317693	270340	145.7841187	1	75	361	daf6_Peak		174	233	285	361			31.66666667	0.300920546	84.32651538	10.72211781	16.5	26.33333333	35	47.66666667	30.00119934
1	266	137.3391749	2230.328102	309050	139.7734677	1	75	361	daf6_Peak		174	233	285	361			31.83333333	0.342002795	79.20784584	10.32841243	16.5	26.33333333	35	47.66666667	30.16613937
1	267	137.6810545	2247.455715	298656	137.4738066	1	75	361	daf6_Peak		174	233	285	361			32	0.213638742	96.19786815	12.11345525	16.5	26.33333333	35	47.66666667	30.3310794
1	268	134.7290917	2087.461393	317469	133.7366234	1	75	361	daf6_Peak		174	233	285	361			32.16666667	0.179523212	100.8621457	9.85811778	16.5	26.33333333	35	47.66666667	30.49601944
1	269	132.3318541	1988.552789	279204	134.7271591	1	75	361	daf6_Peak		174	233	285	361			32.33333333	0.293296831	85.87714896	6.939656335	16.5	26.33333333	35	47.66666667	30.66095947
1	270	130.7755006	1874.346265	324188	132.3725091	1	75	361	daf6_Peak		174	233	285	361			32.5	0.302439015	85.21769527	5.523194144	16.5	26.33333333	35	47.66666667	30.8258995
1	271	138.9994971	2307.629748	280393	145.8893001	1	75	361	daf6_Peak		174	233	285	361			32.66666667	0.319516373	82.29140668	10.09407046	16.5	26.33333333	35	47.66666667	30.99083954
1	272	137.6766532	2353.085056	311687	139.3075136	1	75	361	daf6_Peak		174	233	285	361			32.83333333	0.338429604	79.7573871	10.77347936	16.5	26.33333333	35	47.66666667	31.15577957
1	273	137.3696472	2367.043019	305310	137.3646799	1	75	361	daf6_Peak		174	233	285	361			33	0.350631861	77.99858664	11.20662734	16.5	26.33333333	35	47.66666667	31.3207196
1	274	137.5592093	2429.051136	275151	142.0275413	1	75	361	daf6_Peak		174	233	285	361			33.16666667	0.238020839	92.96023166	10.79346311	16.5	26.33333333	35	47.66666667	31.48565964
1	275	135.9494424	2387.57713	323156	137.1740181	1	75	361	daf6_Peak		174	233	285	361			33.33333333	0.200072185	97.79965296	10.70508382	16.5	26.33333333	35	47.66666667	31.65059967
1	276	135.5128311	2328.909708	311313	132.9393996	1	75	361	daf6_Peak		174	233	285	361			33.5	0.28916913	85.67698473	11.39387583	16.5	26.33333333	35	47.66666667	31.8155397
1	277	135.1211026	2247.782759	315212	134.9144553	1	75	361	daf6_Peak		174	233	285	361			33.66666667	0.254467382	90.54298757	10.24678689	16.5	26.33333333	35	47.66666667	31.98047974
1	278	135.1536979	2348.873261	281728	136.2110395	1	75	361	daf6_Peak		174	233	285	361			33.83333333	0.21957518	94.05075388	11.19438048	16.5	26.33333333	35	47.66666667	32.14541977
1	279	135.143677	2427.414677	316258	133.7460553	1	75	361	daf6_Peak		174	233	285	361			34	0.245512924	91.09238742	11.21490443	16.5	26.33333333	35	47.66666667	32.3103598
1	280	134.3259162	2403.337681	284567	135.7842703	1	75	361	daf6_Peak		174	233	285	361			34.16666667	0.197662756	96.86680038	10.61962279	16.5	26.33333333	35	47.66666667	32.47529983
1	281	133.7725879	2361.603301	314460	133.5438043	1	75	361	daf6_Peak		174	233	285	361			34.33333333	0.208689389	95.60018102	10.30323194	16.5	26.33333333	35	47.66666667	32.64023987
1	282	135.6242687	2580.618225	321344	139.4216287	1	75	361	daf6_Peak		174	233	285	361			34.5	0.064550472	114.8495715	11.7749653	16.5	26.33333333	35	47.66666667	32.8051799
1	283	132.4529729	2468.01942	344482	136.5567762	1	75	361	daf6_Peak		174	233	285	361			34.66666667	0.194568268	97.57323911	8.310118411	16.5	26.33333333	35	47.66666667	32.97011993
1	284	132.1431419	2418.742648	349164	139.3021368	1	75	361	daf6_Peak		174	233	285	361			34.83333333	0.162810258	101.9440997	7.519225324	16.5	26.33333333	35	47.66666667	33.13505997
1	285	127.6924174	1971.448376	368766	134.1153819	1	75	361	daf6_Peak		174	233	285	361			35	0.159855235	102.2998547	3.953516742	16.5	26.33333333	35	47.66666667	33.3
1	286	127.5769927	1964.806713	376880	131.7328428	1	75	361	daf6_Peak		174	233	285	361			35.16666667	0.084526324	111.9794771	4.462622641	16.5	26.33333333	35	47.66666667	33.44913141
1	287	128.8906936	2019.271151	418228	132.4671703	1	75	361	daf6_Peak		174	233	285	361			35.33333333	0.177398282	99.97098552	5.420259706	16.5	26.33333333	35	47.66666667	33.59826281
1	288	129.894385	2103.451494	393088	134.9555369	1	75	361	daf6_Peak		174	233	285	361			35.5	0.128382622	106.3987203	6.169718967	16.5	26.33333333	35	47.66666667	33.74739422
1	289	130.9614697	2155.869736	396311	135.9567555	1	75	361	daf6_Peak		174	233	285	361			35.66666667	0.120212438	108.2013557	6.416420867	16.5	26.33333333	35	47.66666667	33.89652563
1	290	127.3889994	1842.597472	406322	134.8247642	1	75	361	daf6_Peak		174	233	285	361			35.83333333	0.112825561	109.1891154	2.988204295	16.5	26.33333333	35	47.66666667	34.04565703
1	291	130.9397747	2094.76327	416652	137.6375761	1	75	361	daf6_Peak		174	233	285	361			36	0.047243633	117.8690417	6.568233912	16.5	26.33333333	35	47.66666667	34.19478844
1	292	131.321063	2165.601353	421967	137.6755492	1	75	361	daf6_Peak		174	233	285	361			36.16666667	0.091381419	112.1808934	6.559182551	16.5	26.33333333	35	47.66666667	34.34391985
1	293	126.7770608	1830.319676	418899	133.9271151	1	75	361	daf6_Peak		174	233	285	361			36.33333333	0.133950627	106.6047716	2.232668178	16.5	26.33333333	35	47.66666667	34.49305126
1	294	130.5859187	2149.842431	419123	137.4854656	1	75	361	daf6_Peak		174	233	285	361			36.5	0.126507438	108.0170614	5.175923289	16.5	26.33333333	35	47.66666667	34.64218266
1	295	129.7290196	2025.801923	431998	138.4106359	1	75	361	daf6_Peak		174	233	285	361			36.66666667	0.198058558	97.92974982	4.385858785	16.5	26.33333333	35	47.66666667	34.79131407
1	296	129.8931425	2037.949669	444798	137.8264089	1	75	361	daf6_Peak		174	233	285	361			36.83333333	0.209661626	96.2283387	4.767894876	16.5	26.33333333	35	47.66666667	34.94044548
1	297	128.3858927	1931.713213	443403	139.3681085	1	75	361	daf6_Peak		174	233	285	361			37	0.138523435	105.7788646	3.301278927	16.5	26.33333333	35	47.66666667	35.08957688
1	298	128.5694259	1858.165389	440549	136.4401885	1	75	361	daf6_Peak		174	233	285	361			37.16666667	0.116742575	108.695012	3.946034887	16.5	26.33333333	35	47.66666667	35.23870829
1	299	127.6987526	1858.102334	462477	136.0666641	1	75	361	daf6_Peak		174	233	285	361			37.33333333	0.176223915	100.1717583	3.548794026	16.5	26.33333333	35	47.66666667	35.3878397
1	300	127.4536796	1846.478455	455447	135.7738295	1	75	361	daf6_Peak		174	233	285	361			37.5	0.072051365	112.9634047	4.707585178	16.5	26.33333333	35	47.66666667	35.5369711
1	301	126.3659602	1764.755961	466578	130.9661814	1	75	361	daf6_Peak		174	233	285	361			37.66666667	0.190960681	98.63470534	2.721863737	16.5	26.33333333	35	47.66666667	35.68610251
1	302	126.8674415	1783.224367	464097	133.5545956	1	75	361	daf6_Peak		174	233	285	361			37.83333333	0.156418191	102.2341987	3.742874588	16.5	26.33333333	35	47.66666667	35.83523392
1	303	128.6758585	1825.171199	460225	136.0718956	1	75	361	daf6_Peak		174	233	285	361			38	0.154840114	102.7094122	4.897058628	16.5	26.33333333	35	47.66666667	35.98436533
1	304	125.3041229	1641.217312	484074	133.5183813	1	75	361	daf6_Peak		174	233	285	361			38.16666667	0.136924345	105.1916939	1.830512174	16.5	26.33333333	35	47.66666667	36.13349673
1	305	125.4114784	1645.433569	490349	131.8546211	1	75	361	daf6_Peak		174	233	285	361			38.33333333	0.234169266	92.17593566	2.359242844	16.5	26.33333333	35	47.66666667	36.28262814
1	306	127.0500617	1711.594431	431088	134.7331714	1	75	361	daf6_Peak		174	233	285	361			38.5	0.215780322	94.58140912	3.395885501	16.5	26.33333333	35	47.66666667	36.43175955
1	307	125.5329427	1614.358554	494464	132.476202	1	75	361	daf6_Peak		174	233	285	361			38.66666667	0.174432673	99.91878293	2.5059818	16.5	26.33333333	35	47.66666667	36.58089095
1	308	129.794158	1817.506183	502366	137.8170039	1	75	361	daf6_Peak		174	233	285	361			38.83333333	0.21978112	93.78557582	5.719006794	16.5	26.33333333	35	47.66666667	36.73002236
1	309	126.890387	1708.609148	500698	131.6289392	1	75	361	daf6_Peak		174	233	285	361			39	0.239336677	91.38034899	4.00640516	16.5	26.33333333	35	47.66666667	36.87915377
1	310	126.1836905	1615.496608	512340	132.6806058	1	75	361	daf6_Peak		174	233	285	361			39.16666667	0.215582239	94.40129116	3.178817266	16.5	26.33333333	35	47.66666667	37.02828517
1	311	127.3258604	1644.086417	586874	136.2652817	1	75	361	daf6_Peak		174	233	285	361			39.33333333	0.178346524	99.29618731	3.727233741	16.5	26.33333333	35	47.66666667	37.17741658
1	312	131.3764799	1786.9918	527582	137.6476391	1	75	361	daf6_Peak		174	233	285	361			39.5	0.188750394	98.0702922	7.325141533	16.5	26.33333333	35	47.66666667	37.32654799
1	313	129.2951044	1682.832219	528779	132.338354	1	75	361	daf6_Peak		174	233	285	361			39.66666667	0.138741432	104.5849961	6.349295502	16.5	26.33333333	35	47.66666667	37.47567939
1	314	126.9382395	1585.730474	525919	126.966567	1	75	361	daf6_Peak		174	233	285	361			39.83333333	0.162829093	101.8413831	4.423005448	16.5	26.33333333	35	47.66666667	37.6248108
1	315	130.0964323	1655.10113	544714	131.005509	1	75	361	daf6_Peak		174	233	285	361			40	0.146393163	103.5692958	7.348825639	16.5	26.33333333	35	47.66666667	37.77394221
1	316	128.8023139	1548.511634	559154	131.7686166	1	75	361	daf6_Peak		174	233	285	361			40.16666667	0.167661722	100.3281708	6.381589792	16.5	26.33333333	35	47.66666667	37.92307362
1	317	131.3805673	1651.978682	554940	131.1873324	1	75	361	daf6_Peak		174	233	285	361			40.33333333	0.216345882	94.0842672	8.914460982	16.5	26.33333333	35	47.66666667	38.07220502
1	318	130.1484959	1554.627244	545867	131.6306679	1	75	361	daf6_Peak		174	233	285	361			40.5	0.188923378	97.65623301	7.624152391	16.5	26.33333333	35	47.66666667	38.22133643
1	319	129.1409905	1497.559693	538944	128.3992626	1	75	361	daf6_Peak		174	233	285	361			40.66666667	0.184904809	98.46780227	6.93154717	16.5	26.33333333	35	47.66666667	38.37046784
1	320	130.5782509	1591.727944	570754	134.0635862	1	75	361	daf6_Peak		174	233	285	361			40.83333333	0.160031868	101.6043418	7.519462874	16.5	26.33333333	35	47.66666667	38.51959924
1	321	129.6134805	1520.941859	564282	127.4068475	1	75	361	daf6_Peak		174	233	285	361			41	0.214611438	94.51158085	7.758932935	16.5	26.33333333	35	47.66666667	38.66873065
1	322	131.8494972	1543.206601	565006	129.9615351	1	75	361	daf6_Peak		174	233	285	361			41.16666667	0.224462772	92.86575958	9.812211227	16.5	26.33333333	35	47.66666667	38.81786206
1	323	130.3287755	1488.458432	580980	126.2240061	1	75	361	daf6_Peak		174	233	285	361			41.33333333	0.211433154	94.83394843	8.80688734	16.5	26.33333333	35	47.66666667	38.96699346
1	324	131.2335957	1517.373945	566286	125.4048191	1	75	361	daf6_Peak		174	233	285	361			41.5	0.225930191	92.6180148	10.28284621	16.5	26.33333333	35	47.66666667	39.11612487
1	325	131.3173207	1488.00581	571592	127.8451455	1	75	361	daf6_Peak		174	233	285	361			41.66666667	0.205552301	95.38625225	9.652204634	16.5	26.33333333	35	47.66666667	39.26525628
1	326	131.4217901	1529.405829	603044	126.6704555	1	75	361	daf6_Peak		174	233	285	361			41.83333333	0.223898408	92.78004665	10.28043015	16.5	26.33333333	35	47.66666667	39.41438768
1	327	134.7285834	1682.016537	582982	132.4164404	1	75	361	daf6_Peak		174	233	285	361			42	0.205202235	95.35439209	12.20204172	16.5	26.33333333	35	47.66666667	39.56351909
1	328	129.6439811	1412.896654	583351	126.4116331	1	75	361	daf6_Peak		174	233	285	361			42.16666667	0.264471508	87.91058897	8.301116874	16.5	26.33333333	35	47.66666667	39.7126505
1	329	128.3375539	1451.647993	595102	125.7017481	1	75	361	daf6_Peak		174	233	285	361			42.33333333	0.195886775	96.52483845	7.189405415	16.5	26.33333333	35	47.66666667	39.86178191
1	330	134.4615828	1655.545405	573689	131.1889229	1	75	361	daf6_Peak		174	233	285	361			42.5	0.24516849	90.3265363	11.97165648	16.5	26.33333333	35	47.66666667	40.01091331
1	331	133.8250708	1611.579922	595984	131.2776311	1	75	361	daf6_Peak		174	233	285	361			42.66666667	0.23550122	91.50534875	11.40367974	16.5	26.33333333	35	47.66666667	40.16004472
1	332	131.6161015	1526.416625	626986	125.9759687	1	75	361	daf6_Peak		174	233	285	361			42.83333333	0.177166619	99.1979965	10.09936852	16.5	26.33333333	35	47.66666667	40.30917613
1	333	131.1595425	1526.16717	630509	125.7697534	1	75	361	daf6_Peak		174	233	285	361			43	0.188951154	97.8785177	9.51668484	16.5	26.33333333	35	47.66666667	40.45830753
1	334	131.1480295	1538.011879	621457	126.5575362	1	75	361	daf6_Peak		174	233	285	361			43.16666667	0.199163595	96.18006367	9.762311973	16.5	26.33333333	35	47.66666667	40.60743894
1	335	131.3150175	1571.847862	633622	128.6488547	1	75	361	daf6_Peak		174	233	285	361			43.33333333	0.216767651	93.73861898	9.689488414	16.5	26.33333333	35	47.66666667	40.75657035
1	336	128.0961865	1440.696621	549963	127.2599861	1	75	361	daf6_Peak		174	233	285	361			43.5	0.189687652	97.05983541	6.896703124	16.5	26.33333333	35	47.66666667	40.90570175
1	337	128.97536	1433.184673	532346	126.3885169	1	75	361	daf6_Peak		174	233	285	361			43.66666667	0.204219522	95.96250258	7.20185485	16.5	26.33333333	35	47.66666667	41.05483316
1	338	129.4977303	1450.570224	548968	125.0632919	1	75	361	daf6_Peak		174	233	285	361			43.83333333	0.195156888	97.0696843	8.021083117	16.5	26.33333333	35	47.66666667	41.20396457
1	339	128.8570472	1450.963576	554085	123.6163526	1	75	361	daf6_Peak		174	233	285	361			44	0.226190206	92.72177019	8.174468702	16.5	26.33333333	35	47.66666667	41.35309598
1	340	128.3312848	1476.116893	546089	122.3639091	1	75	361	daf6_Peak		174	233	285	361			44.16666667	0.197587507	96.61618173	7.537523306	16.5	26.33333333	35	47.66666667	41.50222738
1	341	129.9569303	1522.525586	634808	123.6498962	1	75	361	daf6_Peak		174	233	285	361			44.33333333	0.271497436	86.40159369	9.984706764	16.5	26.33333333	35	47.66666667	41.65135879
1	342	130.6935586	1567.389609	641728	123.2971696	1	75	361	daf6_Peak		174	233	285	361			44.5	0.250435485	89.45282002	10.36275221	16.5	26.33333333	35	47.66666667	41.8004902
1	343	131.6138994	1658.590687	640188	125.968361	1	75	361	daf6_Peak		174	233	285	361			44.66666667	0.246942916	89.74524236	10.76166266	16.5	26.33333333	35	47.66666667	41.9496216
1	344	132.6050147	1715.787875	644343	128.4341039	1	75	361	daf6_Peak		174	233	285	361			44.83333333	0.237369797	90.98773035	11.13090718	16.5	26.33333333	35	47.66666667	42.09875301
1	345	132.2234732	1744.786346	631342	127.1143006	1	75	361	daf6_Peak		174	233	285	361			45	0.227678676	92.37921944	10.90303802	16.5	26.33333333	35	47.66666667	42.24788442
1	346	130.4119862	1630.401777	630992	122.3378141	1	75	361	daf6_Peak		174	233	285	361			45.16666667	0.318632263	80.33079346	11.1004182	16.5	26.33333333	35	47.66666667	42.39701582
1	347	130.1627729	1634.992213	634774	123.9929158	1	75	361	daf6_Peak		174	233	285	361			45.33333333	0.245126928	90.32439427	9.444376038	16.5	26.33333333	35	47.66666667	42.54614723
1	348	132.2662555	1751.136926	624036	126.5663629	1	75	361	daf6_Peak		174	233	285	361			45.5	0.27397139	86.13214455	11.45854857	16.5	26.33333333	35	47.66666667	42.69527864
1	349	132.1559917	1739.284254	634521	127.4092795	1	75	361	daf6_Peak		174	233	285	361			45.66666667	0.315170788	81.12710124	10.87320748	16.5	26.33333333	35	47.66666667	42.84441004
1	350	132.520931	1861.801546	680833	130.9323615	1	75	361	daf6_Peak		174	233	285	361			45.83333333	0.329491567	79.31043354	10.06938846	16.5	26.33333333	35	47.66666667	42.99354145
1	351	129.8347353	1735.69328	708530	127.0674849	1	75	361	daf6_Peak		174	233	285	361			46	0.290279675	84.31293228	8.636694793	16.5	26.33333333	35	47.66666667	43.14267286
1	352	126.1532359	1482.519226	643537	125.333537	1	75	361	daf6_Peak		174	233	285	361			46.16666667	0.306592662	82.3027093	5.424183917	16.5	26.33333333	35	47.66666667	43.29180427
1	353	126.7949018	1557.496257	776779	126.8073672	1	75	361	daf6_Peak		174	233	285	361			46.33333333	0.276216292	86.05263951	5.716001451	16.5	26.33333333	35	47.66666667	43.44093567
1	354	127.1262305	1575.365016	768293	126.509961	1	75	361	daf6_Peak		174	233	285	361			46.5	0.239094102	90.62370077	6.254744242	16.5	26.33333333	35	47.66666667	43.59006708
1	355	125.15919	1470.103363	699466	125.3571294	1	75	361	daf6_Peak		174	233	285	361			46.66666667	0.293104025	83.91577826	4.500732507	16.5	26.33333333	35	47.66666667	43.73919849
1	356	127.0574562	1466.946226	760771	128.2171271	1	75	361	daf6_Peak		174	233	285	361			46.83333333	0.221718894	92.32932732	6.299969238	16.5	26.33333333	35	47.66666667	43.88832989
1	357	126.9072703	1591.632229	782435	127.2815693	1	75	361	daf6_Peak		174	233	285	361			47	0.176569627	98.6740818	5.759129208	16.5	26.33333333	35	47.66666667	44.0374613
1	358	124.6492305	1499.611028	818871	125.1636346	1	75	361	daf6_Peak		174	233	285	361			47.16666667	0.147742254	102.089461	4.067811903	16.5	26.33333333	35	47.66666667	44.18659271
1	359	127.5060146	1746.601497	690658	127.2264986	1	75	361	daf6_Peak		174	233	285	361			47.33333333	0.257895023	88.33777531	6.357158468	16.5	26.33333333	35	47.66666667	44.33572411
1	360	125.624973	1665.293464	768262	125.0610602	1	75	361	daf6_Peak		174	233	285	361			47.5	0.213816884	93.80276231	5.082044507	16.5	26.33333333	35	47.66666667	44.48485552
2	40	140.3067179	416.7206092	21078	148.9500365	1	40	361	daf6_Peak		156	240	291	361			0	0.554636067	56.50710553	1.186549925	19.33333333	33.33333333	41.83333333	53.5	0
2	41	143.7246265	440.6573563	22090	145.4703552	1	40	361	daf6_Peak		156	240	291	361			0.166666667	0.544437434	57.24665887	7.278460762	19.33333333	33.33333333	41.83333333	53.5	0.135266036
2	42	142.9241997	409.5644056	22335	147.6647692	1	40	361	daf6_Peak		156	240	291	361			0.333333333	0.440882636	74.87916655	2.942200511	19.33333333	33.33333333	41.83333333	53.5	0.270532073
2	43	143.1408184	411.4420377	21652	148.8198163	1	40	361	daf6_Peak		156	240	291	361			0.5	0.626230458	45.14633524	4.79898149	19.33333333	33.33333333	41.83333333	53.5	0.405798109
2	44	141.3344799	432.6124004	22967	147.465201	1	40	361	daf6_Peak		156	240	291	361			0.666666667	0.432113857	74.87310039	2.739622737	19.33333333	33.33333333	41.83333333	53.5	0.541064145
2	45	138.6406301	469.0617042	24504	139.8094593	1	40	361	daf6_Peak		156	240	291	361			0.833333333	0.650853961	41.33779866	6.30729103	19.33333333	33.33333333	41.83333333	53.5	0.676330182
2	46	137.1327013	373.5607793	30693	137.691886	1	40	361	daf6_Peak		156	240	291	361			1	0.561880483	55.62281332	4.143504613	19.33333333	33.33333333	41.83333333	53.5	0.811596218
2	47	144.9873482	493.0578754	29719	155.1799675	1	40	361	daf6_Peak		156	240	291	361			1.166666667	0.508694962	62.26725474	3.78082569	19.33333333	33.33333333	41.83333333	53.5	0.946862254
2	48	153.5266706	562.9036645	25515	169.9459042	1	40	361	daf6_Peak		156	240	291	361			1.333333333	0.565629911	54.46617044	2.934013489	19.33333333	33.33333333	41.83333333	53.5	1.082128291
2	49	151.9272646	576.984259	33670	167.4318877	1	40	361	daf6_Peak		156	240	291	361			1.5	0.438197379	72.75818746	5.800862892	19.33333333	33.33333333	41.83333333	53.5	1.217394327
2	50	145.9365697	610.2691102	27747	161.9747359	1	40	361	daf6_Peak		156	240	291	361			1.666666667	0.484543076	66.29456752	1.1582655	19.33333333	33.33333333	41.83333333	53.5	1.352660363
2	51	145.6954734	569.4881316	33071	158.5604668	1	40	361	daf6_Peak		156	240	291	361			1.833333333	0.528406049	60.22704468	1.684118882	19.33333333	33.33333333	41.83333333	53.5	1.4879264
2	52	147.0939797	672.1031152	28570	164.6231521	1	40	361	daf6_Peak		156	240	291	361			2	0.059025849	132.0577832	5.319175099	19.33333333	33.33333333	41.83333333	53.5	1.623192436
2	53	145.7611276	581.0506882	34801	156.6707261	1	40	361	daf6_Peak		156	240	291	361			2.166666667	0.806505235	18.53695611	0.868410639	19.33333333	33.33333333	41.83333333	53.5	1.758458472
2	54	149.3362181	755.873264	29234	163.9223606	1	40	361	daf6_Peak		156	240	291	361			2.333333333	0.598472177	49.11469382	2.118552347	19.33333333	33.33333333	41.83333333	53.5	1.893724509
2	55	144.3637022	675.5845128	33137	157.9698049	1	40	361	daf6_Peak		156	240	291	361			2.5	0.727538004	28.89138497	0.543280728	19.33333333	33.33333333	41.83333333	53.5	2.028990545
2	56	142.4467975	740.18229	28899	154.622581	1	40	361	daf6_Peak		156	240	291	361			2.666666667	0.819417365	16.05397044	-0.307600908	19.33333333	33.33333333	41.83333333	53.5	2.164256581
2	57	150.463258	798.3479757	28183	164.3902469	1	40	361	daf6_Peak		156	240	291	361			2.833333333	1.087108332	-19.48257492	-8.764174311	19.33333333	33.33333333	41.83333333	53.5	2.299522618
2	58	141.2181771	771.9197495	30654	153.173886	1	40	361	daf6_Peak		156	240	291	361			3	0.659380588	39.60456134	0.613728697	19.33333333	33.33333333	41.83333333	53.5	2.434788654
2	59	137.4174645	747.3968065	31126	144.152308	1	40	361	daf6_Peak		156	240	291	361			3.166666667	0.804228953	18.4981975	2.987807289	19.33333333	33.33333333	41.83333333	53.5	2.57005469
2	60	142.0192417	767.8048004	29831	155.4317643	1	40	361	daf6_Peak		156	240	291	361			3.333333333	2.298157126	-200.5788938	-14.60848118	19.33333333	33.33333333	41.83333333	53.5	2.705320727
2	61	136.2597343	765.9441235	30639	145.7395262	1	40	361	daf6_Peak		156	240	291	361			3.5	0.930417307	-1.415694914	2.076851811	19.33333333	33.33333333	41.83333333	53.5	2.840586763
2	62	139.1199964	624.9636714	44593	145.2962196	1	40	361	daf6_Peak		156	240	291	361			3.666666667	0.750240216	26.08540789	4.027521414	19.33333333	33.33333333	41.83333333	53.5	2.975852799
2	63	141.3290701	875.6991921	32057	153.0172247	1	40	361	daf6_Peak		156	240	291	361			3.833333333	1.142702863	-32.28555224	-1.238598387	19.33333333	33.33333333	41.83333333	53.5	3.111118836
2	64	141.5196235	883.3017479	31238	151.7967872	1	40	361	daf6_Peak		156	240	291	361			4	0.714577254	30.94687177	2.102220333	19.33333333	33.33333333	41.83333333	53.5	3.246384872
2	65	134.9240694	860.161742	31779	139.2736329	1	40	361	daf6_Peak		156	240	291	361			4.166666667	0.804722934	17.67175707	5.175625716	19.33333333	33.33333333	41.83333333	53.5	3.381650908
2	66	140.9109814	894.4566553	35633	151.2906796	1	40	361	daf6_Peak		156	240	291	361			4.333333333	0.906966849	2.924978631	0.770371879	19.33333333	33.33333333	41.83333333	53.5	3.516916945
2	67	142.5673089	867.1236051	40953	153.0130123	1	40	361	daf6_Peak		156	240	291	361			4.5	0.865629397	11.36979259	-1.25504524	19.33333333	33.33333333	41.83333333	53.5	3.652182981
2	68	131.3128483	834.1678488	39476	134.9059612	1	40	361	daf6_Peak		156	240	291	361			4.666666667	0.636633175	43.02110648	2.406131459	19.33333333	33.33333333	41.83333333	53.5	3.787449017
2	69	134.5058434	867.5248312	40131	139.9377289	1	40	361	daf6_Peak		156	240	291	361			4.833333333	0.69833376	34.22292115	2.559681728	19.33333333	33.33333333	41.83333333	53.5	3.922715054
2	70	144.4788767	1032.532052	40169	153.2510141	1	40	361	daf6_Peak		156	240	291	361			5	0.7016509	33.52787025	3.422294585	19.33333333	33.33333333	41.83333333	53.5	4.05798109
2	71	134.5114296	946.2716698	34472	139.6738751	1	40	361	daf6_Peak		156	240	291	361			5.166666667	0.834165372	14.61418793	3.386131681	19.33333333	33.33333333	41.83333333	53.5	4.193247126
2	72	132.8264666	980.706939	34126	140.2935549	1	40	361	daf6_Peak		156	240	291	361			5.333333333	0.795066283	21.28489956	-0.001108082	19.33333333	33.33333333	41.83333333	53.5	4.328513163
2	73	135.2870366	1012.313329	42674	141.8320818	1	40	361	daf6_Peak		156	240	291	361			5.5	0.577470992	51.54019698	1.842926611	19.33333333	33.33333333	41.83333333	53.5	4.463779199
2	74	133.3746549	934.8741567	35131	139.2575636	1	40	361	daf6_Peak		156	240	291	361			5.666666667	0.677072494	36.08269428	3.004494624	19.33333333	33.33333333	41.83333333	53.5	4.599045235
2	75	134.5861004	1008.110618	36260	141.4782179	1	40	361	daf6_Peak		156	240	291	361			5.833333333	0.653556265	40.37420606	1.747918654	19.33333333	33.33333333	41.83333333	53.5	4.734311272
2	76	135.1693265	1039.173173	36657	140.05542	1	40	361	daf6_Peak		156	240	291	361			6	0.599416356	47.60804642	3.609770474	19.33333333	33.33333333	41.83333333	53.5	4.869577308
2	77	138.6891242	1169.513466	35979	149.8491272	1	40	361	daf6_Peak		156	240	291	361			6.166666667	0.718379343	30.43317924	0.60742743	19.33333333	33.33333333	41.83333333	53.5	5.004843344
2	78	136.441164	1028.946148	44845	142.4408936	1	40	361	daf6_Peak		156	240	291	361			6.333333333	0.945053911	-2.508629799	4.33547027	19.33333333	33.33333333	41.83333333	53.5	5.140109381
2	79	134.0766015	1133.214007	36840	143.0314003	1	40	361	daf6_Peak		156	240	291	361			6.5	0.598379376	47.80793478	0.681626714	19.33333333	33.33333333	41.83333333	53.5	5.275375417
2	80	141.274792	1318.886133	45922	151.6336115	1	40	361	daf6_Peak		156	240	291	361			6.666666667	0.575693904	50.88415681	3.096089408	19.33333333	33.33333333	41.83333333	53.5	5.410641453
2	81	136.3230992	1265.397975	31105	147.4924676	1	40	361	daf6_Peak		156	240	291	361			6.833333333	0.794319166	18.50725496	0.659750352	19.33333333	33.33333333	41.83333333	53.5	5.54590749
2	82	131.5416767	1088.16214	37443	137.3031561	1	40	361	daf6_Peak		156	240	291	361			7	0.823974319	13.95760837	4.449793665	19.33333333	33.33333333	41.83333333	53.5	5.681173526
2	83	134.973457	1274.184746	40764	141.5387751	1	40	361	daf6_Peak		156	240	291	361			7.166666667	0.740498273	26.66355596	3.5006824	19.33333333	33.33333333	41.83333333	53.5	5.816439562
2	84	133.3951056	1110.460039	47033	140.1864103	1	40	361	daf6_Peak		156	240	291	361			7.333333333	0.663055867	38.61915368	1.824530013	19.33333333	33.33333333	41.83333333	53.5	5.951705599
2	85	136.6537347	1304.141747	38999	147.3097905	1	40	361	daf6_Peak		156	240	291	361			7.5	1.072007231	-21.16306986	-0.100356048	19.33333333	33.33333333	41.83333333	53.5	6.086971635
2	86	133.9527921	1171.379308	41349	140.9149742	1	40	361	daf6_Peak		156	240	291	361			7.666666667	0.618061059	44.58221341	2.276520562	19.33333333	33.33333333	41.83333333	53.5	6.222237671
2	87	135.8155057	1310.591348	50072	143.2914932	1	40	361	daf6_Peak		156	240	291	361			7.833333333	0.629375	43.03646078	2.594961322	19.33333333	33.33333333	41.83333333	53.5	6.357503708
2	88	134.1968197	1303.947115	41505	142.2637526	1	40	361	daf6_Peak		156	240	291	361			8	0.6392655	41.18753938	2.064971382	19.33333333	33.33333333	41.83333333	53.5	6.492769744
2	89	136.9112629	1374.020681	41730	145.6415647	1	40	361	daf6_Peak		156	240	291	361			8.166666667	0.594692653	47.99923041	2.300063969	19.33333333	33.33333333	41.83333333	53.5	6.62803578
2	90	140.8339154	1491.690144	42665	149.7093613	1	40	361	daf6_Peak		156	240	291	361			8.333333333	0.753945837	24.60746292	3.353702768	19.33333333	33.33333333	41.83333333	53.5	6.763301817
2	91	136.9931078	1458.833882	42512	143.1401317	1	40	361	daf6_Peak		156	240	291	361			8.5	0.679252312	35.08249859	4.682343903	19.33333333	33.33333333	41.83333333	53.5	6.898567853
2	92	131.5254013	1406.382425	43049	139.0104563	1	40	361	daf6_Peak		156	240	291	361			8.666666667	0.612484545	45.16909815	1.21454703	19.33333333	33.33333333	41.83333333	53.5	7.03383389
2	93	133.6321522	1434.416461	44165	142.6795818	1	40	361	daf6_Peak		156	240	291	361			8.833333333	0.648384492	40.01232147	1.108602478	19.33333333	33.33333333	41.83333333	53.5	7.169099926
2	94	139.5675589	1196.690217	62279	144.6330972	1	40	361	daf6_Peak		156	240	291	361			9	0.62260023	43.64382107	5.875138323	19.33333333	33.33333333	41.83333333	53.5	7.304365962
2	95	139.5070311	1685.171248	45583	149.7508426	1	40	361	daf6_Peak		156	240	291	361			9.166666667	0.584612625	49.37924181	2.581556145	19.33333333	33.33333333	41.83333333	53.5	7.439631999
2	96	134.3668624	1385.038413	54331	141.1174113	1	40	361	daf6_Peak		156	240	291	361			9.333333333	0.832735176	13.59632902	3.257100998	19.33333333	33.33333333	41.83333333	53.5	7.574898035
2	97	133.2367727	1419.455315	52713	140.714107	1	40	361	daf6_Peak		156	240	291	361			9.5	0.577402743	50.2263508	1.761710597	19.33333333	33.33333333	41.83333333	53.5	7.710164071
2	98	133.4992427	1520.974475	54142	140.3647191	1	40	361	daf6_Peak		156	240	291	361			9.666666667	0.687978051	33.70163957	3.229757211	19.33333333	33.33333333	41.83333333	53.5	7.845430108
2	99	135.3961724	1700.243601	46765	142.0336171	1	40	361	daf6_Peak		156	240	291	361			9.833333333	0.74048319	26.80955329	3.413113238	19.33333333	33.33333333	41.83333333	53.5	7.980696144
2	100	134.9804885	922.895545	42334	139.1216292	1	40	361	daf6_Peak		156	240	291	361			10	0.680817705	34.79997233	5.464047838	19.33333333	33.33333333	41.83333333	53.5	8.11596218
2	101	135.1004568	1280.862651	69174	139.5479958	1	40	361	daf6_Peak		156	240	291	361			10.16666667	0.521680499	58.56045342	3.740535273	19.33333333	33.33333333	41.83333333	53.5	8.251228217
2	102	135.2429541	1645.640979	57019	142.3640719	1	40	361	daf6_Peak		156	240	291	361			10.33333333	0.703664474	32.24324305	2.823171284	19.33333333	33.33333333	41.83333333	53.5	8.386494253
2	103	138.6920174	1162.80864	57776	144.275432	1	40	361	daf6_Peak		156	240	291	361			10.5	0.64804815	39.30319063	5.89140003	19.33333333	33.33333333	41.83333333	53.5	8.521760289
2	104	134.6046811	1650.029563	46613	142.7298201	1	40	361	daf6_Peak		156	240	291	361			10.66666667	0.652151998	39.0553733	2.46777055	19.33333333	33.33333333	41.83333333	53.5	8.657026326
2	105	141.4306773	986.6606548	58884	145.2514518	1	40	361	daf6_Peak		156	240	291	361			10.83333333	0.626897327	42.50150938	7.871421027	19.33333333	33.33333333	41.83333333	53.5	8.792292362
2	106	133.9721439	1680.95662	48571	139.5885733	1	40	361	daf6_Peak		156	240	291	361			11	0.701530448	31.60728229	4.43922732	19.33333333	33.33333333	41.83333333	53.5	8.927558398
2	107	133.9136156	1639.372381	57221	140.0858913	1	40	361	daf6_Peak		156	240	291	361			11.16666667	0.728189351	28.35732226	3.547239117	19.33333333	33.33333333	41.83333333	53.5	9.062824435
2	108	132.381182	1471.644614	58072	138.1179925	1	40	361	daf6_Peak		156	240	291	361			11.33333333	0.525164609	57.32608579	2.52041465	19.33333333	33.33333333	41.83333333	53.5	9.198090471
2	109	135.1165058	1778.313238	49946	142.9685357	1	40	361	daf6_Peak		156	240	291	361			11.5	0.868274952	9.695404568	1.285102744	19.33333333	33.33333333	41.83333333	53.5	9.333356507
2	110	138.615833	962.6547396	59193	140.6777739	1	40	361	daf6_Peak		156	240	291	361			11.66666667	0.505311217	60.44274948	7.087026322	19.33333333	33.33333333	41.83333333	53.5	9.468622544
2	111	134.8567569	1599.635821	60701	139.6214363	1	40	361	daf6_Peak		156	240	291	361			11.83333333	0.404686116	75.20527917	3.148620917	19.33333333	33.33333333	41.83333333	53.5	9.60388858
2	112	132.9533357	1557.656904	59103	139.1957134	1	40	361	daf6_Peak		156	240	291	361			12	0.520328113	58.36933574	2.156557122	19.33333333	33.33333333	41.83333333	53.5	9.739154616
2	113	135.2062213	1772.918422	50761	139.6930114	1	40	361	daf6_Peak		156	240	291	361			12.16666667	0.529934322	56.74419248	4.433907624	19.33333333	33.33333333	41.83333333	53.5	9.874420653
2	114	136.7464052	1592.481806	61338	141.8479587	1	40	361	daf6_Peak		156	240	291	361			12.33333333	0.576825906	50.20993814	4.714889791	19.33333333	33.33333333	41.83333333	53.5	10.00968669
2	115	135.9865715	1802.995924	50043	141.0765434	1	40	361	daf6_Peak		156	240	291	361			12.5	0.516177691	58.60159519	4.564411898	19.33333333	33.33333333	41.83333333	53.5	10.14495273
2	116	135.0292547	1789.468911	49052	138.972066	1	40	361	daf6_Peak		156	240	291	361			12.66666667	0.446823222	68.09422418	4.839084142	19.33333333	33.33333333	41.83333333	53.5	10.28021876
2	117	134.7267078	1661.224074	48600	139.0459779	1	40	361	daf6_Peak		156	240	291	361			12.83333333	0.377121793	78.79472161	3.494717677	19.33333333	33.33333333	41.83333333	53.5	10.4154848
2	118	138.8824565	1941.999237	51130	142.0096688	1	40	361	daf6_Peak		156	240	291	361			13	0.552176907	53.73693865	6.731058187	19.33333333	33.33333333	41.83333333	53.5	10.55075083
2	119	137.9467062	1657.618435	60645	140.819187	1	40	361	daf6_Peak		156	240	291	361			13.16666667	0.57578797	50.05663015	6.808082317	19.33333333	33.33333333	41.83333333	53.5	10.68601687
2	120	138.2041207	1894.326276	51156	142.6452171	1	40	361	daf6_Peak		156	240	291	361			13.33333333	0.62545868	43.19180811	5.793623411	19.33333333	33.33333333	41.83333333	53.5	10.82128291
2	121	137.7497248	1626.104842	59051	139.960666	1	40	361	daf6_Peak		156	240	291	361			13.5	0.453428769	67.98110969	6.306422664	19.33333333	33.33333333	41.83333333	53.5	10.95654894
2	122	143.0788489	1901.177746	51326	147.6382637	1	40	361	daf6_Peak		156	240	291	361			13.66666667	0.590111352	48.33902486	7.616808722	19.33333333	33.33333333	41.83333333	53.5	11.09181498
2	123	139.6406193	1856.36435	62783	137.9535567	1	40	361	daf6_Peak		156	240	291	361			13.83333333	0.694025333	33.32388814	10.57346794	19.33333333	33.33333333	41.83333333	53.5	11.22708102
2	124	139.6594059	1862.303451	53254	135.930038	1	40	361	daf6_Peak		156	240	291	361			14	0.602974438	46.30391599	11.39315158	19.33333333	33.33333333	41.83333333	53.5	11.36234705
2	125	143.9951595	1929.250712	63216	140.5427516	1	40	361	daf6_Peak		156	240	291	361			14.16666667	0.761961667	23.96380227	12.94316783	19.33333333	33.33333333	41.83333333	53.5	11.49761309
2	126	151.5310323	2126.004101	64868	145.4254783	1	40	361	daf6_Peak		156	240	291	361			14.33333333	0.731511927	28.10197283	17.04858759	19.33333333	33.33333333	41.83333333	53.5	11.63287912
2	127	144.9221439	1842.980817	65788	138.1550264	1	40	361	daf6_Peak		156	240	291	361			14.5	0.739369712	27.04680607	15.72769572	19.33333333	33.33333333	41.83333333	53.5	11.76814516
2	128	147.1463541	1831.824982	63565	141.6894971	1	40	361	daf6_Peak		156	240	291	361			14.66666667	0.465079873	66.14306482	15.10635594	19.33333333	33.33333333	41.83333333	53.5	11.9034112
2	129	141.2345011	1020.373492	79667	135.273975	1	40	361	daf6_Peak		156	240	291	361			14.83333333	0.67495338	35.90558533	14.02528917	19.33333333	33.33333333	41.83333333	53.5	12.03867723
2	130	148.5608331	1853.531668	53729	140.6867701	1	40	361	daf6_Peak		156	240	291	361			15	0.590554103	47.41705092	18.06063279	19.33333333	33.33333333	41.83333333	53.5	12.17394327
2	131	147.256727	1753.769887	54408	139.6511664	1	40	361	daf6_Peak		156	240	291	361			15.16666667	0.466492277	64.60654059	17.50399582	19.33333333	33.33333333	41.83333333	53.5	12.30920931
2	132	147.3283342	1710.738311	65211	141.475375	1	40	361	daf6_Peak		156	240	291	361			15.33333333	0.500712254	60.51968256	15.9701977	19.33333333	33.33333333	41.83333333	53.5	12.44447534
2	133	147.9901462	1847.944718	69516	136.2122024	1	40	361	daf6_Peak		156	240	291	361			15.5	0.497874178	60.75705654	19.41655137	19.33333333	33.33333333	41.83333333	53.5	12.57974138
2	134	149.3814745	1964.815257	66395	137.2921567	1	40	361	daf6_Peak		156	240	291	361			15.66666667	0.393010004	75.48741457	19.9368688	19.33333333	33.33333333	41.83333333	53.5	12.71500742
2	135	146.3498003	1694.807814	53339	140.2477148	1	40	361	daf6_Peak		156	240	291	361			15.83333333	0.49800358	61.46564081	15.0402955	19.33333333	33.33333333	41.83333333	53.5	12.85027345
2	136	145.7911703	1814.645704	56831	138.3703785	1	40	361	daf6_Peak		156	240	291	361			16	0.352442848	81.45445385	15.56906622	19.33333333	33.33333333	41.83333333	53.5	12.98553949
2	137	150.0453622	1993.164265	55112	139.5290308	1	40	361	daf6_Peak		156	240	291	361			16.16666667	0.436795896	68.68911872	20.41053549	19.33333333	33.33333333	41.83333333	53.5	13.12080552
2	138	146.254787	1753.41388	65647	138.1760684	1	40	361	daf6_Peak		156	240	291	361			16.33333333	0.459713159	65.66037001	17.07306013	19.33333333	33.33333333	41.83333333	53.5	13.25607156
2	139	146.5216865	1816.674127	66885	140.2180494	1	40	361	daf6_Peak		156	240	291	361			16.5	0.443589692	67.80342844	16.5189767	19.33333333	33.33333333	41.83333333	53.5	13.3913376
2	140	150.7271819	2168.136231	56074	143.9544386	1	40	361	daf6_Peak		156	240	291	361			16.66666667	0.650085947	38.73471604	18.40970843	19.33333333	33.33333333	41.83333333	53.5	13.52660363
2	141	145.1706485	1876.945007	66845	135.0998451	1	40	361	daf6_Peak		156	240	291	361			16.83333333	0.64006479	40.12863379	18.56936075	19.33333333	33.33333333	41.83333333	53.5	13.66186967
2	142	146.2070018	1911.146615	73410	137.5196788	1	40	361	daf6_Peak		156	240	291	361			17	0.474105912	62.79398464	18.21412437	19.33333333	33.33333333	41.83333333	53.5	13.79713571
2	143	145.9185593	1914.850619	61996	138.6411854	1	40	361	daf6_Peak		156	240	291	361			17.16666667	0.500178934	59.18598956	17.38716941	19.33333333	33.33333333	41.83333333	53.5	13.93240174
2	144	146.8991003	1931.14433	53350	140.2970237	1	40	361	daf6_Peak		156	240	291	361			17.33333333	0.477213643	62.3039453	17.64350122	19.33333333	33.33333333	41.83333333	53.5	14.06766778
2	145	145.4105237	1843.607186	64654	137.112272	1	40	361	daf6_Peak		156	240	291	361			17.5	0.614824101	42.39623175	18.71436262	19.33333333	33.33333333	41.83333333	53.5	14.20293382
2	146	147.0284006	1969.075222	66231	135.7674138	1	40	361	daf6_Peak		156	240	291	361			17.66666667	0.489741257	60.40780319	20.12969357	19.33333333	33.33333333	41.83333333	53.5	14.33819985
2	147	148.7618132	2077.277139	55658	137.8079969	1	40	361	daf6_Peak		156	240	291	361			17.83333333	0.536321704	53.79736649	21.05502694	19.33333333	33.33333333	41.83333333	53.5	14.47346589
2	148	148.1428415	2052.757329	54683	136.1611959	1	40	361	daf6_Peak		156	240	291	361			18	0.530935201	54.50622789	21.34384163	19.33333333	33.33333333	41.83333333	53.5	14.60873192
2	149	145.6073361	1866.814862	54716	137.8089666	1	40	361	daf6_Peak		156	240	291	361			18.16666667	0.466558044	63.0349568	18.27649738	19.33333333	33.33333333	41.83333333	53.5	14.74399796
2	150	151.4623839	1672.986143	56505	143.9869072	1	40	361	daf6_Peak		156	240	291	361			18.33333333	0.422042432	69.47658353	21.21721584	19.33333333	33.33333333	41.83333333	53.5	14.879264
2	151	152.1529355	2175.607011	54317	141.0771298	1	40	361	daf6_Peak		156	240	291	361			18.5	0.489761007	60.05435745	23.00450098	19.33333333	33.33333333	41.83333333	53.5	15.01453003
2	152	147.7615096	2071.701262	53629	137.5378983	1	40	361	daf6_Peak		156	240	291	361			18.66666667	0.506287541	58.55492659	19.57285867	19.33333333	33.33333333	41.83333333	53.5	15.14979607
2	153	147.299283	2037.793881	62202	140.1606306	1	40	361	daf6_Peak		156	240	291	361			18.83333333	0.497913545	59.06910004	18.44230644	19.33333333	33.33333333	41.83333333	53.5	15.28506211
2	154	146.3123752	2086.810034	55094	134.3604879	1	40	361	daf6_Peak		156	240	291	361			19	0.38698442	74.6064088	19.71055088	19.33333333	33.33333333	41.83333333	53.5	15.42032814
2	155	149.850423	2139.89582	59695	140.2868307	1	40	361	daf6_Peak		156	240	291	361			19.16666667	0.46675329	63.74447112	20.62661207	19.33333333	33.33333333	41.83333333	53.5	15.55559418
2	156	144.5543032	2058.696464	58026	137.8502831	1	40	361	daf6_Peak		156	240	291	361			19.33333333	0.386977945	74.64308176	16.56620216	19.33333333	33.33333333	41.83333333	53.5	15.69086022
2	157	141.924553	1719.52673	54303	139.819368	1	40	361	daf6_Peak		156	240	291	361			19.5	0.447100591	66.18544903	13.22578185	19.33333333	33.33333333	41.83333333	53.5	15.7983871
2	158	139.807615	1709.497494	70624	136.3414282	1	40	361	daf6_Peak		156	240	291	361			19.66666667	0.448094183	65.97013633	12.74367771	19.33333333	33.33333333	41.83333333	53.5	15.90591398
2	159	139.8062969	1787.035975	62126	136.5075946	1	40	361	daf6_Peak		156	240	291	361			19.83333333	0.577855441	48.06391646	12.86072416	19.33333333	33.33333333	41.83333333	53.5	16.01344086
2	160	138.1808045	1677.886558	58920	136.6023458	1	40	361	daf6_Peak		156	240	291	361			20	0.513971804	56.6676591	11.30339123	19.33333333	33.33333333	41.83333333	53.5	16.12096774
2	161	142.0411556	1961.955607	61474	140.6389847	1	40	361	daf6_Peak		156	240	291	361			20.16666667	0.438783883	67.07129551	13.25974031	19.33333333	33.33333333	41.83333333	53.5	16.22849462
2	162	139.9010454	1637.143018	72033	140.4524961	1	40	361	daf6_Peak		156	240	291	361			20.33333333	0.408276486	71.27620158	11.28139222	19.33333333	33.33333333	41.83333333	53.5	16.33602151
2	163	139.1945293	1697.329179	61857	137.3353355	1	40	361	daf6_Peak		156	240	291	361			20.5	0.508716391	57.89369156	11.43610156	19.33333333	33.33333333	41.83333333	53.5	16.44354839
2	164	140.5952725	1904.097094	63670	138.0496366	1	40	361	daf6_Peak		156	240	291	361			20.66666667	0.498224862	59.240245	12.57526642	19.33333333	33.33333333	41.83333333	53.5	16.55107527
2	165	135.5049683	1721.321141	75076	132.0165449	1	40	361	daf6_Peak		156	240	291	361			20.83333333	0.307289105	85.70991367	9.227808762	19.33333333	33.33333333	41.83333333	53.5	16.65860215
2	166	137.1271891	1719.884429	63952	135.9213264	1	40	361	daf6_Peak		156	240	291	361			21	0.322322583	83.71020311	9.606472989	19.33333333	33.33333333	41.83333333	53.5	16.76612903
2	167	137.8664594	1827.844943	65950	136.2967951	1	40	361	daf6_Peak		156	240	291	361			21.16666667	0.407942196	71.84804069	10.41720487	19.33333333	33.33333333	41.83333333	53.5	16.87365591
2	168	137.9532843	1731.312525	65310	137.5817759	1	40	361	daf6_Peak		156	240	291	361			21.33333333	0.380348617	75.36948693	10.25475925	19.33333333	33.33333333	41.83333333	53.5	16.9811828
2	169	139.5996627	1837.599496	65812	140.2769537	1	40	361	daf6_Peak		156	240	291	361			21.5	0.468042479	62.87959049	11.06449896	19.33333333	33.33333333	41.83333333	53.5	17.08870968
2	170	139.1484249	1817.343991	67839	139.9698321	1	40	361	daf6_Peak		156	240	291	361			21.66666667	0.348486643	79.06704958	11.30375851	19.33333333	33.33333333	41.83333333	53.5	17.19623656
2	171	138.8205663	1895.364512	67139	141.2033693	1	40	361	daf6_Peak		156	240	291	361			21.83333333	0.340358585	80.44750048	10.31328679	19.33333333	33.33333333	41.83333333	53.5	17.30376344
2	172	141.8488645	1941.132907	66490	140.6335332	1	40	361	daf6_Peak		156	240	291	361			22	0.406053316	71.84084589	12.90330606	19.33333333	33.33333333	41.83333333	53.5	17.41129032
2	173	139.5432495	1924.737872	69180	140.6230159	1	40	361	daf6_Peak		156	240	291	361			22.16666667	0.427175041	69.01321601	10.45939088	19.33333333	33.33333333	41.83333333	53.5	17.5188172
2	174	139.2585685	1884.56709	71687	140.8311744	1	40	361	daf6_Peak		156	240	291	361			22.33333333	0.305700594	86.30140635	9.904988525	19.33333333	33.33333333	41.83333333	53.5	17.62634409
2	175	142.2521322	1988.509688	72462	143.3532514	1	40	361	daf6_Peak		156	240	291	361			22.5	0.387965011	74.48855692	12.1475294	19.33333333	33.33333333	41.83333333	53.5	17.73387097
2	176	137.0698488	1866.157964	70896	139.9805843	1	40	361	daf6_Peak		156	240	291	361			22.66666667	0.34747834	79.61226191	8.81736576	19.33333333	33.33333333	41.83333333	53.5	17.84139785
2	177	134.2474527	1816.72461	71840	137.7082247	1	40	361	daf6_Peak		156	240	291	361			22.83333333	0.272658701	90.61454333	6.085563641	19.33333333	33.33333333	41.83333333	53.5	17.94892473
2	178	135.0358477	1722.26469	73059	137.2730709	1	40	361	daf6_Peak		156	240	291	361			23	0.344173434	80.94309423	6.847009249	19.33333333	33.33333333	41.83333333	53.5	18.05645161
2	179	134.5301998	1776.917876	91143	136.0810644	1	40	361	daf6_Peak		156	240	291	361			23.16666667	0.340451827	80.97366006	7.227492782	19.33333333	33.33333333	41.83333333	53.5	18.16397849
2	180	133.4877194	1638.600588	92789	135.0283408	1	40	361	daf6_Peak		156	240	291	361			23.33333333	0.309800326	84.75180686	6.904088598	19.33333333	33.33333333	41.83333333	53.5	18.27150538
2	181	132.1931869	1675.151212	78261	135.6889396	1	40	361	daf6_Peak		156	240	291	361			23.5	0.23113801	95.72450765	5.105807852	19.33333333	33.33333333	41.83333333	53.5	18.37903226
2	182	132.2242351	1642.067095	78605	135.9440587	1	40	361	daf6_Peak		156	240	291	361			23.66666667	0.300862353	85.36440377	5.959381904	19.33333333	33.33333333	41.83333333	53.5	18.48655914
2	183	132.7820834	1822.896766	96257	135.6057456	1	40	361	daf6_Peak		156	240	291	361			23.83333333	0.218128968	97.62201161	5.580530467	19.33333333	33.33333333	41.83333333	53.5	18.59408602
2	184	134.4571309	1919.914157	95255	137.2937928	1	40	361	daf6_Peak		156	240	291	361			24	0.242950385	93.69331812	7.40823293	19.33333333	33.33333333	41.83333333	53.5	18.7016129
2	185	132.7009102	1740.90764	96135	134.9007694	1	40	361	daf6_Peak		156	240	291	361			24.16666667	0.314574165	83.62278022	6.641833046	19.33333333	33.33333333	41.83333333	53.5	18.80913978
2	186	131.5751889	1628.510568	80996	136.3124133	1	40	361	daf6_Peak		156	240	291	361			24.33333333	0.356686246	77.80732534	5.14710054	19.33333333	33.33333333	41.83333333	53.5	18.91666667
2	187	131.4314055	1692.766999	114171	131.4479512	1	40	361	daf6_Peak		156	240	291	361			24.5	0.383877513	74.22634108	6.745151809	19.33333333	33.33333333	41.83333333	53.5	19.02419355
2	188	132.2627919	1645.904134	101099	135.583126	1	40	361	daf6_Peak		156	240	291	361			24.66666667	0.4175172	69.59533088	6.059173957	19.33333333	33.33333333	41.83333333	53.5	19.13172043
2	189	131.5197567	1695.220585	102092	132.717984	1	40	361	daf6_Peak		156	240	291	361			24.83333333	0.400426903	71.99153695	6.384368467	19.33333333	33.33333333	41.83333333	53.5	19.23924731
2	190	132.8653878	1930.335993	103163	135.7747197	1	40	361	daf6_Peak		156	240	291	361			25	0.399161832	71.97310665	6.696195299	19.33333333	33.33333333	41.83333333	53.5	19.34677419
2	191	133.324594	1867.496269	102106	139.1340668	1	40	361	daf6_Peak		156	240	291	361			25.16666667	0.398982127	72.26408652	5.548501572	19.33333333	33.33333333	41.83333333	53.5	19.45430108
2	192	131.2401727	1806.942826	106744	134.0963822	1	40	361	daf6_Peak		156	240	291	361			25.33333333	0.285812169	87.39459899	5.519195928	19.33333333	33.33333333	41.83333333	53.5	19.56182796
2	193	135.0885234	2003.271793	104447	140.7718987	1	40	361	daf6_Peak		156	240	291	361			25.5	0.33968436	79.97977866	7.29073236	19.33333333	33.33333333	41.83333333	53.5	19.66935484
2	194	132.1530517	2004.16992	110087	133.6750362	1	40	361	daf6_Peak		156	240	291	361			25.66666667	0.414816847	69.58212703	7.120267622	19.33333333	33.33333333	41.83333333	53.5	19.77688172
2	195	132.5207944	1727.359497	108154	136.704478	1	40	361	daf6_Peak		156	240	291	361			25.83333333	0.432811121	67.39428798	5.959288061	19.33333333	33.33333333	41.83333333	53.5	19.8844086
2	196	130.1336382	1750.403973	109542	132.1587885	1	40	361	daf6_Peak		156	240	291	361			26	0.427271686	67.96712286	5.698806935	19.33333333	33.33333333	41.83333333	53.5	19.99193548
2	197	130.3679651	2010.903782	114500	130.6663804	1	40	361	daf6_Peak		156	240	291	361			26.16666667	0.357777492	77.52753124	6.090943954	19.33333333	33.33333333	41.83333333	53.5	20.09946237
2	198	130.3947501	1975.698824	95240	136.1766044	1	40	361	daf6_Peak		156	240	291	361			26.33333333	0.446549264	65.91930947	3.665878228	19.33333333	33.33333333	41.83333333	53.5	20.20698925
2	199	130.4686301	1884.366377	115684	136.6348837	1	40	361	daf6_Peak		156	240	291	361			26.5	0.43909731	66.57878827	3.893831933	19.33333333	33.33333333	41.83333333	53.5	20.31451613
2	200	132.9631895	1995.193583	119504	136.5341099	1	40	361	daf6_Peak		156	240	291	361			26.66666667	0.352846959	78.39577634	6.391767678	19.33333333	33.33333333	41.83333333	53.5	20.42204301
2	201	132.1773041	2014.266659	123855	135.3264177	1	40	361	daf6_Peak		156	240	291	361			26.83333333	0.330181293	81.46102622	6.034026305	19.33333333	33.33333333	41.83333333	53.5	20.52956989
2	202	129.4929948	1958.540258	121553	133.1378949	1	40	361	daf6_Peak		156	240	291	361			27	0.343289312	79.73572335	4.052455178	19.33333333	33.33333333	41.83333333	53.5	20.63709677
2	203	129.2143588	1875.161609	120247	135.7342035	1	40	361	daf6_Peak		156	240	291	361			27.16666667	0.333595569	81.28600279	2.648027106	19.33333333	33.33333333	41.83333333	53.5	20.74462366
2	204	127.4306472	1823.186329	121538	133.2053084	1	40	361	daf6_Peak		156	240	291	361			27.33333333	0.134487933	107.6491962	1.86694443	19.33333333	33.33333333	41.83333333	53.5	20.85215054
2	205	133.6337955	2158.902607	122904	141.2630176	1	40	361	daf6_Peak		156	240	291	361			27.5	0.410726908	69.97814163	5.63513137	19.33333333	33.33333333	41.83333333	53.5	20.95967742
2	206	127.0869916	1703.798267	137657	131.2388704	1	40	361	daf6_Peak		156	240	291	361			27.66666667	0.331259398	80.958011	2.654871405	19.33333333	33.33333333	41.83333333	53.5	21.0672043
2	207	127.8303107	1771.271161	129248	133.8956556	1	40	361	daf6_Peak		156	240	291	361			27.83333333	0.383452342	73.69287193	2.794836034	19.33333333	33.33333333	41.83333333	53.5	21.17473118
2	208	128.0695823	1846.892085	125506	133.4337433	1	40	361	daf6_Peak		156	240	291	361			28	0.343682437	79.14393634	3.066811894	19.33333333	33.33333333	41.83333333	53.5	21.28225806
2	209	131.8834302	2085.850442	128378	136.080297	1	40	361	daf6_Peak		156	240	291	361			28.16666667	0.307986822	83.82567777	6.146814244	19.33333333	33.33333333	41.83333333	53.5	21.38978495
2	210	131.774948	2189.552723	108606	135.8768575	1	40	361	daf6_Peak		156	240	291	361			28.33333333	0.374603591	75.17414257	5.70084665	19.33333333	33.33333333	41.83333333	53.5	21.49731183
2	211	129.1039653	1751.379519	130784	134.9789017	1	40	361	daf6_Peak		156	240	291	361			28.5	0.330935697	81.17854363	3.256084724	19.33333333	33.33333333	41.83333333	53.5	21.60483871
2	212	130.1568089	1917.461805	137218	134.6113798	1	40	361	daf6_Peak		156	240	291	361			28.66666667	0.346495438	79.09546765	4.419112204	19.33333333	33.33333333	41.83333333	53.5	21.71236559
2	213	132.8936943	2109.326738	138478	136.8694621	1	40	361	daf6_Peak		156	240	291	361			28.83333333	0.273199221	88.67170239	6.829361467	19.33333333	33.33333333	41.83333333	53.5	21.81989247
2	214	132.0847296	2037.512605	158752	132.6871636	1	40	361	daf6_Peak		156	240	291	361			29	0.301242253	84.90717941	7.206570172	19.33333333	33.33333333	41.83333333	53.5	21.92741935
2	215	130.5231283	1823.355466	162809	129.0350068	1	40	361	daf6_Peak		156	240	291	361			29.16666667	0.291838566	86.10789557	6.757841349	19.33333333	33.33333333	41.83333333	53.5	22.03494624
2	216	137.7948518	2346.145971	138651	140.8393643	1	40	361	daf6_Peak		156	240	291	361			29.33333333	0.313390312	82.89531253	10.76184702	19.33333333	33.33333333	41.83333333	53.5	22.14247312
2	217	134.2133482	2048.733379	166165	131.7328955	1	40	361	daf6_Peak		156	240	291	361			29.5	0.370815462	75.14223973	10.22251397	19.33333333	33.33333333	41.83333333	53.5	22.25
2	218	133.1735032	1943.666928	163046	132.4077873	1	40	361	daf6_Peak		156	240	291	361			29.66666667	0.31202855	82.58263716	9.275856144	19.33333333	33.33333333	41.83333333	53.5	22.35752688
2	219	134.1580682	2108.14882	145646	131.7808688	1	40	361	daf6_Peak		156	240	291	361			29.83333333	0.332127375	80.5620876	9.8279466	19.33333333	33.33333333	41.83333333	53.5	22.46505376
2	220	134.4919609	2094.3657	169174	130.7716546	1	40	361	daf6_Peak		156	240	291	361			30	0.303716574	84.16677127	10.60767077	19.33333333	33.33333333	41.83333333	53.5	22.57258065
2	221	136.4609053	2310.14943	153691	133.8952796	1	40	361	daf6_Peak		156	240	291	361			30.16666667	0.290538438	85.98583961	11.57334033	19.33333333	33.33333333	41.83333333	53.5	22.68010753
2	222	135.5720498	2267.04141	153151	132.3087216	1	40	361	daf6_Peak		156	240	291	361			30.33333333	0.412504859	69.72801228	11.266047	19.33333333	33.33333333	41.83333333	53.5	22.78763441
2	223	134.6094302	2159.695828	179530	132.0323211	1	40	361	daf6_Peak		156	240	291	361			30.5	0.325155086	81.26926905	10.40918038	19.33333333	33.33333333	41.83333333	53.5	22.89516129
2	224	133.7972327	2148.541077	159942	131.809822	1	40	361	daf6_Peak		156	240	291	361			30.66666667	0.322136001	81.86918957	9.467354196	19.33333333	33.33333333	41.83333333	53.5	23.00268817
2	225	132.7106597	2043.094319	151486	130.9403912	1	40	361	daf6_Peak		156	240	291	361			30.83333333	0.304816456	83.7451808	9.05269299	19.33333333	33.33333333	41.83333333	53.5	23.11021505
2	226	132.3313956	2275.515424	161013	130.516799	1	40	361	daf6_Peak		156	240	291	361			31	0.270580351	88.57574724	8.440367121	19.33333333	33.33333333	41.83333333	53.5	23.21774194
2	227	130.0939218	2034.273567	152595	129.0402462	1	40	361	daf6_Peak		156	240	291	361			31.16666667	0.260480914	89.65604724	6.825353296	19.33333333	33.33333333	41.83333333	53.5	23.32526882
2	228	130.4908428	2122.598958	152393	129.0483011	1	40	361	daf6_Peak		156	240	291	361			31.33333333	0.265337112	88.99016594	7.259373248	19.33333333	33.33333333	41.83333333	53.5	23.4327957
2	229	132.3341434	2277.431874	154302	133.6189744	1	40	361	daf6_Peak		156	240	291	361			31.5	0.283718581	86.71344782	7.710509857	19.33333333	33.33333333	41.83333333	53.5	23.54032258
2	230	133.0331151	2338.096755	178740	130.4445411	1	40	361	daf6_Peak		156	240	291	361			31.66666667	0.300920546	84.32651538	9.453157188	19.33333333	33.33333333	41.83333333	53.5	23.64784946
2	231	132.3716759	2245.694127	153763	131.0364621	1	40	361	daf6_Peak		156	240	291	361			31.83333333	0.342002795	79.20784584	8.348993755	19.33333333	33.33333333	41.83333333	53.5	23.75537634
2	232	131.8486799	2287.934808	177108	126.5944047	1	40	361	daf6_Peak		156	240	291	361			32	0.213638742	96.19786815	8.605342411	19.33333333	33.33333333	41.83333333	53.5	23.86290323
2	233	133.0341496	2447.376851	152681	132.2818689	1	40	361	daf6_Peak		156	240	291	361			32.16666667	0.179523212	100.8621457	8.424337955	19.33333333	33.33333333	41.83333333	53.5	23.97043011
2	234	134.9389088	2715.779419	152837	134.6168041	1	40	361	daf6_Peak		156	240	291	361			32.33333333	0.293296831	85.87714896	9.579077751	19.33333333	33.33333333	41.83333333	53.5	24.07795699
2	235	137.1002167	2870.514822	151831	138.5460703	1	40	361	daf6_Peak		156	240	291	361			32.5	0.302439015	85.21769527	9.980784438	19.33333333	33.33333333	41.83333333	53.5	24.18548387
2	236	137.8088179	3002.288975	170063	135.5457246	1	40	361	daf6_Peak		156	240	291	361			32.66666667	0.319516373	82.29140668	12.20833297	19.33333333	33.33333333	41.83333333	53.5	24.29301075
2	237	135.5955094	2879.564492	149467	135.6255505	1	40	361	daf6_Peak		156	240	291	361			32.83333333	0.338429604	79.7573871	9.93842087	19.33333333	33.33333333	41.83333333	53.5	24.40053763
2	238	137.9666804	3067.079902	172511	136.7237318	1	40	361	daf6_Peak		156	240	291	361			33	0.350631861	77.99858664	12.0283973	19.33333333	33.33333333	41.83333333	53.5	24.50806452
2	239	128.1907379	1694.486167	202309	127.2015517	1	40	361	daf6_Peak		156	240	291	361			33.16666667	0.238020839	92.96023166	4.953886215	19.33333333	33.33333333	41.83333333	53.5	24.6155914
2	240	130.4961543	2427.315955	194895	130.580915	1	40	361	daf6_Peak		156	240	291	361			33.33333333	0.200072185	97.79965296	6.570892339	19.33333333	33.33333333	41.83333333	53.5	24.72311828
2	241	132.0710802	2574.659669	190053	132.2107023	1	40	361	daf6_Peak		156	240	291	361			33.5	0.28916913	85.67698473	8.162841609	19.33333333	33.33333333	41.83333333	53.5	24.89129243
2	242	137.289997	2925.359403	172119	137.9632305	1	40	361	daf6_Peak		156	240	291	361			33.66666667	0.254467382	90.54298757	11.63986745	19.33333333	33.33333333	41.83333333	53.5	25.05946658
2	243	130.7813665	2405.870822	193941	131.4290655	1	40	361	daf6_Peak		156	240	291	361			33.83333333	0.21957518	94.05075388	7.872051868	19.33333333	33.33333333	41.83333333	53.5	25.22764073
2	244	134.6761175	2773.809672	202981	135.2333395	1	40	361	daf6_Peak		156	240	291	361			34	0.245512924	91.09238742	10.38219741	19.33333333	33.33333333	41.83333333	53.5	25.39581489
2	245	135.5942413	2829.057701	200671	136.4358657	1	40	361	daf6_Peak		156	240	291	361			34.16666667	0.197662756	96.86680038	11.75915175	19.33333333	33.33333333	41.83333333	53.5	25.56398904
2	246	133.9133962	2251.242216	138562	137.6541304	1	40	361	daf6_Peak		156	240	291	361			34.33333333	0.208689389	95.60018102	9.58625873	19.33333333	33.33333333	41.83333333	53.5	25.73216319
2	247	130.4705016	2473.148095	212452	133.0505466	1	40	361	daf6_Peak		156	240	291	361			34.5	0.064550472	114.8495715	7.032454531	19.33333333	33.33333333	41.83333333	53.5	25.90033734
2	248	130.4615091	2524.072704	222533	131.2384117	1	40	361	daf6_Peak		156	240	291	361			34.66666667	0.194568268	97.57323911	7.353439576	19.33333333	33.33333333	41.83333333	53.5	26.06851149
2	249	132.2110453	2603.422419	191992	133.7871503	1	40	361	daf6_Peak		156	240	291	361			34.83333333	0.162810258	101.9440997	8.485025041	19.33333333	33.33333333	41.83333333	53.5	26.23668564
2	250	131.16522	2603.524352	191932	130.6565395	1	40	361	daf6_Peak		156	240	291	361			35	0.159855235	102.2998547	7.979233368	19.33333333	33.33333333	41.83333333	53.5	26.40485979
2	251	130.6995136	2511.312484	254960	129.8429107	1	40	361	daf6_Peak		156	240	291	361			35.16666667	0.084526324	111.9794771	7.744892627	19.33333333	33.33333333	41.83333333	53.5	26.57303394
2	252	128.9528152	2407.931594	230286	130.9203926	1	40	361	daf6_Peak		156	240	291	361			35.33333333	0.177398282	99.97098552	5.756777001	19.33333333	33.33333333	41.83333333	53.5	26.7412081
2	253	127.0081742	2045.600693	233049	130.019266	1	40	361	daf6_Peak		156	240	291	361			35.5	0.128382622	106.3987203	3.917239645	19.33333333	33.33333333	41.83333333	53.5	26.90938225
2	254	131.3957789	2547.344785	236382	133.09693	1	40	361	daf6_Peak		156	240	291	361			35.66666667	0.120212438	108.2013557	7.194516672	19.33333333	33.33333333	41.83333333	53.5	27.0775564
2	255	131.2215911	2455.838021	240136	133.817275	1	40	361	daf6_Peak		156	240	291	361			35.83333333	0.112825561	109.1891154	6.934466559	19.33333333	33.33333333	41.83333333	53.5	27.24573055
2	256	129.6276804	2282.453624	246702	132.6224646	1	40	361	daf6_Peak		156	240	291	361			36	0.047243633	117.8690417	5.493071676	19.33333333	33.33333333	41.83333333	53.5	27.4139047
2	257	126.4196412	1981.085247	246706	130.4683204	1	40	361	daf6_Peak		156	240	291	361			36.16666667	0.091381419	112.1808934	2.316367517	19.33333333	33.33333333	41.83333333	53.5	27.58207885
2	258	126.7842593	2062.449774	223866	131.211469	1	40	361	daf6_Peak		156	240	291	361			36.33333333	0.133950627	106.6047716	2.603629197	19.33333333	33.33333333	41.83333333	53.5	27.750253
2	259	128.4353847	2301.256888	251798	129.8811542	1	40	361	daf6_Peak		156	240	291	361			36.5	0.126507438	108.0170614	3.98739127	19.33333333	33.33333333	41.83333333	53.5	27.91842716
2	260	130.9150723	2486.034067	259668	132.6730403	1	40	361	daf6_Peak		156	240	291	361			36.66666667	0.198058558	97.92974982	6.708291444	19.33333333	33.33333333	41.83333333	53.5	28.08660131
2	261	128.9356029	2128.737562	231796	133.658496	1	40	361	daf6_Peak		156	240	291	361			36.83333333	0.209661626	96.2283387	4.684206626	19.33333333	33.33333333	41.83333333	53.5	28.25477546
2	262	126.9751139	1979.71037	270673	128.0622842	1	40	361	daf6_Peak		156	240	291	361			37	0.138523435	105.7788646	3.456621694	19.33333333	33.33333333	41.83333333	53.5	28.42294961
2	263	127.3184765	1928.500541	235559	131.6673912	1	40	361	daf6_Peak		156	240	291	361			37.16666667	0.116742575	108.695012	3.25227414	19.33333333	33.33333333	41.83333333	53.5	28.59112376
2	264	128.088307	2000.50865	279955	129.4537586	1	40	361	daf6_Peak		156	240	291	361			37.33333333	0.176223915	100.1717583	5.10370057	19.33333333	33.33333333	41.83333333	53.5	28.75929791
2	265	133.5870592	2516.524652	244282	132.6926668	1	40	361	daf6_Peak		156	240	291	361			37.5	0.072051365	112.9634047	11.0629668	19.33333333	33.33333333	41.83333333	53.5	28.92747206
2	266	133.7958751	2192.616202	287907	131.0168846	1	40	361	daf6_Peak		156	240	291	361			37.66666667	0.190960681	98.63470534	10.14209622	19.33333333	33.33333333	41.83333333	53.5	29.09564622
2	267	137.0318992	2404.256176	280979	132.9705693	1	40	361	daf6_Peak		156	240	291	361			37.83333333	0.156418191	102.2341987	13.99868459	19.33333333	33.33333333	41.83333333	53.5	29.26382037
2	268	135.2471632	2233.875556	286329	131.9092786	1	40	361	daf6_Peak		156	240	291	361			38	0.154840114	102.7094122	12.1129034	19.33333333	33.33333333	41.83333333	53.5	29.43199452
2	269	135.6776313	2272.733417	251231	130.8074253	1	40	361	daf6_Peak		156	240	291	361			38.16666667	0.136924345	105.1916939	12.57521647	19.33333333	33.33333333	41.83333333	53.5	29.60016867
2	270	132.7626058	1989.205098	299506	129.2101546	1	40	361	daf6_Peak		156	240	291	361			38.33333333	0.234169266	92.17593566	10.32962304	19.33333333	33.33333333	41.83333333	53.5	29.76834282
2	271	137.186158	2320.782779	297688	131.3280929	1	40	361	daf6_Peak		156	240	291	361			38.5	0.215780322	94.58140912	14.26673071	19.33333333	33.33333333	41.83333333	53.5	29.93651697
2	272	138.6062193	2400.181691	269518	136.3874773	1	40	361	daf6_Peak		156	240	291	361			38.66666667	0.174432673	99.91878293	14.89700411	19.33333333	33.33333333	41.83333333	53.5	30.10469112
2	273	136.7109821	2261.812976	321295	132.0614741	1	40	361	daf6_Peak		156	240	291	361			38.83333333	0.21978112	93.78557582	13.90078764	19.33333333	33.33333333	41.83333333	53.5	30.27286528
2	274	137.431973	2402.426381	266431	134.0672587	1	40	361	daf6_Peak		156	240	291	361			39	0.239336677	91.38034899	13.96441186	19.33333333	33.33333333	41.83333333	53.5	30.44103943
2	275	138.7828435	2377.728711	306857	133.2018936	1	40	361	daf6_Peak		156	240	291	361			39.16666667	0.215582239	94.40129116	15.66558982	19.33333333	33.33333333	41.83333333	53.5	30.60921358
2	276	131.5117934	2086.151674	322851	127.2065603	1	40	361	daf6_Peak		156	240	291	361			39.33333333	0.178346524	99.29618731	9.52875816	19.33333333	33.33333333	41.83333333	53.5	30.77738773
2	277	130.5729485	2050.366007	326333	125.9301371	1	40	361	daf6_Peak		156	240	291	361			39.5	0.188750394	98.0702922	8.733293282	19.33333333	33.33333333	41.83333333	53.5	30.94556188
2	278	131.0272572	2044.642059	279926	126.5019359	1	40	361	daf6_Peak		156	240	291	361			39.66666667	0.138741432	104.5849961	8.891201338	19.33333333	33.33333333	41.83333333	53.5	31.11373603
2	279	132.0124887	2030.686326	274648	127.3411892	1	40	361	daf6_Peak		156	240	291	361			39.83333333	0.162829093	101.8413831	9.436255217	19.33333333	33.33333333	41.83333333	53.5	31.28191018
2	280	129.9474864	1972.544927	316604	125.2831406	1	40	361	daf6_Peak		156	240	291	361			40	0.146393163	103.5692958	8.03759545	19.33333333	33.33333333	41.83333333	53.5	31.45008433
2	281	133.5390764	2338.268351	316380	127.9610717	1	40	361	daf6_Peak		156	240	291	361			40.16666667	0.167661722	100.3281708	11.75673191	19.33333333	33.33333333	41.83333333	53.5	31.61825849
2	282	134.2343895	2422.905081	279027	125.9128136	1	40	361	daf6_Peak		156	240	291	361			40.33333333	0.216345882	94.0842672	12.90940364	19.33333333	33.33333333	41.83333333	53.5	31.78643264
2	283	136.3376238	2560.219403	314421	133.6428555	1	40	361	daf6_Peak		156	240	291	361			40.5	0.188923378	97.65623301	13.43313099	19.33333333	33.33333333	41.83333333	53.5	31.95460679
2	284	138.6699231	2714.028146	308110	132.964552	1	40	361	daf6_Peak		156	240	291	361			40.66666667	0.184904809	98.46780227	15.61633575	19.33333333	33.33333333	41.83333333	53.5	32.12278094
2	285	135.1740352	2420.851604	318970	129.7445671	1	40	361	daf6_Peak		156	240	291	361			40.83333333	0.160031868	101.6043418	12.80642788	19.33333333	33.33333333	41.83333333	53.5	32.29095509
2	286	135.0164411	2539.739223	307217	127.5218702	1	40	361	daf6_Peak		156	240	291	361			41	0.214611438	94.51158085	13.1372084	19.33333333	33.33333333	41.83333333	53.5	32.45912924
2	287	138.7485575	2901.325939	307462	129.0823491	1	40	361	daf6_Peak		156	240	291	361			41.16666667	0.224462772	92.86575958	16.9086161	19.33333333	33.33333333	41.83333333	53.5	32.62730339
2	288	136.5527681	2780.729712	311912	131.6540871	1	40	361	daf6_Peak		156	240	291	361			41.33333333	0.211433154	94.83394843	13.88278076	19.33333333	33.33333333	41.83333333	53.5	32.79547755
2	289	134.2115444	2675.907529	318543	129.3738406	1	40	361	daf6_Peak		156	240	291	361			41.5	0.225930191	92.6180148	12.36407312	19.33333333	33.33333333	41.83333333	53.5	32.9636517
2	290	129.9944305	2550.760629	343659	129.8060468	1	40	361	daf6_Peak		156	240	291	361			41.66666667	0.205552301	95.38625225	7.926246636	19.33333333	33.33333333	41.83333333	53.5	33.13182585
2	291	132.0391883	2479.640399	367941	129.7422231	1	40	361	daf6_Peak		156	240	291	361			41.83333333	0.223898408	92.78004665	10.21006451	19.33333333	33.33333333	41.83333333	53.5	33.3
2	292	127.9998828	2301.716699	358435	126.6885291	1	40	361	daf6_Peak		156	240	291	361			42	0.205202235	95.35439209	6.648721366	19.33333333	33.33333333	41.83333333	53.5	33.4619141
2	293	132.1498278	2534.429945	354587	131.4319571	1	40	361	daf6_Peak		156	240	291	361			42.16666667	0.264471508	87.91058897	9.479230964	19.33333333	33.33333333	41.83333333	53.5	33.6238282
2	294	131.5511168	2565.358462	359882	127.4655303	1	40	361	daf6_Peak		156	240	291	361			42.33333333	0.195886775	96.52483845	10.05746666	19.33333333	33.33333333	41.83333333	53.5	33.7857423
2	295	127.7823216	2206.037255	381448	125.0050161	1	40	361	daf6_Peak		156	240	291	361			42.5	0.24516849	90.3265363	6.808494293	19.33333333	33.33333333	41.83333333	53.5	33.9476564
2	296	126.853798	1942.919165	379810	128.4674079	1	40	361	daf6_Peak		156	240	291	361			42.66666667	0.23550122	91.50534875	5.094217886	19.33333333	33.33333333	41.83333333	53.5	34.10957049
2	297	127.7049428	2130.725482	385305	127.794918	1	40	361	daf6_Peak		156	240	291	361			42.83333333	0.177166619	99.1979965	5.865952781	19.33333333	33.33333333	41.83333333	53.5	34.27148459
2	298	131.7711343	2394.353486	393235	130.1830453	1	40	361	daf6_Peak		156	240	291	361			43	0.188951154	97.8785177	9.294380025	19.33333333	33.33333333	41.83333333	53.5	34.43339869
2	299	126.1517912	1950.89006	403238	126.0124296	1	40	361	daf6_Peak		156	240	291	361			43.16666667	0.199163595	96.18006367	4.87463906	19.33333333	33.33333333	41.83333333	53.5	34.59531279
2	300	128.7165793	2201.110605	412387	126.3368746	1	40	361	daf6_Peak		156	240	291	361			43.33333333	0.216767651	93.73861898	7.592212758	19.33333333	33.33333333	41.83333333	53.5	34.75722689
2	301	128.5514087	2103.737432	407937	126.6196123	1	40	361	daf6_Peak		156	240	291	361			43.5	0.189687652	97.05983541	7.473396317	19.33333333	33.33333333	41.83333333	53.5	34.91914099
2	302	127.5937091	2017.895445	426330	126.5776107	1	40	361	daf6_Peak		156	240	291	361			43.66666667	0.204219522	95.96250258	5.781587289	19.33333333	33.33333333	41.83333333	53.5	35.08105509
2	303	126.2251391	1825.767095	423365	127.5228253	1	40	361	daf6_Peak		156	240	291	361			43.83333333	0.195156888	97.0696843	4.26849701	19.33333333	33.33333333	41.83333333	53.5	35.24296919
2	304	130.4452862	2242.438061	422946	126.5546593	1	40	361	daf6_Peak		156	240	291	361			44	0.226190206	92.72177019	9.09809145	19.33333333	33.33333333	41.83333333	53.5	35.40488329
2	305	126.7063343	1849.014665	435931	128.2007379	1	40	361	daf6_Peak		156	240	291	361			44.16666667	0.197587507	96.61618173	4.759288303	19.33333333	33.33333333	41.83333333	53.5	35.56679739
2	306	127.6959421	2008.792413	443284	127.0269447	1	40	361	daf6_Peak		156	240	291	361			44.33333333	0.271497436	86.40159369	6.806858587	19.33333333	33.33333333	41.83333333	53.5	35.72871148
2	307	127.9148549	1949.744622	456456	131.4751995	1	40	361	daf6_Peak		156	240	291	361			44.5	0.250435485	89.45282002	5.535979546	19.33333333	33.33333333	41.83333333	53.5	35.89062558
2	308	129.9692079	2179.813232	439626	131.3590063	1	40	361	daf6_Peak		156	240	291	361			44.66666667	0.246942916	89.74524236	7.785789572	19.33333333	33.33333333	41.83333333	53.5	36.05253968
2	309	124.808978	1758.072528	469281	125.7021609	1	40	361	daf6_Peak		156	240	291	361			44.83333333	0.237369797	90.98773035	3.983351212	19.33333333	33.33333333	41.83333333	53.5	36.21445378
2	310	124.1379902	1747.769198	531074	122.1728395	1	40	361	daf6_Peak		156	240	291	361			45	0.227678676	92.37921944	3.942620349	19.33333333	33.33333333	41.83333333	53.5	36.37636788
2	311	124.8442482	1777.849365	471603	124.7235658	1	40	361	daf6_Peak		156	240	291	361			45.16666667	0.318632263	80.33079346	4.772502739	19.33333333	33.33333333	41.83333333	53.5	36.53828198
2	312	128.485994	2006.117366	471619	130.6510118	1	40	361	daf6_Peak		156	240	291	361			45.33333333	0.245126928	90.32439427	6.135518519	19.33333333	33.33333333	41.83333333	53.5	36.70019608
2	313	124.1117324	1662.236814	487728	125.3415314	1	40	361	daf6_Peak		156	240	291	361			45.5	0.27397139	86.13214455	3.639594261	19.33333333	33.33333333	41.83333333	53.5	36.86211018
2	314	127.832954	1880.034637	489015	128.6693874	1	40	361	daf6_Peak		156	240	291	361			45.66666667	0.315170788	81.12710124	6.153020618	19.33333333	33.33333333	41.83333333	53.5	37.02402428
2	315	127.3817408	1896.453642	489573	128.324731	1	40	361	daf6_Peak		156	240	291	361			45.83333333	0.329491567	79.31043354	5.789390577	19.33333333	33.33333333	41.83333333	53.5	37.18593838
2	316	126.207767	1855.278019	435074	127.2948283	1	40	361	daf6_Peak		156	240	291	361			46	0.290279675	84.31293228	4.943733276	19.33333333	33.33333333	41.83333333	53.5	37.34785247
2	317	124.2614071	1616.902707	570126	123.2700853	1	40	361	daf6_Peak		156	240	291	361			46.16666667	0.306592662	82.3027093	4.164994256	19.33333333	33.33333333	41.83333333	53.5	37.50976657
2	318	128.3269262	1868.427133	516511	127.6113271	1	40	361	daf6_Peak		156	240	291	361			46.33333333	0.276216292	86.05263951	7.025959108	19.33333333	33.33333333	41.83333333	53.5	37.67168067
2	319	126.9514421	1723.979215	517115	128.3582986	1	40	361	daf6_Peak		156	240	291	361			46.5	0.239094102	90.62370077	5.63802927	19.33333333	33.33333333	41.83333333	53.5	37.83359477
2	320	129.7157188	1879.697752	524129	129.0655707	1	40	361	daf6_Peak		156	240	291	361			46.66666667	0.293104025	83.91577826	7.970302271	19.33333333	33.33333333	41.83333333	53.5	37.99550887
2	321	127.1894952	1639.427916	530863	129.2922476	1	40	361	daf6_Peak		156	240	291	361			46.83333333	0.221718894	92.32932732	6.193633749	19.33333333	33.33333333	41.83333333	53.5	38.15742297
2	322	127.3255823	1633.847266	531884	126.8137464	1	40	361	daf6_Peak		156	240	291	361			47	0.176569627	98.6740818	6.260044529	19.33333333	33.33333333	41.83333333	53.5	38.31933707
2	323	125.8434852	1641.282299	527554	123.7396802	1	40	361	daf6_Peak		156	240	291	361			47.16666667	0.147742254	102.089461	5.472444899	19.33333333	33.33333333	41.83333333	53.5	38.48125117
2	324	126.523512	1625.356025	544085	122.4600263	1	40	361	daf6_Peak		156	240	291	361			47.33333333	0.257895023	88.33777531	6.603905339	19.33333333	33.33333333	41.83333333	53.5	38.64316527
2	325	128.1574696	1585.663839	544759	122.4584271	1	40	361	daf6_Peak		156	240	291	361			47.5	0.213816884	93.80276231	8.171028052	19.33333333	33.33333333	41.83333333	53.5	38.80507937
2	326	127.7639124	1571.711066	477666	122.9317359	1	40	361	daf6_Peak		156	240	291	361			47.66666667	0.133331914	104.2779955	7.095193368	19.33333333	33.33333333	41.83333333	53.5	38.96699346
2	327	133.1592226	1780.066242	544502	127.7258545	1	40	361	daf6_Peak		156	240	291	361			47.83333333	0.126340988	104.9923349	12.02987698	19.33333333	33.33333333	41.83333333	53.5	39.12890756
2	328	132.0271129	1746.443894	551657	125.2294141	1	40	361	daf6_Peak		156	240	291	361			48	0.224607914	92.66148698	11.23810845	19.33333333	33.33333333	41.83333333	53.5	39.29082166
2	329	132.048316	1704.993239	562071	126.0807283	1	40	361	daf6_Peak		156	240	291	361			48.16666667	0.211391925	93.97523188	11.42063617	19.33333333	33.33333333	41.83333333	53.5	39.45273576
2	330	134.0211443	1757.016943	575569	127.3850944	1	40	361	daf6_Peak		156	240	291	361			48.33333333	0.148710924	102.0769309	13.00065829	19.33333333	33.33333333	41.83333333	53.5	39.61464986
2	331	132.9228261	1731.962402	559308	127.961033	1	40	361	daf6_Peak		156	240	291	361			48.5	0.147946605	102.2981924	11.69323317	19.33333333	33.33333333	41.83333333	53.5	39.77656396
2	332	134.7008853	1747.000212	564917	129.0526248	1	40	361	daf6_Peak		156	240	291	361			48.66666667	0.062442047	114.3693016	12.27327353	19.33333333	33.33333333	41.83333333	53.5	39.93847806
2	333	133.9685665	1743.345777	567930	129.9768878	1	40	361	daf6_Peak		156	240	291	361			48.83333333	0.135394501	104.7852492	11.58516154	19.33333333	33.33333333	41.83333333	53.5	40.10039216
2	334	131.1052772	1582.883939	590992	124.182433	1	40	361	daf6_Peak		156	240	291	361			49	0.113333706	106.7858453	10.24537662	19.33333333	33.33333333	41.83333333	53.5	40.26230626
2	335	132.5342269	1708.856824	577002	124.6712733	1	40	361	daf6_Peak		156	240	291	361			49.16666667	0.099605655	108.8121219	11.30414117	19.33333333	33.33333333	41.83333333	53.5	40.42422035
2	336	130.8127633	1618.734844	603701	123.2435254	1	40	361	daf6_Peak		156	240	291	361			49.33333333	0.09391335	109.7740179	9.464532956	19.33333333	33.33333333	41.83333333	53.5	40.58613445
2	337	132.7161341	1712.495762	582053	125.8515673	1	40	361	daf6_Peak		156	240	291	361			49.5	0.124521946	104.7462695	12.29858262	19.33333333	33.33333333	41.83333333	53.5	40.74804855
2	338	131.4405367	1624.063363	609838	124.8384753	1	40	361	daf6_Peak		156	240	291	361			49.66666667	0.181505055	97.16973324	11.61198906	19.33333333	33.33333333	41.83333333	53.5	40.90996265
2	339	129.7168442	1642.897578	595771	122.3992231	1	40	361	daf6_Peak		156	240	291	361			49.83333333	0.13556891	103.6265347	9.49678023	19.33333333	33.33333333	41.83333333	53.5	41.07187675
2	340	127.2397959	1438.021644	616612	122.4847832	1	40	361	daf6_Peak		156	240	291	361			50	0.158051398	100.2185934	7.662311221	19.33333333	33.33333333	41.83333333	53.5	41.23379085
2	341	129.2141932	1604.652949	634348	123.2479421	1	40	361	daf6_Peak		156	240	291	361			50.16666667	0.199194714	93.91636894	10.74748566	19.33333333	33.33333333	41.83333333	53.5	41.39570495
2	342	129.4976802	1572.746992	624833	124.8668899	1	40	361	daf6_Peak		156	240	291	361			50.33333333	0.21030387	92.71947099	10.51821902	19.33333333	33.33333333	41.83333333	53.5	41.55761905
2	343	128.8170332	1490.166466	622621	123.2506622	1	40	361	daf6_Peak		156	240	291	361			50.5	0.219707428	92.76704665	8.970900528	19.33333333	33.33333333	41.83333333	53.5	41.71953315
2	344	128.7028375	1609.176042	622952	122.1094138	1	40	361	daf6_Peak		156	240	291	361			50.66666667	0.194033491	95.08736303	9.922158549	19.33333333	33.33333333	41.83333333	53.5	41.88144725
2	345	130.6128484	1663.966427	622521	123.291296	1	40	361	daf6_Peak		156	240	291	361			50.83333333	0.088865392	109.7976609	9.858858102	19.33333333	33.33333333	41.83333333	53.5	42.04336134
2	346	130.0289164	1674.887152	616571	123.4649346	1	40	361	daf6_Peak		156	240	291	361			51	0.162884529	99.69272444	10.22566421	19.33333333	33.33333333	41.83333333	53.5	42.20527544
2	347	129.7116109	1640.735695	642708	123.9973534	1	40	361	daf6_Peak		156	240	291	361			51.16666667	0.137011015	102.3585517	10.36405597	19.33333333	33.33333333	41.83333333	53.5	42.36718954
2	348	130.0511934	1725.304822	632875	123.8199528	1	40	361	daf6_Peak		156	240	291	361			51.33333333	0.188524198	95.73917898	10.96895704	19.33333333	33.33333333	41.83333333	53.5	42.52910364
2	349	128.8374082	1638.17385	636176	123.115461	1	40	361	daf6_Peak		156	240	291	361			51.5	0.181569891	96.74610429	9.7372431	19.33333333	33.33333333	41.83333333	53.5	42.69101774
2	350	129.6254683	1721.481689	639249	121.6564222	1	40	361	daf6_Peak		156	240	291	361			51.66666667	0.144272302	102.26121	9.81260625	19.33333333	33.33333333	41.83333333	53.5	42.85293184
2	351	132.1811555	1833.110594	629818	125.8000761	1	40	361	daf6_Peak		156	240	291	361			51.83333333	0.161232306	98.54959554	13.34852362	19.33333333	33.33333333	41.83333333	53.5	43.01484594
2	352	132.2240705	1877.401935	628918	124.5964637	1	40	361	daf6_Peak		156	240	291	361			52	0.159943163	99.74211236	12.55360564	19.33333333	33.33333333	41.83333333	53.5	43.17676004
2	353	132.6977072	1922.725685	621960	124.4146591	1	40	361	daf6_Peak		156	240	291	361			52.16666667	0.462291259	61.93538585	13.24651198	19.33333333	33.33333333	41.83333333	53.5	43.33867414
2	354	131.8358212	1897.489568	625976	122.8309591	1	40	361	daf6_Peak		156	240	291	361			52.33333333	0.182094728	96.50736898	12.96158206	19.33333333	33.33333333	41.83333333	53.5	43.50058824
2	355	131.3875136	1887.202758	634081	120.9636329	1	40	361	daf6_Peak		156	240	291	361			52.5	0.122026121	104.7239318	11.90285888	19.33333333	33.33333333	41.83333333	53.5	43.66250233
2	356	132.8895205	1987.208057	622559	123.9646117	1	40	361	daf6_Peak		156	240	291	361			52.66666667	0.23352742	89.87343555	14.06694899	19.33333333	33.33333333	41.83333333	53.5	43.82441643
2	357	131.8137527	1996.210086	623236	122.1627251	1	40	361	daf6_Peak		156	240	291	361			52.83333333	0.084619987	109.6388098	11.83753467	19.33333333	33.33333333	41.83333333	53.5	43.98633053
2	358	131.8836928	1928.336104	624355	128.3956423	1	40	361	daf6_Peak		156	240	291	361			53	0.061624513	111.8745474	12.09682642	19.33333333	33.33333333	41.83333333	53.5	44.14824463
2	359	130.336701	1930.479282	655852	125.1433244	1	40	361	daf6_Peak		156	240	291	361			53.16666667	-0.110124387	135.4010898	8.716943044	19.33333333	33.33333333	41.83333333	53.5	44.31015873
2	360	128.3746746	2039.14453	648344	125.7874869	1	40	361	daf6_Peak		156	240	291	361			53.33333333	0.12419192	102.6640048	10.08888029	19.33333333	33.33333333	41.83333333	53.5	44.47207283
3	12	161.3775671	768.191296	22886	182.1847996	1	12	361	daf6_Peak		104	167	212	291			0	0.554636067	56.50710553	3.82420078	15.33333333	25.83333333	33.33333333	46.5	0
3	13	144.8215003	862.9494278	24381	159.9568037	1	12	361	daf6_Peak		104	167	212	291			0.166666667	0.544437434	57.24665887	0.488369699	15.33333333	25.83333333	33.33333333	46.5	0.170552828
3	14	138.8420442	770.1498385	24146	145.690071	1	12	361	daf6_Peak		104	167	212	291			0.333333333	0.440882636	74.87916655	-0.2693448	15.33333333	25.83333333	33.33333333	46.5	0.341105657
3	15	143.1397173	809.7521039	24478	158.3445539	1	12	361	daf6_Peak		104	167	212	291			0.5	0.626230458	45.14633524	-1.166800414	15.33333333	25.83333333	33.33333333	46.5	0.511658485
3	16	143.9153699	696.7327952	24034	158.5597365	1	12	361	daf6_Peak		104	167	212	291			0.666666667	0.432113857	74.87310039	0.526410211	15.33333333	25.83333333	33.33333333	46.5	0.682211314
3	17	133.5079657	659.9521255	24982	140.0365839	1	12	361	daf6_Peak		104	167	212	291			0.833333333	0.650853961	41.33779866	1.026801722	15.33333333	25.83333333	33.33333333	46.5	0.852764142
3	18	132.9660088	607.3290315	25183	138.4309131	1	12	361	daf6_Peak		104	167	212	291			1	0.561880483	55.62281332	-0.438432742	15.33333333	25.83333333	33.33333333	46.5	1.023316971
3	19	146.9927282	811.3752841	24203	165.6910286	1	12	361	daf6_Peak		104	167	212	291			1.166666667	0.508694962	62.26725474	0.439281899	15.33333333	25.83333333	33.33333333	46.5	1.193869799
3	20	136.4140067	758.8496713	21147	146.5460065	1	12	361	daf6_Peak		104	167	212	291			1.333333333	0.565629911	54.46617044	-0.942968365	15.33333333	25.83333333	33.33333333	46.5	1.364422627
3	21	150.862809	812.8523159	29448	176.3619632	1	12	361	daf6_Peak		104	167	212	291			1.5	0.438197379	72.75818746	0.823271619	15.33333333	25.83333333	33.33333333	46.5	1.534975456
3	22	147.7369782	834.951701	27454	172.9676704	1	12	361	daf6_Peak		104	167	212	291			1.666666667	0.484543076	66.29456752	-2.367876307	15.33333333	25.83333333	33.33333333	46.5	1.705528284
3	23	144.3166369	784.3959783	27451	165.0745017	1	12	361	daf6_Peak		104	167	212	291			1.833333333	0.528406049	60.22704468	-3.136773009	15.33333333	25.83333333	33.33333333	46.5	1.876081113
3	24	143.4712061	761.5818805	27992	162.9673262	1	12	361	daf6_Peak		104	167	212	291			2	0.059025849	132.0577832	1.794137993	15.33333333	25.83333333	33.33333333	46.5	2.046633941
3	25	147.0643764	842.7768149	29079	169.5419249	1	12	361	daf6_Peak		104	167	212	291			2.166666667	0.806505235	18.53695611	-8.209029822	15.33333333	25.83333333	33.33333333	46.5	2.21718677
3	26	143.3273645	768.1517561	28928	161.8994481	1	12	361	daf6_Peak		104	167	212	291			2.333333333	0.598472177	49.11469382	-2.679644433	15.33333333	25.83333333	33.33333333	46.5	2.387739598
3	27	130.4610651	677.8713391	27623	137.6588613	1	12	361	daf6_Peak		104	167	212	291			2.5	0.727538004	28.89138497	1.417626929	15.33333333	25.83333333	33.33333333	46.5	2.558292426
3	28	139.8776261	723.6333753	30178	157.391203	1	12	361	daf6_Peak		104	167	212	291			2.666666667	0.819417365	16.05397044	-5.145429196	15.33333333	25.83333333	33.33333333	46.5	2.728845255
3	29	135.3779311	777.2454645	30151	146.8194926	1	12	361	daf6_Peak		104	167	212	291			2.833333333	1.087108332	-19.48257492	-4.748187733	15.33333333	25.83333333	33.33333333	46.5	2.899398083
3	30	131.830686	791.6128976	23105	140.4634183	1	12	361	daf6_Peak		104	167	212	291			3	0.659380588	39.60456134	-0.392726698	15.33333333	25.83333333	33.33333333	46.5	3.069950912
3	31	137.1823058	721.5151264	25353	143.9894938	1	12	361	daf6_Peak		104	167	212	291			3.166666667	0.804228953	18.4981975	2.883588548	15.33333333	25.83333333	33.33333333	46.5	3.24050374
3	32	147.6213122	959.2238985	28303	172.6431305	1	12	361	daf6_Peak		104	167	212	291			3.333333333	2.298157126	-200.5788938	-48.56083461	15.33333333	25.83333333	33.33333333	46.5	3.411056568
3	33	140.9987327	879.728396	12625	161.3632479	1	12	361	daf6_Peak		104	167	212	291			3.5	0.930417307	-1.415694914	-7.720730858	15.33333333	25.83333333	33.33333333	46.5	3.581609397
3	34	142.8834085	922.504353	31932	160.1497874	1	12	361	daf6_Peak		104	167	212	291			3.666666667	0.750240216	26.08540789	-3.352810448	15.33333333	25.83333333	33.33333333	46.5	3.752162225
3	35	138.2013089	819.3820797	33158	156.094947	1	12	361	daf6_Peak		104	167	212	291			3.833333333	1.142702863	-32.28555224	-7.883281738	15.33333333	25.83333333	33.33333333	46.5	3.922715054
3	36	140.3181898	875.9432335	34316	157.898912	1	12	361	daf6_Peak		104	167	212	291			4	0.714577254	30.94687177	-3.459652971	15.33333333	25.83333333	33.33333333	46.5	4.093267882
3	37	132.4617835	736.5227036	33585	142.2702067	1	12	361	daf6_Peak		104	167	212	291			4.166666667	0.804722934	17.67175707	0.301928232	15.33333333	25.83333333	33.33333333	46.5	4.263820711
3	38	131.3593596	759.666831	34478	143.1211735	1	12	361	daf6_Peak		104	167	212	291			4.333333333	0.906966849	2.924978631	-1.3717787	15.33333333	25.83333333	33.33333333	46.5	4.434373539
3	39	134.0964376	827.3591799	40534	145.1391156	1	12	361	daf6_Peak		104	167	212	291			4.5	0.865629397	11.36979259	-2.910040177	15.33333333	25.83333333	33.33333333	46.5	4.604926367
3	40	131.2215317	845.8664203	35724	142.0583949	1	12	361	daf6_Peak		104	167	212	291			4.666666667	0.636633175	43.02110648	-2.238661683	15.33333333	25.83333333	33.33333333	46.5	4.775479196
3	41	132.1277112	813.8899258	35040	143.3130565	1	12	361	daf6_Peak		104	167	212	291			4.833333333	0.69833376	34.22292115	-2.175555657	15.33333333	25.83333333	33.33333333	46.5	4.946032024
3	42	132.7099599	820.3773	37119	143.9313699	1	12	361	daf6_Peak		104	167	212	291			5	0.7016509	33.52787025	-1.807485559	15.33333333	25.83333333	33.33333333	46.5	5.116584853
3	43	135.6693795	702.7494033	41900	141.1650362	1	12	361	daf6_Peak		104	167	212	291			5.166666667	0.834165372	14.61418793	3.300206635	15.33333333	25.83333333	33.33333333	46.5	5.287137681
3	44	133.8779114	874.3803638	35679	148.6648067	1	12	361	daf6_Peak		104	167	212	291			5.333333333	0.795066283	21.28489956	-5.605363388	15.33333333	25.83333333	33.33333333	46.5	5.45769051
3	45	136.7870924	1037.298468	38768	152.0020976	1	12	361	daf6_Peak		104	167	212	291			5.5	0.577470992	51.54019698	-2.52990668	15.33333333	25.83333333	33.33333333	46.5	5.628243338
3	46	132.0815756	960.8863422	36126	143.5402087	1	12	361	daf6_Peak		104	167	212	291			5.666666667	0.677072494	36.08269428	-1.188245844	15.33333333	25.83333333	33.33333333	46.5	5.798796166
3	47	139.9263813	1103.288854	37898	155.510841	1	12	361	daf6_Peak		104	167	212	291			5.833333333	0.653556265	40.37420606	-2.08290914	15.33333333	25.83333333	33.33333333	46.5	5.969348995
3	48	138.1250962	1096.675769	41600	154.9260866	1	12	361	daf6_Peak		104	167	212	291			6	0.599416356	47.60804642	-2.348180578	15.33333333	25.83333333	33.33333333	46.5	6.139901823
3	49	138.0294489	1178.058779	41971	154.501087	1	12	361	daf6_Peak		104	167	212	291			6.166666667	0.718379343	30.43317924	-3.394119683	15.33333333	25.83333333	33.33333333	46.5	6.310454652
3	50	145.1044929	1146.852676	19542	160.1063088	1	12	361	daf6_Peak		104	167	212	291			6.333333333	0.945053911	-2.508629799	-3.695970612	15.33333333	25.83333333	33.33333333	46.5	6.48100748
3	51	131.0956346	1004.107648	50442	140.8835543	1	12	361	daf6_Peak		104	167	212	291			6.5	0.598379376	47.80793478	-1.014113466	15.33333333	25.83333333	33.33333333	46.5	6.651560309
3	52	133.8458083	1043.770722	42298	147.2171195	1	12	361	daf6_Peak		104	167	212	291			6.666666667	0.575693904	50.88415681	-1.790346842	15.33333333	25.83333333	33.33333333	46.5	6.822113137
3	53	130.212161	1133.41186	41888	140.369774	1	12	361	daf6_Peak		104	167	212	291			6.833333333	0.794319166	18.50725496	0.206504199	15.33333333	25.83333333	33.33333333	46.5	6.992665965
3	54	131.7066736	1112.327177	51816	143.7490567	1	12	361	daf6_Peak		104	167	212	291			7	0.823974319	13.95760837	-0.696465956	15.33333333	25.83333333	33.33333333	46.5	7.163218794
3	55	136.481254	1333.517572	44276	154.0427662	1	12	361	daf6_Peak		104	167	212	291			7.166666667	0.740498273	26.66355596	-4.250704436	15.33333333	25.83333333	33.33333333	46.5	7.333771622
3	56	134.1330585	1242.021769	44146	149.363432	1	12	361	daf6_Peak		104	167	212	291			7.333333333	0.663055867	38.61915368	-3.522395096	15.33333333	25.83333333	33.33333333	46.5	7.504324451
3	57	134.4202371	1277.106621	45629	150.1079566	1	12	361	daf6_Peak		104	167	212	291			7.5	1.072007231	-21.16306986	-5.333507929	15.33333333	25.83333333	33.33333333	46.5	7.674877279
3	58	136.9787858	1420.536495	57980	151.8656562	1	12	361	daf6_Peak		104	167	212	291			7.666666667	0.618061059	44.58221341	-1.465675868	15.33333333	25.83333333	33.33333333	46.5	7.845430108
3	59	132.0972322	1295.969314	56833	145.6024911	1	12	361	daf6_Peak		104	167	212	291			7.833333333	0.629375	43.03646078	-2.577796429	15.33333333	25.83333333	33.33333333	46.5	8.015982936
3	60	131.9558223	1221.113526	46562	143.0972479	1	12	361	daf6_Peak		104	167	212	291			8	0.6392655	41.18753938	-0.70885068	15.33333333	25.83333333	33.33333333	46.5	8.186535764
3	61	130.8642728	1186.463084	58566	140.5590572	1	12	361	daf6_Peak		104	167	212	291			8.166666667	0.594692653	47.99923041	-0.724396264	15.33333333	25.83333333	33.33333333	46.5	8.357088593
3	62	132.9618708	1366.023803	58564	146.2321791	1	12	361	daf6_Peak		104	167	212	291			8.333333333	0.753945837	24.60746292	-1.896734774	15.33333333	25.83333333	33.33333333	46.5	8.527641421
3	63	131.2185139	1345.931532	60495	146.0120294	1	12	361	daf6_Peak		104	167	212	291			8.5	0.679252312	35.08249859	-3.042993118	15.33333333	25.83333333	33.33333333	46.5	8.69819425
3	64	133.0585182	1405.346662	57794	147.5902754	1	12	361	daf6_Peak		104	167	212	291			8.666666667	0.612484545	45.16909815	-2.507342684	15.33333333	25.83333333	33.33333333	46.5	8.868747078
3	65	132.3188617	1341.087244	60371	145.9273278	1	12	361	daf6_Peak		104	167	212	291			8.833333333	0.648384492	40.01232147	-2.310476138	15.33333333	25.83333333	33.33333333	46.5	9.039299906
3	66	131.7179374	1342.832355	63181	144.7239906	1	12	361	daf6_Peak		104	167	212	291			9	0.62260023	43.64382107	-2.031073458	15.33333333	25.83333333	33.33333333	46.5	9.209852735
3	67	133.0459224	1460.75626	64413	146.0583561	1	12	361	daf6_Peak		104	167	212	291			9.166666667	0.584612625	49.37924181	-1.720878346	15.33333333	25.83333333	33.33333333	46.5	9.380405563
3	68	130.4917107	1329.583252	62671	140.4339862	1	12	361	daf6_Peak		104	167	212	291			9.333333333	0.832735176	13.59632902	-0.048938567	15.33333333	25.83333333	33.33333333	46.5	9.550958392
3	69	132.4788286	1729.431156	63789	142.7330018	1	12	361	daf6_Peak		104	167	212	291			9.5	0.577402743	50.2263508	-0.161948842	15.33333333	25.83333333	33.33333333	46.5	9.72151122
3	70	132.5936914	1516.930692	65086	145.3544487	1	12	361	daf6_Peak		104	167	212	291			9.666666667	0.687978051	33.70163957	-1.108618519	15.33333333	25.83333333	33.33333333	46.5	9.892064049
3	71	129.8643407	1517.325877	65178	141.5568054	1	12	361	daf6_Peak		104	167	212	291			9.833333333	0.74048319	26.80955329	-1.765647367	15.33333333	25.83333333	33.33333333	46.5	10.06261688
3	72	131.3956787	1703.142719	57946	143.3234095	1	12	361	daf6_Peak		104	167	212	291			10	0.680817705	34.79997233	-0.981408331	15.33333333	25.83333333	33.33333333	46.5	10.23316971
3	73	135.0613971	1809.402567	69417	146.5056781	1	12	361	daf6_Peak		104	167	212	291			10.16666667	0.521680499	58.56045342	0.071788334	15.33333333	25.83333333	33.33333333	46.5	10.40372253
3	74	131.0374065	1595.989228	67769	143.1355395	1	12	361	daf6_Peak		104	167	212	291			10.33333333	0.703664474	32.24324305	-1.92523065	15.33333333	25.83333333	33.33333333	46.5	10.57427536
3	75	132.4575166	1584.899843	67344	143.8922738	1	12	361	daf6_Peak		104	167	212	291			10.5	0.64804815	39.30319063	-0.09479581	15.33333333	25.83333333	33.33333333	46.5	10.74482819
3	76	134.1073232	1731.989717	70311	145.8385718	1	12	361	daf6_Peak		104	167	212	291			10.66666667	0.652151998	39.0553733	-0.056966014	15.33333333	25.83333333	33.33333333	46.5	10.91538102
3	77	133.3071485	1852.018929	60964	143.452598	1	12	361	daf6_Peak		104	167	212	291			10.83333333	0.626897327	42.50150938	0.875588866	15.33333333	25.83333333	33.33333333	46.5	11.08593385
3	78	139.7620096	1904.080161	72192	149.9204301	1	12	361	daf6_Peak		104	167	212	291			11	0.701530448	31.60728229	2.980980926	15.33333333	25.83333333	33.33333333	46.5	11.25648668
3	79	137.6084628	1609.81324	75814	145.59312	1	12	361	daf6_Peak		104	167	212	291			11.16666667	0.728189351	28.35732226	3.231780966	15.33333333	25.83333333	33.33333333	46.5	11.4270395
3	80	133.3079587	1728.271868	85755	137.7210352	1	12	361	daf6_Peak		104	167	212	291			11.33333333	0.525164609	57.32608579	3.65565933	15.33333333	25.83333333	33.33333333	46.5	11.59759233
3	81	137.0196664	1907.341033	74289	142.8954385	1	12	361	daf6_Peak		104	167	212	291			11.5	0.868274952	9.695404568	3.251731845	15.33333333	25.83333333	33.33333333	46.5	11.76814516
3	82	135.3675062	1771.701496	76113	142.328791	1	12	361	daf6_Peak		104	167	212	291			11.66666667	0.505311217	60.44274948	3.004422099	15.33333333	25.83333333	33.33333333	46.5	11.93869799
3	83	135.5410712	1741.694587	87190	137.8698312	1	12	361	daf6_Peak		104	167	212	291			11.83333333	0.404686116	75.20527917	4.541785529	15.33333333	25.83333333	33.33333333	46.5	12.10925082
3	84	136.6159816	1664.514416	74986	143.9340511	1	12	361	daf6_Peak		104	167	212	291			12	0.520328113	58.36933574	3.35371276	15.33333333	25.83333333	33.33333333	46.5	12.27980365
3	85	137.4658787	1893.880918	75041	142.1525099	1	12	361	daf6_Peak		104	167	212	291			12.16666667	0.529934322	56.74419248	5.390192287	15.33333333	25.83333333	33.33333333	46.5	12.45035647
3	86	137.0934657	1835.168353	78157	144.580493	1	12	361	daf6_Peak		104	167	212	291			12.33333333	0.576825906	50.20993814	3.485753751	15.33333333	25.83333333	33.33333333	46.5	12.6209093
3	87	136.7824707	1859.545963	77824	141.163747	1	12	361	daf6_Peak		104	167	212	291			12.5	0.516177691	58.60159519	5.315298526	15.33333333	25.83333333	33.33333333	46.5	12.79146213
3	88	138.7700178	2122.892806	78680	144.8382721	1	12	361	daf6_Peak		104	167	212	291			12.66666667	0.446823222	68.09422418	5.95869018	15.33333333	25.83333333	33.33333333	46.5	12.96201496
3	89	135.4394359	1855.227798	78710	139.5245312	1	12	361	daf6_Peak		104	167	212	291			12.83333333	0.377121793	78.79472161	4.026972884	15.33333333	25.83333333	33.33333333	46.5	13.13256779
3	90	138.6599491	2068.030157	75771	143.4449781	1	12	361	daf6_Peak		104	167	212	291			13	0.552176907	53.73693865	5.716006128	15.33333333	25.83333333	33.33333333	46.5	13.30312062
3	91	134.6836575	2024.522782	76904	141.3806104	1	12	361	daf6_Peak		104	167	212	291			13.16666667	0.57578797	50.05663015	3.221772758	15.33333333	25.83333333	33.33333333	46.5	13.47367345
3	92	137.8251053	2064.372535	77378	141.3975611	1	12	361	daf6_Peak		104	167	212	291			13.33333333	0.62545868	43.19180811	6.194965278	15.33333333	25.83333333	33.33333333	46.5	13.64422627
3	93	140.0454113	2424.788475	60910	144.2261668	1	12	361	daf6_Peak		104	167	212	291			13.5	0.453428769	67.98110969	6.668008303	15.33333333	25.83333333	33.33333333	46.5	13.8147791
3	94	140.0607853	1815.743869	95533	141.207147	1	12	361	daf6_Peak		104	167	212	291			13.66666667	0.590111352	48.33902486	8.393820018	15.33333333	25.83333333	33.33333333	46.5	13.98533193
3	95	142.3002939	2530.111141	67707	147.4611026	1	12	361	daf6_Peak		104	167	212	291			13.83333333	0.694025333	33.32388814	6.634664888	15.33333333	25.83333333	33.33333333	46.5	14.15588476
3	96	139.4709977	2448.722285	76132	140.597044	1	12	361	daf6_Peak		104	167	212	291			14	0.602974438	46.30391599	8.390658117	15.33333333	25.83333333	33.33333333	46.5	14.32643759
3	97	138.0854069	2354.870774	77523	138.3180529	1	12	361	daf6_Peak		104	167	212	291			14.16666667	0.761961667	23.96380227	8.72855046	15.33333333	25.83333333	33.33333333	46.5	14.49699042
3	98	142.2384808	2550.702022	71381	143.2261913	1	12	361	daf6_Peak		104	167	212	291			14.33333333	0.731511927	28.10197283	9.364840807	15.33333333	25.83333333	33.33333333	46.5	14.66754324
3	99	139.6147192	2474.566749	77110	139.9515724	1	12	361	daf6_Peak		104	167	212	291			14.5	0.739369712	27.04680607	9.091959367	15.33333333	25.83333333	33.33333333	46.5	14.83809607
3	100	138.2604175	2469.540934	65875	140.8913645	1	12	361	daf6_Peak		104	167	212	291			14.66666667	0.465079873	66.14306482	6.591614687	15.33333333	25.83333333	33.33333333	46.5	15.0086489
3	101	137.7739209	2263.37231	75593	142.772591	1	12	361	daf6_Peak		104	167	212	291			14.83333333	0.67495338	35.90558533	5.503492755	15.33333333	25.83333333	33.33333333	46.5	15.17920173
3	102	137.8634166	2398.785052	74460	139.8506763	1	12	361	daf6_Peak		104	167	212	291			15	0.590554103	47.41705092	7.856974994	15.33333333	25.83333333	33.33333333	46.5	15.34975456
3	103	137.2938045	2632.236341	69696	137.5646421	1	12	361	daf6_Peak		104	167	212	291			15.16666667	0.466492277	64.60654059	8.514420844	15.33333333	25.83333333	33.33333333	46.5	15.52030739
3	104	135.1322924	2200.1698	86649	140.3701749	1	12	361	daf6_Peak		104	167	212	291			15.33333333	0.500712254	60.51968256	4.327543116	15.33333333	25.83333333	33.33333333	46.5	15.69086022
3	105	133.0734909	2085.404456	85997	139.210013	1	12	361	daf6_Peak		104	167	212	291			15.5	0.497874178	60.75705654	3.007363651	15.33333333	25.83333333	33.33333333	46.5	15.83422939
3	106	134.2173107	2369.156891	78749	138.7348374	1	12	361	daf6_Peak		104	167	212	291			15.66666667	0.393010004	75.48741457	4.205717065	15.33333333	25.83333333	33.33333333	46.5	15.97759857
3	107	136.4082018	2168.218797	68863	141.5170652	1	12	361	daf6_Peak		104	167	212	291			15.83333333	0.49800358	61.46564081	4.466555938	15.33333333	25.83333333	33.33333333	46.5	16.12096774
3	108	132.6706307	2206.602499	89723	138.9877605	1	12	361	daf6_Peak		104	167	212	291			16	0.352442848	81.45445385	2.230934727	15.33333333	25.83333333	33.33333333	46.5	16.26433692
3	109	135.48495	2381.458887	93389	141.9362564	1	12	361	daf6_Peak		104	167	212	291			16.16666667	0.436795896	68.68911872	4.798657102	15.33333333	25.83333333	33.33333333	46.5	16.40770609
3	110	131.2792386	1996.382879	92831	139.697679	1	12	361	daf6_Peak		104	167	212	291			16.33333333	0.459713159	65.66037001	1.39800738	15.33333333	25.83333333	33.33333333	46.5	16.55107527
3	111	132.3847975	2282.49326	81079	141.4351944	1	12	361	daf6_Peak		104	167	212	291			16.5	0.443589692	67.80342844	1.842174782	15.33333333	25.83333333	33.33333333	46.5	16.69444444
3	112	131.8356504	2255.816095	84016	142.7466395	1	12	361	daf6_Peak		104	167	212	291			16.66666667	0.650085947	38.73471604	0.303350031	15.33333333	25.83333333	33.33333333	46.5	16.83781362
3	113	132.4487084	2191.287156	98866	139.9756493	1	12	361	daf6_Peak		104	167	212	291			16.83333333	0.64006479	40.12863379	2.726589984	15.33333333	25.83333333	33.33333333	46.5	16.9811828
3	114	130.9159316	2074.45845	98063	139.5953974	1	12	361	daf6_Peak		104	167	212	291			17	0.474105912	62.79398464	1.938943763	15.33333333	25.83333333	33.33333333	46.5	17.12455197
3	115	131.2980022	1959.083543	101912	139.5792252	1	12	361	daf6_Peak		104	167	212	291			17.16666667	0.500178934	59.18598956	2.297424631	15.33333333	25.83333333	33.33333333	46.5	17.26792115
3	116	128.3822947	1774.294839	99936	136.8170472	1	12	361	daf6_Peak		104	167	212	291			17.33333333	0.477213643	62.3039453	0.787387862	15.33333333	25.83333333	33.33333333	46.5	17.41129032
3	117	133.1714465	2309.33825	92402	144.0974501	1	12	361	daf6_Peak		104	167	212	291			17.5	0.614824101	42.39623175	2.180629609	15.33333333	25.83333333	33.33333333	46.5	17.5546595
3	118	129.8477258	1840.037729	120040	137.1506379	1	12	361	daf6_Peak		104	167	212	291			17.66666667	0.489741257	60.40780319	2.271596806	15.33333333	25.83333333	33.33333333	46.5	17.69802867
3	119	132.8166774	2231.027008	79161	141.4202551	1	12	361	daf6_Peak		104	167	212	291			17.83333333	0.536321704	53.79736649	3.172558659	15.33333333	25.83333333	33.33333333	46.5	17.84139785
3	120	128.8710547	1817.113192	106518	140.1032341	1	12	361	daf6_Peak		104	167	212	291			18	0.530935201	54.50622789	-0.020912017	15.33333333	25.83333333	33.33333333	46.5	17.98476703
3	121	134.6980526	2221.642742	108966	146.3361655	1	12	361	daf6_Peak		104	167	212	291			18.16666667	0.466558044	63.0349568	3.388780661	15.33333333	25.83333333	33.33333333	46.5	18.1281362
3	122	132.477541	2230.020857	106728	141.6492917	1	12	361	daf6_Peak		104	167	212	291			18.33333333	0.422042432	69.47658353	3.218945928	15.33333333	25.83333333	33.33333333	46.5	18.27150538
3	123	131.4356531	2275.777184	93400	142.3115578	1	12	361	daf6_Peak		104	167	212	291			18.5	0.489761007	60.05435745	1.682643842	15.33333333	25.83333333	33.33333333	46.5	18.41487455
3	124	129.283215	2082.022803	95514	142.0449958	1	12	361	daf6_Peak		104	167	212	291			18.66666667	0.506287541	58.55492659	-1.187323271	15.33333333	25.83333333	33.33333333	46.5	18.55824373
3	125	131.3125075	2048.602088	83614	143.2740525	1	12	361	daf6_Peak		104	167	212	291			18.83333333	0.497913545	59.06910004	0.905316005	15.33333333	25.83333333	33.33333333	46.5	18.7016129
3	126	129.4454994	1999.716067	116274	140.0578641	1	12	361	daf6_Peak		104	167	212	291			19	0.38698442	74.6064088	0.638879238	15.33333333	25.83333333	33.33333333	46.5	18.84498208
3	127	129.4944627	1872.844219	118288	141.2308861	1	12	361	daf6_Peak		104	167	212	291			19.16666667	0.46675329	63.74447112	-0.169989201	15.33333333	25.83333333	33.33333333	46.5	18.98835125
3	128	131.1397591	2132.776448	118876	140.6773364	1	12	361	daf6_Peak		104	167	212	291			19.33333333	0.386977945	74.64308176	2.057650751	15.33333333	25.83333333	33.33333333	46.5	19.13172043
3	129	129.0792921	1919.615117	140014	137.4325831	1	12	361	daf6_Peak		104	167	212	291			19.5	0.447100591	66.18544903	1.447653888	15.33333333	25.83333333	33.33333333	46.5	19.27508961
3	130	128.1323779	2012.078886	124205	136.7447582	1	12	361	daf6_Peak		104	167	212	291			19.66666667	0.448094183	65.97013633	0.887710844	15.33333333	25.83333333	33.33333333	46.5	19.41845878
3	131	130.9321984	1976.411632	91458	140.1311375	1	12	361	daf6_Peak		104	167	212	291			19.83333333	0.577855441	48.06391646	1.892741685	15.33333333	25.83333333	33.33333333	46.5	19.56182796
3	132	129.0241155	2028.230482	146918	138.8475152	1	12	361	daf6_Peak		104	167	212	291			20	0.513971804	56.6676591	0.99274846	15.33333333	25.83333333	33.33333333	46.5	19.70519713
3	133	131.5066216	2279.824912	126102	143.7772316	1	12	361	daf6_Peak		104	167	212	291			20.16666667	0.438783883	67.07129551	1.348194154	15.33333333	25.83333333	33.33333333	46.5	19.84856631
3	134	127.2469246	2052.924373	111204	136.7272603	1	12	361	daf6_Peak		104	167	212	291			20.33333333	0.408276486	71.27620158	0.148197636	15.33333333	25.83333333	33.33333333	46.5	19.99193548
3	135	128.1321034	1975.777358	133070	138.4695319	1	12	361	daf6_Peak		104	167	212	291			20.5	0.508716391	57.89369156	-0.203308654	15.33333333	25.83333333	33.33333333	46.5	20.13530466
3	136	127.6465046	1871.163997	131832	138.1639975	1	12	361	daf6_Peak		104	167	212	291			20.66666667	0.498224862	59.240245	-0.430478895	15.33333333	25.83333333	33.33333333	46.5	20.27867384
3	137	128.3163329	1923.622368	147800	132.2323492	1	12	361	daf6_Peak		104	167	212	291			20.83333333	0.307289105	85.70991367	1.972859034	15.33333333	25.83333333	33.33333333	46.5	20.42204301
3	138	130.5875752	2089.901174	138658	140.8724397	1	12	361	daf6_Peak		104	167	212	291			21	0.322322583	83.71020311	1.47100343	15.33333333	25.83333333	33.33333333	46.5	20.56541219
3	139	131.1904419	2067.447489	120966	137.558329	1	12	361	daf6_Peak		104	167	212	291			21.16666667	0.407942196	71.84804069	3.226554466	15.33333333	25.83333333	33.33333333	46.5	20.70878136
3	140	128.4818153	2035.842613	159200	135.0741571	1	12	361	daf6_Peak		104	167	212	291			21.33333333	0.380348617	75.36948693	1.737059574	15.33333333	25.83333333	33.33333333	46.5	20.85215054
3	141	131.5290647	2162.913749	142028	137.1675749	1	12	361	daf6_Peak		104	167	212	291			21.5	0.468042479	62.87959049	4.44922235	15.33333333	25.83333333	33.33333333	46.5	20.99551971
3	142	128.4119061	1908.358667	161027	134.2986422	1	12	361	daf6_Peak		104	167	212	291			21.66666667	0.348486643	79.06704958	2.543573571	15.33333333	25.83333333	33.33333333	46.5	21.13888889
3	143	136.4196743	2182.4325	104319	141.6100805	1	12	361	daf6_Peak		104	167	212	291			21.83333333	0.340358585	80.44750048	7.773967102	15.33333333	25.83333333	33.33333333	46.5	21.28225806
3	144	134.3612863	2542.937591	134965	140.5118777	1	12	361	daf6_Peak		104	167	212	291			22	0.406053316	71.84084589	5.465126429	15.33333333	25.83333333	33.33333333	46.5	21.42562724
3	145	135.68158	2766.268936	116786	142.5191194	1	12	361	daf6_Peak		104	167	212	291			22.16666667	0.427175041	69.01321601	5.787753262	15.33333333	25.83333333	33.33333333	46.5	21.56899642
3	146	128.887233	2034.707691	172985	133.3489376	1	12	361	daf6_Peak		104	167	212	291			22.33333333	0.305700594	86.30140635	1.820977256	15.33333333	25.83333333	33.33333333	46.5	21.71236559
3	147	135.2114254	2597.847461	153482	144.0586231	1	12	361	daf6_Peak		104	167	212	291			22.5	0.387965011	74.48855692	4.833163172	15.33333333	25.83333333	33.33333333	46.5	21.85573477
3	148	131.8270415	2294.483104	178326	138.2327434	1	12	361	daf6_Peak		104	167	212	291			22.66666667	0.34747834	79.61226191	4.181895333	15.33333333	25.83333333	33.33333333	46.5	21.99910394
3	149	132.2382864	2553.545013	150424	136.7566972	1	12	361	daf6_Peak		104	167	212	291			22.83333333	0.272658701	90.61454333	4.335839647	15.33333333	25.83333333	33.33333333	46.5	22.14247312
3	150	129.6196597	2472.92334	178711	133.4480183	1	12	361	daf6_Peak		104	167	212	291			23	0.344173434	80.94309423	2.747302679	15.33333333	25.83333333	33.33333333	46.5	22.28584229
3	151	129.4004703	2554.433686	175641	128.9500245	1	12	361	daf6_Peak		104	167	212	291			23.16666667	0.340451827	80.97366006	4.525538826	15.33333333	25.83333333	33.33333333	46.5	22.42921147
3	152	133.166545	2775.980633	154745	139.1522306	1	12	361	daf6_Peak		104	167	212	291			23.33333333	0.309800326	84.75180686	5.305331731	15.33333333	25.83333333	33.33333333	46.5	22.57258065
3	153	134.1019794	2858.871776	154394	136.7481342	1	12	361	daf6_Peak		104	167	212	291			23.5	0.23113801	95.72450765	6.769780163	15.33333333	25.83333333	33.33333333	46.5	22.71594982
3	154	132.4133664	2833.859471	153399	135.6120002	1	12	361	daf6_Peak		104	167	212	291			23.66666667	0.300862353	85.36440377	6.248417179	15.33333333	25.83333333	33.33333333	46.5	22.859319
3	155	132.341321	2730.868783	156032	138.0561629	1	12	361	daf6_Peak		104	167	212	291			23.83333333	0.218128968	97.62201161	4.60526109	15.33333333	25.83333333	33.33333333	46.5	23.00268817
3	156	134.8885597	3081.035347	151866	138.7206886	1	12	361	daf6_Peak		104	167	212	291			24	0.242950385	93.69331812	7.492996828	15.33333333	25.83333333	33.33333333	46.5	23.14605735
3	157	134.364745	3161.732952	151377	134.7510369	1	12	361	daf6_Peak		104	167	212	291			24.16666667	0.314574165	83.62278022	8.352769832	15.33333333	25.83333333	33.33333333	46.5	23.28942652
3	158	131.4641711	3004.267639	176129	131.4790103	1	12	361	daf6_Peak		104	167	212	291			24.33333333	0.356686246	77.80732534	6.760091169	15.33333333	25.83333333	33.33333333	46.5	23.4327957
3	159	132.8171238	3085.633013	153891	131.5597183	1	12	361	daf6_Peak		104	167	212	291			24.5	0.383877513	74.22634108	8.087965216	15.33333333	25.83333333	33.33333333	46.5	23.57616487
3	160	131.1954384	2785.007055	147975	136.2512591	1	12	361	daf6_Peak		104	167	212	291			24.66666667	0.4175172	69.59533088	4.712863387	15.33333333	25.83333333	33.33333333	46.5	23.71953405
3	161	131.2375163	2930.497234	172965	131.6708894	1	12	361	daf6_Peak		104	167	212	291			24.83333333	0.400426903	71.99153695	6.521412889	15.33333333	25.83333333	33.33333333	46.5	23.86290323
3	162	128.4878474	2717.285681	174243	131.2659134	1	12	361	daf6_Peak		104	167	212	291			25	0.399161832	71.97310665	4.118398325	15.33333333	25.83333333	33.33333333	46.5	24.0062724
3	163	126.7669618	2650.561596	166123	133.2278439	1	12	361	daf6_Peak		104	167	212	291			25.16666667	0.398982127	72.26408652	1.347346719	15.33333333	25.83333333	33.33333333	46.5	24.14964158
3	164	127.9361826	2829.966412	167948	132.7397347	1	12	361	daf6_Peak		104	167	212	291			25.33333333	0.285812169	87.39459899	2.602952191	15.33333333	25.83333333	33.33333333	46.5	24.29301075
3	165	126.5954124	2730.929236	221030	127.5938927	1	12	361	daf6_Peak		104	167	212	291			25.5	0.33968436	79.97977866	3.273983932	15.33333333	25.83333333	33.33333333	46.5	24.43637993
3	166	127.9196321	2836.497148	178106	129.8721395	1	12	361	daf6_Peak		104	167	212	291			25.66666667	0.414816847	69.58212703	4.464353652	15.33333333	25.83333333	33.33333333	46.5	24.5797491
3	167	129.7868495	3001.375448	229542	130.9206772	1	12	361	daf6_Peak		104	167	212	291			25.83333333	0.432811121	67.39428798	5.72863641	15.33333333	25.83333333	33.33333333	46.5	24.72311828
3	168	131.0269033	3134.949867	181576	137.161016	1	12	361	daf6_Peak		104	167	212	291			26	0.427271686	67.96712286	4.454761845	15.33333333	25.83333333	33.33333333	46.5	24.91371565
3	169	129.3720102	2682.653755	199801	136.4063582	1	12	361	daf6_Peak		104	167	212	291			26.16666667	0.357777492	77.52753124	3.041354171	15.33333333	25.83333333	33.33333333	46.5	25.10431302
3	170	132.6083383	3120.831359	168980	142.6167865	1	12	361	daf6_Peak		104	167	212	291			26.33333333	0.446549264	65.91930947	3.003607778	15.33333333	25.83333333	33.33333333	46.5	25.29491039
3	171	127.4699365	2433.038847	194788	138.1871495	1	12	361	daf6_Peak		104	167	212	291			26.5	0.43909731	66.57878827	0.2135427	15.33333333	25.83333333	33.33333333	46.5	25.48550777
3	172	127.1304765	2700.51313	226968	130.8362918	1	12	361	daf6_Peak		104	167	212	291			26.66666667	0.352846959	78.39577634	2.569512491	15.33333333	25.83333333	33.33333333	46.5	25.67610514
3	173	129.8369184	3040.900727	234122	134.9908474	1	12	361	daf6_Peak		104	167	212	291			26.83333333	0.330181293	81.46102622	3.804439579	15.33333333	25.83333333	33.33333333	46.5	25.86670251
3	174	129.1711157	2742.301088	200566	135.3901939	1	12	361	daf6_Peak		104	167	212	291			27	0.343289312	79.73572335	2.957385916	15.33333333	25.83333333	33.33333333	46.5	26.05729988
3	175	130.6341792	2684.839707	206254	135.6136541	1	12	361	daf6_Peak		104	167	212	291			27.16666667	0.333595569	81.28600279	4.108062282	15.33333333	25.83333333	33.33333333	46.5	26.24789725
3	176	126.8563258	2549.773639	244790	133.5102196	1	12	361	daf6_Peak		104	167	212	291			27.33333333	0.134487933	107.6491962	1.251616188	15.33333333	25.83333333	33.33333333	46.5	26.43849462
3	177	126.5000586	2600.437495	247283	131.6968375	1	12	361	daf6_Peak		104	167	212	291			27.5	0.410726908	69.97814163	2.430482076	15.33333333	25.83333333	33.33333333	46.5	26.629092
3	178	130.3782246	2796.504204	189094	138.3283193	1	12	361	daf6_Peak		104	167	212	291			27.66666667	0.331259398	80.958011	3.597657832	15.33333333	25.83333333	33.33333333	46.5	26.81968937
3	179	129.9768616	2817.86959	219592	135.9553689	1	12	361	daf6_Peak		104	167	212	291			27.83333333	0.383452342	73.69287193	4.151585053	15.33333333	25.83333333	33.33333333	46.5	27.01028674
3	180	132.9881606	2398.617332	192493	138.8685672	1	12	361	daf6_Peak		104	167	212	291			28	0.343682437	79.14393634	6.117536664	15.33333333	25.83333333	33.33333333	46.5	27.20088411
3	181	125.7507705	2300.994449	257951	132.6247604	1	12	361	daf6_Peak		104	167	212	291			28.16666667	0.307986822	83.82567777	1.078414288	15.33333333	25.83333333	33.33333333	46.5	27.39148148
3	182	125.67029	2223.565527	232201	133.1213667	1	12	361	daf6_Peak		104	167	212	291			28.33333333	0.374603591	75.17414257	0.628405388	15.33333333	25.83333333	33.33333333	46.5	27.58207885
3	183	130.3242065	2713.979476	268073	135.9386062	1	12	361	daf6_Peak		104	167	212	291			28.5	0.330935697	81.17854363	4.158725385	15.33333333	25.83333333	33.33333333	46.5	27.77267622
3	184	130.4944738	2715.386964	269715	135.1298046	1	12	361	daf6_Peak		104	167	212	291			28.66666667	0.346495438	79.09546765	4.57714529	15.33333333	25.83333333	33.33333333	46.5	27.9632736
3	185	132.6152708	2805.122657	216963	137.6775339	1	12	361	daf6_Peak		104	167	212	291			28.83333333	0.273199221	88.67170239	6.330173378	15.33333333	25.83333333	33.33333333	46.5	28.15387097
3	186	131.7223476	2715.386685	280952	134.4899418	1	12	361	daf6_Peak		104	167	212	291			29	0.301242253	84.90717941	6.301115141	15.33333333	25.83333333	33.33333333	46.5	28.34446834
3	187	131.7588845	2455.079836	206623	137.8433787	1	12	361	daf6_Peak		104	167	212	291			29.16666667	0.291838566	86.10789557	5.422974937	15.33333333	25.83333333	33.33333333	46.5	28.53506571
3	188	128.340568	2179.505553	252029	133.9404945	1	12	361	daf6_Peak		104	167	212	291			29.33333333	0.313390312	82.89531253	3.469602126	15.33333333	25.83333333	33.33333333	46.5	28.72566308
3	189	132.4857439	2541.032461	240073	134.5962795	1	12	361	daf6_Peak		104	167	212	291			29.5	0.370815462	75.14223973	7.433122659	15.33333333	25.83333333	33.33333333	46.5	28.91626045
3	190	133.6333537	2661.047493	238816	134.7216019	1	12	361	daf6_Peak		104	167	212	291			29.66666667	0.31202855	82.58263716	9.013730457	15.33333333	25.83333333	33.33333333	46.5	29.10685783
3	191	133.348524	2636.098759	253314	131.2004799	1	12	361	daf6_Peak		104	167	212	291			29.83333333	0.332127375	80.5620876	9.211165417	15.33333333	25.83333333	33.33333333	46.5	29.2974552
3	192	134.8318729	2459.928187	257002	132.1397422	1	12	361	daf6_Peak		104	167	212	291			30	0.303716574	84.16677127	10.53207185	15.33333333	25.83333333	33.33333333	46.5	29.48805257
3	193	131.8897224	2529.488345	279540	131.1290768	1	12	361	daf6_Peak		104	167	212	291			30.16666667	0.290538438	85.98583961	7.805845626	15.33333333	25.83333333	33.33333333	46.5	29.67864994
3	194	133.712777	2554.608165	274682	134.5975491	1	12	361	daf6_Peak		104	167	212	291			30.33333333	0.412504859	69.72801228	8.46262169	15.33333333	25.83333333	33.33333333	46.5	29.86924731
3	195	132.4154007	2480.61885	287792	134.2441511	1	12	361	daf6_Peak		104	167	212	291			30.5	0.325155086	81.26926905	7.495963125	15.33333333	25.83333333	33.33333333	46.5	30.05984468
3	196	129.4014113	2120.755043	312475	132.3657115	1	12	361	daf6_Peak		104	167	212	291			30.66666667	0.322136001	81.86918957	4.892460759	15.33333333	25.83333333	33.33333333	46.5	30.25044205
3	197	128.4030484	2092.517576	285137	131.7936495	1	12	361	daf6_Peak		104	167	212	291			30.83333333	0.304816456	83.7451808	4.484994457	15.33333333	25.83333333	33.33333333	46.5	30.44103943
3	198	127.7020988	2124.091189	339626	130.2790713	1	12	361	daf6_Peak		104	167	212	291			31	0.270580351	88.57574724	3.875394735	15.33333333	25.83333333	33.33333333	46.5	30.6316368
3	199	130.3682034	2418.561715	329060	133.1095853	1	12	361	daf6_Peak		104	167	212	291			31.16666667	0.260480914	89.65604724	6.039649677	15.33333333	25.83333333	33.33333333	46.5	30.82223417
3	200	136.7306794	2773.228926	249513	139.6491445	1	12	361	daf6_Peak		104	167	212	291			31.33333333	0.265337112	88.99016594	10.68641267	15.33333333	25.83333333	33.33333333	46.5	31.01283154
3	201	134.2794466	2940.626734	257101	135.0410416	1	12	361	daf6_Peak		104	167	212	291			31.5	0.283718581	86.71344782	9.252346145	15.33333333	25.83333333	33.33333333	46.5	31.20342891
3	202	133.3057501	2846.710318	233125	131.2711086	1	12	361	daf6_Peak		104	167	212	291			31.66666667	0.300920546	84.32651538	9.477061034	15.33333333	25.83333333	33.33333333	46.5	31.39402628
3	203	135.1460435	2935.758932	256807	131.2358867	1	12	361	daf6_Peak		104	167	212	291			31.83333333	0.342002795	79.20784584	11.05515762	15.33333333	25.83333333	33.33333333	46.5	31.58462366
3	204	134.4618531	2993.309693	276012	132.9450805	1	12	361	daf6_Peak		104	167	212	291			32	0.213638742	96.19786815	9.861765225	15.33333333	25.83333333	33.33333333	46.5	31.77522103
3	205	134.6419302	2969.711027	264454	130.6743254	1	12	361	daf6_Peak		104	167	212	291			32.16666667	0.179523212	100.8621457	10.32070987	15.33333333	25.83333333	33.33333333	46.5	31.9658184
3	206	133.7973172	2924.827593	248250	131.0544321	1	12	361	daf6_Peak		104	167	212	291			32.33333333	0.293296831	85.87714896	9.482318615	15.33333333	25.83333333	33.33333333	46.5	32.15641577
3	207	135.584145	3287.620372	228837	130.244643	1	12	361	daf6_Peak		104	167	212	291			32.5	0.302439015	85.21769527	10.97538828	15.33333333	25.83333333	33.33333333	46.5	32.34701314
3	208	134.3157661	3102.966582	245229	129.6611599	1	12	361	daf6_Peak		104	167	212	291			32.66666667	0.319516373	82.29140668	10.59549591	15.33333333	25.83333333	33.33333333	46.5	32.53761051
3	209	134.3305221	3066.887854	275918	135.8403957	1	12	361	daf6_Peak		104	167	212	291			32.83333333	0.338429604	79.7573871	8.600723618	15.33333333	25.83333333	33.33333333	46.5	32.72820789
3	210	132.0642729	2958.943053	323900	130.5450611	1	12	361	daf6_Peak		104	167	212	291			33	0.350631861	77.99858664	8.292428631	15.33333333	25.83333333	33.33333333	46.5	32.91880526
3	211	130.7700698	2755.434831	323459	131.6490976	1	12	361	daf6_Peak		104	167	212	291			33.16666667	0.238020839	92.96023166	6.474609463	15.33333333	25.83333333	33.33333333	46.5	33.10940263
3	212	127.8724686	2640.369373	347640	128.7019208	1	12	361	daf6_Peak		104	167	212	291			33.33333333	0.200072185	97.79965296	4.323141116	15.33333333	25.83333333	33.33333333	46.5	33.3
3	213	126.1222932	2614.85812	361410	130.8583535	1	12	361	daf6_Peak		104	167	212	291			33.5	0.28916913	85.67698473	2.605112229	15.33333333	25.83333333	33.33333333	46.5	33.44346819
3	214	127.4616351	2790.423588	377168	127.637645	1	12	361	daf6_Peak		104	167	212	291			33.66666667	0.254467382	90.54298757	4.439030257	15.33333333	25.83333333	33.33333333	46.5	33.58693638
3	215	128.5003531	2852.297689	376624	127.6627586	1	12	361	daf6_Peak		104	167	212	291			33.83333333	0.21957518	94.05075388	6.418026019	15.33333333	25.83333333	33.33333333	46.5	33.73040457
3	216	130.4501787	2904.689377	368196	125.5330491	1	12	361	daf6_Peak		104	167	212	291			34	0.245512924	91.09238742	8.537805315	15.33333333	25.83333333	33.33333333	46.5	33.87387276
3	217	129.9198484	2973.207334	382812	127.8359172	1	12	361	daf6_Peak		104	167	212	291			34.16666667	0.197662756	96.86680038	7.784648334	15.33333333	25.83333333	33.33333333	46.5	34.01734094
3	218	129.7586373	2937.454603	392252	130.1220634	1	12	361	daf6_Peak		104	167	212	291			34.33333333	0.208689389	95.60018102	7.00336233	15.33333333	25.83333333	33.33333333	46.5	34.16080913
3	219	125.2426548	2460.505254	456422	124.9811904	1	12	361	daf6_Peak		104	167	212	291			34.5	0.064550472	114.8495715	2.32548853	15.33333333	25.83333333	33.33333333	46.5	34.30427732
3	220	130.2978838	2803.206977	398971	131.0343764	1	12	361	daf6_Peak		104	167	212	291			34.66666667	0.194568268	97.57323911	7.229513106	15.33333333	25.83333333	33.33333333	46.5	34.44774551
3	221	126.1179176	2296.484046	419225	129.8432407	1	12	361	daf6_Peak		104	167	212	291			34.83333333	0.162810258	101.9440997	3.034006321	15.33333333	25.83333333	33.33333333	46.5	34.5912137
3	222	129.3428369	2694.431459	405531	133.3071854	1	12	361	daf6_Peak		104	167	212	291			35	0.159855235	102.2998547	5.733130698	15.33333333	25.83333333	33.33333333	46.5	34.73468189
3	223	128.1001893	2552.779045	460758	129.2906029	1	12	361	daf6_Peak		104	167	212	291			35.16666667	0.084526324	111.9794771	5.192252776	15.33333333	25.83333333	33.33333333	46.5	34.87815008
3	224	128.7788615	2686.463635	418810	130.747229	1	12	361	daf6_Peak		104	167	212	291			35.33333333	0.177398282	99.97098552	5.613542271	15.33333333	25.83333333	33.33333333	46.5	35.02161827
3	225	124.1635834	2241.029301	511476	125.3825968	1	12	361	daf6_Peak		104	167	212	291			35.5	0.128382622	106.3987203	1.667916582	15.33333333	25.83333333	33.33333333	46.5	35.16508646
3	226	128.5951126	2599.828568	429843	133.579893	1	12	361	daf6_Peak		104	167	212	291			35.66666667	0.120212438	108.2013557	4.335792281	15.33333333	25.83333333	33.33333333	46.5	35.30855465
3	227	124.0848864	2206.887129	509917	124.3244427	1	12	361	daf6_Peak		104	167	212	291			35.83333333	0.112825561	109.1891154	0.868795957	15.33333333	25.83333333	33.33333333	46.5	35.45202283
3	228	124.8561061	2110.815974	451833	129.2292825	1	12	361	daf6_Peak		104	167	212	291			36	0.047243633	117.8690417	0.881803691	15.33333333	25.83333333	33.33333333	46.5	35.59549102
3	229	124.7426853	2125.577064	453709	129.2658114	1	12	361	daf6_Peak		104	167	212	291			36.16666667	0.091381419	112.1808934	0.749298592	15.33333333	25.83333333	33.33333333	46.5	35.73895921
3	230	125.7635332	2298.343077	463934	127.2860463	1	12	361	daf6_Peak		104	167	212	291			36.33333333	0.133950627	106.6047716	2.108715864	15.33333333	25.83333333	33.33333333	46.5	35.8824274
3	231	127.1259957	2439.800992	452690	129.1337188	1	12	361	daf6_Peak		104	167	212	291			36.5	0.126507438	108.0170614	2.772558406	15.33333333	25.83333333	33.33333333	46.5	36.02589559
3	232	123.8791023	2048.824356	528124	124.4372007	1	12	361	daf6_Peak		104	167	212	291			36.66666667	0.198058558	97.92974982	1.303499897	15.33333333	25.83333333	33.33333333	46.5	36.16936378
3	233	126.7035378	2290.781617	438889	130.9149309	1	12	361	daf6_Peak		104	167	212	291			36.83333333	0.209661626	96.2283387	3.027361874	15.33333333	25.83333333	33.33333333	46.5	36.31283197
3	234	124.7669948	2028.462463	537370	128.392007	1	12	361	daf6_Peak		104	167	212	291			37	0.138523435	105.7788646	1.202828281	15.33333333	25.83333333	33.33333333	46.5	36.45630016
3	235	124.8000581	2093.940854	536821	127.6400899	1	12	361	daf6_Peak		104	167	212	291			37.16666667	0.116742575	108.695012	1.204013308	15.33333333	25.83333333	33.33333333	46.5	36.59976835
3	236	124.1238501	1936.906004	495583	126.7600776	1	12	361	daf6_Peak		104	167	212	291			37.33333333	0.176223915	100.1717583	1.613934633	15.33333333	25.83333333	33.33333333	46.5	36.74323654
3	237	126.7677327	2300.534348	503123	128.3297866	1	12	361	daf6_Peak		104	167	212	291			37.5	0.072051365	112.9634047	4.5579918	15.33333333	25.83333333	33.33333333	46.5	36.88670472
3	238	126.556322	2228.667388	518394	125.4308357	1	12	361	daf6_Peak		104	167	212	291			37.66666667	0.190960681	98.63470534	3.969258896	15.33333333	25.83333333	33.33333333	46.5	37.03017291
3	239	125.3797941	1984.822852	493728	127.9286423	1	12	361	daf6_Peak		104	167	212	291			37.83333333	0.156418191	102.2341987	3.135228658	15.33333333	25.83333333	33.33333333	46.5	37.1736411
3	240	125.442416	1940.928919	526613	126.3633538	1	12	361	daf6_Peak		104	167	212	291			38	0.154840114	102.7094122	3.166887768	15.33333333	25.83333333	33.33333333	46.5	37.31710929
3	241	128.9310432	2195.41534	536031	128.1183034	1	12	361	daf6_Peak		104	167	212	291			38.16666667	0.136924345	105.1916939	6.196834555	15.33333333	25.83333333	33.33333333	46.5	37.46057748
3	242	129.6474681	2007.115757	490296	130.0463515	1	12	361	daf6_Peak		104	167	212	291			38.33333333	0.234169266	92.17593566	7.018673722	15.33333333	25.83333333	33.33333333	46.5	37.60404567
3	243	127.573391	1904.936462	514511	128.3333638	1	12	361	daf6_Peak		104	167	212	291			38.5	0.215780322	94.58140912	5.300167368	15.33333333	25.83333333	33.33333333	46.5	37.74751386
3	244	128.3394698	1951.932514	559387	123.4416395	1	12	361	daf6_Peak		104	167	212	291			38.66666667	0.174432673	99.91878293	6.88843175	15.33333333	25.83333333	33.33333333	46.5	37.89098205
3	245	131.9097845	2050.877699	501477	131.4385204	1	12	361	daf6_Peak		104	167	212	291			38.83333333	0.21978112	93.78557582	9.236503483	15.33333333	25.83333333	33.33333333	46.5	38.03445024
3	246	133.6113288	2155.798366	532360	131.7088381	1	12	361	daf6_Peak		104	167	212	291			39	0.239336677	91.38034899	10.7082242	15.33333333	25.83333333	33.33333333	46.5	38.17791842
3	247	134.2689196	2101.407214	505270	128.4157569	1	12	361	daf6_Peak		104	167	212	291			39.16666667	0.215582239	94.40129116	12.18347201	15.33333333	25.83333333	33.33333333	46.5	38.32138661
3	248	135.8644396	2147.935424	515003	127.5339154	1	12	361	daf6_Peak		104	167	212	291			39.33333333	0.178346524	99.29618731	13.82302179	15.33333333	25.83333333	33.33333333	46.5	38.4648548
3	249	128.0940203	1719.009622	647254	122.9046141	1	12	361	daf6_Peak		104	167	212	291			39.5	0.188750394	98.0702922	6.825433714	15.33333333	25.83333333	33.33333333	46.5	38.60832299
3	250	132.8107891	1917.962613	548425	128.8398809	1	12	361	daf6_Peak		104	167	212	291			39.66666667	0.138741432	104.5849961	10.35036337	15.33333333	25.83333333	33.33333333	46.5	38.75179118
3	251	135.9353602	2049.212234	547047	128.6708453	1	12	361	daf6_Peak		104	167	212	291			39.83333333	0.162829093	101.8413831	13.14262003	15.33333333	25.83333333	33.33333333	46.5	38.89525937
3	252	132.7145121	1977.490933	571117	126.4979477	1	12	361	daf6_Peak		104	167	212	291			40	0.146393163	103.5692958	10.62678162	15.33333333	25.83333333	33.33333333	46.5	39.03872756
3	253	129.1896578	1764.426956	680241	120.9328919	1	12	361	daf6_Peak		104	167	212	291			40.16666667	0.167661722	100.3281708	8.585669988	15.33333333	25.83333333	33.33333333	46.5	39.18219575
3	254	129.9947231	1827.870719	591636	123.7520128	1	12	361	daf6_Peak		104	167	212	291			40.33333333	0.216345882	94.0842672	9.137217596	15.33333333	25.83333333	33.33333333	46.5	39.32566394
3	255	133.4114558	2013.290122	556942	126.7786748	1	12	361	daf6_Peak		104	167	212	291			40.5	0.188923378	97.65623301	11.80376721	15.33333333	25.83333333	33.33333333	46.5	39.46913213
3	256	133.2377335	1961.390664	558554	128.6132286	1	12	361	daf6_Peak		104	167	212	291			40.66666667	0.184904809	98.46780227	10.98872681	15.33333333	25.83333333	33.33333333	46.5	39.61260031
3	257	134.6926432	2018.085134	561341	128.2623357	1	12	361	daf6_Peak		104	167	212	291			40.83333333	0.160031868	101.6043418	12.56224011	15.33333333	25.83333333	33.33333333	46.5	39.7560685
3	258	129.6819806	1785.529834	617478	124.3531979	1	12	361	daf6_Peak		104	167	212	291			41	0.214611438	94.51158085	8.482781145	15.33333333	25.83333333	33.33333333	46.5	39.89953669
3	259	130.3234157	1957.796055	622963	120.7145053	1	12	361	daf6_Peak		104	167	212	291			41.16666667	0.224462772	92.86575958	10.36174365	15.33333333	25.83333333	33.33333333	46.5	40.04300488
3	260	132.0820601	2095.258211	609005	123.5818674	1	12	361	daf6_Peak		104	167	212	291			41.33333333	0.211433154	94.83394843	11.11880763	15.33333333	25.83333333	33.33333333	46.5	40.18647307
3	261	129.6718594	1851.842795	610592	120.9220225	1	12	361	daf6_Peak		104	167	212	291			41.5	0.225930191	92.6180148	9.733909011	15.33333333	25.83333333	33.33333333	46.5	40.32994126
3	262	127.5243602	1756.291409	628751	119.7184773	1	12	361	daf6_Peak		104	167	212	291			41.66666667	0.205552301	95.38625225	7.529699429	15.33333333	25.83333333	33.33333333	46.5	40.47340945
3	263	127.5567907	1818.414761	711772	118.6257501	1	12	361	daf6_Peak		104	167	212	291			41.83333333	0.223898408	92.78004665	8.216627431	15.33333333	25.83333333	33.33333333	46.5	40.61687764
3	264	129.7533159	1921.950684	635347	120.9750823	1	12	361	daf6_Peak		104	167	212	291			42	0.205202235	95.35439209	9.574566495	15.33333333	25.83333333	33.33333333	46.5	40.76034583
3	265	130.8028596	2018.932269	633863	121.7993006	1	12	361	daf6_Peak		104	167	212	291			42.16666667	0.264471508	87.91058897	10.67982594	15.33333333	25.83333333	33.33333333	46.5	40.90381402
3	266	130.8891018	2099.42457	620939	122.4385707	1	12	361	daf6_Peak		104	167	212	291			42.33333333	0.195886775	96.52483845	10.38016663	15.33333333	25.83333333	33.33333333	46.5	41.0472822
3	267	130.9967603	2106.471773	636794	120.5051729	1	12	361	daf6_Peak		104	167	212	291			42.5	0.24516849	90.3265363	11.1261528	15.33333333	25.83333333	33.33333333	46.5	41.19075039
3	268	131.480749	2135.044955	634098	120.6860414	1	12	361	daf6_Peak		104	167	212	291			42.66666667	0.23550122	91.50534875	11.55369026	15.33333333	25.83333333	33.33333333	46.5	41.33421858
3	269	130.9479425	2159.666172	637122	119.6638267	1	12	361	daf6_Peak		104	167	212	291			42.83333333	0.177166619	99.1979965	10.54951037	15.33333333	25.83333333	33.33333333	46.5	41.47768677
3	270	131.2095459	2200.433183	636147	119.1561878	1	12	361	daf6_Peak		104	167	212	291			43	0.188951154	97.8785177	10.81632906	15.33333333	25.83333333	33.33333333	46.5	41.62115496
3	271	130.9814858	2229.452016	633029	118.6199835	1	12	361	daf6_Peak		104	167	212	291			43.16666667	0.199163595	96.18006367	11.1766398	15.33333333	25.83333333	33.33333333	46.5	41.76462315
3	272	131.7971609	2267.222873	641252	120.8334098	1	12	361	daf6_Peak		104	167	212	291			43.33333333	0.216767651	93.73861898	11.86576744	15.33333333	25.83333333	33.33333333	46.5	41.90809134
3	273	131.6314433	2263.379835	636415	120.0659585	1	12	361	daf6_Peak		104	167	212	291			43.5	0.189687652	97.05983541	11.79657817	15.33333333	25.83333333	33.33333333	46.5	42.05155953
3	274	132.8702658	2373.445988	617293	120.3940216	1	12	361	daf6_Peak		104	167	212	291			43.66666667	0.204219522	95.96250258	12.32095364	15.33333333	25.83333333	33.33333333	46.5	42.19502772
3	275	130.8845469	2293.617152	628203	120.2362775	1	12	361	daf6_Peak		104	167	212	291			43.83333333	0.195156888	97.0696843	10.34992481	15.33333333	25.83333333	33.33333333	46.5	42.3384959
3	276	133.196612	2430.057867	611336	121.3262056	1	12	361	daf6_Peak		104	167	212	291			44	0.226190206	92.72177019	13.03204234	15.33333333	25.83333333	33.33333333	46.5	42.48196409
3	277	135.5671724	2470.540458	574455	129.6262429	1	12	361	daf6_Peak		104	167	212	291			44.16666667	0.197587507	96.61618173	13.33846442	15.33333333	25.83333333	33.33333333	46.5	42.62543228
3	278	129.6224623	2128.022176	625670	126.7683767	1	12	361	daf6_Peak		104	167	212	291			44.33333333	0.271497436	86.40159369	8.803579329	15.33333333	25.83333333	33.33333333	46.5	42.76890047
3	279	125.6472791	1900.94991	691510	124.1268443	1	12	361	daf6_Peak		104	167	212	291			44.5	0.250435485	89.45282002	5.10869272	15.33333333	25.83333333	33.33333333	46.5	42.91236866
3	280	126.3924819	2194.574725	692623	120.4978438	1	12	361	daf6_Peak		104	167	212	291			44.66666667	0.246942916	89.74524236	6.891150692	15.33333333	25.83333333	33.33333333	46.5	43.05583685
3	281	125.9074975	2165.377867	703343	121.4155472	1	12	361	daf6_Peak		104	167	212	291			44.83333333	0.237369797	90.98773035	6.099383325	15.33333333	25.83333333	33.33333333	46.5	43.19930504
3	282	126.1879175	2161.21822	698530	121.0671559	1	12	361	daf6_Peak		104	167	212	291			45	0.227678676	92.37921944	6.244288223	15.33333333	25.83333333	33.33333333	46.5	43.34277323
3	283	126.1886906	2031.226009	794115	121.759508	1	12	361	daf6_Peak		104	167	212	291			45.16666667	0.318632263	80.33079346	7.061389533	15.33333333	25.83333333	33.33333333	46.5	43.48624142
3	284	127.4658744	2133.995852	691240	124.0601214	1	12	361	daf6_Peak		104	167	212	291			45.33333333	0.245126928	90.32439427	6.731003615	15.33333333	25.83333333	33.33333333	46.5	43.62970961
3	285	127.5557173	2042.533207	658637	126.3891768	1	12	361	daf6_Peak		104	167	212	291			45.5	0.27397139	86.13214455	6.796554369	15.33333333	25.83333333	33.33333333	46.5	43.77317779
3	286	125.6703648	1908.262131	702610	124.9443089	1	12	361	daf6_Peak		104	167	212	291			45.66666667	0.315170788	81.12710124	5.164467305	15.33333333	25.83333333	33.33333333	46.5	43.91664598
3	287	125.9005007	1915.741963	722578	124.815827	1	12	361	daf6_Peak		104	167	212	291			45.83333333	0.329491567	79.31043354	5.464304715	15.33333333	25.83333333	33.33333333	46.5	44.06011417
3	288	126.3413636	2016.453092	724427	123.0586038	1	12	361	daf6_Peak		104	167	212	291			46	0.290279675	84.31293228	6.307019781	15.33333333	25.83333333	33.33333333	46.5	44.20358236
3	289	124.6613722	1865.261295	704127	124.1085759	1	12	361	daf6_Peak		104	167	212	291			46.16666667	0.306592662	82.3027093	4.307884232	15.33333333	25.83333333	33.33333333	46.5	44.34705055
3	290	124.6332731	1825.35272	738874	124.963455	1	12	361	daf6_Peak		104	167	212	291			46.33333333	0.276216292	86.05263951	4.063691331	15.33333333	25.83333333	33.33333333	46.5	44.49051874
3	291	125.2704977	1865.204038	726069	122.6953237	1	12	361	daf6_Peak		104	167	212	291			46.5	0.239094102	90.62370077	5.311068744	15.33333333	25.83333333	33.33333333	46.5
3	292	124.6530963	1854.694645	733336	123.2681608	1	12	361	daf6_Peak		104	167	212	291			46.66666667	0.293104025	83.91577826	4.606923867	15.33333333	25.83333333	33.33333333	46.5
3	293	123.7519527	1751.470942	767640	124.5383505	1	12	361	daf6_Peak		104	167	212	291			46.83333333	0.221718894	92.32932732	3.810120072	15.33333333	25.83333333	33.33333333	46.5
3	294	123.4611255	1901.380047	779714	120.4993795	1	12	361	daf6_Peak		104	167	212	291			47	0.176569627	98.6740818	3.510513158	15.33333333	25.83333333	33.33333333	46.5
3	295	121.4880296	1597.745181	806111	119.5972493	1	12	361	daf6_Peak		104	167	212	291			47.16666667	0.147742254	102.089461	1.729001315	15.33333333	25.83333333	33.33333333	46.5
3	296	123.4093262	1611.068135	785078	120.7181067	1	12	361	daf6_Peak		104	167	212	291			47.33333333	0.257895023	88.33777531	3.938951995	15.33333333	25.83333333	33.33333333	46.5
3	297	124.937449	1873.440502	743729	123.3549505	1	12	361	daf6_Peak		104	167	212	291			47.5	0.213816884	93.80276231	4.759315554	15.33333333	25.83333333	33.33333333	46.5
3	298	125.6889698	1926.181225	705118	124.1253386	1	12	361	daf6_Peak		104	167	212	291			47.66666667	0.133331914	104.2779955	4.861105383	15.33333333	25.83333333	33.33333333	46.5
3	299	125.0899937	1936.53354	688904	122.3307646	1	12	361	daf6_Peak		104	167	212	291			47.83333333	0.126340988	104.9923349	4.642269094	15.33333333	25.83333333	33.33333333	46.5
3	300	121.4203376	1597.368106	817745	119.6497642	1	12	361	daf6_Peak		104	167	212	291			48	0.224607914	92.66148698	1.88456673	15.33333333	25.83333333	33.33333333	46.5
3	301	124.8060029	1836.906703	760960	121.5043664	1	12	361	daf6_Peak		104	167	212	291			48.16666667	0.211391925	93.97523188	5.14572911	15.33333333	25.83333333	33.33333333	46.5
3	302	123.5140801	1659.889709	793462	122.9310747	1	12	361	daf6_Peak		104	167	212	291			48.33333333	0.148710924	102.0769309	3.155955456	15.33333333	25.83333333	33.33333333	46.5
3	303	122.6107587	1561.773604	843451	120.4545153	1	12	361	daf6_Peak		104	167	212	291			48.5	0.147946605	102.2981924	2.491729585	15.33333333	25.83333333	33.33333333	46.5
3	304	123.2469323	1605.154234	828879	121.0206595	1	12	361	daf6_Peak		104	167	212	291			48.66666667	0.062442047	114.3693016	1.320852928	15.33333333	25.83333333	33.33333333	46.5
3	305	123.2021026	1574.993002	839519	122.3885665	1	12	361	daf6_Peak		104	167	212	291			48.83333333	0.135394501	104.7852492	1.846114593	15.33333333	25.83333333	33.33333333	46.5
3	306	124.3251592	1781.420235	726232	121.3255769	1	12	361	daf6_Peak		104	167	212	291			49	0.113333706	106.7858453	3.789036655	15.33333333	25.83333333	33.33333333	46.5
3	307	121.9675465	1564.352211	829341	117.5172609	1	12	361	daf6_Peak		104	167	212	291			49.16666667	0.099605655	108.8121219	1.450040867	15.33333333	25.83333333	33.33333333	46.5
3	308	120.1557908	1384.43645	843413	119.1292294	1	12	361	daf6_Peak		104	167	212	291			49.33333333	0.09391335	109.7740179	-0.806052176	15.33333333	25.83333333	33.33333333	46.5
3	309	120.7292151	1499.677297	924734	118.1054216	1	12	361	daf6_Peak		104	167	212	291			49.5	0.124521946	104.7462695	1.276228751	15.33333333	25.83333333	33.33333333	46.5
3	310	124.8835927	1726.943923	786119	121.9504817	1	12	361	daf6_Peak		104	167	212	291			49.66666667	0.181505055	97.16973324	5.579230514	15.33333333	25.83333333	33.33333333	46.5
3	311	122.0301012	1453.765273	993913	120.1743851	1	12	361	daf6_Peak		104	167	212	291			49.83333333	0.13556891	103.6265347	2.111656101	15.33333333	25.83333333	33.33333333	46.5
3	312	124.6214779	1732.196934	795507	121.4552192	1	12	361	daf6_Peak		104	167	212	291			50	0.158051398	100.2185934	5.206717277	15.33333333	25.83333333	33.33333333	46.5
3	313	125.6777361	1778.420867	654473	121.306155	1	12	361	daf6_Peak		104	167	212	291			50.16666667	0.199194714	93.91636894	7.597822365	15.33333333	25.83333333	33.33333333	46.5
3	314	124.3926472	1655.797093	818656	120.8293727	1	12	361	daf6_Peak		104	167	212	291			50.33333333	0.21030387	92.71947099	6.262291539	15.33333333	25.83333333	33.33333333	46.5
3	315	121.7947273	1418.316332	1010373	118.730945	1	12	361	daf6_Peak		104	167	212	291			50.5	0.219707428	92.76704665	2.941610108	15.33333333	25.83333333	33.33333333	46.5
3	316	123.3236415	1536.773541	808620	120.2286778	1	12	361	daf6_Peak		104	167	212	291			50.66666667	0.194033491	95.08736303	4.907888379	15.33333333	25.83333333	33.33333333	46.5
3	317	122.3205754	1538.332637	817062	120.277105	1	12	361	daf6_Peak		104	167	212	291			50.83333333	0.088865392	109.7976609	1.834442392	15.33333333	25.83333333	33.33333333	46.5
3	318	121.1162434	1336.930177	1031284	119.9009003	1	12	361	daf6_Peak		104	167	212	291			51	0.162884529	99.69272444	1.89351732	15.33333333	25.83333333	33.33333333	46.5
3	319	123.8195198	1507.964801	878634	119.060165	1	12	361	daf6_Peak		104	167	212	291			51.16666667	0.137011015	102.3585517	5.148414146	15.33333333	25.83333333	33.33333333	46.5
3	320	120.773852	1424.29648	868458	119.9535768	1	12	361	daf6_Peak		104	167	212	291			51.33333333	0.188524198	95.73917898	2.420521175	15.33333333	25.83333333	33.33333333	46.5
3	321	122.9869708	1512.027285	751466	120.7704376	1	12	361	daf6_Peak		104	167	212	291			51.5	0.181569891	96.74610429	4.312591346	15.33333333	25.83333333	33.33333333	46.5
3	322	122.5069281	1552.112609	790978	120.5096194	1	12	361	daf6_Peak		104	167	212	291			51.66666667	0.144272302	102.26121	2.859517934	15.33333333	25.83333333	33.33333333	46.5
3	323	125.146279	1579.113196	556929	121.0536979	1	12	361	daf6_Peak		104	167	212	291			51.83333333	0.161232306	98.54959554	7.078916584	15.33333333	25.83333333	33.33333333	46.5
3	324	122.9711411	1463.87681	861189	118.2836379	1	12	361	daf6_Peak		104	167	212	291			52	0.159943163	99.74211236	4.310369482	15.33333333	25.83333333	33.33333333	46.5
3	325	124.8106908	1563.568967	559809	119.4397013	1	12	361	daf6_Peak		104	167	212	291			52.16666667	0.462291259	61.93538585	7.659375022	15.33333333	25.83333333	33.33333333	46.5
3	326	121.3454298	1295.936955	1051600	118.2049177	1	12	361	daf6_Peak		104	167	212	291			52.33333333	0.182094728	96.50736898	3.313568451	15.33333333	25.83333333	33.33333333	46.5
3	327	121.6577478	1341.278679	1071920	117.5114238	1	12	361	daf6_Peak		104	167	212	291			52.5	0.122026121	104.7239318	2.594352764	15.33333333	25.83333333	33.33333333	46.5
3	328	120.8344736	1350.5766	935494	118.9122524	1	12	361	daf6_Peak		104	167	212	291			52.66666667	0.23352742	89.87343555	3.191766443	15.33333333	25.83333333	33.33333333	46.5
3	329	122.3566499	1455.727616	792528	117.6756085	1	12	361	daf6_Peak		104	167	212	291			52.83333333	0.084619987	109.6388098	2.760131541	15.33333333	25.83333333	33.33333333	46.5
3	330	123.2501162	1361.579602	744614	118.9277833	1	12	361	daf6_Peak		104	167	212	291			53	0.061624513	111.8745474	4.046702017	15.33333333	25.83333333	33.33333333	46.5
3	331	121.7868164	1300.87033	1102144	118.482304	1	12	361	daf6_Peak		104	167	212	291			53.16666667	-0.110124387	135.4010898	-0.566482284	15.33333333	25.83333333	33.33333333	46.5
3	332	122.0792067	1444.231833	642130	119.5192722	1	12	361	daf6_Peak		104	167	212	291			53.33333333	0.12419192	102.6640048	4.571874051	15.33333333	25.83333333	33.33333333	46.5
3	333	123.7572297	1406.87279	760064	118.2394654	1	12	361	daf6_Peak		104	167	212	291			53.5	-0.024663288	123.1050652	3.568338418	15.33333333	25.83333333	33.33333333	46.5
3	334	123.7504065	1515.69758	702350	120.6843329	1	12	361	daf6_Peak		104	167	212	291			53.66666667	0.027234117	117.3401714	3.12350385	15.33333333	25.83333333	33.33333333	46.5
3	335	123.6883847	1479.617003	696394	120.8374319	1	12	361	daf6_Peak		104	167	212	291			53.83333333	0.120946499	104.2692342	4.804286281	15.33333333	25.83333333	33.33333333	46.5
3	336	122.6352086	1328.143929	946275	119.137273	1	12	361	daf6_Peak		104	167	212	291			54	0.014925632	119.2316282	1.625381266	15.33333333	25.83333333	33.33333333	46.5
3	337	121.9302252	1470.091781	801608	121.4833028	1	12	361	daf6_Peak		104	167	212	291			54.16666667	0.217278052	93.08250295	2.45206696	15.33333333	25.83333333	33.33333333	46.5
3	338	122.5104025	1451.310041	832296	120.1855823	1	12	361	daf6_Peak		104	167	212	291			54.33333333	0.081720085	109.5268845	3.161942038	15.33333333	25.83333333	33.33333333	46.5
3	339	121.0072829	1249.454704	887424	117.192778	1	12	361	daf6_Peak		104	167	212	291			54.5	0.095885245	108.400013	1.370211574	15.33333333	25.83333333	33.33333333	46.5
3	340	124.7241183	1400.324779	728729	120.3014793	1	12	361	daf6_Peak		104	167	212	291			54.66666667	0.280352302	82.59744976	8.399871864	15.33333333	25.83333333	33.33333333	46.5
3	341	124.1613512	1379.992395	606974	118.562958	1	12	361	daf6_Peak		104	167	212	291			54.83333333	0.132316911	103.5189641	4.954502763	15.33333333	25.83333333	33.33333333	46.5
3	342	123.6183414	1436.652508	752112	118.5044449	1	12	361	daf6_Peak		104	167	212	291			55	0.147759736	100.395543	5.712613004	15.33333333	25.83333333	33.33333333	46.5
3	343	120.0770905	1167.578433	723461	117.7366079	1	12	361	daf6_Peak		104	167	212	291			55.16666667	0.12417536	104.0213733	1.435731632	15.33333333	25.83333333	33.33333333	46.5
3	344	120.4573048	1204.772015	1092617	116.2866145	1	12	361	daf6_Peak		104	167	212	291			55.33333333	-0.048733021	126.8127983	-0.688495524	15.33333333	25.83333333	33.33333333	46.5
3	345	120.8311174	1159.772288	1113738	117.2500417	1	12	361	daf6_Peak		104	167	212	291			55.5	0.96172335	0.007766745	8.061247766	15.33333333	25.83333333	33.33333333	46.5
3	346	120.2685486	1201.823772	957011	117.0712943	1	12	361	daf6_Peak		104	167	212	291			55.66666667	0.957585915	0.007720041	8.155006207	15.33333333	25.83333333	33.33333333	46.5
3	347	123.7347972	1374.328763	746538	119.5452214	1	12	361	daf6_Peak		104	167	212	291			55.83333333	0.957792012	0.007684369	9.227654609	15.33333333	25.83333333	33.33333333	46.5
3	348	121.9614843	1205.028427	970332	119.5631374	1	12	361	daf6_Peak		104	167	212	291			56	0.965817793	0.007854226	6.477424661	15.33333333	25.83333333	33.33333333	46.5
3	349	121.2671739	1173.343067	1159668	118.4744944	1	12	361	daf6_Peak		104	167	212	291			56.16666667				15.33333333	25.83333333	33.33333333	46.5
3	350	121.7652341	1394.61735	853084	118.9568278	1	12	361	daf6_Peak		104	167	212	291			56.33333333				15.33333333	25.83333333	33.33333333	46.5
3	351	122.9404894	1419.787575	695187	118.4857371	1	12	361	daf6_Peak		104	167	212	291			56.5				15.33333333	25.83333333	33.33333333	46.5
3	352	123.8985	1388.81933	744010	119.1868981	1	12	361	daf6_Peak		104	167	212	291			56.66666667				15.33333333	25.83333333	33.33333333	46.5
3	353	122.3069992	1269.908338	1002019	118.7060731	1	12	361	daf6_Peak		104	167	212	291			56.83333333				15.33333333	25.83333333	33.33333333	46.5
3	354	121.3684252	1238.653955	971421	118.0432467	1	12	361	daf6_Peak		104	167	212	291			57				15.33333333	25.83333333	33.33333333	46.5
3	355	118.3529374	1067.713294	1050311	116.0682654	1	12	361	daf6_Peak		104	167	212	291			57.16666667				15.33333333	25.83333333	33.33333333	46.5
3	356	122.8858354	1253.857712	968304	117.4107671	1	12	361	daf6_Peak		104	167	212	291			57.33333333				15.33333333	25.83333333	33.33333333	46.5
3	357	120.935015	1281.052973	709394	115.9962838	1	12	361	daf6_Peak		104	167	212	291			57.5				15.33333333	25.83333333	33.33333333	46.5
3	358	119.9031204	1181.722341	814103	117.3196766	1	12	361	daf6_Peak		104	167	212	291			57.66666667				15.33333333	25.83333333	33.33333333	46.5
3	359	124.4477575	1289.907949	819553	116.5745648	1	12	361	daf6_Peak		104	167	212	291			57.83333333				15.33333333	25.83333333	33.33333333	46.5
3	360	123.4864424	1282.474404	810725	118.2195943	1	12	361	daf6_Peak		104	167	212	291			58				15.33333333	25.83333333	33.33333333	46.5
4	8	154.6335225	959.0970766	20798	173.7895328	1	8	361	daf6_Peak		101	161	210	279			0	0.554636067	56.50710553	1.736473899	15.5	25.5	33.66666667	45.16666667	0
4	9	148.6012461	920.0004821	26964	168.3007137	1	8	361	daf6_Peak		101	161	210	279			0.166666667	0.544437434	57.24665887	-0.274621464	15.5	25.5	33.66666667	45.16666667	0.168718927
4	10	146.3159657	916.5156497	26582	158.0534154	1	8	361	daf6_Peak		101	161	210	279			0.333333333	0.440882636	74.87916655	1.753792811	15.5	25.5	33.66666667	45.16666667	0.337437854
4	11	144.953483	832.551647	25926	153.2700061	1	8	361	daf6_Peak		101	161	210	279			0.5	0.626230458	45.14633524	3.824801695	15.5	25.5	33.66666667	45.16666667	0.506156781
4	12	135.5688316	746.7702783	31795	141.7780668	1	8	361	daf6_Peak		101	161	210	279			0.666666667	0.432113857	74.87310039	-0.568536094	15.5	25.5	33.66666667	45.16666667	0.674875708
4	13	141.9017965	830.8635718	27443	159.0365031	1	8	361	daf6_Peak		101	161	210	279			0.833333333	0.650853961	41.33779866	-2.945540271	15.5	25.5	33.66666667	45.16666667	0.843594635
4	14	155.0000335	922.3760142	29826	180.8925137	1	8	361	daf6_Peak		101	161	210	279			1	0.561880483	55.62281332	-2.262752707	15.5	25.5	33.66666667	45.16666667	1.012313562
4	15	151.7659768	894.0055288	35270	173.0350748	1	8	361	daf6_Peak		101	161	210	279			1.166666667	0.508694962	62.26725474	1.476651135	15.5	25.5	33.66666667	45.16666667	1.181032489
4	16	157.9957938	991.6425465	28054	184.7773723	1	8	361	daf6_Peak		101	161	210	279			1.333333333	0.565629911	54.46617044	-0.985985247	15.5	25.5	33.66666667	45.16666667	1.349751416
4	17	153.3578736	981.6422601	29910	176.3584665	1	8	361	daf6_Peak		101	161	210	279			1.5	0.438197379	72.75818746	3.319868449	15.5	25.5	33.66666667	45.16666667	1.518470343
4	18	149.0943475	943.0183202	28766	174.4394051	1	8	361	daf6_Peak		101	161	210	279			1.666666667	0.484543076	66.29456752	-1.723625895	15.5	25.5	33.66666667	45.16666667	1.68718927
4	19	152.5742107	938.2286798	29268	177.377148	1	8	361	daf6_Peak		101	161	210	279			1.833333333	0.528406049	60.22704468	-1.379991885	15.5	25.5	33.66666667	45.16666667	1.855908197
4	20	148.5483267	880.9813094	29373	173.2704626	1	8	361	daf6_Peak		101	161	210	279			2	0.059025849	132.0577832	6.26310725	15.5	25.5	33.66666667	45.16666667	2.024627125
4	21	146.9309552	926.0091607	30893	174.3702227	1	8	361	daf6_Peak		101	161	210	279			2.166666667	0.806505235	18.53695611	-12.23649835	15.5	25.5	33.66666667	45.16666667	2.193346052
4	22	148.5895638	930.1645678	31525	172.6924203	1	8	361	daf6_Peak		101	161	210	279			2.333333333	0.598472177	49.11469382	-3.876738625	15.5	25.5	33.66666667	45.16666667	2.362064979
4	23	134.2317399	760.3944254	31859	147.1678497	1	8	361	daf6_Peak		101	161	210	279			2.5	0.727538004	28.89138497	-1.729848712	15.5	25.5	33.66666667	45.16666667	2.530783906
4	24	133.0235382	683.2210506	30631	145.534204	1	8	361	daf6_Peak		101	161	210	279			2.666666667	0.819417365	16.05397044	-2.28368622	15.5	25.5	33.66666667	45.16666667	2.699502833
4	25	138.3928199	845.4032832	32590	158.9863382	1	8	361	daf6_Peak		101	161	210	279			2.833333333	1.087108332	-19.48257492	-14.95997823	15.5	25.5	33.66666667	45.16666667	2.86822176
4	26	145.6569587	1006.564958	34130	171.8779878	1	8	361	daf6_Peak		101	161	210	279			3	0.659380588	39.60456134	-7.280611325	15.5	25.5	33.66666667	45.16666667	3.036940687
4	27	135.4833291	709.8806364	31492	149.2888843	1	8	361	daf6_Peak		101	161	210	279			3.166666667	0.804228953	18.4981975	-3.07731144	15.5	25.5	33.66666667	45.16666667	3.205659614
4	28	138.874098	888.9636844	34090	159.4162887	1	8	361	daf6_Peak		101	161	210	279			3.333333333	2.298157126	-200.5788938	-26.91068802	15.5	25.5	33.66666667	45.16666667	3.374378541
4	29	138.0872116	743.9787972	37495	151.7908856	1	8	361	daf6_Peak		101	161	210	279			3.5	0.930417307	-1.415694914	-1.725960344	15.5	25.5	33.66666667	45.16666667	3.543097468
4	30	137.7039455	795.0329571	32163	155.831423	1	8	361	daf6_Peak		101	161	210	279			3.666666667	0.750240216	26.08540789	-5.292462767	15.5	25.5	33.66666667	45.16666667	3.711816395
4	31	137.1619934	816.2726698	41156	152.9985823	1	8	361	daf6_Peak		101	161	210	279			3.833333333	1.142702863	-32.28555224	-5.384372361	15.5	25.5	33.66666667	45.16666667	3.880535322
4	32	138.2353266	766.1476828	41623	152.9062679	1	8	361	daf6_Peak		101	161	210	279			4	0.714577254	30.94687177	-1.974886241	15.5	25.5	33.66666667	45.16666667	4.049254249
4	33	132.5677039	809.2866405	43033	147.6660798	1	8	361	daf6_Peak		101	161	210	279			4.166666667	0.804722934	17.67175707	-3.934334238	15.5	25.5	33.66666667	45.16666667	4.217973176
4	34	139.7896641	940.5290459	36494	159.2111934	1	8	361	daf6_Peak		101	161	210	279			4.333333333	0.906966849	2.924978631	-7.534588949	15.5	25.5	33.66666667	45.16666667	4.386692103
4	35	137.8654483	938.4299033	37755	157.4795366	1	8	361	daf6_Peak		101	161	210	279			4.5	0.865629397	11.36979259	-9.823260604	15.5	25.5	33.66666667	45.16666667	4.55541103
4	36	140.2320994	1019.855055	37359	158.4382632	1	8	361	daf6_Peak		101	161	210	279			4.666666667	0.636633175	43.02110648	-3.65606167	15.5	25.5	33.66666667	45.16666667	4.724129957
4	37	137.9892041	959.3166726	39274	154.9695492	1	8	361	daf6_Peak		101	161	210	279			4.833333333	0.69833376	34.22292115	-4.454185165	15.5	25.5	33.66666667	45.16666667	4.892848884
4	38	136.6896353	871.0145237	39866	149.5376753	1	8	361	daf6_Peak		101	161	210	279			5	0.7016509	33.52787025	-1.761479376	15.5	25.5	33.66666667	45.16666667	5.061567811
4	39	143.0570274	1069.655057	39595	163.6577592	1	8	361	daf6_Peak		101	161	210	279			5.166666667	0.834165372	14.61418793	-8.07479613	15.5	25.5	33.66666667	45.16666667	5.230286738
4	40	135.0116204	919.5591196	37348	147.9058714	1	8	361	daf6_Peak		101	161	210	279			5.333333333	0.795066283	21.28489956	-3.868250456	15.5	25.5	33.66666667	45.16666667	5.399005665
4	41	135.4849341	973.0891097	39659	150.9691919	1	8	361	daf6_Peak		101	161	210	279			5.5	0.577470992	51.54019698	-3.235591978	15.5	25.5	33.66666667	45.16666667	5.567724592
4	42	138.5127557	1126.569624	40374	156.7133947	1	8	361	daf6_Peak		101	161	210	279			5.666666667	0.677072494	36.08269428	-3.676267627	15.5	25.5	33.66666667	45.16666667	5.736443519
4	43	137.4407304	1054.545858	48465	152.0947698	1	8	361	daf6_Peak		101	161	210	279			5.833333333	0.653556265	40.37420606	-2.335965289	15.5	25.5	33.66666667	45.16666667	5.905162447
4	44	133.8061683	1008.110697	42702	145.8533789	1	8	361	daf6_Peak		101	161	210	279			6	0.599416356	47.60804642	-1.228779052	15.5	25.5	33.66666667	45.16666667	6.073881374
4	45	135.9360352	909.5753718	51372	150.1015565	1	8	361	daf6_Peak		101	161	210	279			6.166666667	0.718379343	30.43317924	-2.327001596	15.5	25.5	33.66666667	45.16666667	6.242600301
4	46	132.1285185	1092.870775	50981	147.7593477	1	8	361	daf6_Peak		101	161	210	279			6.333333333	0.945053911	-2.508629799	-5.003401123	15.5	25.5	33.66666667	45.16666667	6.411319228
4	47	134.6735079	1210.511292	45606	150.5157438	1	8	361	daf6_Peak		101	161	210	279			6.5	0.598379376	47.80793478	-3.199943763	15.5	25.5	33.66666667	45.16666667	6.580038155
4	48	134.1211109	1205.121548	45801	149.6248911	1	8	361	daf6_Peak		101	161	210	279			6.666666667	0.575693904	50.88415681	-2.901183647	15.5	25.5	33.66666667	45.16666667	6.748757082
4	49	135.3157122	1142.999266	44946	150.3852718	1	8	361	daf6_Peak		101	161	210	279			6.833333333	0.794319166	18.50725496	-2.64544645	15.5	25.5	33.66666667	45.16666667	6.917476009
4	50	133.8512004	1104.362164	46109	148.5486792	1	8	361	daf6_Peak		101	161	210	279			7	0.823974319	13.95760837	-2.506704792	15.5	25.5	33.66666667	45.16666667	7.086194936
4	51	131.7569106	1094.078994	45510	145.823698	1	8	361	daf6_Peak		101	161	210	279			7.166666667	0.740498273	26.66355596	-2.888841952	15.5	25.5	33.66666667	45.16666667	7.254913863
4	52	131.4875569	1083.265287	58627	143.9814076	1	8	361	daf6_Peak		101	161	210	279			7.333333333	0.663055867	38.61915368	-2.599313836	15.5	25.5	33.66666667	45.16666667	7.42363279
4	53	132.7743057	1227.646906	57826	146.3325203	1	8	361	daf6_Peak		101	161	210	279			7.5	1.072007231	-21.16306986	-2.932144372	15.5	25.5	33.66666667	45.16666667	7.592351717
4	54	133.1985482	1215.630289	49041	148.2109635	1	8	361	daf6_Peak		101	161	210	279			7.666666667	0.618061059	44.58221341	-2.987090225	15.5	25.5	33.66666667	45.16666667	7.761070644
4	55	132.9068327	1177.196449	60708	148.0585129	1	8	361	daf6_Peak		101	161	210	279			7.833333333	0.629375	43.03646078	-3.313954682	15.5	25.5	33.66666667	45.16666667	7.929789571
4	56	131.3932934	1185.900277	61641	144.2867311	1	8	361	daf6_Peak		101	161	210	279			8	0.6392655	41.18753938	-2.031775173	15.5	25.5	33.66666667	45.16666667	8.098508498
4	57	132.3196165	1323.159689	63110	146.5614559	1	8	361	daf6_Peak		101	161	210	279			8.166666667	0.594692653	47.99923041	-2.838634914	15.5	25.5	33.66666667	45.16666667	8.267227425
4	58	134.8024639	1330.565656	51869	152.5518293	1	8	361	daf6_Peak		101	161	210	279			8.333333333	0.753945837	24.60746292	-4.820815588	15.5	25.5	33.66666667	45.16666667	8.435946352
4	59	132.1353545	1245.293198	51982	148.0346566	1	8	361	daf6_Peak		101	161	210	279			8.5	0.679252312	35.08249859	-3.500026717	15.5	25.5	33.66666667	45.16666667	8.604665279
4	60	137.8460805	1492.21111	63962	153.9056762	1	8	361	daf6_Peak		101	161	210	279			8.666666667	0.612484545	45.16909815	-1.587865798	15.5	25.5	33.66666667	45.16666667	8.773384206
4	61	132.3656808	1410.461675	57274	147.9303768	1	8	361	daf6_Peak		101	161	210	279			8.833333333	0.648384492	40.01232147	-3.562402994	15.5	25.5	33.66666667	45.16666667	8.942103133
4	62	137.4285167	1464.29719	67869	155.8645406	1	8	361	daf6_Peak		101	161	210	279			9	0.62260023	43.64382107	-3.256603132	15.5	25.5	33.66666667	45.16666667	9.11082206
4	63	131.2741996	1274.036189	67119	144.528169	1	8	361	daf6_Peak		101	161	210	279			9.166666667	0.584612625	49.37924181	-2.598034502	15.5	25.5	33.66666667	45.16666667	9.279540987
4	64	132.2263587	1394.055798	68873	145.2410859	1	8	361	daf6_Peak		101	161	210	279			9.333333333	0.832735176	13.59632902	-2.317331616	15.5	25.5	33.66666667	45.16666667	9.448259914
4	65	132.3159694	1524.417629	69339	146.952662	1	8	361	daf6_Peak		101	161	210	279			9.5	0.577402743	50.2263508	-2.761251496	15.5	25.5	33.66666667	45.16666667	9.616978841
4	66	129.6300825	1477.441527	58805	143.7074742	1	8	361	daf6_Peak		101	161	210	279			9.666666667	0.687978051	33.70163957	-2.93914517	15.5	25.5	33.66666667	45.16666667	9.785697769
4	67	131.0356843	1431.723119	57140	145.1178856	1	8	361	daf6_Peak		101	161	210	279			9.833333333	0.74048319	26.80955329	-3.231223814	15.5	25.5	33.66666667	45.16666667	9.954416696
4	68	131.4066664	1435.028463	69423	142.145853	1	8	361	daf6_Peak		101	161	210	279			10	0.680817705	34.79997233	-0.168719395	15.5	25.5	33.66666667	45.16666667	10.12313562
4	69	132.8118415	1371.016473	72423	145.3752401	1	8	361	daf6_Peak		101	161	210	279			10.16666667	0.521680499	58.56045342	-1.588039768	15.5	25.5	33.66666667	45.16666667	10.29185455
4	70	134.8882344	1596.985894	58059	146.785238	1	8	361	daf6_Peak		101	161	210	279			10.33333333	0.703664474	32.24324305	-0.642565895	15.5	25.5	33.66666667	45.16666667	10.46057348
4	71	133.0057551	1422.057126	75412	141.4725777	1	8	361	daf6_Peak		101	161	210	279			10.5	0.64804815	39.30319063	2.021522202	15.5	25.5	33.66666667	45.16666667	10.6292924
4	72	131.8830412	1517.975967	77352	142.0039526	1	8	361	daf6_Peak		101	161	210	279			10.66666667	0.652151998	39.0553733	0.219506543	15.5	25.5	33.66666667	45.16666667	10.79801133
4	73	134.6493642	1529.017414	65983	147.5550776	1	8	361	daf6_Peak		101	161	210	279			10.83333333	0.626897327	42.50150938	-0.354028888	15.5	25.5	33.66666667	45.16666667	10.96673026
4	74	132.7951102	1477.195644	77549	139.409887	1	8	361	daf6_Peak		101	161	210	279			11	0.701530448	31.60728229	3.387547514	15.5	25.5	33.66666667	45.16666667	11.13544918
4	75	133.4309564	1478.101389	77987	141.3237817	1	8	361	daf6_Peak		101	161	210	279			11.16666667	0.728189351	28.35732226	2.163161259	15.5	25.5	33.66666667	45.16666667	11.30416811
4	76	137.0869007	1612.566916	88745	142.0447675	1	8	361	daf6_Peak		101	161	210	279			11.33333333	0.525164609	57.32608579	5.16393011	15.5	25.5	33.66666667	45.16666667	11.47288704
4	77	135.2236967	1633.096868	81007	142.3028804	1	8	361	daf6_Peak		101	161	210	279			11.5	0.868274952	9.695404568	1.97026547	15.5	25.5	33.66666667	45.16666667	11.64160597
4	78	135.157898	1630.041	79659	141.1836887	1	8	361	daf6_Peak		101	161	210	279			11.66666667	0.505311217	60.44274948	3.373446999	15.5	25.5	33.66666667	45.16666667	11.81032489
4	79	133.9205128	1542.652582	83850	140.9289204	1	8	361	daf6_Peak		101	161	210	279			11.83333333	0.404686116	75.20527917	1.683256203	15.5	25.5	33.66666667	45.16666667	11.97904382
4	80	136.8109555	1709.492348	84816	144.4421649	1	8	361	daf6_Peak		101	161	210	279			12	0.520328113	58.36933574	3.284300679	15.5	25.5	33.66666667	45.16666667	12.14776275
4	81	134.7895987	1765.90813	82105	138.3689825	1	8	361	daf6_Peak		101	161	210	279			12.16666667	0.529934322	56.74419248	4.718933359	15.5	25.5	33.66666667	45.16666667	12.31648167
4	82	134.5734609	1656.716632	69588	141.7260169	1	8	361	daf6_Peak		101	161	210	279			12.33333333	0.576825906	50.20993814	2.612284752	15.5	25.5	33.66666667	45.16666667	12.4852006
4	83	135.0018549	1660.693555	84100	139.8159207	1	8	361	daf6_Peak		101	161	210	279			12.5	0.516177691	58.60159519	4.230400632	15.5	25.5	33.66666667	45.16666667	12.65391953
4	84	134.5564745	1524.660142	87057	140.7983329	1	8	361	daf6_Peak		101	161	210	279			12.66666667	0.446823222	68.09422418	3.550285525	15.5	25.5	33.66666667	45.16666667	12.82263846
4	85	133.4402506	1654.629067	87482	141.7896428	1	8	361	daf6_Peak		101	161	210	279			12.83333333	0.377121793	78.79472161	1.173564613	15.5	25.5	33.66666667	45.16666667	12.99135738
4	86	133.7167512	1679.808363	85928	141.4707396	1	8	361	daf6_Peak		101	161	210	279			13	0.552176907	53.73693865	1.862937229	15.5	25.5	33.66666667	45.16666667	13.16007631
4	87	133.5824474	1844.767798	86722	138.3965431	1	8	361	daf6_Peak		101	161	210	279			13.16666667	0.57578797	50.05663015	3.838752615	15.5	25.5	33.66666667	45.16666667	13.32879524
4	88	134.0350398	1584.996601	88271	143.3473641	1	8	361	daf6_Peak		101	161	210	279			13.33333333	0.62545868	43.19180811	1.185378606	15.5	25.5	33.66666667	45.16666667	13.49751416
4	89	134.340311	1803.426581	84317	139.5845808	1	8	361	daf6_Peak		101	161	210	279			13.5	0.453428769	67.98110969	3.067536671	15.5	25.5	33.66666667	45.16666667	13.66623309
4	90	136.4702589	1977.646184	88060	142.0540996	1	8	361	daf6_Peak		101	161	210	279			13.66666667	0.590111352	48.33902486	4.303497333	15.5	25.5	33.66666667	45.16666667	13.83495202
4	91	135.134461	1933.091172	85311	141.582726	1	8	361	daf6_Peak		101	161	210	279			13.83333333	0.694025333	33.32388814	3.548574168	15.5	25.5	33.66666667	45.16666667	14.00367094
4	92	135.4100283	1938.349997	86455	140.3303846	1	8	361	daf6_Peak		101	161	210	279			14	0.602974438	46.30391599	4.490477546	15.5	25.5	33.66666667	45.16666667	14.17238987
4	93	135.8064101	2072.362619	84648	138.3406918	1	8	361	daf6_Peak		101	161	210	279			14.16666667	0.761961667	23.96380227	6.432303628	15.5	25.5	33.66666667	45.16666667	14.3411088
4	94	135.5048489	2151.222059	70738	140.3028983	1	8	361	daf6_Peak		101	161	210	279			14.33333333	0.731511927	28.10197283	4.769632578	15.5	25.5	33.66666667	45.16666667	14.50982773
4	95	137.8891141	2269.27713	82391	139.7124925	1	8	361	daf6_Peak		101	161	210	279			14.5	0.739369712	27.04680607	7.54312268	15.5	25.5	33.66666667	45.16666667	14.67854665
4	96	138.1021109	2326.615941	70208	140.9782264	1	8	361	daf6_Peak		101	161	210	279			14.66666667	0.465079873	66.14306482	6.392910379	15.5	25.5	33.66666667	45.16666667	14.84726558
4	97	136.7891976	2342.95677	79297	139.7190766	1	8	361	daf6_Peak		101	161	210	279			14.83333333	0.67495338	35.90558533	6.579749314	15.5	25.5	33.66666667	45.16666667	15.01598451
4	98	135.3576262	2223.900492	91179	134.1778999	1	8	361	daf6_Peak		101	161	210	279			15	0.590554103	47.41705092	8.701265963	15.5	25.5	33.66666667	45.16666667	15.18470343
4	99	141.6568496	2546.79421	59828	146.3425051	1	8	361	daf6_Peak		101	161	210	279			15.16666667	0.466492277	64.60654059	8.78266066	15.5	25.5	33.66666667	45.16666667	15.35342236
4	100	140.7929143	2728.954073	80585	147.3048128	1	8	361	daf6_Peak		101	161	210	279			15.33333333	0.500712254	60.51968256	6.515906875	15.5	25.5	33.66666667	45.16666667	15.52214129
4	101	135.0600751	2110.949438	83046	141.8612585	1	8	361	daf6_Peak		101	161	210	279			15.5	0.497874178	60.75705654	3.673961191	15.5	25.5	33.66666667	45.16666667	15.69086022
4	102	133.0597979	1881.587279	85421	138.2986963	1	8	361	daf6_Peak		101	161	210	279			15.66666667	0.393010004	75.48741457	3.219612139	15.5	25.5	33.66666667	45.16666667	15.84139785
4	103	133.2944715	2244.988994	86769	138.8948669	1	8	361	daf6_Peak		101	161	210	279			15.83333333	0.49800358	61.46564081	2.658689808	15.5	25.5	33.66666667	45.16666667	15.99193548
4	104	134.4074702	2196.533383	89101	142.6196177	1	8	361	daf6_Peak		101	161	210	279			16	0.352442848	81.45445385	2.687752091	15.5	25.5	33.66666667	45.16666667	16.14247312
4	105	135.3538166	2194.021022	91522	142.777507	1	8	361	daf6_Peak		101	161	210	279			16.16666667	0.436795896	68.68911872	4.300068819	15.5	25.5	33.66666667	45.16666667	16.29301075
4	106	133.2421576	2040.754066	92159	142.1929843	1	8	361	daf6_Peak		101	161	210	279			16.33333333	0.459713159	65.66037001	2.213801645	15.5	25.5	33.66666667	45.16666667	16.44354839
4	107	134.0168107	2446.775337	78224	145.8168189	1	8	361	daf6_Peak		101	161	210	279			16.5	0.443589692	67.80342844	1.530544449	15.5	25.5	33.66666667	45.16666667	16.59408602
4	108	131.2531949	2053.338778	92881	139.4142145	1	8	361	daf6_Peak		101	161	210	279			16.66666667	0.650085947	38.73471604	1.887257293	15.5	25.5	33.66666667	45.16666667	16.74462366
4	109	133.5074242	2102.184699	94960	139.9691097	1	8	361	daf6_Peak		101	161	210	279			16.83333333	0.64006479	40.12863379	3.78949155	15.5	25.5	33.66666667	45.16666667	16.89516129
4	110	133.6828643	2300.869159	99541	143.1636186	1	8	361	daf6_Peak		101	161	210	279			17	0.474105912	62.79398464	3.01416173	15.5	25.5	33.66666667	45.16666667	17.04569892
4	111	130.7527029	2017.129272	98784	139.8743098	1	8	361	daf6_Peak		101	161	210	279			17.16666667	0.500178934	59.18598956	1.604530195	15.5	25.5	33.66666667	45.16666667	17.19623656
4	112	130.0232865	2035.660816	96107	138.5136241	1	8	361	daf6_Peak		101	161	210	279			17.33333333	0.477213643	62.3039453	1.618750109	15.5	25.5	33.66666667	45.16666667	17.34677419
4	113	135.4496605	2274.649839	101779	143.6287371	1	8	361	daf6_Peak		101	161	210	279			17.5	0.614824101	42.39623175	4.747019661	15.5	25.5	33.66666667	45.16666667	17.49731183
4	114	130.9259585	1919.374125	101092	141.284868	1	8	361	daf6_Peak		101	161	210	279			17.66666667	0.489741257	60.40780319	1.325126516	15.5	25.5	33.66666667	45.16666667	17.64784946
4	115	131.3502345	1963.304725	101275	141.2961337	1	8	361	daf6_Peak		101	161	210	279			17.83333333	0.536321704	53.79736649	1.772684782	15.5	25.5	33.66666667	45.16666667	17.7983871
4	116	128.9328687	1918.071651	118812	136.3339265	1	8	361	daf6_Peak		101	161	210	279			18	0.530935201	54.50622789	2.0421601	15.5	25.5	33.66666667	45.16666667	17.94892473
4	117	131.0080169	2162.963967	104904	141.2774864	1	8	361	daf6_Peak		101	161	210	279			18.16666667	0.466558044	63.0349568	2.058912336	15.5	25.5	33.66666667	45.16666667	18.09946237
4	118	131.4182121	2018.615	107522	142.7860048	1	8	361	daf6_Peak		101	161	210	279			18.33333333	0.422042432	69.47658353	1.679875833	15.5	25.5	33.66666667	45.16666667	18.25
4	119	127.6138789	1885.687927	140948	134.4652524	1	8	361	daf6_Peak		101	161	210	279			18.5	0.489761007	60.05435745	1.703684052	15.5	25.5	33.66666667	45.16666667	18.40053763
4	120	131.0621795	2113.971398	131635	139.908225	1	8	361	daf6_Peak		101	161	210	279			18.66666667	0.506287541	58.55492659	1.673461668	15.5	25.5	33.66666667	45.16666667	18.55107527
4	121	129.2511969	1962.369667	114257	137.1975035	1	8	361	daf6_Peak		101	161	210	279			18.83333333	0.497913545	59.06910004	1.869601449	15.5	25.5	33.66666667	45.16666667	18.7016129
4	122	129.387902	2095.127362	111572	138.5360163	1	8	361	daf6_Peak		101	161	210	279			19	0.38698442	74.6064088	1.170213217	15.5	25.5	33.66666667	45.16666667	18.85215054
4	123	127.9783798	1729.4976	131266	136.4895735	1	8	361	daf6_Peak		101	161	210	279			19.16666667	0.46675329	63.74447112	0.526951122	15.5	25.5	33.66666667	45.16666667	19.00268817
4	124	127.7580151	1937.587486	117247	137.6626485	1	8	361	daf6_Peak		101	161	210	279			19.33333333	0.386977945	74.64308176	-0.157475473	15.5	25.5	33.66666667	45.16666667	19.15322581
4	125	127.6777944	2027.910444	119970	137.9417691	1	8	361	daf6_Peak		101	161	210	279			19.5	0.447100591	66.18544903	-0.1815011	15.5	25.5	33.66666667	45.16666667	19.30376344
4	126	128.7853717	1854.775008	117813	140.5314243	1	8	361	daf6_Peak		101	161	210	279			19.66666667	0.448094183	65.97013633	-0.156078412	15.5	25.5	33.66666667	45.16666667	19.45430108
4	127	126.8113101	1848.545824	139981	133.9927713	1	8	361	daf6_Peak		101	161	210	279			19.83333333	0.577855441	48.06391646	1.318941689	15.5	25.5	33.66666667	45.16666667	19.60483871
4	128	129.7628171	1948.918498	120991	141.9541071	1	8	361	daf6_Peak		101	161	210	279			20	0.513971804	56.6676591	0.13474939	15.5	25.5	33.66666667	45.16666667	19.75537634
4	129	130.1907396	2083.287063	126885	139.7950598	1	8	361	daf6_Peak		101	161	210	279			20.16666667	0.438783883	67.07129551	1.779624979	15.5	25.5	33.66666667	45.16666667	19.90591398
4	130	130.4892571	2133.329692	126688	142.4007031	1	8	361	daf6_Peak		101	161	210	279			20.33333333	0.408276486	71.27620158	1.074196832	15.5	25.5	33.66666667	45.16666667	20.05645161
4	131	126.8417304	1837.952567	125103	136.8746655	1	8	361	daf6_Peak		101	161	210	279			20.5	0.508716391	57.89369156	-0.682346943	15.5	25.5	33.66666667	45.16666667	20.20698925
4	132	128.9379549	2133.8542	129712	138.2783378	1	8	361	daf6_Peak		101	161	210	279			20.66666667	0.498224862	59.240245	0.804004127	15.5	25.5	33.66666667	45.16666667	20.35752688
4	133	133.2772528	2291.663988	131537	144.0813801	1	8	361	daf6_Peak		101	161	210	279			20.83333333	0.307289105	85.70991367	3.292700861	15.5	25.5	33.66666667	45.16666667	20.50806452
4	134	133.9166962	2253.529333	152286	143.4135005	1	8	361	daf6_Peak		101	161	210	279			21	0.322322583	83.71020311	3.981083175	15.5	25.5	33.66666667	45.16666667	20.65860215
4	135	136.9438151	2435.892388	134093	144.9544959	1	8	361	daf6_Peak		101	161	210	279			21.16666667	0.407942196	71.84804069	5.962719057	15.5	25.5	33.66666667	45.16666667	20.80913978
4	136	131.8544106	1917.868411	135992	140.1487831	1	8	361	daf6_Peak		101	161	210	279			21.33333333	0.380348617	75.36948693	3.179527801	15.5	25.5	33.66666667	45.16666667	20.95967742
4	137	134.6961953	2202.864616	140327	140.1567673	1	8	361	daf6_Peak		101	161	210	279			21.5	0.468042479	62.87959049	6.217283948	15.5	25.5	33.66666667	45.16666667	21.11021505
4	138	134.3602899	2308.72909	141586	136.704448	1	8	361	daf6_Peak		101	161	210	279			21.66666667	0.348486643	79.06704958	7.65356618	15.5	25.5	33.66666667	45.16666667	21.26075269
4	139	136.6420254	2376.846635	134314	140.061713	1	8	361	daf6_Peak		101	161	210	279			21.83333333	0.340358585	80.44750048	8.523318403	15.5	25.5	33.66666667	45.16666667	21.41129032
4	140	134.0248968	2144.402678	144356	136.712046	1	8	361	daf6_Peak		101	161	210	279			22	0.406053316	71.84084589	6.671671241	15.5	25.5	33.66666667	45.16666667	21.56182796
4	141	136.8355179	2485.611942	148697	139.9496581	1	8	361	daf6_Peak		101	161	210	279			22.16666667	0.427175041	69.01321601	8.039300897	15.5	25.5	33.66666667	45.16666667	21.71236559
4	142	138.0062042	2592.052177	145868	138.3265147	1	8	361	daf6_Peak		101	161	210	279			22.33333333	0.305700594	86.30140635	9.418300218	15.5	25.5	33.66666667	45.16666667	21.86290323
4	143	133.0808458	2260.894577	149816	130.6663836	1	8	361	daf6_Peak		101	161	210	279			22.5	0.387965011	74.48855692	7.898303919	15.5	25.5	33.66666667	45.16666667	22.01344086
4	144	131.5860428	2003.553334	168974	132.3638953	1	8	361	daf6_Peak		101	161	210	279			22.66666667	0.34747834	79.61226191	5.980194244	15.5	25.5	33.66666667	45.16666667	22.16397849
4	145	131.5655307	2054.39678	150998	136.6057953	1	8	361	daf6_Peak		101	161	210	279			22.83333333	0.272658701	90.61454333	3.704228587	15.5	25.5	33.66666667	45.16666667	22.31451613
4	146	136.2657846	2560.68609	149339	138.3461732	1	8	361	daf6_Peak		101	161	210	279			23	0.344173434	80.94309423	7.707612755	15.5	25.5	33.66666667	45.16666667	22.46505376
4	147	135.5235406	2452.958105	169091	137.7914537	1	8	361	daf6_Peak		101	161	210	279			23.16666667	0.340451827	80.97366006	7.638528405	15.5	25.5	33.66666667	45.16666667	22.6155914
4	148	135.8401594	2606.724712	151307	140.0400873	1	8	361	daf6_Peak		101	161	210	279			23.33333333	0.309800326	84.75180686	7.703887865	15.5	25.5	33.66666667	45.16666667	22.76612903
4	149	137.7964429	2809.833859	150739	138.5549464	1	8	361	daf6_Peak		101	161	210	279			23.5	0.23113801	95.72450765	10.04662069	15.5	25.5	33.66666667	45.16666667	22.91666667
4	150	133.9544778	2700.13501	147708	131.8399208	1	8	361	daf6_Peak		101	161	210	279			23.66666667	0.300862353	85.36440377	8.924405159	15.5	25.5	33.66666667	45.16666667	23.0672043
4	151	136.3839795	2749.575306	153141	135.6747735	1	8	361	daf6_Peak		101	161	210	279			23.83333333	0.218128968	97.62201161	9.167369566	15.5	25.5	33.66666667	45.16666667	23.21774194
4	152	135.8767999	2910.833424	150982	132.3389313	1	8	361	daf6_Peak		101	161	210	279			24	0.242950385	93.69331812	10.03168746	15.5	25.5	33.66666667	45.16666667	23.36827957
4	153	137.2242001	2903.076056	151454	136.8343453	1	8	361	daf6_Peak		101	161	210	279			24.16666667	0.314574165	83.62278022	10.55686995	15.5	25.5	33.66666667	45.16666667	23.5188172
4	154	137.0747357	2999.122825	150303	135.0719288	1	8	361	daf6_Peak		101	161	210	279			24.33333333	0.356686246	77.80732534	11.08911111	15.5	25.5	33.66666667	45.16666667	23.66935484
4	155	136.4909552	3118.953585	148981	132.6869582	1	8	361	daf6_Peak		101	161	210	279			24.5	0.383877513	74.22634108	11.32907455	15.5	25.5	33.66666667	45.16666667	23.81989247
4	156	136.1995873	3239.973748	148291	130.6352999	1	8	361	daf6_Peak		101	161	210	279			24.66666667	0.4175172	69.59533088	12.06177183	15.5	25.5	33.66666667	45.16666667	23.97043011
4	157	134.6332384	2903.930466	165688	134.4474554	1	8	361	daf6_Peak		101	161	210	279			24.83333333	0.400426903	71.99153695	8.805323302	15.5	25.5	33.66666667	45.16666667	24.12096774
4	158	134.2477794	2950.9676	150525	136.9288703	1	8	361	daf6_Peak		101	161	210	279			25	0.399161832	71.97310665	7.617894078	15.5	25.5	33.66666667	45.16666667	24.27150538
4	159	134.281186	3053.271549	170798	130.7647485	1	8	361	daf6_Peak		101	161	210	279			25.16666667	0.398982127	72.26408652	9.84430191	15.5	25.5	33.66666667	45.16666667	24.42204301
4	160	129.7699424	2833.896056	187101	126.2057078	1	8	361	daf6_Peak		101	161	210	279			25.33333333	0.285812169	87.39459899	6.304216377	15.5	25.5	33.66666667	45.16666667	24.57258065
4	161	134.2296888	3067.412125	187249	135.2729957	1	8	361	daf6_Peak		101	161	210	279			25.5	0.33968436	79.97977866	8.299789164	15.5	25.5	33.66666667	45.16666667	24.72311828
4	162	135.2814655	2986.48709	185902	137.4858706	1	8	361	daf6_Peak		101	161	210	279			25.66666667	0.414816847	69.58212703	8.667883136	15.5	25.5	33.66666667	45.16666667	24.89815668
4	163	131.9326872	2818.619763	176445	137.1586196	1	8	361	daf6_Peak		101	161	210	279			25.83333333	0.432811121	67.39428798	5.174623324	15.5	25.5	33.66666667	45.16666667	25.07319508
4	164	132.357637	2712.105587	199476	138.3730485	1	8	361	daf6_Peak		101	161	210	279			26	0.427271686	67.96712286	5.267628382	15.5	25.5	33.66666667	45.16666667	25.24823349
4	165	133.2952723	3016.731855	196185	136.9697898	1	8	361	daf6_Peak		101	161	210	279			26.16666667	0.357777492	77.52753124	6.763033224	15.5	25.5	33.66666667	45.16666667	25.42327189
4	166	131.5492716	2741.220813	190840	139.3018104	1	8	361	daf6_Peak		101	161	210	279			26.33333333	0.446549264	65.91930947	3.424841317	15.5	25.5	33.66666667	45.16666667	25.59831029
4	167	128.8709175	2517.638873	182271	132.3094337	1	8	361	daf6_Peak		101	161	210	279			26.5	0.43909731	66.57878827	4.195412825	15.5	25.5	33.66666667	45.16666667	25.77334869
4	168	127.205485	2359.650019	240436	129.022867	1	8	361	daf6_Peak		101	161	210	279			26.66666667	0.352846959	78.39577634	3.284382414	15.5	25.5	33.66666667	45.16666667	25.9483871
4	169	128.513864	2570.691349	193847	134.2758774	1	8	361	daf6_Peak		101	161	210	279			26.83333333	0.330181293	81.46102622	2.717454981	15.5	25.5	33.66666667	45.16666667	26.1234255
4	170	129.1284223	2586.116465	223972	130.7308874	1	8	361	daf6_Peak		101	161	210	279			27	0.343289312	79.73572335	4.514182606	15.5	25.5	33.66666667	45.16666667	26.2984639
4	171	131.3156527	2832.543595	228913	133.9241647	1	8	361	daf6_Peak		101	161	210	279			27.16666667	0.333595569	81.28600279	5.353141918	15.5	25.5	33.66666667	45.16666667	26.4735023
4	172	130.9700363	2620.7093	220100	137.9953121	1	8	361	daf6_Peak		101	161	210	279			27.33333333	0.134487933	107.6491962	4.762135882	15.5	25.5	33.66666667	45.16666667	26.64854071
4	173	131.5161139	2625.609092	227506	136.7477517	1	8	361	daf6_Peak		101	161	210	279			27.5	0.410726908	69.97814163	5.37199096	15.5	25.5	33.66666667	45.16666667	26.82357911
4	174	132.458105	2928.657247	191085	135.7671642	1	8	361	daf6_Peak		101	161	210	279			27.66666667	0.331259398	80.958011	6.525944973	15.5	25.5	33.66666667	45.16666667	26.99861751
4	175	130.4023064	2679.915031	241935	132.6299107	1	8	361	daf6_Peak		101	161	210	279			27.83333333	0.383452342	73.69287193	5.852184559	15.5	25.5	33.66666667	45.16666667	27.17365591
4	176	129.4684885	2470.906661	242975	136.2554386	1	8	361	daf6_Peak		101	161	210	279			28	0.343682437	79.14393634	3.495950987	15.5	25.5	33.66666667	45.16666667	27.34869432
4	177	126.3186318	2229.325271	281513	129.8816251	1	8	361	daf6_Peak		101	161	210	279			28.16666667	0.307986822	83.82567777	2.491125151	15.5	25.5	33.66666667	45.16666667	27.52373272
4	178	128.1870676	2300.966418	252636	135.6118575	1	8	361	daf6_Peak		101	161	210	279			28.33333333	0.374603591	75.17414257	2.212236188	15.5	25.5	33.66666667	45.16666667	27.69877112
4	179	128.3713486	2509.918715	221762	132.4530381	1	8	361	daf6_Peak		101	161	210	279			28.5	0.330935697	81.17854363	3.359366385	15.5	25.5	33.66666667	45.16666667	27.87380952
4	180	133.1394047	2885.998342	227998	137.9570172	1	8	361	daf6_Peak		101	161	210	279			28.66666667	0.346495438	79.09546765	6.242459962	15.5	25.5	33.66666667	45.16666667	28.04884793
4	181	128.1328743	2319.677034	221751	136.9329989	1	8	361	daf6_Peak		101	161	210	279			28.83333333	0.273199221	88.67170239	2.051183209	15.5	25.5	33.66666667	45.16666667	28.22388633
4	182	128.6084215	2384.424909	232643	133.9834521	1	8	361	daf6_Peak		101	161	210	279			29	0.301242253	84.90717941	3.339765144	15.5	25.5	33.66666667	45.16666667	28.39892473
4	183	133.0421191	2824.567261	254659	136.094988	1	8	361	daf6_Peak		101	161	210	279			29.16666667	0.291838566	86.10789557	7.216457316	15.5	25.5	33.66666667	45.16666667	28.57396313
4	184	129.0272934	2207.459973	271494	134.7134135	1	8	361	daf6_Peak		101	161	210	279			29.33333333	0.313390312	82.89531253	3.914102261	15.5	25.5	33.66666667	45.16666667	28.74900154
4	185	131.0583869	2391.924143	273212	132.5611108	1	8	361	daf6_Peak		101	161	210	279			29.5	0.370815462	75.14223973	6.760437664	15.5	25.5	33.66666667	45.16666667	28.92403994
4	186	132.5978564	2534.816846	276073	129.3234186	1	8	361	daf6_Peak		101	161	210	279			29.66666667	0.31202855	82.58263716	9.662620417	15.5	25.5	33.66666667	45.16666667	29.09907834
4	187	132.6838196	2597.951125	247694	127.7148885	1	8	361	daf6_Peak		101	161	210	279			29.83333333	0.332127375	80.5620876	9.704121311	15.5	25.5	33.66666667	45.16666667	29.27411674
4	188	137.4430462	2739.482149	266602	137.2977512	1	8	361	daf6_Peak		101	161	210	279			30	0.303716574	84.16677127	11.57667232	15.5	25.5	33.66666667	45.16666667	29.44915515
4	189	135.1255594	2439.892319	271728	135.1814763	1	8	361	daf6_Peak		101	161	210	279			30.16666667	0.290538438	85.98583961	9.864304785	15.5	25.5	33.66666667	45.16666667	29.62419355
4	190	133.1460725	2253.675469	254894	138.2791092	1	8	361	daf6_Peak		101	161	210	279			30.33333333	0.412504859	69.72801228	6.377255777	15.5	25.5	33.66666667	45.16666667	29.79923195
4	191	133.0966926	2215.846165	253525	136.7273089	1	8	361	daf6_Peak		101	161	210	279			30.5	0.325155086	81.26926905	7.369843674	15.5	25.5	33.66666667	45.16666667	29.97427035
4	192	132.2229225	2368.385589	310673	129.0026921	1	8	361	daf6_Peak		101	161	210	279			30.66666667	0.322136001	81.86918957	8.797321549	15.5	25.5	33.66666667	45.16666667	30.14930876
4	193	135.283522	2586.335741	306918	134.0768147	1	8	361	daf6_Peak		101	161	210	279			30.83333333	0.304816456	83.7451808	10.66952175	15.5	25.5	33.66666667	45.16666667	30.32434716
4	194	138.4351576	2728.773455	293712	135.0757327	1	8	361	daf6_Peak		101	161	210	279			31	0.270580351	88.57574724	13.31057121	15.5	25.5	33.66666667	45.16666667	30.49938556
4	195	134.239306	2318.008372	312232	135.8929902	1	8	361	daf6_Peak		101	161	210	279			31.16666667	0.260480914	89.65604724	9.185728511	15.5	25.5	33.66666667	45.16666667	30.67442396
4	196	131.9851166	2221.624661	274333	135.8154247	1	8	361	daf6_Peak		101	161	210	279			31.33333333	0.265337112	88.99016594	6.958078095	15.5	25.5	33.66666667	45.16666667	30.84946237
4	197	130.7567777	2281.14198	310432	131.7783502	1	8	361	daf6_Peak		101	161	210	279			31.5	0.283718581	86.71344782	6.655363354	15.5	25.5	33.66666667	45.16666667	31.02450077
4	198	134.2753792	2636.988531	314312	128.7746193	1	8	361	daf6_Peak		101	161	210	279			31.66666667	0.300920546	84.32651538	11.19793508	15.5	25.5	33.66666667	45.16666667	31.19953917
4	199	136.0387223	2678.530643	301093	132.0867834	1	8	361	daf6_Peak		101	161	210	279			31.83333333	0.342002795	79.20784584	11.65682731	15.5	25.5	33.66666667	45.16666667	31.37457757
4	200	135.4028564	2613.538702	321313	135.8021455	1	8	361	daf6_Peak		101	161	210	279			32	0.213638742	96.19786815	10.19238876	15.5	25.5	33.66666667	45.16666667	31.54961598
4	201	133.040311	2474.927988	313016	134.8534334	1	8	361	daf6_Peak		101	161	210	279			32.16666667	0.179523212	100.8621457	7.968843845	15.5	25.5	33.66666667	45.16666667	31.72465438
4	202	134.1118949	2635.904638	310595	133.5807455	1	8	361	daf6_Peak		101	161	210	279			32.33333333	0.293296831	85.87714896	9.055936582	15.5	25.5	33.66666667	45.16666667	31.89969278
4	203	133.984	2624.465422	314250	133.5845632	1	8	361	daf6_Peak		101	161	210	279			32.5	0.302439015	85.21769527	8.365121063	15.5	25.5	33.66666667	45.16666667	32.07473118
4	204	135.1191017	2818.585575	305025	131.6304538	1	8	361	daf6_Peak		101	161	210	279			32.66666667	0.319516373	82.29140668	10.76960988	15.5	25.5	33.66666667	45.16666667	32.24976959
4	205	134.0857502	2754.563911	309737	130.7831585	1	8	361	daf6_Peak		101	161	210	279			32.83333333	0.338429604	79.7573871	10.06747046	15.5	25.5	33.66666667	45.16666667	32.42480799
4	206	134.6281601	2843.094857	310510	132.9249168	1	8	361	daf6_Peak		101	161	210	279			33	0.350631861	77.99858664	10.02186261	15.5	25.5	33.66666667	45.16666667	32.59984639
4	207	132.1849216	2599.032964	306730	134.284768	1	8	361	daf6_Peak		101	161	210	279			33.16666667	0.238020839	92.96023166	7.262116777	15.5	25.5	33.66666667	45.16666667	32.77488479
4	208	133.0755101	2862.27097	306237	131.4265182	1	8	361	daf6_Peak		101	161	210	279			33.33333333	0.200072185	97.79965296	8.981066471	15.5	25.5	33.66666667	45.16666667	32.9499232
4	209	131.5220841	2889.949297	327453	127.5350932	1	8	361	daf6_Peak		101	161	210	279			33.5	0.28916913	85.67698473	8.965887364	15.5	25.5	33.66666667	45.16666667	33.1249616
4	210	128.1945235	2767.828449	349639	126.4068081	1	8	361	daf6_Peak		101	161	210	279			33.66666667	0.254467382	90.54298757	5.485126467	15.5	25.5	33.66666667	45.16666667	33.3
4	211	132.3925427	3033.706173	335752	132.7918647	1	8	361	daf6_Peak		101	161	210	279			33.83333333	0.21957518	94.05075388	9.183991212	15.5	25.5	33.66666667	45.16666667	33.46426068
4	212	130.9501454	2821.084496	360147	131.9945149	1	8	361	daf6_Peak		101	161	210	279			34	0.245512924	91.09238742	7.451398597	15.5	25.5	33.66666667	45.16666667	33.62852136
4	213	130.8392176	2699.198612	364051	134.7166954	1	8	361	daf6_Peak		101	161	210	279			34.16666667	0.197662756	96.86680038	7.343943952	15.5	25.5	33.66666667	45.16666667	33.79278204
4	214	130.6247374	2763.466275	399299	130.3305123	1	8	361	daf6_Peak		101	161	210	279			34.33333333	0.208689389	95.60018102	7.825961305	15.5	25.5	33.66666667	45.16666667	33.95704272
4	215	129.9837413	2680.369507	369403	129.6468271	1	8	361	daf6_Peak		101	161	210	279			34.5	0.064550472	114.8495715	6.765405992	15.5	25.5	33.66666667	45.16666667	34.1213034
4	216	132.6414276	2885.727942	379742	135.2420851	1	8	361	daf6_Peak		101	161	210	279			34.66666667	0.194568268	97.57323911	8.754370304	15.5	25.5	33.66666667	45.16666667	34.28556408
4	217	129.5699205	2713.725895	389807	128.2834271	1	8	361	daf6_Peak		101	161	210	279			34.83333333	0.162810258	101.9440997	6.739962884	15.5	25.5	33.66666667	45.16666667	34.44982476
4	218	130.204644	2726.124151	439705	130.5778762	1	8	361	daf6_Peak		101	161	210	279			35	0.159855235	102.2998547	7.031232157	15.5	25.5	33.66666667	45.16666667	34.61408544
4	219	130.0911866	2767.575407	348176	128.3658878	1	8	361	daf6_Peak		101	161	210	279			35.16666667	0.084526324	111.9794771	7.261412938	15.5	25.5	33.66666667	45.16666667	34.77834612
4	220	128.8634623	2490.903628	440926	129.9686469	1	8	361	daf6_Peak		101	161	210	279			35.33333333	0.177398282	99.97098552	5.836262208	15.5	25.5	33.66666667	45.16666667	34.9426068
4	221	128.8276626	2258.116154	445736	132.4604743	1	8	361	daf6_Peak		101	161	210	279			35.5	0.128382622	106.3987203	5.423319237	15.5	25.5	33.66666667	45.16666667	35.10686748
4	222	127.7115073	2280.894714	413189	134.5135746	1	8	361	daf6_Peak		101	161	210	279			35.66666667	0.120212438	108.2013557	3.339946826	15.5	25.5	33.66666667	45.16666667	35.27112816
4	223	130.3749256	2621.30288	396748	133.9075955	1	8	361	daf6_Peak		101	161	210	279			35.83333333	0.112825561	109.1891154	6.077610645	15.5	25.5	33.66666667	45.16666667	35.43538884
4	224	130.6113701	2631.010693	415318	129.9848565	1	8	361	daf6_Peak		101	161	210	279			36	0.047243633	117.8690417	6.601371586	15.5	25.5	33.66666667	45.16666667	35.59964952
4	225	127.9120735	2486.096188	435409	123.974122	1	8	361	daf6_Peak		101	161	210	279			36.16666667	0.091381419	112.1808934	4.402248867	15.5	25.5	33.66666667	45.16666667	35.7639102
4	226	126.4810914	2259.037012	453471	123.4681646	1	8	361	daf6_Peak		101	161	210	279			36.33333333	0.133950627	106.6047716	3.337681738	15.5	25.5	33.66666667	45.16666667	35.92817088
4	227	125.8560736	2100.362558	450786	130.2721115	1	8	361	daf6_Peak		101	161	210	279			36.5	0.126507438	108.0170614	1.358621165	15.5	25.5	33.66666667	45.16666667	36.09243156
4	228	125.583608	2134.409749	434115	127.7107151	1	8	361	daf6_Peak		101	161	210	279			36.66666667	0.198058558	97.92974982	2.359658118	15.5	25.5	33.66666667	45.16666667	36.25669224
4	229	126.5285012	2327.039328	518381	125.9582555	1	8	361	daf6_Peak		101	161	210	279			36.83333333	0.209661626	96.2283387	3.891549934	15.5	25.5	33.66666667	45.16666667	36.42095292
4	230	129.3328644	2431.710319	464904	131.52104	1	8	361	daf6_Peak		101	161	210	279			37	0.138523435	105.7788646	5.33525349	15.5	25.5	33.66666667	45.16666667	36.5852136
4	231	128.0994902	2279.226039	511970	127.945386	1	8	361	daf6_Peak		101	161	210	279			37.16666667	0.116742575	108.695012	4.467804336	15.5	25.5	33.66666667	45.16666667	36.74947428
4	232	126.6780349	2180.803173	463718	128.8561129	1	8	361	daf6_Peak		101	161	210	279			37.33333333	0.176223915	100.1717583	3.798747925	15.5	25.5	33.66666667	45.16666667	36.91373496
4	233	128.6901442	2409.401336	466843	128.1930666	1	8	361	daf6_Peak		101	161	210	279			37.5	0.072051365	112.9634047	6.490254142	15.5	25.5	33.66666667	45.16666667	37.07799564
4	234	127.1654228	2070.058898	491595	132.8109109	1	8	361	daf6_Peak		101	161	210	279			37.66666667	0.190960681	98.63470534	3.169055446	15.5	25.5	33.66666667	45.16666667	37.24225632
4	235	128.309274	2359.560356	486200	128.3993714	1	8	361	daf6_Peak		101	161	210	279			37.83333333	0.156418191	102.2341987	5.99107788	15.5	25.5	33.66666667	45.16666667	37.406517
4	236	124.298317	1884.722859	557464	125.6259005	1	8	361	daf6_Peak		101	161	210	279			38	0.154840114	102.7094122	2.136976168	15.5	25.5	33.66666667	45.16666667	37.57077768
4	237	129.6261599	2289.143881	487021	129.3593131	1	8	361	daf6_Peak		101	161	210	279			38.16666667	0.136924345	105.1916939	6.722026797	15.5	25.5	33.66666667	45.16666667	37.73503836
4	238	128.927179	2202.128474	514110	127.1046815	1	8	361	daf6_Peak		101	161	210	279			38.33333333	0.234169266	92.17593566	6.987233376	15.5	25.5	33.66666667	45.16666667	37.89929904
4	239	130.8349145	2268.836435	504478	127.9659335	1	8	361	daf6_Peak		101	161	210	279			38.5	0.215780322	94.58140912	8.640975057	15.5	25.5	33.66666667	45.16666667	38.06355972
4	240	130.8436466	2129.988676	564356	126.0982928	1	8	361	daf6_Peak		101	161	210	279			38.66666667	0.174432673	99.91878293	8.929201373	15.5	25.5	33.66666667	45.16666667	38.2278204
4	241	132.2946108	2150.835276	565553	126.8079202	1	8	361	daf6_Peak		101	161	210	279			38.83333333	0.21978112	93.78557582	10.63904824	15.5	25.5	33.66666667	45.16666667	38.39208108
4	242	131.3681869	2065.707497	534025	130.6476845	1	8	361	daf6_Peak		101	161	210	279			39	0.239336677	91.38034899	8.719055264	15.5	25.5	33.66666667	45.16666667	38.55634176
4	243	128.0517324	1795.201755	542252	129.2932321	1	8	361	daf6_Peak		101	161	210	279			39.16666667	0.215582239	94.40129116	5.777116748	15.5	25.5	33.66666667	45.16666667	38.72060244
4	244	131.3891273	2085.023177	615043	123.0412232	1	8	361	daf6_Peak		101	161	210	279			39.33333333	0.178346524	99.29618731	10.14896546	15.5	25.5	33.66666667	45.16666667	38.88486312
4	245	133.5205483	2165.080054	530556	128.3016992	1	8	361	daf6_Peak		101	161	210	279			39.5	0.188750394	98.0702922	11.23325977	15.5	25.5	33.66666667	45.16666667	39.0491238
4	246	132.6454767	2141.944082	555814	124.8180753	1	8	361	daf6_Peak		101	161	210	279			39.66666667	0.138741432	104.5849961	10.74304208	15.5	25.5	33.66666667	45.16666667	39.21338448
4	247	131.8998885	1937.389176	562553	129.7479759	1	8	361	daf6_Peak		101	161	210	279			39.83333333	0.162829093	101.8413831	8.931760158	15.5	25.5	33.66666667	45.16666667	39.37764516
4	248	131.3104722	1870.235653	560807	130.0018042	1	8	361	daf6_Peak		101	161	210	279			40	0.146393163	103.5692958	8.709801137	15.5	25.5	33.66666667	45.16666667	39.54190584
4	249	133.4616153	2165.646307	564470	121.0283829	1	8	361	daf6_Peak		101	161	210	279			40.16666667	0.167661722	100.3281708	12.84161735	15.5	25.5	33.66666667	45.16666667	39.70616652
4	250	133.5944	2065.409848	574147	124.3800901	1	8	361	daf6_Peak		101	161	210	279			40.33333333	0.216345882	94.0842672	12.60101258	15.5	25.5	33.66666667	45.16666667	39.8704272
4	251	133.8386884	2008.27997	576927	128.0132694	1	8	361	daf6_Peak		101	161	210	279			40.5	0.188923378	97.65623301	11.99775608	15.5	25.5	33.66666667	45.16666667	40.03468788
4	252	133.9778213	2004.948498	584796	129.6072787	1	8	361	daf6_Peak		101	161	210	279			40.66666667	0.184904809	98.46780227	11.54500998	15.5	25.5	33.66666667	45.16666667	40.19894856
4	253	134.1409702	2022.853846	585088	129.3058011	1	8	361	daf6_Peak		101	161	210	279			40.83333333	0.160031868	101.6043418	11.8435795	15.5	25.5	33.66666667	45.16666667	40.36320925
4	254	129.242066	1831.884961	605430	125.4105528	1	8	361	daf6_Peak		101	161	210	279			41	0.214611438	94.51158085	7.815946094	15.5	25.5	33.66666667	45.16666667	40.52746993
4	255	130.2374631	1939.798403	612693	122.1611804	1	8	361	daf6_Peak		101	161	210	279			41.16666667	0.224462772	92.86575958	9.951066422	15.5	25.5	33.66666667	45.16666667	40.69173061
4	256	131.6117958	2051.554754	599790	122.3312698	1	8	361	daf6_Peak		101	161	210	279			41.33333333	0.211433154	94.83394843	10.91296113	15.5	25.5	33.66666667	45.16666667	40.85599129
4	257	133.2144502	2051.887237	593653	127.8036868	1	8	361	daf6_Peak		101	161	210	279			41.5	0.225930191	92.6180148	11.72172403	15.5	25.5	33.66666667	45.16666667	41.02025197
4	258	129.2594928	1811.649341	602984	128.5237088	1	8	361	daf6_Peak		101	161	210	279			41.66666667	0.205552301	95.38625225	7.454896432	15.5	25.5	33.66666667	45.16666667	41.18451265
4	259	128.288468	1748.075162	612678	127.5401304	1	8	361	daf6_Peak		101	161	210	279			41.83333333	0.223898408	92.78004665	6.952389218	15.5	25.5	33.66666667	45.16666667	41.34877333
4	260	127.7510219	1855.658637	625814	122.6755573	1	8	361	daf6_Peak		101	161	210	279			42	0.205202235	95.35439209	7.223331186	15.5	25.5	33.66666667	45.16666667	41.51303401
4	261	128.4887292	1882.249685	707314	119.3513407	1	8	361	daf6_Peak		101	161	210	279			42.16666667	0.264471508	87.91058897	9.013111165	15.5	25.5	33.66666667	45.16666667	41.67729469
4	262	130.8159915	2117.038772	625509	119.3851886	1	8	361	daf6_Peak		101	161	210	279			42.33333333	0.195886775	96.52483845	10.90517344	15.5	25.5	33.66666667	45.16666667	41.84155537
4	263	128.6430134	1960.824194	715926	119.000058	1	8	361	daf6_Peak		101	161	210	279			42.5	0.24516849	90.3265363	9.141412605	15.5	25.5	33.66666667	45.16666667	42.00581605
4	264	130.5251747	2157.134209	626740	119.0814254	1	8	361	daf6_Peak		101	161	210	279			42.66666667	0.23550122	91.50534875	10.97600498	15.5	25.5	33.66666667	45.16666667	42.17007673
4	265	131.6828524	2241.324328	623205	123.2648592	1	8	361	daf6_Peak		101	161	210	279			42.83333333	0.177166619	99.1979965	10.64643749	15.5	25.5	33.66666667	45.16666667	42.33433741
4	266	131.3015452	2235.601258	620965	119.8469534	1	8	361	daf6_Peak		101	161	210	279			43	0.188951154	97.8785177	10.77780737	15.5	25.5	33.66666667	45.16666667	42.49859809
4	267	131.6719299	2274.244181	618438	120.5488829	1	8	361	daf6_Peak		101	161	210	279			43.16666667	0.199163595	96.18006367	11.48291734	15.5	25.5	33.66666667	45.16666667	42.66285877
4	268	132.127242	2290.50631	620762	121.7226708	1	8	361	daf6_Peak		101	161	210	279			43.33333333	0.216767651	93.73861898	12.00308556	15.5	25.5	33.66666667	45.16666667	42.82711945
4	269	132.6210582	2388.027244	619987	122.0954597	1	8	361	daf6_Peak		101	161	210	279			43.5	0.189687652	97.05983541	12.40122172	15.5	25.5	33.66666667	45.16666667	42.99138013
4	270	132.6101666	2404.090193	619026	123.2832815	1	8	361	daf6_Peak		101	161	210	279			43.66666667	0.204219522	95.96250258	11.47081114	15.5	25.5	33.66666667	45.16666667	43.15564081
4	271	133.1118714	2434.71815	615966	124.397899	1	8	361	daf6_Peak		101	161	210	279			43.83333333	0.195156888	97.0696843	11.76508028	15.5	25.5	33.66666667	45.16666667	43.31990149
4	272	131.3314062	2415.749959	678376	121.4959812	1	8	361	daf6_Peak		101	161	210	279			44	0.226190206	92.72177019	11.12843493	15.5	25.5	33.66666667	45.16666667	43.48416217
4	273	132.7503219	2509.642212	613522	122.2345594	1	8	361	daf6_Peak		101	161	210	279			44.16666667	0.197587507	96.61618173	11.98211828	15.5	25.5	33.66666667	45.16666667	43.64842285
4	274	134.293853	2533.220016	602502	124.8772027	1	8	361	daf6_Peak		101	161	210	279			44.33333333	0.271497436	86.40159369	13.98841888	15.5	25.5	33.66666667	45.16666667	43.81268353
4	275	132.7639469	2269.032103	698741	131.0778816	1	8	361	daf6_Peak		101	161	210	279			44.5	0.250435485	89.45282002	10.48457404	15.5	25.5	33.66666667	45.16666667	43.97694421
4	276	130.7801266	2292.626421	685199	126.3022522	1	8	361	daf6_Peak		101	161	210	279			44.66666667	0.246942916	89.74524236	9.845437901	15.5	25.5	33.66666667	45.16666667	44.14120489
4	277	125.9020021	1894.787117	714342	126.1611873	1	8	361	daf6_Peak		101	161	210	279			44.83333333	0.237369797	90.98773035	4.967416334	15.5	25.5	33.66666667	45.16666667	44.30546557
4	278	124.4546057	1984.53409	680163	123.5928181	1	8	361	daf6_Peak		101	161	210	279			45	0.227678676	92.37921944	3.935937051	15.5	25.5	33.66666667	45.16666667	44.46972625
4	279	125.208411	1986.700797	757028	124.8590753	1	8	361	daf6_Peak		101	161	210	279			45.16666667	0.318632263	80.33079346	5.093487869	15.5	25.5	33.66666667	45.16666667
4	280	126.162929	2078.862097	753058	125.5405671	1	8	361	daf6_Peak		101	161	210	279			45.33333333	0.245126928	90.32439427	5.065161158	15.5	25.5	33.66666667	45.16666667
4	281	127.0958568	2098.621971	784159	127.2876166	1	8	361	daf6_Peak		101	161	210	279			45.5	0.27397139	86.13214455	6.090547068	15.5	25.5	33.66666667	45.16666667
4	282	127.0678227	2152.061957	767619	124.7364056	1	8	361	daf6_Peak		101	161	210	279			45.66666667	0.315170788	81.12710124	6.627450292	15.5	25.5	33.66666667	45.16666667
4	283	126.5053534	2162.365407	700397	124.3051436	1	8	361	daf6_Peak		101	161	210	279			45.83333333	0.329491567	79.31043354	6.237423295	15.5	25.5	33.66666667	45.16666667
4	284	123.5533594	1894.520219	702247	124.7458242	1	8	361	daf6_Peak		101	161	210	279			46	0.290279675	84.31293228	3.029249828	15.5	25.5	33.66666667	45.16666667
4	285	124.7161599	1873.991633	757370	121.6390747	1	8	361	daf6_Peak		101	161	210	279			46.16666667	0.306592662	82.3027093	5.119802881	15.5	25.5	33.66666667	45.16666667
4	286	124.4833573	2004.496328	697755	121.5641732	1	8	361	daf6_Peak		101	161	210	279			46.33333333	0.276216292	86.05263951	4.852712625	15.5	25.5	33.66666667	45.16666667
4	287	123.4288904	1958.182648	827223	119.2830971	1	8	361	daf6_Peak		101	161	210	279			46.5	0.239094102	90.62370077	4.285304677	15.5	25.5	33.66666667	45.16666667
4	288	124.434391	1983.999995	747336	119.819515	1	8	361	daf6_Peak		101	161	210	279			46.66666667	0.293104025	83.91577826	5.399030511	15.5	25.5	33.66666667	45.16666667
4	289	123.102062	1885.49039	849023	119.5605835	1	8	361	daf6_Peak		101	161	210	279			46.83333333	0.221718894	92.32932732	4.263894344	15.5	25.5	33.66666667	45.16666667
4	290	122.6247125	1792.586735	852304	118.548119	1	8	361	daf6_Peak		101	161	210	279			47	0.176569627	98.6740818	3.018633553	15.5	25.5	33.66666667	45.16666667
4	291	121.1783093	1640.272048	858581	119.6360515	1	8	361	daf6_Peak		101	161	210	279			47.16666667	0.147742254	102.089461	1.413548351	15.5	25.5	33.66666667	45.16666667
4	292	124.1366148	1894.480239	845377	123.4155226	1	8	361	daf6_Peak		101	161	210	279			47.33333333	0.257895023	88.33777531	3.970590434	15.5	25.5	33.66666667	45.16666667
4	293	123.9151163	1912.826596	771573	122.1107609	1	8	361	daf6_Peak		101	161	210	279			47.5	0.213816884	93.80276231	4.003011574	15.5	25.5	33.66666667	45.16666667
4	294	122.3205738	1709.725467	859668	122.8248523	1	8	361	daf6_Peak		101	161	210	279			47.66666667	0.133331914	104.2779955	1.666105678	15.5	25.5	33.66666667	45.16666667
4	295	124.9287322	1892.490543	782822	126.74824	1	8	361	daf6_Peak		101	161	210	279			47.83333333	0.126340988	104.9923349	3.922899416	15.5	25.5	33.66666667	45.16666667
4	296	124.4565089	1825.196637	779654	122.4985636	1	8	361	daf6_Peak		101	161	210	279			48	0.224607914	92.66148698	4.280875122	15.5	25.5	33.66666667	45.16666667
4	297	124.1538678	1812.752533	892760	121.2893168	1	8	361	daf6_Peak		101	161	210	279			48.16666667	0.211391925	93.97523188	4.539053692	15.5	25.5	33.66666667	45.16666667
4	298	123.5126668	1778.3785	903382	120.6273408	1	8	361	daf6_Peak		101	161	210	279			48.33333333	0.148710924	102.0769309	3.497132632	15.5	25.5	33.66666667	45.16666667
4	299	123.0902799	1728.847414	875544	121.6812835	1	8	361	daf6_Peak		101	161	210	279			48.5	0.147946605	102.2981924	2.789754603	15.5	25.5	33.66666667	45.16666667
4	300	123.5769509	1842.631188	830965	121.1989591	1	8	361	daf6_Peak		101	161	210	279			48.66666667	0.062442047	114.3693016	1.639738127	15.5	25.5	33.66666667	45.16666667
4	301	120.8726687	1556.441467	885564	118.6986016	1	8	361	daf6_Peak		101	161	210	279			48.83333333	0.135394501	104.7852492	0.016281638	15.5	25.5	33.66666667	45.16666667
4	302	123.0922484	1734.599958	802778	123.1947488	1	8	361	daf6_Peak		101	161	210	279			49	0.113333706	106.7858453	2.344285712	15.5	25.5	33.66666667	45.16666667
4	303	121.1652362	1668.452621	761534	120.3265506	1	8	361	daf6_Peak		101	161	210	279			49.16666667	0.099605655	108.8121219	0.367909424	15.5	25.5	33.66666667	45.16666667
4	304	123.0537119	1714.54077	904343	122.6600775	1	8	361	daf6_Peak		101	161	210	279			49.33333333	0.09391335	109.7740179	1.760275155	15.5	25.5	33.66666667	45.16666667
4	305	123.2637628	1679.427329	848645	121.9461817	1	8	361	daf6_Peak		101	161	210	279			49.5	0.124521946	104.7462695	3.332517557	15.5	25.5	33.66666667	45.16666667
4	306	122.6610296	1822.848836	887402	119.9990278	1	8	361	daf6_Peak		101	161	210	279			49.66666667	0.181505055	97.16973324	3.710866187	15.5	25.5	33.66666667	45.16666667
4	307	124.1969884	1759.366247	773802	120.4108167	1	8	361	daf6_Peak		101	161	210	279			49.83333333	0.13556891	103.6265347	4.246490468	15.5	25.5	33.66666667	45.16666667
4	308	122.9056366	1715.764454	807241	123.4906125	1	8	361	daf6_Peak		101	161	210	279			50	0.158051398	100.2185934	3.169179253	15.5	25.5	33.66666667	45.16666667
4	309	124.2829615	1754.30961	798476	121.3146874	1	8	361	daf6_Peak		101	161	210	279			50.16666667	0.199194714	93.91636894	6.201348157	15.5	25.5	33.66666667	45.16666667
4	310	122.7782649	1621.132256	871806	121.6066203	1	8	361	daf6_Peak		101	161	210	279			50.33333333	0.21030387	92.71947099	4.484451046	15.5	25.5	33.66666667	45.16666667
4	311	122.266745	1573.848067	936771	120.5994694	1	8	361	daf6_Peak		101	161	210	279			50.5	0.219707428	92.76704665	3.003099141	15.5	25.5	33.66666667	45.16666667
4	312	121.538982	1568.842195	799715	120.5519381	1	8	361	daf6_Peak		101	161	210	279			50.66666667	0.194033491	95.08736303	3.060505544	15.5	25.5	33.66666667	45.16666667
4	313	121.0827378	1611.404265	818852	118.5323386	1	8	361	daf6_Peak		101	161	210	279			50.83333333	0.088865392	109.7976609	0.7516541	15.5	25.5	33.66666667	45.16666667
4	314	123.1845526	1644.146679	949404	118.7147323	1	8	361	daf6_Peak		101	161	210	279			51	0.162884529	99.69272444	4.155034935	15.5	25.5	33.66666667	45.16666667
4	315	122.8956694	1499.625636	950967	120.6078883	1	8	361	daf6_Peak		101	161	210	279			51.16666667	0.137011015	102.3585517	4.012508511	15.5	25.5	33.66666667	45.16666667
4	316	123.2102123	1614.105054	934993	118.7204975	1	8	361	daf6_Peak		101	161	210	279			51.33333333	0.188524198	95.73917898	5.089346682	15.5	25.5	33.66666667	45.16666667
4	317	122.0702226	1619.537547	845668	119.613461	1	8	361	daf6_Peak		101	161	210	279			51.5	0.181569891	96.74610429	3.605915258	15.5	25.5	33.66666667	45.16666667
4	318	123.7341904	1658.351685	802740	119.5114122	1	8	361	daf6_Peak		101	161	210	279			51.66666667	0.144272302	102.26121	4.230793856	15.5	25.5	33.66666667	45.16666667
4	319	121.1264139	1432.270319	878614	120.4919335	1	8	361	daf6_Peak		101	161	210	279			51.83333333	0.161232306	98.54959554	3.149626061	15.5	25.5	33.66666667	45.16666667
4	320	122.5782879	1574.376695	904214	120.6376176	1	8	361	daf6_Peak		101	161	210	279			52	0.159943163	99.74211236	3.541013331	15.5	25.5	33.66666667	45.16666667
4	321	121.9220151	1502.075844	849934	120.133044	1	8	361	daf6_Peak		101	161	210	279			52.16666667	0.462291259	61.93538585	4.450173066	15.5	25.5	33.66666667	45.16666667
4	322	121.5841015	1447.426178	1021706	120.4703837	1	8	361	daf6_Peak		101	161	210	279			52.33333333	0.182094728	96.50736898	3.139710708	15.5	25.5	33.66666667	45.16666667
4	323	121.0212819	1513.079041	695427	120.5779425	1	8	361	daf6_Peak		101	161	210	279			52.5	0.122026121	104.7239318	1.583691496	15.5	25.5	33.66666667	45.16666667
4	324	123.2479665	1560.696838	864782	118.505363	1	8	361	daf6_Peak		101	161	210	279			52.66666667	0.23352742	89.87343555	5.700279269	15.5	25.5	33.66666667	45.16666667
4	325	122.5608582	1515.236033	885969	117.8737035	1	8	361	daf6_Peak		101	161	210	279			52.83333333	0.084619987	109.6388098	2.947577112	15.5	25.5	33.66666667	45.16666667
4	326	123.0518828	1482.927376	1010623	117.7995819	1	8	361	daf6_Peak		101	161	210	279			53	0.061624513	111.8745474	3.917993561	15.5	25.5	33.66666667	45.16666667
4	327	121.4310359	1420.531461	763999	119.5972988	1	8	361	daf6_Peak		101	161	210	279			53.16666667	-0.110124387	135.4010898	-0.799474688	15.5	25.5	33.66666667	45.16666667
4	328	119.9156167	1308.988973	1022536	117.2842778	1	8	361	daf6_Peak		101	161	210	279			53.33333333	0.12419192	102.6640048	2.685852254	15.5	25.5	33.66666667	45.16666667
4	329	122.0823476	1455.025002	1015682	119.9112713	1	8	361	daf6_Peak		101	161	210	279			53.5	-0.024663288	123.1050652	1.934688619	15.5	25.5	33.66666667	45.16666667
4	330	121.5243979	1389.876362	1022590	120.1633251	1	8	361	daf6_Peak		101	161	210	279			53.66666667	0.027234117	117.3401714	0.911684396	15.5	25.5	33.66666667	45.16666667
4	331	123.264419	1524.77603	858157	121.8105104	1	8	361	daf6_Peak		101	161	210	279			53.83333333	0.120946499	104.2692342	4.262630089	15.5	25.5	33.66666667	45.16666667
4	332	120.218885	1328.094729	904699	118.5119816	1	8	361	daf6_Peak		101	161	210	279			54	0.014925632	119.2316282	-0.781609491	15.5	25.5	33.66666667	45.16666667
4	333	120.2809277	1274.760807	1056713	116.1591779	1	8	361	daf6_Peak		101	161	210	279			54.16666667	0.217278052	93.08250295	1.959584929	15.5	25.5	33.66666667	45.16666667
4	334	121.801727	1379.115438	1051908	117.3279242	1	8	361	daf6_Peak		101	161	210	279			54.33333333	0.081720085	109.5268845	2.686794514	15.5	25.5	33.66666667	45.16666667
4	335	121.6514159	1496.679818	879538	119.1042296	1	8	361	daf6_Peak		101	161	210	279			54.5	0.095885245	108.400013	1.831064549	15.5	25.5	33.66666667	45.16666667
4	336	124.2108557	1489.022575	757371	119.366243	1	8	361	daf6_Peak		101	161	210	279			54.66666667	0.280352302	82.59744976	8.148804935	15.5	25.5	33.66666667	45.16666667
4	337	122.0255991	1345.210209	936089	117.2286122	1	8	361	daf6_Peak		101	161	210	279			54.83333333	0.132316911	103.5189641	2.995307119	15.5	25.5	33.66666667	45.16666667
4	338	121.119105	1339.466616	898501	116.4084438	1	8	361	daf6_Peak		101	161	210	279			55	0.147759736	100.395543	3.523081198	15.5	25.5	33.66666667	45.16666667
4	339	119.9343313	1241.329081	1049617	116.6437684	1	8	361	daf6_Peak		101	161	210	279			55.16666667	0.12417536	104.0213733	1.428676104	15.5	25.5	33.66666667	45.16666667
4	340	121.5392494	1477.502314	909186	118.4551031	1	8	361	daf6_Peak		101	161	210	279			55.33333333	-0.048733021	126.8127983	0.499126069	15.5	25.5	33.66666667	45.16666667
4	341	119.7137856	1242.102868	1060558	115.7573499	1	8	361	daf6_Peak		101	161	210	279			55.5	0.96172335	0.007766745	8.379472525	15.5	25.5	33.66666667	45.16666667
4	342	120.4331114	1309.057624	920837	116.7622963	1	8	361	daf6_Peak		101	161	210	279			55.66666667	0.957585915	0.007720041	8.615461086	15.5	25.5	33.66666667	45.16666667
4	343	121.3291601	1335.185075	1056094	117.8562859	1	8	361	daf6_Peak		101	161	210	279			55.83333333	0.957792012	0.007684369	8.439666479	15.5	25.5	33.66666667	45.16666667
4	344	120.0968957	1254.399824	1030572	118.0833591	1	8	361	daf6_Peak		101	161	210	279			56	0.965817793	0.007854226	6.042032242	15.5	25.5	33.66666667	45.16666667
4	345	121.2513606	1358.076813	753913	118.2241429	1	8	361	daf6_Peak		101	161	210	279			56.16666667				15.5	25.5	33.66666667	45.16666667
4	346	123.5117819	1381.958743	917635	117.5183227	1	8	361	daf6_Peak		101	161	210	279			56.33333333				15.5	25.5	33.66666667	45.16666667
4	347	120.7268562	1315.805546	923920	116.4646697	1	8	361	daf6_Peak		101	161	210	279			56.5				15.5	25.5	33.66666667	45.16666667
4	348	123.0532366	1391.023183	802644	118.2221625	1	8	361	daf6_Peak		101	161	210	279			56.66666667				15.5	25.5	33.66666667	45.16666667
4	349	122.5530097	1300.577133	1109279	116.7647991	1	8	361	daf6_Peak		101	161	210	279			56.83333333				15.5	25.5	33.66666667	45.16666667
4	350	120.362973	1262.05881	931543	115.5864046	1	8	361	daf6_Peak		101	161	210	279			57				15.5	25.5	33.66666667	45.16666667
4	351	120.8771723	1254.302186	1104376	116.5948836	1	8	361	daf6_Peak		101	161	210	279			57.16666667				15.5	25.5	33.66666667	45.16666667
4	352	122.3873504	1396.295424	735014	117.7618336	1	8	361	daf6_Peak		101	161	210	279			57.33333333				15.5	25.5	33.66666667	45.16666667
4	353	121.7741826	1278.142877	842712	118.6163429	1	8	361	daf6_Peak		101	161	210	279			57.5				15.5	25.5	33.66666667	45.16666667
4	354	121.6704312	1266.519487	1116483	116.696881	1	8	361	daf6_Peak		101	161	210	279			57.66666667				15.5	25.5	33.66666667	45.16666667
4	355	123.3230568	1342.966292	894338	118.0884693	1	8	361	daf6_Peak		101	161	210	279			57.83333333				15.5	25.5	33.66666667	45.16666667
4	356	121.8844271	1312.521201	1062844	117.5213157	1	8	361	daf6_Peak		101	161	210	279			58				15.5	25.5	33.66666667	45.16666667
4	357	123.1557683	1390.517054	746198	118.934613	1	8	361	daf6_Peak		101	161	210	279			58.16666667				15.5	25.5	33.66666667	45.16666667
4	358	121.1183781	1378.224383	710917	117.5983111	1	8	361	daf6_Peak		101	161	210	279			58.33333333				15.5	25.5	33.66666667	45.16666667
4	359	122.6964111	1372.331198	923937	117.8157318	1	8	361	daf6_Peak		101	161	210	279			58.5				15.5	25.5	33.66666667	45.16666667
4	360	121.1964086	1317.682382	1017196	117.1391341	1	8	361	daf6_Peak		101	161	210	279			58.66666667				15.5	25.5	33.66666667	45.16666667
5	5	127.8813683	1023.16967	21866	154.013795	1	5	361	daf6_Peak		106	152	205	271			0	0.554636067	56.50710553	-14.04734275	16.83333333	24.5	33.33333333	44.33333333	0
5	6	129.3101459	1067.782881	18027	154.4090756	1	5	361	daf6_Peak		106	152	205	271			0.166666667	0.544437434	57.24665887	-12.0025939	16.83333333	24.5	33.33333333	44.33333333	0.155355052
5	7	145.622465	937.2125437	22880	164.2841972	1	5	361	daf6_Peak		106	152	205	271			0.333333333	0.440882636	74.87916655	-1.686751361	16.83333333	24.5	33.33333333	44.33333333	0.310710103
5	8	142.7667924	848.0000434	23061	159.0305642	1	5	361	daf6_Peak		106	152	205	271			0.5	0.626230458	45.14633524	-1.969325778	16.83333333	24.5	33.33333333	44.33333333	0.466065155
5	9	150.6455116	883.4479127	18325	171.2024291	1	5	361	daf6_Peak		106	152	205	271			0.666666667	0.432113857	74.87310039	1.79346922	16.83333333	24.5	33.33333333	44.33333333	0.621420207
5	10	150.3297449	883.750433	21365	164.0744868	1	5	361	daf6_Peak		106	152	205	271			0.833333333	0.650853961	41.33779866	2.203416563	16.83333333	24.5	33.33333333	44.33333333	0.776775258
5	11	153.9712457	844.4100238	27335	162.9396955	1	5	361	daf6_Peak		106	152	205	271			1	0.561880483	55.62281332	6.795797607	16.83333333	24.5	33.33333333	44.33333333	0.93213031
5	12	153.1755591	818.179318	26071	158.9308712	1	5	361	daf6_Peak		106	152	205	271			1.166666667	0.508694962	62.26725474	10.06097076	16.83333333	24.5	33.33333333	44.33333333	1.087485361
5	13	147.5129483	786.1693489	24482	163.6434978	1	5	361	daf6_Peak		106	152	205	271			1.333333333	0.565629911	54.46617044	0.485120771	16.83333333	24.5	33.33333333	44.33333333	1.242840413
5	14	143.7813945	836.6888215	26390	161.772057	1	5	361	daf6_Peak		106	152	205	271			1.5	0.438197379	72.75818746	0.135115732	16.83333333	24.5	33.33333333	44.33333333	1.398195465
5	15	138.0546261	775.2047597	25464	152.4297134	1	5	361	daf6_Peak		106	152	205	271			1.666666667	0.484543076	66.29456752	-2.098703553	16.83333333	24.5	33.33333333	44.33333333	1.553550516
5	16	141.7029226	790.4522254	26175	159.4422794	1	5	361	daf6_Peak		106	152	205	271			1.833333333	0.528406049	60.22704468	-2.774386962	16.83333333	24.5	33.33333333	44.33333333	1.708905568
5	17	140.2521167	751.882032	26575	155.1491366	1	5	361	daf6_Peak		106	152	205	271			2	0.059025849	132.0577832	-0.963476135	16.83333333	24.5	33.33333333	44.33333333	1.86426062
5	18	145.4370247	903.6665739	21564	166.9728399	1	5	361	daf6_Peak		106	152	205	271			2.166666667	0.806505235	18.53695611	-7.764400965	16.83333333	24.5	33.33333333	44.33333333	2.019615671
5	19	152.9277174	880.6854066	27766	177.5287751	1	5	361	daf6_Peak		106	152	205	271			2.333333333	0.598472177	49.11469382	-2.433008934	16.83333333	24.5	33.33333333	44.33333333	2.174970723
5	20	133.9259352	738.1969108	31918	143.6708873	1	5	361	daf6_Peak		106	152	205	271			2.5	0.727538004	28.89138497	0.508519658	16.83333333	24.5	33.33333333	44.33333333	2.330325775
5	21	144.1444579	796.1538489	28112	164.9888249	1	5	361	daf6_Peak		106	152	205	271			2.666666667	0.819417365	16.05397044	-7.104220763	16.83333333	24.5	33.33333333	44.33333333	2.485680826
5	22	144.8769087	850.9063454	11788	167.5862172	1	5	361	daf6_Peak		106	152	205	271			2.833333333	1.087108332	-19.48257492	-17.82488946	16.83333333	24.5	33.33333333	44.33333333	2.641035878
5	23	142.7371703	777.6678439	22935	156.9897976	1	5	361	daf6_Peak		106	152	205	271			3	0.659380588	39.60456134	-0.383416139	16.83333333	24.5	33.33333333	44.33333333	2.796390929
5	24	133.7342508	703.6042822	29938	146.5968872	1	5	361	daf6_Peak		106	152	205	271			3.166666667	0.804228953	18.4981975	-2.661407747	16.83333333	24.5	33.33333333	44.33333333	2.951745981
5	25	148.6788637	901.9462794	23585	171.9012456	1	5	361	daf6_Peak		106	152	205	271			3.333333333	2.298157126	-200.5788938	-45.79831491	16.83333333	24.5	33.33333333	44.33333333	3.107101033
5	26	141.5482211	908.2556492	25269	161.2037251	1	5	361	daf6_Peak		106	152	205	271			3.5	0.930417307	-1.415694914	-7.022819645	16.83333333	24.5	33.33333333	44.33333333	3.262456084
5	27	138.1895602	753.687933	31035	157.6979795	1	5	361	daf6_Peak		106	152	205	271			3.666666667	0.750240216	26.08540789	-6.207213847	16.83333333	24.5	33.33333333	44.33333333	3.417811136
5	28	133.0479594	725.8704173	30359	144.3364639	1	5	361	daf6_Peak		106	152	205	271			3.833333333	1.142702863	-32.28555224	0.39982112	16.83333333	24.5	33.33333333	44.33333333	3.573166188
5	29	136.8858248	799.2107265	31548	152.989365	1	5	361	daf6_Peak		106	152	205	271			4	0.714577254	30.94687177	-3.383767368	16.83333333	24.5	33.33333333	44.33333333	3.728521239
5	30	140.227151	877.7544013	33229	156.7771103	1	5	361	daf6_Peak		106	152	205	271			4.166666667	0.804722934	17.67175707	-3.606742341	16.83333333	24.5	33.33333333	44.33333333	3.883876291
5	31	135.4544893	716.0954747	38848	147.1456964	1	5	361	daf6_Peak		106	152	205	271			4.333333333	0.906966849	2.924978631	-0.926757914	16.83333333	24.5	33.33333333	44.33333333	4.039231342
5	32	136.0811633	843.7226854	25307	149.2145941	1	5	361	daf6_Peak		106	152	205	271			4.5	0.865629397	11.36979259	-4.45316835	16.83333333	24.5	33.33333333	44.33333333	4.194586394
5	33	138.2869251	757.5915058	32681	155.8780188	1	5	361	daf6_Peak		106	152	205	271			4.666666667	0.636633175	43.02110648	-3.971299385	16.83333333	24.5	33.33333333	44.33333333	4.349941446
5	34	134.4658382	761.278847	34761	146.4529184	1	5	361	daf6_Peak		106	152	205	271			4.833333333	0.69833376	34.22292115	-2.030100216	16.83333333	24.5	33.33333333	44.33333333	4.505296497
5	35	133.973708	693.6834792	35410	146.6506268	1	5	361	daf6_Peak		106	152	205	271			5	0.7016509	33.52787025	-2.451706517	16.83333333	24.5	33.33333333	44.33333333	4.660651549
5	36	134.8345112	823.7955039	35942	146.4106233	1	5	361	daf6_Peak		106	152	205	271			5.166666667	0.834165372	14.61418793	-1.910348823	16.83333333	24.5	33.33333333	44.33333333	4.816006601
5	37	137.7351788	968.465944	28321	158.1259893	1	5	361	daf6_Peak		106	152	205	271			5.333333333	0.795066283	21.28489956	-9.270363185	16.83333333	24.5	33.33333333	44.33333333	4.971361652
5	38	131.4053642	874.2405718	36725	142.7186562	1	5	361	daf6_Peak		106	152	205	271			5.5	0.577470992	51.54019698	-2.550716831	16.83333333	24.5	33.33333333	44.33333333	5.126716704
5	39	137.0894451	939.5214372	37878	155.1751526	1	5	361	daf6_Peak		106	152	205	271			5.666666667	0.677072494	36.08269428	-4.058076827	16.83333333	24.5	33.33333333	44.33333333	5.282071756
5	40	133.2972716	741.6192007	44165	143.8923834	1	5	361	daf6_Peak		106	152	205	271			5.833333333	0.653556265	40.37420606	-1.118703143	16.83333333	24.5	33.33333333	44.33333333	5.437426807
5	41	135.1984313	1002.293249	38885	148.1884729	1	5	361	daf6_Peak		106	152	205	271			6	0.599416356	47.60804642	-1.236209649	16.83333333	24.5	33.33333333	44.33333333	5.592781859
5	42	135.7486424	969.6705478	39593	151.7302811	1	5	361	daf6_Peak		106	152	205	271			6.166666667	0.718379343	30.43317924	-3.684436426	16.83333333	24.5	33.33333333	44.33333333	5.74813691
5	43	136.6082997	889.8696648	38869	153.0276954	1	5	361	daf6_Peak		106	152	205	271			6.333333333	0.945053911	-2.508629799	-5.502492572	16.83333333	24.5	33.33333333	44.33333333	5.903491962
5	44	132.4682107	983.4735949	40674	146.5473986	1	5	361	daf6_Peak		106	152	205	271			6.5	0.598379376	47.80793478	-3.030665051	16.83333333	24.5	33.33333333	44.33333333	6.058847014
5	45	137.1484729	911.6944733	48130	152.5991459	1	5	361	daf6_Peak		106	152	205	271			6.666666667	0.575693904	50.88415681	-1.586082017	16.83333333	24.5	33.33333333	44.33333333	6.214202065
5	46	132.3690508	1023.106591	40951	146.5544183	1	5	361	daf6_Peak		106	152	205	271			6.833333333	0.794319166	18.50725496	-2.549187443	16.83333333	24.5	33.33333333	44.33333333	6.369557117
5	47	133.4562061	1050.415691	43465	147.3842593	1	5	361	daf6_Peak		106	152	205	271			7	0.823974319	13.95760837	-1.942246951	16.83333333	24.5	33.33333333	44.33333333	6.524912169
5	48	131.5951925	906.9045083	50130	140.2926971	1	5	361	daf6_Peak		106	152	205	271			7.166666667	0.740498273	26.66355596	1.045136551	16.83333333	24.5	33.33333333	44.33333333	6.68026722
5	49	132.4296626	1039.554098	50926	145.8089112	1	5	361	daf6_Peak		106	152	205	271			7.333333333	0.663055867	38.61915368	-2.86894512	16.83333333	24.5	33.33333333	44.33333333	6.835622272
5	50	129.500878	1110.426749	44989	136.9488747	1	5	361	daf6_Peak		106	152	205	271			7.5	1.072007231	-21.16306986	3.85376384	16.83333333	24.5	33.33333333	44.33333333	6.990977324
5	51	139.7715892	1338.489679	54599	155.0943325	1	5	361	daf6_Peak		106	152	205	271			7.666666667	0.618061059	44.58221341	-0.668391498	16.83333333	24.5	33.33333333	44.33333333	7.146332375
5	52	133.0041786	1247.470266	45470	150.4793142	1	5	361	daf6_Peak		106	152	205	271			7.833333333	0.629375	43.03646078	-4.740200594	16.83333333	24.5	33.33333333	44.33333333	7.301687427
5	53	132.4095887	1235.122033	46930	146.5279631	1	5	361	daf6_Peak		106	152	205	271			8	0.6392655	41.18753938	-2.44822214	16.83333333	24.5	33.33333333	44.33333333	7.457042478
5	54	130.9788782	1194.022573	54446	146.5327803	1	5	361	daf6_Peak		106	152	205	271			8.166666667	0.594692653	47.99923041	-4.162320101	16.83333333	24.5	33.33333333	44.33333333	7.61239753
5	55	129.3881433	1211.17478	58937	139.5201686	1	5	361	daf6_Peak		106	152	205	271			8.333333333	0.753945837	24.60746292	-0.409969889	16.83333333	24.5	33.33333333	44.33333333	7.767752582
5	56	130.1676451	1287.960061	57914	144.0969435	1	5	361	daf6_Peak		106	152	205	271			8.5	0.679252312	35.08249859	-2.793035434	16.83333333	24.5	33.33333333	44.33333333	7.923107633
5	57	131.8465944	1380.103097	59711	147.558225	1	5	361	daf6_Peak		106	152	205	271			8.666666667	0.612484545	45.16909815	-3.699636061	16.83333333	24.5	33.33333333	44.33333333	8.078462685
5	58	134.0358677	1270.732374	49599	149.0480224	1	5	361	daf6_Peak		106	152	205	271			8.833333333	0.648384492	40.01232147	-2.616880127	16.83333333	24.5	33.33333333	44.33333333	8.233817737
5	59	132.514441	1295.049331	51347	148.2289438	1	5	361	daf6_Peak		106	152	205	271			9	0.62260023	43.64382107	-3.416754525	16.83333333	24.5	33.33333333	44.33333333	8.389172788
5	60	132.5435711	1299.782012	60430	147.8186097	1	5	361	daf6_Peak		106	152	205	271			9.166666667	0.584612625	49.37924181	-3.252296123	16.83333333	24.5	33.33333333	44.33333333	8.54452784
5	61	130.9596782	1379.141839	63142	145.360399	1	5	361	daf6_Peak		106	152	205	271			9.333333333	0.832735176	13.59632902	-3.683368266	16.83333333	24.5	33.33333333	44.33333333	8.699882892
5	62	131.0982305	1379.704616	53405	148.095756	1	5	361	daf6_Peak		106	152	205	271			9.5	0.577402743	50.2263508	-4.639015973	16.83333333	24.5	33.33333333	44.33333333	8.855237943
5	63	133.2094117	1356.827469	63177	149.9584708	1	5	361	daf6_Peak		106	152	205	271			9.666666667	0.687978051	33.70163957	-3.660364466	16.83333333	24.5	33.33333333	44.33333333	9.010592995
5	64	131.029883	1404.020875	67162	145.0300687	1	5	361	daf6_Peak		106	152	205	271			9.833333333	0.74048319	26.80955329	-3.171998235	16.83333333	24.5	33.33333333	44.33333333	9.165948046
5	65	129.6760793	1281.556531	64275	141.5230566	1	5	361	daf6_Peak		106	152	205	271			10	0.680817705	34.79997233	-1.475295571	16.83333333	24.5	33.33333333	44.33333333	9.321303098
5	66	132.5445766	1653.786383	68960	147.8118025	1	5	361	daf6_Peak		106	152	205	271			10.16666667	0.521680499	58.56045342	-3.126411831	16.83333333	24.5	33.33333333	44.33333333	9.47665815
5	67	129.9880447	1512.791453	68589	140.2847823	1	5	361	daf6_Peak		106	152	205	271			10.33333333	0.703664474	32.24324305	-0.968615862	16.83333333	24.5	33.33333333	44.33333333	9.632013201
5	68	128.4815964	1587.809151	67378	136.8677584	1	5	361	daf6_Peak		106	152	205	271			10.5	0.64804815	39.30319063	0.481508168	16.83333333	24.5	33.33333333	44.33333333	9.787368253
5	69	127.609985	1593.247225	70446	133.7288635	1	5	361	daf6_Peak		106	152	205	271			10.66666667	0.652151998	39.0553733	1.343066177	16.83333333	24.5	33.33333333	44.33333333	9.942723305
5	70	142.3904144	1148.876916	77825	145.5215833	1	5	361	daf6_Peak		106	152	205	271			10.83333333	0.626897327	42.50150938	8.66181341	16.83333333	24.5	33.33333333	44.33333333	10.09807836
5	71	128.7067524	1575.455939	59905	137.5589637	1	5	361	daf6_Peak		106	152	205	271			11	0.701530448	31.60728229	0.597668694	16.83333333	24.5	33.33333333	44.33333333	10.25343341
5	72	136.4962437	1670.450707	69351	150.6395388	1	5	361	daf6_Peak		106	152	205	271			11.16666667	0.728189351	28.35732226	-1.555186559	16.83333333	24.5	33.33333333	44.33333333	10.40878846
5	73	135.9843467	1651.050806	67334	148.4353741	1	5	361	daf6_Peak		106	152	205	271			11.33333333	0.525164609	57.32608579	0.705255672	16.83333333	24.5	33.33333333	44.33333333	10.56414351
5	74	134.2394572	1554.575254	63598	149.0407826	1	5	361	daf6_Peak		106	152	205	271			11.5	0.868274952	9.695404568	-4.864325724	16.83333333	24.5	33.33333333	44.33333333	10.71949856
5	75	133.3409741	1597.366404	62603	141.8897656	1	5	361	daf6_Peak		106	152	205	271			11.66666667	0.505311217	60.44274948	1.199734457	16.83333333	24.5	33.33333333	44.33333333	10.87485361
5	76	131.8125697	1607.970605	64568	138.7694889	1	5	361	daf6_Peak		106	152	205	271			11.83333333	0.404686116	75.20527917	0.449205022	16.83333333	24.5	33.33333333	44.33333333	11.03020867
5	77	131.7732818	1709.956448	78366	138.4974967	1	5	361	daf6_Peak		106	152	205	271			12	0.520328113	58.36933574	1.339804968	16.83333333	24.5	33.33333333	44.33333333	11.18556372
5	78	134.7464734	1902.064195	66423	139.5146896	1	5	361	daf6_Peak		106	152	205	271			12.16666667	0.529934322	56.74419248	4.06865848	16.83333333	24.5	33.33333333	44.33333333	11.34091877
5	79	135.1563315	1820.909872	67504	144.2116839	1	5	361	daf6_Peak		106	152	205	271			12.33333333	0.576825906	50.20993814	1.761358162	16.83333333	24.5	33.33333333	44.33333333	11.49627382
5	80	140.6373072	1733.699559	82086	145.1397737	1	5	361	daf6_Peak		106	152	205	271			12.5	0.516177691	58.60159519	7.117798752	16.83333333	24.5	33.33333333	44.33333333	11.65162887
5	81	136.9350538	1757.654322	81683	147.5781304	1	5	361	daf6_Peak		106	152	205	271			12.66666667	0.446823222	68.09422418	2.899493885	16.83333333	24.5	33.33333333	44.33333333	11.80698392
5	82	133.8185626	1733.222932	80926	138.6648183	1	5	361	daf6_Peak		106	152	205	271			12.83333333	0.377121793	78.79472161	2.730316099	16.83333333	24.5	33.33333333	44.33333333	11.96233898
5	83	131.4328842	1818.516923	83937	136.8898928	1	5	361	daf6_Peak		106	152	205	271			13	0.552176907	53.73693865	2.108507982	16.83333333	24.5	33.33333333	44.33333333	12.11769403
5	84	131.5700064	1778.448156	80057	138.9905897	1	5	361	daf6_Peak		106	152	205	271			13.16666667	0.57578797	50.05663015	1.484266749	16.83333333	24.5	33.33333333	44.33333333	12.27304908
5	85	136.0584026	1891.926192	80493	146.3040289	1	5	361	daf6_Peak		106	152	205	271			13.33333333	0.62545868	43.19180811	1.359469703	16.83333333	24.5	33.33333333	44.33333333	12.42840413
5	86	132.946845	1948.942429	71790	138.0899748	1	5	361	daf6_Peak		106	152	205	271			13.5	0.453428769	67.98110969	2.351767996	16.83333333	24.5	33.33333333	44.33333333	12.58375918
5	87	131.4777395	2057.877073	83399	132.8787457	1	5	361	daf6_Peak		106	152	205	271			13.66666667	0.590111352	48.33902486	4.725458444	16.83333333	24.5	33.33333333	44.33333333	12.73911423
5	88	133.6586829	2066.154135	83336	135.1289945	1	5	361	daf6_Peak		106	152	205	271			13.83333333	0.694025333	33.32388814	6.551849321	16.83333333	24.5	33.33333333	44.33333333	12.89446929
5	89	139.4967339	2426.82707	71185	147.9023765	1	5	361	daf6_Peak		106	152	205	271			14	0.602974438	46.30391599	4.011465506	16.83333333	24.5	33.33333333	44.33333333	13.04982434
5	90	133.4011125	2170.963822	70292	137.1435778	1	5	361	daf6_Peak		106	152	205	271			14.16666667	0.761961667	23.96380227	4.939161015	16.83333333	24.5	33.33333333	44.33333333	13.20517939
5	91	135.0116706	2285.07303	82172	137.2340936	1	5	361	daf6_Peak		106	152	205	271			14.33333333	0.731511927	28.10197283	6.521321527	16.83333333	24.5	33.33333333	44.33333333	13.36053444
5	92	135.0898756	2272.773591	82859	138.4632289	1	5	361	daf6_Peak		106	152	205	271			14.5	0.739369712	27.04680607	5.667551843	16.83333333	24.5	33.33333333	44.33333333	13.51588949
5	93	135.655789	2243.885995	80593	139.0922505	1	5	361	daf6_Peak		106	152	205	271			14.66666667	0.465079873	66.14306482	4.823717913	16.83333333	24.5	33.33333333	44.33333333	13.67124454
5	94	136.3522813	2710.27982	66146	141.4305546	1	5	361	daf6_Peak		106	152	205	271			14.83333333	0.67495338	35.90558533	4.987665211	16.83333333	24.5	33.33333333	44.33333333	13.8265996
5	95	133.4102673	2485.163895	80216	136.1782808	1	5	361	daf6_Peak		106	152	205	271			15	0.590554103	47.41705092	5.5725739	16.83333333	24.5	33.33333333	44.33333333	13.98195465
5	96	131.5513977	2172.793133	90111	140.5836688	1	5	361	daf6_Peak		106	152	205	271			15.16666667	0.466492277	64.60654059	1.363661428	16.83333333	24.5	33.33333333	44.33333333	14.1373097
5	97	135.7016788	2395.371413	70528	142.0645007	1	5	361	daf6_Peak		106	152	205	271			15.33333333	0.500712254	60.51968256	4.048559836	16.83333333	24.5	33.33333333	44.33333333	14.29266475
5	98	133.2128939	2376.247309	92431	140.713922	1	5	361	daf6_Peak		106	152	205	271			15.5	0.497874178	60.75705654	2.398009185	16.83333333	24.5	33.33333333	44.33333333	14.4480198
5	99	129.3047224	2201.923509	94952	133.9438309	1	5	361	daf6_Peak		106	152	205	271			15.66666667	0.393010004	75.48741457	1.176042239	16.83333333	24.5	33.33333333	44.33333333	14.60337485
5	100	134.3806146	2571.427566	93885	139.1290092	1	5	361	daf6_Peak		106	152	205	271			15.83333333	0.49800358	61.46564081	3.628229171	16.83333333	24.5	33.33333333	44.33333333	14.75872991
5	101	133.3074762	2201.128648	98245	143.0919867	1	5	361	daf6_Peak		106	152	205	271			16	0.352442848	81.45445385	1.421275067	16.83333333	24.5	33.33333333	44.33333333	14.91408496
5	102	132.1262633	2219.39543	98255	141.3917213	1	5	361	daf6_Peak		106	152	205	271			16.16666667	0.436795896	68.68911872	1.677821033	16.83333333	24.5	33.33333333	44.33333333	15.06944001
5	103	131.0026548	2093.678455	99818	138.7790923	1	5	361	daf6_Peak		106	152	205	271			16.33333333	0.459713159	65.66037001	1.543709958	16.83333333	24.5	33.33333333	44.33333333	15.22479506
5	104	134.0042297	2343.37466	84167	146.3917644	1	5	361	daf6_Peak		106	152	205	271			16.5	0.443589692	67.80342844	1.262923557	16.83333333	24.5	33.33333333	44.33333333	15.38015011
5	105	132.0270905	2227.606172	111183	140.7404618	1	5	361	daf6_Peak		106	152	205	271			16.66666667	0.650085947	38.73471604	1.798978098	16.83333333	24.5	33.33333333	44.33333333	15.53550516
5	106	129.0039692	2147.190493	107327	134.9391759	1	5	361	daf6_Peak		106	152	205	271			16.83333333	0.64006479	40.12863379	2.505520083	16.83333333	24.5	33.33333333	44.33333333	15.69086022
5	107	128.9226006	1889.737365	107404	136.5747299	1	5	361	daf6_Peak		106	152	205	271			17	0.474105912	62.79398464	1.377729116	16.83333333	24.5	33.33333333	44.33333333	15.88721365
5	108	132.052623	2381.549114	110294	139.8653227	1	5	361	daf6_Peak		106	152	205	271			17.16666667	0.500178934	59.18598956	2.908945456	16.83333333	24.5	33.33333333	44.33333333	16.08356709
5	109	129.0549107	1920.670137	125440	138.7170003	1	5	361	daf6_Peak		106	152	205	271			17.33333333	0.477213643	62.3039453	0.553320405	16.83333333	24.5	33.33333333	44.33333333	16.27992052
5	110	126.6368939	2086.677038	126346	131.3428844	1	5	361	daf6_Peak		106	152	205	271			17.5	0.614824101	42.39623175	3.487891371	16.83333333	24.5	33.33333333	44.33333333	16.47627396
5	111	128.3027746	2092.046225	111043	137.4442568	1	5	361	daf6_Peak		106	152	205	271			17.66666667	0.489741257	60.40780319	0.582848344	16.83333333	24.5	33.33333333	44.33333333	16.6726274
5	112	130.5917931	2028.146109	114148	143.0515916	1	5	361	daf6_Peak		106	152	205	271			17.83333333	0.536321704	53.79736649	0.072753229	16.83333333	24.5	33.33333333	44.33333333	16.86898083
5	113	130.7563629	2391.248165	116181	140.276296	1	5	361	daf6_Peak		106	152	205	271			18	0.530935201	54.50622789	1.772511555	16.83333333	24.5	33.33333333	44.33333333	17.06533427
5	114	129.3112113	2343.171146	98454	138.370957	1	5	361	daf6_Peak		106	152	205	271			18.16666667	0.466558044	63.0349568	1.718171479	16.83333333	24.5	33.33333333	44.33333333	17.2616877
5	115	127.3812631	1934.375963	115099	139.353231	1	5	361	daf6_Peak		106	152	205	271			18.33333333	0.422042432	69.47658353	-0.908296968	16.83333333	24.5	33.33333333	44.33333333	17.45804114
5	116	128.8108396	2158.838517	109801	138.3943423	1	5	361	daf6_Peak		106	152	205	271			18.5	0.489761007	60.05435745	0.976329725	16.83333333	24.5	33.33333333	44.33333333	17.65439458
5	117	128.4863509	2037.865349	118982	140.093805	1	5	361	daf6_Peak		106	152	205	271			18.66666667	0.506287541	58.55492659	-0.996323817	16.83333333	24.5	33.33333333	44.33333333	17.85074801
5	118	127.5228056	2146.890497	161649	131.4680925	1	5	361	daf6_Peak		106	152	205	271			18.83333333	0.497913545	59.06910004	2.993961498	16.83333333	24.5	33.33333333	44.33333333	18.04710145
5	119	128.214066	2206.231666	128068	138.7537817	1	5	361	daf6_Peak		106	152	205	271			19	0.38698442	74.6064088	-0.087894642	16.83333333	24.5	33.33333333	44.33333333	18.24345489
5	120	132.2253281	2427.0825	134728	140.3047951	1	5	361	daf6_Peak		106	152	205	271			19.16666667	0.46675329	63.74447112	2.993132209	16.83333333	24.5	33.33333333	44.33333333	18.43980832
5	121	128.0598363	1969.735678	129403	139.9979297	1	5	361	daf6_Peak		106	152	205	271			19.33333333	0.386977945	74.64308176	-0.759356606	16.83333333	24.5	33.33333333	44.33333333	18.63616176
5	122	129.7212109	2339.818269	134044	138.3373463	1	5	361	daf6_Peak		106	152	205	271			19.5	0.447100591	66.18544903	1.685052585	16.83333333	24.5	33.33333333	44.33333333	18.83251519
5	123	128.4760829	2087.265855	130639	141.0551761	1	5	361	daf6_Peak		106	152	205	271			19.66666667	0.448094183	65.97013633	-0.700057321	16.83333333	24.5	33.33333333	44.33333333	19.02886863
5	124	129.9876623	2353.87174	104639	138.0273069	1	5	361	daf6_Peak		106	152	205	271			19.83333333	0.577855441	48.06391646	2.163915631	16.83333333	24.5	33.33333333	44.33333333	19.22522207
5	125	130.2970181	2045.358974	124218	140.9023686	1	5	361	daf6_Peak		106	152	205	271			20	0.513971804	56.6676591	1.209514429	16.83333333	24.5	33.33333333	44.33333333	19.4215755
5	126	129.9413093	2226.0332	137773	137.3498721	1	5	361	daf6_Peak		106	152	205	271			20.16666667	0.438783883	67.07129551	2.603103533	16.83333333	24.5	33.33333333	44.33333333	19.61792894
5	127	135.1275878	2371.383059	108247	140.4062112	1	5	361	daf6_Peak		106	152	205	271			20.33333333	0.408276486	71.27620158	6.526831759	16.83333333	24.5	33.33333333	44.33333333	19.81428237
5	128	133.5096063	2349.503456	144696	139.0314223	1	5	361	daf6_Peak		106	152	205	271			20.5	0.508716391	57.89369156	4.888351432	16.83333333	24.5	33.33333333	44.33333333	20.01063581
5	129	134.7086623	2547.460949	147166	137.2976158	1	5	361	daf6_Peak		106	152	205	271			20.66666667	0.498224862	59.240245	7.063331706	16.83333333	24.5	33.33333333	44.33333333	20.20698925
5	130	130.2891319	1966.441294	164693	135.3506573	1	5	361	daf6_Peak		106	152	205	271			20.83333333	0.307289105	85.70991367	2.987435948	16.83333333	24.5	33.33333333	44.33333333	20.40334268
5	131	135.9320744	2579.605548	151504	135.8423872	1	5	361	daf6_Peak		106	152	205	271			21	0.322322583	83.71020311	8.436802136	16.83333333	24.5	33.33333333	44.33333333	20.59969612
5	132	132.0863609	2065.309643	148991	139.7484329	1	5	361	daf6_Peak		106	152	205	271			21.16666667	0.407942196	71.84804069	3.229037632	16.83333333	24.5	33.33333333	44.33333333	20.79604956
5	133	135.0555505	2672.808321	133014	135.6521719	1	5	361	daf6_Peak		106	152	205	271			21.33333333	0.380348617	75.36948693	8.090947645	16.83333333	24.5	33.33333333	44.33333333	20.99240299
5	134	135.9202289	2474.167382	114791	133.7083608	1	5	361	daf6_Peak		106	152	205	271			21.5	0.468042479	62.87959049	10.45944572	16.83333333	24.5	33.33333333	44.33333333	21.18875643
5	135	138.5566491	2663.232218	99269	137.793347	1	5	361	daf6_Peak		106	152	205	271			21.66666667	0.348486643	79.06704958	11.47045866	16.83333333	24.5	33.33333333	44.33333333	21.38510986
5	136	136.0955322	2376.009662	131652	140.8974799	1	5	361	daf6_Peak		106	152	205	271			21.83333333	0.340358585	80.44750048	7.692364728	16.83333333	24.5	33.33333333	44.33333333	21.5814633
5	137	131.8274252	2117.983501	159160	141.6824274	1	5	361	daf6_Peak		106	152	205	271			22	0.406053316	71.84084589	2.455959832	16.83333333	24.5	33.33333333	44.33333333	21.77781674
5	138	130.7058007	2512.572231	179375	130.343768	1	5	361	daf6_Peak		106	152	205	271			22.16666667	0.427175041	69.01321601	6.012980206	16.83333333	24.5	33.33333333	44.33333333	21.97417017
5	139	132.8207434	2747.765929	157149	131.0536123	1	5	361	daf6_Peak		106	152	205	271			22.33333333	0.305700594	86.30140635	6.456169926	16.83333333	24.5	33.33333333	44.33333333	22.17052361
5	140	130.5186709	2603.061508	159151	127.8112684	1	5	361	daf6_Peak		106	152	205	271			22.5	0.387965011	74.48855692	6.443813829	16.83333333	24.5	33.33333333	44.33333333	22.36687705
5	141	131.2391927	2661.758099	158412	128.6640891	1	5	361	daf6_Peak		106	152	205	271			22.66666667	0.34747834	79.61226191	6.91894669	16.83333333	24.5	33.33333333	44.33333333	22.56323048
5	142	130.154207	2447.50677	157308	132.6907923	1	5	361	daf6_Peak		106	152	205	271			22.83333333	0.272658701	90.61454333	3.360364598	16.83333333	24.5	33.33333333	44.33333333	22.75958392
5	143	130.6929386	2518.257256	156910	135.6949725	1	5	361	daf6_Peak		106	152	205	271			23	0.344173434	80.94309423	3.047239694	16.83333333	24.5	33.33333333	44.33333333	22.95593735
5	144	131.6513904	2615.526266	157259	135.360352	1	5	361	daf6_Peak		106	152	205	271			23.16666667	0.340451827	80.97366006	4.594051205	16.83333333	24.5	33.33333333	44.33333333	23.15229079
5	145	132.985756	2711.580909	155644	135.9249694	1	5	361	daf6_Peak		106	152	205	271			23.33333333	0.309800326	84.75180686	6.12434929	16.83333333	24.5	33.33333333	44.33333333	23.34864423
5	146	133.2055969	2845.068806	152298	132.4610205	1	5	361	daf6_Peak		106	152	205	271			23.5	0.23113801	95.72450765	6.864312655	16.83333333	24.5	33.33333333	44.33333333	23.54499766
5	147	133.5992439	2896.630174	154735	133.179193	1	5	361	daf6_Peak		106	152	205	271			23.66666667	0.300862353	85.36440377	8.166234685	16.83333333	24.5	33.33333333	44.33333333	23.7413511
5	148	132.2599003	2964.178823	148303	130.9083811	1	5	361	daf6_Peak		106	152	205	271			23.83333333	0.218128968	97.62201161	6.082978696	16.83333333	24.5	33.33333333	44.33333333	23.93770453
5	149	132.702101	3018.445968	149883	131.9917847	1	5	361	daf6_Peak		106	152	205	271			24	0.242950385	93.69331812	6.941327955	16.83333333	24.5	33.33333333	44.33333333	24.13405797
5	150	133.9099554	3044.144918	175824	135.234066	1	5	361	daf6_Peak		106	152	205	271			24.16666667	0.314574165	83.62278022	7.74603179	16.83333333	24.5	33.33333333	44.33333333	24.33041141
5	151	128.2795871	2761.834646	157214	130.3264016	1	5	361	daf6_Peak		106	152	205	271			24.33333333	0.356686246	77.80732534	3.986626739	16.83333333	24.5	33.33333333	44.33333333	24.52676484
5	152	129.679745	2764.904038	164700	136.6702332	1	5	361	daf6_Peak		106	152	205	271			24.5	0.383877513	74.22634108	2.988774648	16.83333333	24.5	33.33333333	44.33333333	24.72311828
5	153	128.4949195	2580.450091	187382	132.2486056	1	5	361	daf6_Peak		106	152	205	271			24.66666667	0.4175172	69.59533088	3.683521136	16.83333333	24.5	33.33333333	44.33333333	24.88494624
5	154	129.5144688	2915.154714	215844	125.5836487	1	5	361	daf6_Peak		106	152	205	271			24.83333333	0.400426903	71.99153695	7.235860346	16.83333333	24.5	33.33333333	44.33333333	25.04677419
5	155	129.7556907	2833.394539	204413	128.0383791	1	5	361	daf6_Peak		106	152	205	271			25	0.399161832	71.97310665	6.674550086	16.83333333	24.5	33.33333333	44.33333333	25.20860215
5	156	130.471451	2995.64589	204123	127.568622	1	5	361	daf6_Peak		106	152	205	271			25.16666667	0.398982127	72.26408652	7.309764318	16.83333333	24.5	33.33333333	44.33333333	25.37043011
5	157	132.5925888	3189.75633	207633	134.1605163	1	5	361	daf6_Peak		106	152	205	271			25.33333333	0.285812169	87.39459899	6.853281718	16.83333333	24.5	33.33333333	44.33333333	25.53225806
5	158	131.7492222	2937.773797	191253	135.9042699	1	5	361	daf6_Peak		106	152	205	271			25.5	0.33968436	79.97977866	5.604888608	16.83333333	24.5	33.33333333	44.33333333	25.69408602
5	159	131.1694313	2790.486349	205694	136.3885106	1	5	361	daf6_Peak		106	152	205	271			25.66666667	0.414816847	69.58212703	5.011052316	16.83333333	24.5	33.33333333	44.33333333	25.85591398
5	160	132.8929201	3081.848183	203745	136.9475223	1	5	361	daf6_Peak		106	152	205	271			25.83333333	0.432811121	67.39428798	6.226221413	16.83333333	24.5	33.33333333	44.33333333	26.01774194
5	161	132.8843359	3215.411956	160750	134.6494967	1	5	361	daf6_Peak		106	152	205	271			26	0.427271686	67.96712286	7.38529553	16.83333333	24.5	33.33333333	44.33333333	26.17956989
5	162	128.434651	2391.279137	224051	136.0930529	1	5	361	daf6_Peak		106	152	205	271			26.16666667	0.357777492	77.52753124	2.216088665	16.83333333	24.5	33.33333333	44.33333333	26.34139785
5	163	129.7544447	2636.58974	213850	134.9563176	1	5	361	daf6_Peak		106	152	205	271			26.33333333	0.446549264	65.91930947	3.570490992	16.83333333	24.5	33.33333333	44.33333333	26.50322581
5	164	131.8424372	2978.233643	239130	134.278226	1	5	361	daf6_Peak		106	152	205	271			26.5	0.43909731	66.57878827	6.302441088	16.83333333	24.5	33.33333333	44.33333333	26.66505376
5	165	128.1140127	2612.702262	237877	131.6395369	1	5	361	daf6_Peak		106	152	205	271			26.66666667	0.352846959	78.39577634	3.269626064	16.83333333	24.5	33.33333333	44.33333333	26.82688172
5	166	126.5014571	2393.025756	241574	131.1138395	1	5	361	daf6_Peak		106	152	205	271			26.83333333	0.330181293	81.46102622	1.749093816	16.83333333	24.5	33.33333333	44.33333333	26.98870968
5	167	126.9965896	2389.253058	210240	134.5661787	1	5	361	daf6_Peak		106	152	205	271			27	0.343289312	79.73572335	1.065735385	16.83333333	24.5	33.33333333	44.33333333	27.15053763
5	168	130.7724197	2901.76597	227133	133.5151849	1	5	361	daf6_Peak		106	152	205	271			27.16666667	0.333595569	81.28600279	4.946342804	16.83333333	24.5	33.33333333	44.33333333	27.31236559
5	169	131.5205412	2845.324831	205855	134.2815349	1	5	361	daf6_Peak		106	152	205	271			27.33333333	0.134487933	107.6491962	5.812098912	16.83333333	24.5	33.33333333	44.33333333	27.47419355
5	170	127.3887042	2333.965077	246056	135.526664	1	5	361	daf6_Peak		106	152	205	271			27.5	0.410726908	69.97814163	1.746114861	16.83333333	24.5	33.33333333	44.33333333	27.63602151
5	171	127.4492668	2592.172849	261170	128.8857444	1	5	361	daf6_Peak		106	152	205	271			27.66666667	0.331259398	80.958011	3.796641684	16.83333333	24.5	33.33333333	44.33333333	27.79784946
5	172	128.4313672	2458.480587	244191	133.5247839	1	5	361	daf6_Peak		106	152	205	271			27.83333333	0.383452342	73.69287193	3.538104182	16.83333333	24.5	33.33333333	44.33333333	27.95967742
5	173	130.3806794	2585.349815	220511	137.0620937	1	5	361	daf6_Peak		106	152	205	271			28	0.343682437	79.14393634	4.130908667	16.83333333	24.5	33.33333333	44.33333333	28.12150538
5	174	132.5250781	2815.730178	251873	135.3931187	1	5	361	daf6_Peak		106	152	205	271			28.16666667	0.307986822	83.82567777	7.000104033	16.83333333	24.5	33.33333333	44.33333333	28.28333333
5	175	128.0933668	2462.214588	285412	125.8875632	1	5	361	daf6_Peak		106	152	205	271			28.33333333	0.374603591	75.17414257	5.76129096	16.83333333	24.5	33.33333333	44.33333333	28.44516129
5	176	129.2579807	2512.877553	280521	127.3603668	1	5	361	daf6_Peak		106	152	205	271			28.5	0.330935697	81.17854363	5.931345257	16.83333333	24.5	33.33333333	44.33333333	28.60698925
5	177	128.0178066	2328.633972	288994	124.6531493	1	5	361	daf6_Peak		106	152	205	271			28.66666667	0.346495438	79.09546765	5.730591387	16.83333333	24.5	33.33333333	44.33333333	28.7688172
5	178	128.9329773	2155.661997	285530	133.3482259	1	5	361	daf6_Peak		106	152	205	271			28.83333333	0.273199221	88.67170239	3.830643421	16.83333333	24.5	33.33333333	44.33333333	28.93064516
5	179	130.9065261	2331.018595	261795	133.4652463	1	5	361	daf6_Peak		106	152	205	271			29	0.301242253	84.90717941	5.793975238	16.83333333	24.5	33.33333333	44.33333333	29.09247312
5	180	133.4572965	2514.901667	276886	131.2411261	1	5	361	daf6_Peak		106	152	205	271			29.16666667	0.291838566	86.10789557	9.048178829	16.83333333	24.5	33.33333333	44.33333333	29.25430108
5	181	134.4518715	2547.904793	258049	127.3948857	1	5	361	daf6_Peak		106	152	205	271			29.33333333	0.313390312	82.89531253	11.6322361	16.83333333	24.5	33.33333333	44.33333333	29.41612903
5	182	131.4427818	2251.221711	309150	126.6307599	1	5	361	daf6_Peak		106	152	205	271			29.5	0.370815462	75.14223973	9.343898389	16.83333333	24.5	33.33333333	44.33333333	29.57795699
5	183	137.8601516	2714.730769	230471	138.9255286	1	5	361	daf6_Peak		106	152	205	271			29.66666667	0.31202855	82.58263716	11.92878321	16.83333333	24.5	33.33333333	44.33333333	29.73978495
5	184	136.6017016	2580.215178	328166	131.4666372	1	5	361	daf6_Peak		106	152	205	271			29.83333333	0.332127375	80.5620876	12.37594488	16.83333333	24.5	33.33333333	44.33333333	29.9016129
5	185	135.6388352	2413.456589	275204	131.6724153	1	5	361	daf6_Peak		106	152	205	271			30	0.303716574	84.16677127	11.48096908	16.83333333	24.5	33.33333333	44.33333333	30.06344086
5	186	130.8681195	2196.843955	322413	122.6460063	1	5	361	daf6_Peak		106	152	205	271			30.16666667	0.290538438	85.98583961	9.248900763	16.83333333	24.5	33.33333333	44.33333333	30.22526882
5	187	131.4891318	2088.635208	323927	132.2338456	1	5	361	daf6_Peak		106	152	205	271			30.33333333	0.412504859	69.72801228	7.214015721	16.83333333	24.5	33.33333333	44.33333333	30.38709677
5	188	133.1284734	2309.595359	310500	132.7106979	1	5	361	daf6_Peak		106	152	205	271			30.5	0.325155086	81.26926905	8.707645955	16.83333333	24.5	33.33333333	44.33333333	30.54892473
5	189	136.297711	2413.731734	271693	133.5879448	1	5	361	daf6_Peak		106	152	205	271			30.66666667	0.322136001	81.86918957	11.3950351	16.83333333	24.5	33.33333333	44.33333333	30.71075269
5	190	136.4721024	2544.176679	256205	135.4627715	1	5	361	daf6_Peak		106	152	205	271			30.83333333	0.304816456	83.7451808	11.43563974	16.83333333	24.5	33.33333333	44.33333333	30.87258065
5	191	134.7983402	2743.585754	298830	132.8353603	1	5	361	daf6_Peak		106	152	205	271			31	0.270580351	88.57574724	10.27995457	16.83333333	24.5	33.33333333	44.33333333	31.0344086
5	192	129.7427684	2198.94334	341972	123.1054696	1	5	361	daf6_Peak		106	152	205	271			31.16666667	0.260480914	89.65604724	8.020095934	16.83333333	24.5	33.33333333	44.33333333	31.19623656
5	193	128.9970175	2181.167116	294724	129.7489972	1	5	361	daf6_Peak		106	152	205	271			31.33333333	0.265337112	88.99016594	5.57962736	16.83333333	24.5	33.33333333	44.33333333	31.35806452
5	194	135.3349961	2806.100495	259406	135.8187097	1	5	361	daf6_Peak		106	152	205	271			31.5	0.283718581	86.71344782	10.08725676	16.83333333	24.5	33.33333333	44.33333333	31.51989247
5	195	137.2246752	2763.132083	244967	135.8031907	1	5	361	daf6_Peak		106	152	205	271			31.66666667	0.300920546	84.32651538	12.03218945	16.83333333	24.5	33.33333333	44.33333333	31.68172043
5	196	137.5155018	2963.984989	230232	137.7854363	1	5	361	daf6_Peak		106	152	205	271			31.83333333	0.342002795	79.20784584	11.18465158	16.83333333	24.5	33.33333333	44.33333333	31.84354839
5	197	137.1136746	2916.198128	289792	136.0256663	1	5	361	daf6_Peak		106	152	205	271			32	0.213638742	96.19786815	11.85545428	16.83333333	24.5	33.33333333	44.33333333	32.00537634
5	198	137.2601686	2905.109431	281429	133.8346994	1	5	361	daf6_Peak		106	152	205	271			32.16666667	0.179523212	100.8621457	12.37158785	16.83333333	24.5	33.33333333	44.33333333	32.1672043
5	199	137.3318584	2969.550379	277745	129.4066457	1	5	361	daf6_Peak		106	152	205	271			32.33333333	0.293296831	85.87714896	13.50015028	16.83333333	24.5	33.33333333	44.33333333	32.32903226
5	200	137.4519613	3097.427231	274362	130.4497509	1	5	361	daf6_Peak		106	152	205	271			32.5	0.302439015	85.21769527	12.78117187	16.83333333	24.5	33.33333333	44.33333333	32.49086022
5	201	137.6649496	3070.939129	290616	133.1445175	1	5	361	daf6_Peak		106	152	205	271			32.66666667	0.319516373	82.29140668	12.83168965	16.83333333	24.5	33.33333333	44.33333333	32.65268817
5	202	137.2009259	3034.04806	334581	133.4917906	1	5	361	daf6_Peak		106	152	205	271			32.83333333	0.338429604	79.7573871	12.26596493	16.83333333	24.5	33.33333333	44.33333333	32.81451613
5	203	136.1747662	3097.650951	341153	133.1352852	1	5	361	daf6_Peak		106	152	205	271			33	0.350631861	77.99858664	11.49470675	16.83333333	24.5	33.33333333	44.33333333	32.97634409
5	204	133.1100512	2931.99051	368474	130.7034092	1	5	361	daf6_Peak		106	152	205	271			33.16666667	0.238020839	92.96023166	9.039684397	16.83333333	24.5	33.33333333	44.33333333	33.13817204
5	205	130.2886219	2652.643506	348345	131.4409123	1	5	361	daf6_Peak		106	152	205	271			33.33333333	0.200072185	97.79965296	6.191298363	16.83333333	24.5	33.33333333	44.33333333	33.3
5	206	130.5529446	2559.88849	338571	129.4885699	1	5	361	daf6_Peak		106	152	205	271			33.5	0.28916913	85.67698473	7.431862679	16.83333333	24.5	33.33333333	44.33333333	33.47172707
5	207	131.1710898	2596.070452	355176	124.4843035	1	5	361	daf6_Peak		106	152	205	271			33.66666667	0.254467382	90.54298757	8.9509075	16.83333333	24.5	33.33333333	44.33333333	33.64345415
5	208	129.9200919	2428.506858	383253	125.7993429	1	5	361	daf6_Peak		106	152	205	271			33.83333333	0.21957518	94.05075388	8.246924689	16.83333333	24.5	33.33333333	44.33333333	33.81518122
5	209	129.911704	2492.681108	421061	127.8952047	1	5	361	daf6_Peak		106	152	205	271			34	0.245512924	91.09238742	7.419390873	16.83333333	24.5	33.33333333	44.33333333	33.9869083
5	210	130.6112369	2459.908667	388666	129.061554	1	5	361	daf6_Peak		106	152	205	271			34.16666667	0.197662756	96.86680038	8.233774101	16.83333333	24.5	33.33333333	44.33333333	34.15863537
5	211	129.6167007	2266.727264	355842	131.0549613	1	5	361	daf6_Peak		106	152	205	271			34.33333333	0.208689389	95.60018102	6.66673981	16.83333333	24.5	33.33333333	44.33333333	34.33036245
5	212	131.537618	2594.780932	382716	129.8436849	1	5	361	daf6_Peak		106	152	205	271			34.5	0.064550472	114.8495715	8.306575368	16.83333333	24.5	33.33333333	44.33333333	34.50208952
5	213	125.913746	2079.269742	479688	126.9823012	1	5	361	daf6_Peak		106	152	205	271			34.66666667	0.194568268	97.57323911	3.633780563	16.83333333	24.5	33.33333333	44.33333333	34.6738166
5	214	130.8572866	2541.588405	452151	129.3187229	1	5	361	daf6_Peak		106	152	205	271			34.83333333	0.162810258	101.9440997	7.858772223	16.83333333	24.5	33.33333333	44.33333333	34.84554367
5	215	129.3134942	2518.009476	447466	125.859214	1	5	361	daf6_Peak		106	152	205	271			35	0.159855235	102.2998547	6.894385203	16.83333333	24.5	33.33333333	44.33333333	35.01727075
5	216	130.421645	2401.266243	386925	131.5063069	1	5	361	daf6_Peak		106	152	205	271			35.16666667	0.084526324	111.9794771	7.326423233	16.83333333	24.5	33.33333333	44.33333333	35.18899782
5	217	129.1003316	2421.219675	435147	127.0137201	1	5	361	daf6_Peak		106	152	205	271			35.33333333	0.177398282	99.97098552	6.597330412	16.83333333	24.5	33.33333333	44.33333333	35.3607249
5	218	127.9762977	2356.824303	448817	123.9324513	1	5	361	daf6_Peak		106	152	205	271			35.5	0.128382622	106.3987203	5.666804316	16.83333333	24.5	33.33333333	44.33333333	35.53245197
5	219	126.7631214	2268.189932	460223	126.8347977	1	5	361	daf6_Peak		106	152	205	271			35.66666667	0.120212438	108.2013557	3.314645349	16.83333333	24.5	33.33333333	44.33333333	35.70417905
5	220	125.6108107	1995.836898	471827	125.6920184	1	5	361	daf6_Peak		106	152	205	271			35.83333333	0.112825561	109.1891154	2.240422841	16.83333333	24.5	33.33333333	44.33333333	35.87590612
5	221	125.6761285	1953.043723	475772	129.6369602	1	5	361	daf6_Peak		106	152	205	271			36	0.047243633	117.8690417	1.682565869	16.83333333	24.5	33.33333333	44.33333333	36.04763319
5	222	129.8621833	2378.330873	426291	130.705478	1	5	361	daf6_Peak		106	152	205	271			36.16666667	0.091381419	112.1808934	5.737237878	16.83333333	24.5	33.33333333	44.33333333	36.21936027
5	223	128.3583081	2256.058941	490508	126.4676974	1	5	361	daf6_Peak		106	152	205	271			36.33333333	0.133950627	106.6047716	4.813109168	16.83333333	24.5	33.33333333	44.33333333	36.39108734
5	224	129.4293361	2224.152652	497850	133.0461086	1	5	361	daf6_Peak		106	152	205	271			36.5	0.126507438	108.0170614	4.580952425	16.83333333	24.5	33.33333333	44.33333333	36.56281442
5	225	125.0251569	1922.54997	514332	122.7715528	1	5	361	daf6_Peak		106	152	205	271			36.66666667	0.198058558	97.92974982	2.779450358	16.83333333	24.5	33.33333333	44.33333333	36.73454149
5	226	126.3943515	2125.886708	513945	124.4678711	1	5	361	daf6_Peak		106	152	205	271			36.83333333	0.209661626	96.2283387	4.069876645	16.83333333	24.5	33.33333333	44.33333333	36.90626857
5	227	129.5897598	2191.18199	481769	130.8107508	1	5	361	daf6_Peak		106	152	205	271			37	0.138523435	105.7788646	5.690540597	16.83333333	24.5	33.33333333	44.33333333	37.07799564
5	228	128.8238366	2124.074269	469723	127.166283	1	5	361	daf6_Peak		106	152	205	271			37.16666667	0.116742575	108.695012	5.283105221	16.83333333	24.5	33.33333333	44.33333333	37.24972272
5	229	125.9820234	1966.0695	533582	124.9336903	1	5	361	daf6_Peak		106	152	205	271			37.33333333	0.176223915	100.1717583	3.793961037	16.83333333	24.5	33.33333333	44.33333333	37.42144979
5	230	130.4877858	2156.596154	478378	131.1002491	1	5	361	daf6_Peak		106	152	205	271			37.5	0.072051365	112.9634047	8.078429265	16.83333333	24.5	33.33333333	44.33333333	37.59317687
5	231	130.0971651	2089.793175	498790	131.1715386	1	5	361	daf6_Peak		106	152	205	271			37.66666667	0.190960681	98.63470534	6.41385348	16.83333333	24.5	33.33333333	44.33333333	37.76490394
5	232	130.4546043	2088.326628	515776	129.9142389	1	5	361	daf6_Peak		106	152	205	271			37.83333333	0.156418191	102.2341987	7.899455413	16.83333333	24.5	33.33333333	44.33333333	37.93663102
5	233	126.3100764	1795.467192	625375	120.3186786	1	5	361	daf6_Peak		106	152	205	271			38	0.154840114	102.7094122	4.970506344	16.83333333	24.5	33.33333333	44.33333333	38.10835809
5	234	131.3395746	2051.526904	515227	130.7056998	1	5	361	daf6_Peak		106	152	205	271			38.16666667	0.136924345	105.1916939	8.251088426	16.83333333	24.5	33.33333333	44.33333333	38.28008517
5	235	132.9290158	2015.909914	457186	130.0634881	1	5	361	daf6_Peak		106	152	205	271			38.33333333	0.234169266	92.17593566	10.29620856	16.83333333	24.5	33.33333333	44.33333333	38.45181224
5	236	130.2574582	1978.464805	568671	121.6021785	1	5	361	daf6_Peak		106	152	205	271			38.5	0.215780322	94.58140912	9.436691847	16.83333333	24.5	33.33333333	44.33333333	38.62353931
5	237	134.8307526	2097.427929	513863	125.8720246	1	5	361	daf6_Peak		106	152	205	271			38.66666667	0.174432673	99.91878293	12.95577593	16.83333333	24.5	33.33333333	44.33333333	38.79526639
5	238	134.2472174	2004.96122	523976	127.8508262	1	5	361	daf6_Peak		106	152	205	271			38.83333333	0.21978112	93.78557582	12.36244387	16.83333333	24.5	33.33333333	44.33333333	38.96699346
5	239	132.4116664	1898.707735	572449	127.0146614	1	5	361	daf6_Peak		106	152	205	271			39	0.239336677	91.38034899	10.63205043	16.83333333	24.5	33.33333333	44.33333333	39.13872054
5	240	135.6705193	2010.629452	542578	128.0290173	1	5	361	daf6_Peak		106	152	205	271			39.16666667	0.215582239	94.40129116	13.66844587	16.83333333	24.5	33.33333333	44.33333333	39.31044761
5	241	135.8793554	2049.800986	547078	124.3091512	1	5	361	daf6_Peak		106	152	205	271			39.33333333	0.178346524	99.29618731	14.41306306	16.83333333	24.5	33.33333333	44.33333333	39.48217469
5	242	136.3410958	2008.856124	551713	128.3173184	1	5	361	daf6_Peak		106	152	205	271			39.5	0.188750394	98.0702922	14.05085921	16.83333333	24.5	33.33333333	44.33333333	39.65390176
5	243	135.539676	1925.18633	550169	127.3991461	1	5	361	daf6_Peak		106	152	205	271			39.66666667	0.138741432	104.5849961	13.2791399	16.83333333	24.5	33.33333333	44.33333333	39.82562884
5	244	136.0295239	2076.492006	535804	122.1626295	1	5	361	daf6_Peak		106	152	205	271			39.83333333	0.162829093	101.8413831	14.29651054	16.83333333	24.5	33.33333333	44.33333333	39.99735591
5	245	133.5627509	1937.06564	650485	120.6461211	1	5	361	daf6_Peak		106	152	205	271			40	0.146393163	103.5692958	12.33168782	16.83333333	24.5	33.33333333	44.33333333	40.16908299
5	246	135.2456373	2003.521236	548565	126.2278889	1	5	361	daf6_Peak		106	152	205	271			40.16666667	0.167661722	100.3281708	13.75388115	16.83333333	24.5	33.33333333	44.33333333	40.34081006
5	247	135.751921	2018.915636	561434	123.7658789	1	5	361	daf6_Peak		106	152	205	271			40.33333333	0.216345882	94.0842672	14.89141558	16.83333333	24.5	33.33333333	44.33333333	40.51253714
5	248	132.7553997	1772.60593	588315	127.0516347	1	5	361	daf6_Peak		106	152	205	271			40.5	0.188923378	97.65623301	11.09614267	16.83333333	24.5	33.33333333	44.33333333	40.68426421
5	249	133.9335375	1944.72148	596908	125.2740404	1	5	361	daf6_Peak		106	152	205	271			40.66666667	0.184904809	98.46780227	12.30196276	16.83333333	24.5	33.33333333	44.33333333	40.85599129
5	250	130.7296589	1853.889069	624019	120.2323206	1	5	361	daf6_Peak		106	152	205	271			40.83333333	0.160031868	101.6043418	9.88431416	16.83333333	24.5	33.33333333	44.33333333	41.02771836
5	251	131.2108629	1841.354301	649550	118.1974919	1	5	361	daf6_Peak		106	152	205	271			41	0.214611438	94.51158085	11.33274839	16.83333333	24.5	33.33333333	44.33333333	41.19944543
5	252	133.4132118	1912.425484	576576	126.1294254	1	5	361	daf6_Peak		106	152	205	271			41.16666667	0.224462772	92.86575958	12.2360918	16.83333333	24.5	33.33333333	44.33333333	41.37117251
5	253	128.8271273	1734.367743	656159	117.7423719	1	5	361	daf6_Peak		106	152	205	271			41.33333333	0.211433154	94.83394843	9.098537777	16.83333333	24.5	33.33333333	44.33333333	41.54289958
5	254	128.3820856	1724.853074	717211	116.1329213	1	5	361	daf6_Peak		106	152	205	271			41.5	0.225930191	92.6180148	9.526137718	16.83333333	24.5	33.33333333	44.33333333	41.71462666
5	255	133.0314854	1825.496164	579062	128.9139339	1	5	361	daf6_Peak		106	152	205	271			41.66666667	0.205552301	95.38625225	11.14667738	16.83333333	24.5	33.33333333	44.33333333	41.88635373
5	256	130.3297233	1849.047658	645238	120.0566517	1	5	361	daf6_Peak		106	152	205	271			41.83333333	0.223898408	92.78004665	10.66918348	16.83333333	24.5	33.33333333	44.33333333	42.05808081
5	257	129.0960235	1752.983677	665139	119.2091489	1	5	361	daf6_Peak		106	152	205	271			42	0.205202235	95.35439209	9.279647607	16.83333333	24.5	33.33333333	44.33333333	42.22980788
5	258	128.4497273	1731.700944	648513	119.9156578	1	5	361	daf6_Peak		106	152	205	271			42.16666667	0.264471508	87.91058897	8.824863469	16.83333333	24.5	33.33333333	44.33333333	42.40153496
5	259	128.5536779	1805.081135	640757	120.0569572	1	5	361	daf6_Peak		106	152	205	271			42.33333333	0.195886775	96.52483845	8.511269316	16.83333333	24.5	33.33333333	44.33333333	42.57326203
5	260	129.3973129	1819.910207	663774	119.653098	1	5	361	daf6_Peak		106	152	205	271			42.5	0.24516849	90.3265363	9.735607345	16.83333333	24.5	33.33333333	44.33333333	42.74498911
5	261	129.1572822	1805.265248	652038	120.6556453	1	5	361	daf6_Peak		106	152	205	271			42.66666667	0.23550122	91.50534875	9.237381806	16.83333333	24.5	33.33333333	44.33333333	42.91671618
5	262	128.6509194	1857.499822	717986	118.0482931	1	5	361	daf6_Peak		106	152	205	271			42.83333333	0.177166619	99.1979965	8.538705894	16.83333333	24.5	33.33333333	44.33333333	43.08844326
5	263	130.1466705	1890.138092	663876	121.7269233	1	5	361	daf6_Peak		106	152	205	271			43	0.188951154	97.8785177	9.267710188	16.83333333	24.5	33.33333333	44.33333333	43.26017033
5	264	130.3941463	1929.453851	661087	121.3338651	1	5	361	daf6_Peak		106	152	205	271			43.16666667	0.199163595	96.18006367	10.04879385	16.83333333	24.5	33.33333333	44.33333333	43.43189741
5	265	130.2538337	1966.690958	660007	120.2628185	1	5	361	daf6_Peak		106	152	205	271			43.33333333	0.216767651	93.73861898	10.44612599	16.83333333	24.5	33.33333333	44.33333333	43.60362448
5	266	129.9912449	1994.92498	644083	119.0878151	1	5	361	daf6_Peak		106	152	205	271			43.5	0.189687652	97.05983541	10.34192148	16.83333333	24.5	33.33333333	44.33333333	43.77535155
5	267	129.3556824	1956.838538	641713	120.3748686	1	5	361	daf6_Peak		106	152	205	271			43.66666667	0.204219522	95.96250258	8.810281593	16.83333333	24.5	33.33333333	44.33333333	43.94707863
5	268	131.0190112	2028.039521	654140	120.4331614	1	5	361	daf6_Peak		106	152	205	271			43.83333333	0.195156888	97.0696843	10.44596592	16.83333333	24.5	33.33333333	44.33333333	44.1188057
5	269	130.4169817	1941.700049	662986	124.0047085	1	5	361	daf6_Peak		106	152	205	271			44	0.226190206	92.72177019	9.64656085	16.83333333	24.5	33.33333333	44.33333333	44.29053278
5	270	129.2799562	1911.990965	670044	122.0584269	1	5	361	daf6_Peak		106	152	205	271			44.16666667	0.197587507	96.61618173	8.546554206	16.83333333	24.5	33.33333333	44.33333333	44.46225985
5	271	130.8218049	2025.241935	740211	119.9598826	1	5	361	daf6_Peak		106	152	205	271			44.33333333	0.271497436	86.40159369	11.85141058	16.83333333	24.5	33.33333333	44.33333333
5	272	126.7964087	1863.980383	807903	116.8856805	1	5	361	daf6_Peak		106	152	205	271			44.5	0.250435485	89.45282002	8.071266665	16.83333333	24.5	33.33333333	44.33333333
5	273	125.976536	1818.616564	668046	120.4160361	1	5	361	daf6_Peak		106	152	205	271			44.66666667	0.246942916	89.74524236	6.49540665	16.83333333	24.5	33.33333333	44.33333333
5	274	128.2118111	1984.194305	720255	124.56129	1	5	361	daf6_Peak		106	152	205	271			44.83333333	0.237369797	90.98773035	7.65699261	16.83333333	24.5	33.33333333	44.33333333
5	275	129.5561228	2105.181002	676507	123.516973	1	5	361	daf6_Peak		106	152	205	271			45	0.227678676	92.37921944	9.054722478	16.83333333	24.5	33.33333333	44.33333333
5	276	127.3971645	1939.852368	806910	117.1294874	1	5	361	daf6_Peak		106	152	205	271			45.16666667	0.318632263	80.33079346	9.745137386	16.83333333	24.5	33.33333333	44.33333333
5	277	127.8942395	1956.971036	810454	118.1464367	1	5	361	daf6_Peak		106	152	205	271			45.33333333	0.245126928	90.32439427	8.608972121	16.83333333	24.5	33.33333333	44.33333333
5	278	126.958198	1893.067436	829218	118.006706	1	5	361	daf6_Peak		106	152	205	271			45.5	0.27397139	86.13214455	8.495592178	16.83333333	24.5	33.33333333	44.33333333
5	279	126.6403768	1846.194735	832449	118.9893435	1	5	361	daf6_Peak		106	152	205	271			45.66666667	0.315170788	81.12710124	8.01131043	16.83333333	24.5	33.33333333	44.33333333
5	280	125.6838563	1903.53922	831217	119.3610954	1	5	361	daf6_Peak		106	152	205	271			45.83333333	0.329491567	79.31043354	7.044948396	16.83333333	24.5	33.33333333	44.33333333
5	281	127.7907984	2017.375782	706768	119.9858534	1	5	361	daf6_Peak		106	152	205	271			46	0.290279675	84.31293228	8.648411567	16.83333333	24.5	33.33333333	44.33333333
5	282	126.3485772	1941.480271	785892	120.2183555	1	5	361	daf6_Peak		106	152	205	271			46.16666667	0.306592662	82.3027093	7.187802239	16.83333333	24.5	33.33333333	44.33333333
5	283	126.3185494	1859.714148	786820	120.9015447	1	5	361	daf6_Peak		106	152	205	271			46.33333333	0.276216292	86.05263951	6.870933443	16.83333333	24.5	33.33333333	44.33333333
5	284	125.0085694	1777.412991	800405	120.7010832	1	5	361	daf6_Peak		106	152	205	271			46.5	0.239094102	90.62370077	5.525951575	16.83333333	24.5	33.33333333	44.33333333
5	285	127.0511837	1834.462761	738438	121.6475855	1	5	361	daf6_Peak		106	152	205	271			46.66666667	0.293104025	83.91577826	7.48000846	16.83333333	24.5	33.33333333	44.33333333
5	286	125.8141979	1752.07222	869258	118.56214	1	5	361	daf6_Peak		106	152	205	271			46.83333333	0.221718894	92.32932732	7.197403971	16.83333333	24.5	33.33333333	44.33333333
5	287	125.0594772	1718.121228	871477	120.2549098	1	5	361	daf6_Peak		106	152	205	271			47	0.176569627	98.6740818	5.152030788	16.83333333	24.5	33.33333333	44.33333333
5	288	124.5790175	1726.996525	891847	119.846647	1	5	361	daf6_Peak		106	152	205	271			47.16666667	0.147742254	102.089461	4.783142648	16.83333333	24.5	33.33333333	44.33333333
5	289	121.4875979	1630.121517	809255	121.2645124	1	5	361	daf6_Peak		106	152	205	271			47.33333333	0.257895023	88.33777531	1.876308339	16.83333333	24.5	33.33333333	44.33333333
5	290	126.8037557	1876.260972	738885	119.2564526	1	5	361	daf6_Peak		106	152	205	271			47.5	0.213816884	93.80276231	7.501950282	16.83333333	24.5	33.33333333	44.33333333
5	291	124.7308123	1646.169295	836316	122.1656234	1	5	361	daf6_Peak		106	152	205	271			47.66666667	0.133331914	104.2779955	4.164240447	16.83333333	24.5	33.33333333	44.33333333
5	292	125.8562588	1779.208991	769000	121.7801977	1	5	361	daf6_Peak		106	152	205	271			47.83333333	0.126340988	104.9923349	5.478093363	16.83333333	24.5	33.33333333	44.33333333
5	293	122.2286854	1578.785992	826970	118.6294811	1	5	361	daf6_Peak		106	152	205	271			48	0.224607914	92.66148698	2.922078207	16.83333333	24.5	33.33333333	44.33333333
5	294	124.4723124	1643.706042	900963	118.7097472	1	5	361	daf6_Peak		106	152	205	271			48.16666667	0.211391925	93.97523188	5.402798489	16.83333333	24.5	33.33333333	44.33333333
5	295	124.935745	1749.714466	851778	119.2188199	1	5	361	daf6_Peak		106	152	205	271			48.33333333	0.148710924	102.0769309	5.129673223	16.83333333	24.5	33.33333333	44.33333333
5	296	124.1473658	1830.314053	732022	121.799566	1	5	361	daf6_Peak		106	152	205	271			48.5	0.147946605	102.2981924	3.829341033	16.83333333	24.5	33.33333333	44.33333333
5	297	126.2164713	1763.712373	768878	118.846876	1	5	361	daf6_Peak		106	152	205	271			48.66666667	0.062442047	114.3693016	4.426127392	16.83333333	24.5	33.33333333	44.33333333
5	298	122.7925812	1602.423116	908534	118.5101721	1	5	361	daf6_Peak		106	152	205	271			48.83333333	0.135394501	104.7852492	1.961706464	16.83333333	24.5	33.33333333	44.33333333
5	299	124.5669683	1589.019051	828914	121.8095036	1	5	361	daf6_Peak		106	152	205	271			49	0.113333706	106.7858453	3.976000612	16.83333333	24.5	33.33333333	44.33333333
5	300	125.1150629	1729.736327	757551	119.3391279	1	5	361	daf6_Peak		106	152	205	271			49.16666667	0.099605655	108.8121219	4.416088969	16.83333333	24.5	33.33333333	44.33333333
5	301	124.837292	1655.909148	873282	118.8278137	1	5	361	daf6_Peak		106	152	205	271			49.33333333	0.09391335	109.7740179	3.903755925	16.83333333	24.5	33.33333333	44.33333333
5	302	124.6342251	1550.77395	965993	118.5586209	1	5	361	daf6_Peak		106	152	205	271			49.5	0.124521946	104.7462695	5.124805491	16.83333333	24.5	33.33333333	44.33333333
5	303	123.6389581	1626.78225	759236	119.8246304	1	5	361	daf6_Peak		106	152	205	271			49.66666667	0.181505055	97.16973324	4.720448705	16.83333333	24.5	33.33333333	44.33333333
5	304	123.0515872	1474.370608	970784	118.9143688	1	5	361	daf6_Peak		106	152	205	271			49.83333333	0.13556891	103.6265347	3.303961072	16.83333333	24.5	33.33333333	44.33333333
5	305	123.8508266	1532.617953	883274	117.5790405	1	5	361	daf6_Peak		106	152	205	271			50	0.158051398	100.2185934	5.048701451	16.83333333	24.5	33.33333333	44.33333333
5	306	125.0973213	1679.167204	778504	120.0789817	1	5	361	daf6_Peak		106	152	205	271			50.16666667	0.199194714	93.91636894	7.261853946	16.83333333	24.5	33.33333333	44.33333333
5	307	124.7218211	1572.424251	938928	118.135483	1	5	361	daf6_Peak		106	152	205	271			50.33333333	0.21030387	92.71947099	7.158000813	16.83333333	24.5	33.33333333	44.33333333
5	308	124.7212356	1522.409349	971548	118.8576843	1	5	361	daf6_Peak		106	152	205	271			50.5	0.219707428	92.76704665	5.840272844	16.83333333	24.5	33.33333333	44.33333333
5	309	125.4944265	1632.028052	881037	118.0966348	1	5	361	daf6_Peak		106	152	205	271			50.66666667	0.194033491	95.08736303	7.492361074	16.83333333	24.5	33.33333333	44.33333333
5	310	123.5353395	1647.634843	871460	119.9570996	1	5	361	daf6_Peak		106	152	205	271			50.83333333	0.088865392	109.7976609	3.077643913	16.83333333	24.5	33.33333333	44.33333333
5	311	124.1450796	1542.899045	916862	119.1857803	1	5	361	daf6_Peak		106	152	205	271			51	0.162884529	99.69272444	5.038835501	16.83333333	24.5	33.33333333	44.33333333
5	312	125.5718749	1505.999433	890485	121.0470477	1	5	361	daf6_Peak		106	152	205	271			51.16666667	0.137011015	102.3585517	6.628544358	16.83333333	24.5	33.33333333	44.33333333
5	313	124.8803385	1520.225528	937912	119.326989	1	5	361	daf6_Peak		106	152	205	271			51.33333333	0.188524198	95.73917898	6.645134538	16.83333333	24.5	33.33333333	44.33333333
5	314	125.5071671	1494.568829	762027	119.6683015	1	5	361	daf6_Peak		106	152	205	271			51.5	0.181569891	96.74610429	7.032902341	16.83333333	24.5	33.33333333	44.33333333
5	315	123.1717591	1442.975332	893967	118.2972878	1	5	361	daf6_Peak		106	152	205	271			51.66666667	0.144272302	102.26121	3.84352712	16.83333333	24.5	33.33333333	44.33333333
5	316	124.7343909	1510.398046	726421	118.2267926	1	5	361	daf6_Peak		106	152	205	271			51.83333333	0.161232306	98.54959554	7.122817011	16.83333333	24.5	33.33333333	44.33333333
5	317	123.8966302	1491.508231	743863	116.7556009	1	5	361	daf6_Peak		106	152	205	271			52	0.159943163	99.74211236	5.480257649	16.83333333	24.5	33.33333333	44.33333333
5	318	120.2709632	1282.095214	1023999	115.3075998	1	5	361	daf6_Peak		106	152	205	271			52.16666667	0.462291259	61.93538585	5.029881778	16.83333333	24.5	33.33333333	44.33333333
5	319	122.3872037	1351.262696	1018624	116.8986428	1	5	361	daf6_Peak		106	152	205	271			52.33333333	0.182094728	96.50736898	4.593208124	16.83333333	24.5	33.33333333	44.33333333
5	320	124.302123	1477.889089	797993	120.30465	1	5	361	daf6_Peak		106	152	205	271			52.5	0.122026121	104.7239318	4.897881374	16.83333333	24.5	33.33333333	44.33333333
5	321	123.2983693	1363.598952	1066249	116.34158	1	5	361	daf6_Peak		106	152	205	271			52.66666667	0.23352742	89.87343555	6.255984728	16.83333333	24.5	33.33333333	44.33333333
5	322	124.1600297	1388.117615	937607	118.5568237	1	5	361	daf6_Peak		106	152	205	271			52.83333333	0.084619987	109.6388098	4.488943005	16.83333333	24.5	33.33333333	44.33333333
5	323	124.3275988	1495.497944	838318	118.0282351	1	5	361	daf6_Peak		106	152	205	271			53	0.061624513	111.8745474	5.179618902	16.83333333	24.5	33.33333333	44.33333333
5	324	124.9517459	1411.712619	920460	117.9075073	1	5	361	daf6_Peak		106	152	205	271			53.16666667	-0.110124387	135.4010898	2.53514802	16.83333333	24.5	33.33333333	44.33333333
5	325	124.7539467	1332.864482	942048	116.857014	1	5	361	daf6_Peak		106	152	205	271			53.33333333	0.12419192	102.6640048	7.577245026	16.83333333	24.5	33.33333333	44.33333333
5	326	124.7571724	1489.937102	869370	116.8814177	1	5	361	daf6_Peak		106	152	205	271			53.5	-0.024663288	123.1050652	4.534787278	16.83333333	24.5	33.33333333	44.33333333
5	327	122.4263154	1392.858421	1040645	118.9592781	1	5	361	daf6_Peak		106	152	205	271			53.66666667	0.027234117	117.3401714	1.846393112	16.83333333	24.5	33.33333333	44.33333333
5	328	123.2644801	1362.546078	906813	116.868899	1	5	361	daf6_Peak		106	152	205	271			53.83333333	0.120946499	104.2692342	4.860361814	16.83333333	24.5	33.33333333	44.33333333
5	329	122.0845442	1287.583073	1063124	117.3461529	1	5	361	daf6_Peak		106	152	205	271			54	0.014925632	119.2316282	1.101450515	16.83333333	24.5	33.33333333	44.33333333
5	330	124.6929523	1326.511906	936519	116.9519801	1	5	361	daf6_Peak		106	152	205	271			54.16666667	0.217278052	93.08250295	6.199350984	16.83333333	24.5	33.33333333	44.33333333
5	331	123.0701746	1285.618512	1116501	117.1025404	1	5	361	daf6_Peak		106	152	205	271			54.33333333	0.081720085	109.5268845	3.97366053	16.83333333	24.5	33.33333333	44.33333333
5	332	121.4005935	1222.94744	1099606	117.1031762	1	5	361	daf6_Peak		106	152	205	271			54.5	0.095885245	108.400013	1.772113671	16.83333333	24.5	33.33333333	44.33333333
5	333	124.1629269	1437.593501	828083	118.8266048	1	5	361	daf6_Peak		106	152	205	271			54.66666667	0.280352302	82.59744976	8.252164949	16.83333333	24.5	33.33333333	44.33333333
5	334	126.0034126	1408.670101	597195	116.9813046	1	5	361	daf6_Peak		106	152	205	271			54.83333333	0.132316911	103.5189641	7.005843646	16.83333333	24.5	33.33333333	44.33333333
5	335	124.0358151	1388.798602	793408	116.601194	1	5	361	daf6_Peak		106	152	205	271			55	0.147759736	100.395543	6.411310554	16.83333333	24.5	33.33333333	44.33333333
5	336	125.5169943	1318.36768	946080	117.3068478	1	5	361	daf6_Peak		106	152	205	271			55.16666667	0.12417536	104.0213733	6.929001035	16.83333333	24.5	33.33333333	44.33333333
5	337	122.6377099	1225.322926	1099834	118.0183639	1	5	361	daf6_Peak		106	152	205	271			55.33333333	-0.048733021	126.8127983	1.576302922	16.83333333	24.5	33.33333333	44.33333333
5	338	122.4448305	1277.427743	925049	118.8407442	1	5	361	daf6_Peak		106	152	205	271			55.5	0.96172335	0.007766745	8.145145136	16.83333333	24.5	33.33333333	44.33333333
5	339	123.7894372	1345.241505	820506	117.5783334	1	5	361	daf6_Peak		106	152	205	271			55.66666667	0.957585915	0.007720041	11.19036131	16.83333333	24.5	33.33333333	44.33333333
5	340	126.2263402	1293.623069	948351	117.8501399	1	5	361	daf6_Peak		106	152	205	271			55.83333333	0.957792012	0.007684369	13.34273329	16.83333333	24.5	33.33333333	44.33333333
5	341	123.7228853	1232.040711	1142011	116.7874896	1	5	361	daf6_Peak		106	152	205	271			56	0.965817793	0.007854226	10.91959564	16.83333333	24.5	33.33333333	44.33333333
5	342	123.6533429	1231.253483	1132661	116.8774114	1	5	361	daf6_Peak		106	152	205	271			56.16666667				16.83333333	24.5	33.33333333	44.33333333
5	343	123.7066138	1270.391246	974739	118.2813741	1	5	361	daf6_Peak		106	152	205	271			56.33333333				16.83333333	24.5	33.33333333	44.33333333
5	344	123.1772569	1196.170904	1154827	116.6829271	1	5	361	daf6_Peak		106	152	205	271			56.5				16.83333333	24.5	33.33333333	44.33333333
5	345	124.7590155	1241.341602	996724	116.8991688	1	5	361	daf6_Peak		106	152	205	271			56.66666667				16.83333333	24.5	33.33333333	44.33333333
5	346	123.5270949	1264.170725	987289	118.1622638	1	5	361	daf6_Peak		106	152	205	271			56.83333333				16.83333333	24.5	33.33333333	44.33333333
5	347	124.5058518	1249.003795	952534	117.766304	1	5	361	daf6_Peak		106	152	205	271			57				16.83333333	24.5	33.33333333	44.33333333
5	348	123.9457648	1248.060235	949070	116.1178894	1	5	361	daf6_Peak		106	152	205	271			57.16666667				16.83333333	24.5	33.33333333	44.33333333
5	349	123.3408921	1248.662126	952316	117.1589074	1	5	361	daf6_Peak		106	152	205	271			57.33333333				16.83333333	24.5	33.33333333	44.33333333
5	350	124.5239009	1203.469709	1178158	116.0306285	1	5	361	daf6_Peak		106	152	205	271			57.5				16.83333333	24.5	33.33333333	44.33333333
5	351	125.6717328	1283.930366	820219	115.8180764	1	5	361	daf6_Peak		106	152	205	271			57.66666667				16.83333333	24.5	33.33333333	44.33333333
5	352	124.2910833	1237.073028	951226	117.0187671	1	5	361	daf6_Peak		106	152	205	271			57.83333333				16.83333333	24.5	33.33333333	44.33333333
5	353	122.0587965	1229.028082	1013462	116.5755496	1	5	361	daf6_Peak		106	152	205	271			58				16.83333333	24.5	33.33333333	44.33333333
5	354	124.8267234	1258.87276	1090384	115.973184	1	5	361	daf6_Peak		106	152	205	271			58.16666667				16.83333333	24.5	33.33333333	44.33333333
5	355	121.9305709	1138.103348	918505	117.5803477	1	5	361	daf6_Peak		106	152	205	271			58.33333333				16.83333333	24.5	33.33333333	44.33333333
5	356	123.6469681	1189.824482	1172792	115.8675955	1	5	361	daf6_Peak		106	152	205	271			58.5				16.83333333	24.5	33.33333333	44.33333333
5	357	122.5850859	1190.963642	1181524	115.8187814	1	5	361	daf6_Peak		106	152	205	271			58.66666667				16.83333333	24.5	33.33333333	44.33333333
5	358	123.2029551	1222.96237	1008011	116.5652395	1	5	361	daf6_Peak		106	152	205	271			58.83333333				16.83333333	24.5	33.33333333	44.33333333
5	359	123.1517917	1239.432237	979230	116.7976876	1	5	361	daf6_Peak		106	152	205	271			59				16.83333333	24.5	33.33333333	44.33333333
5	360	123.1256973	1267.41772	779380	117.4814832	1	5	361	daf6_Peak		106	152	205	271			59.16666667				16.83333333	24.5	33.33333333	44.33333333
6	32	146.4930668	468.1452148	23510	162.3050485	1	32	361	daf6_Peak		122	178	227	302			0	0.554636067	56.50710553	-0.034272535	15	24.33333333	32.5	45	0
6	33	144.1751027	495.4021157	22404	156.5890637	1	32	361	daf6_Peak		122	178	227	302			0.166666667	0.544437434	57.24665887	1.67549576	15	24.33333333	32.5	45	0.174342891
6	34	146.4079366	507.6922613	23234	159.2629791	1	32	361	daf6_Peak		122	178	227	302			0.333333333	0.440882636	74.87916655	1.31248811	15	24.33333333	32.5	45	0.348685783
6	35	143.3431044	535.0610994	19411	154.8891132	1	32	361	daf6_Peak		122	178	227	302			0.5	0.626230458	45.14633524	1.200488929	15	24.33333333	32.5	45	0.523028674
6	36	144.7853391	494.2409258	25319	160.3627666	1	32	361	daf6_Peak		122	178	227	302			0.666666667	0.432113857	74.87310039	0.617265103	15	24.33333333	32.5	45	0.697371565
6	37	149.7095245	535.9048232	14762	171.4440869	1	32	361	daf6_Peak		122	178	227	302			0.833333333	0.650853961	41.33779866	-3.2133373	15	24.33333333	32.5	45	0.871714456
6	38	135.9825432	421.6479821	12488	147.3935845	1	32	361	daf6_Peak		122	178	227	302			1	0.561880483	55.62281332	-2.45784848	15	24.33333333	32.5	45	1.046057348
6	39	143.648571	528.1851869	21589	161.6653992	1	32	361	daf6_Peak		122	178	227	302			1.166666667	0.508694962	62.26725474	-0.857057886	15	24.33333333	32.5	45	1.220400239
6	40	149.3004896	574.4332925	19608	161.7505978	1	32	361	daf6_Peak		122	178	227	302			1.333333333	0.565629911	54.46617044	3.343342894	15	24.33333333	32.5	45	1.39474313
6	41	141.860809	607.7110656	27861	154.9168201	1	32	361	daf6_Peak		122	178	227	302			1.5	0.438197379	72.75818746	1.218477115	15	24.33333333	32.5	45	1.569086022
6	42	142.4694237	640.613873	13638	164.7308809	1	32	361	daf6_Peak		122	178	227	302			1.666666667	0.484543076	66.29456752	-3.644351551	15	24.33333333	32.5	45	1.743428913
6	43	148.1746144	496.3998311	36698	158.2858988	1	32	361	daf6_Peak		122	178	227	302			1.833333333	0.528406049	60.22704468	4.308343324	15	24.33333333	32.5	45	1.917771804
6	44	135.1351749	584.3184674	22445	148.3742865	1	32	361	daf6_Peak		122	178	227	302			2	0.059025849	132.0577832	-5.680526637	15	24.33333333	32.5	45	2.092114695
6	45	140.4849409	600.0063855	28189	151.6678677	1	32	361	daf6_Peak		122	178	227	302			2.166666667	0.806505235	18.53695611	-0.372944492	15	24.33333333	32.5	45	2.266457587
6	46	139.3629464	674.6344462	21477	153.1500162	1	32	361	daf6_Peak		122	178	227	302			2.333333333	0.598472177	49.11469382	-1.407770961	15	24.33333333	32.5	45	2.440800478
6	47	132.0471615	587.9855313	27162	139.8608776	1	32	361	daf6_Peak		122	178	227	302			2.5	0.727538004	28.89138497	1.401672813	15	24.33333333	32.5	45	2.615143369
6	48	138.6030311	668.9387028	26657	149.6435681	1	32	361	daf6_Peak		122	178	227	302			2.666666667	0.819417365	16.05397044	-0.071477631	15	24.33333333	32.5	45	2.78948626
6	49	138.1582013	680.8276758	31934	152.0202834	1	32	361	daf6_Peak		122	178	227	302			2.833333333	1.087108332	-19.48257492	-7.621740524	15	24.33333333	32.5	45	2.963829152
6	50	142.1478712	1015.129359	13505	152.5832941	1	32	361	daf6_Peak		122	178	227	302			3	0.659380588	39.60456134	1.932847612	15	24.33333333	32.5	45	3.138172043
6	51	137.0278755	690.3500065	30708	149.9251656	1	32	361	daf6_Peak		122	178	227	302			3.166666667	0.804228953	18.4981975	-2.044480972	15	24.33333333	32.5	45	3.312514934
6	52	137.5235129	809.6852021	32748	151.1231478	1	32	361	daf6_Peak		122	178	227	302			3.333333333	2.298157126	-200.5788938	-9.202332245	15	24.33333333	32.5	45	3.486857826
6	53	137.8148112	791.6235184	30963	151.3236725	1	32	361	daf6_Peak		122	178	227	302			3.5	0.930417307	-1.415694914	-1.563657635	15	24.33333333	32.5	45	3.661200717
6	54	136.49786	903.6744072	34580	151.8720786	1	32	361	daf6_Peak		122	178	227	302			3.666666667	0.750240216	26.08540789	-3.528088859	15	24.33333333	32.5	45	3.835543608
6	55	135.0054647	732.9486554	25436	144.9855297	1	32	361	daf6_Peak		122	178	227	302			3.833333333	1.142702863	-32.28555224	1.615637039	15	24.33333333	32.5	45	4.009886499
6	56	131.7499779	790.4273612	33997	141.2785548	1	32	361	daf6_Peak		122	178	227	302			4	0.714577254	30.94687177	-0.151335592	15	24.33333333	32.5	45	4.184229391
6	57	137.8131734	928.2323992	33507	152.4004109	1	32	361	daf6_Peak		122	178	227	302			4.166666667	0.804722934	17.67175707	-2.498689551	15	24.33333333	32.5	45	4.358572282
6	58	141.0519785	982.0515937	31186	156.6624056	1	32	361	daf6_Peak		122	178	227	302			4.333333333	0.906966849	2.924978631	-3.96060845	15	24.33333333	32.5	45	4.532915173
6	59	134.6204104	832.1434585	43713	141.7938827	1	32	361	daf6_Peak		122	178	227	302			4.5	0.865629397	11.36979259	0.509664668	15	24.33333333	32.5	45	4.707258065
6	60	134.0982435	1057.449509	28124	148.2893472	1	32	361	daf6_Peak		122	178	227	302			4.666666667	0.636633175	43.02110648	-3.328780882	15	24.33333333	32.5	45	4.881600956
6	61	134.1126009	979.021536	36172	145.6809374	1	32	361	daf6_Peak		122	178	227	302			4.833333333	0.69833376	34.22292115	-1.84423712	15	24.33333333	32.5	45	5.055943847
6	62	133.0574146	976.6532083	37325	145.1335465	1	32	361	daf6_Peak		122	178	227	302			5	0.7016509	33.52787025	-2.303539149	15	24.33333333	32.5	45	5.230286738
6	63	136.2878685	946.1802744	36805	147.7610934	1	32	361	daf6_Peak		122	178	227	302			5.166666667	0.834165372	14.61418793	-1.583506913	15	24.33333333	32.5	45	5.40462963
6	64	131.2853804	965.2655042	38941	140.8802679	1	32	361	daf6_Peak		122	178	227	302			5.333333333	0.795066283	21.28489956	-2.00867002	15	24.33333333	32.5	45	5.578972521
6	65	136.6741809	1123.292874	38549	150.4210281	1	32	361	daf6_Peak		122	178	227	302			5.5	0.577470992	51.54019698	-1.729796465	15	24.33333333	32.5	45	5.753315412
6	66	135.8692208	1206.328922	38760	150.3412527	1	32	361	daf6_Peak		122	178	227	302			5.666666667	0.677072494	36.08269428	-2.005400408	15	24.33333333	32.5	45	5.927658303
6	67	132.9355607	1050.33535	47440	143.6030354	1	32	361	daf6_Peak		122	178	227	302			5.833333333	0.653556265	40.37420606	-1.291308825	15	24.33333333	32.5	45	6.102001195
6	68	130.9870837	981.3898336	38401	137.1677459	1	32	361	daf6_Peak		122	178	227	302			6	0.599416356	47.60804642	1.158446772	15	24.33333333	32.5	45	6.276344086
6	69	133.4671356	1094.244022	41656	145.8882696	1	32	361	daf6_Peak		122	178	227	302			6.166666667	0.718379343	30.43317924	-1.769162923	15	24.33333333	32.5	45	6.450686977
6	70	133.9153093	1145.628307	42484	146.6574362	1	32	361	daf6_Peak		122	178	227	302			6.333333333	0.945053911	-2.508629799	-2.175244507	15	24.33333333	32.5	45	6.625029869
6	71	133.8105547	1165.954624	42313	145.3662847	1	32	361	daf6_Peak		122	178	227	302			6.5	0.598379376	47.80793478	-0.98156684	15	24.33333333	32.5	45	6.79937276
6	72	133.8193926	1319.395026	44749	149.2543955	1	32	361	daf6_Peak		122	178	227	302			6.666666667	0.575693904	50.88415681	-2.989609874	15	24.33333333	32.5	45	6.973715651
6	73	134.3625813	1342.430776	43684	146.9404292	1	32	361	daf6_Peak		122	178	227	302			6.833333333	0.794319166	18.50725496	-0.862272874	15	24.33333333	32.5	45	7.148058542
6	74	131.6748703	1144.584116	55138	141.6100993	1	32	361	daf6_Peak		122	178	227	302			7	0.823974319	13.95760837	1.034176768	15	24.33333333	32.5	45	7.322401434
6	75	131.9593765	1235.733591	44777	144.4944781	1	32	361	daf6_Peak		122	178	227	302			7.166666667	0.740498273	26.66355596	-1.702091037	15	24.33333333	32.5	45	7.496744325
6	76	132.804197	1353.540814	46271	145.8506314	1	32	361	daf6_Peak		122	178	227	302			7.333333333	0.663055867	38.61915368	-2.522073566	15	24.33333333	32.5	45	7.671087216
6	77	136.5640688	1418.950388	28844	151.5918639	1	32	361	daf6_Peak		122	178	227	302			7.5	1.072007231	-21.16306986	-4.780435671	15	24.33333333	32.5	45	7.845430108
6	78	133.0881866	1440.404149	46515	145.6803864	1	32	361	daf6_Peak		122	178	227	302			7.666666667	0.618061059	44.58221341	-1.533400611	15	24.33333333	32.5	45	8.019772999
6	79	132.1361415	1259.826272	56669	144.5659413	1	32	361	daf6_Peak		122	178	227	302			7.833333333	0.629375	43.03646078	-1.886508656	15	24.33333333	32.5	45	8.19411589
6	80	130.080817	1313.859698	49643	139.1063794	1	32	361	daf6_Peak		122	178	227	302			8	0.6392655	41.18753938	-0.032631478	15	24.33333333	32.5	45	8.368458781
6	81	135.0525057	1435.714675	53956	149.3231907	1	32	361	daf6_Peak		122	178	227	302			8.166666667	0.594692653	47.99923041	-1.748129078	15	24.33333333	32.5	45	8.542801673
6	82	138.0725268	1557.256383	43708	153.5769908	1	32	361	daf6_Peak		122	178	227	302			8.333333333	0.753945837	24.60746292	-2.323669005	15	24.33333333	32.5	45	8.717144564
6	83	133.7173917	1457.604916	57079	145.7648577	1	32	361	daf6_Peak		122	178	227	302			8.5	0.679252312	35.08249859	-0.376223429	15	24.33333333	32.5	45	8.891487455
6	84	133.8380853	1459.21892	51978	149.9361819	1	32	361	daf6_Peak		122	178	227	302			8.666666667	0.612484545	45.16909815	-3.164607	15	24.33333333	32.5	45	9.065830346
6	85	131.1224898	1526.062524	61001	143.1453443	1	32	361	daf6_Peak		122	178	227	302			8.833333333	0.648384492	40.01232147	-1.703053093	15	24.33333333	32.5	45	9.240173238
6	86	131.583998	1429.272486	52656	145.3616328	1	32	361	daf6_Peak		122	178	227	302			9	0.62260023	43.64382107	-2.56200898	15	24.33333333	32.5	45	9.414516129
6	87	136.2586973	1435.750483	60565	150.0007064	1	32	361	daf6_Peak		122	178	227	302			9.166666667	0.584612625	49.37924181	-0.812851215	15	24.33333333	32.5	45	9.58885902
6	88	132.575341	1605.005295	54771	145.9072125	1	32	361	daf6_Peak		122	178	227	302			9.333333333	0.832735176	13.59632902	-2.523056393	15	24.33333333	32.5	45	9.763201912
6	89	130.9732426	1469.853913	66748	139.7076722	1	32	361	daf6_Peak		122	178	227	302			9.5	0.577402743	50.2263508	0.079298757	15	24.33333333	32.5	45	9.937544803
6	90	132.2307912	1579.262102	56146	145.4703977	1	32	361	daf6_Peak		122	178	227	302			9.666666667	0.687978051	33.70163957	-1.551289157	15	24.33333333	32.5	45	10.11188769
6	91	131.5942044	1515.629376	66361	144.2299217	1	32	361	daf6_Peak		122	178	227	302			9.833333333	0.74048319	26.80955329	-2.015181325	15	24.33333333	32.5	45	10.28623059
6	92	132.2129453	1614.57245	68102	143.60438	1	32	361	daf6_Peak		122	178	227	302			10	0.680817705	34.79997233	-0.355431482	15	24.33333333	32.5	45	10.46057348
6	93	132.2737188	1489.649584	69038	142.288946	1	32	361	daf6_Peak		122	178	227	302			10.16666667	0.521680499	58.56045342	-0.516103043	15	24.33333333	32.5	45	10.63491637
6	94	134.6442281	1500.011994	69449	144.6651048	1	32	361	daf6_Peak		122	178	227	302			10.33333333	0.703664474	32.24324305	0.605290223	15	24.33333333	32.5	45	10.80925926
6	95	135.5201447	1626.86406	71855	143.9063359	1	32	361	daf6_Peak		122	178	227	302			10.5	0.64804815	39.30319063	2.95871937	15	24.33333333	32.5	45	10.98360215
6	96	135.8657596	1790.529521	70560	143.6438713	1	32	361	daf6_Peak		122	178	227	302			10.66666667	0.652151998	39.0553733	3.132748759	15	24.33333333	32.5	45	11.15794504
6	97	136.9238081	1633.753677	60177	147.2936879	1	32	361	daf6_Peak		122	178	227	302			10.83333333	0.626897327	42.50150938	2.08427951	15	24.33333333	32.5	45	11.33228793
6	98	136.2591407	1632.47618	60307	143.3337742	1	32	361	daf6_Peak		122	178	227	302			11	0.701530448	31.60728229	4.098851714	15	24.33333333	32.5	45	11.50663082
6	99	135.9276131	1768.536788	72375	140.8646485	1	32	361	daf6_Peak		122	178	227	302			11.16666667	0.728189351	28.35732226	4.99415386	15	24.33333333	32.5	45	11.68097372
6	100	139.070938	1725.879176	75573	142.5521004	1	32	361	daf6_Peak		122	178	227	302			11.33333333	0.525164609	57.32608579	6.8815342	15	24.33333333	32.5	45	11.85531661
6	101	140.8191003	1930.889245	76114	143.8117306	1	32	361	daf6_Peak		122	178	227	302			11.5	0.868274952	9.695404568	6.255572177	15	24.33333333	32.5	45	12.0296595
6	102	137.8666903	1769.594735	78899	135.9148381	1	32	361	daf6_Peak		122	178	227	302			11.66666667	0.505311217	60.44274948	8.744648585	15	24.33333333	32.5	45	12.20400239
6	103	136.2166131	1708.267986	87497	138.5076521	1	32	361	daf6_Peak		122	178	227	302			11.83333333	0.404686116	75.20527917	4.959210183	15	24.33333333	32.5	45	12.37834528
6	104	139.7509675	1855.976518	76227	143.6035589	1	32	361	daf6_Peak		122	178	227	302			12	0.520328113	58.36933574	6.660662966	15	24.33333333	32.5	45	12.55268817
6	105	146.3792892	2022.10694	50505	145.4708566	1	32	361	daf6_Peak		122	178	227	302			12.16666667	0.529934322	56.74419248	12.54509702	15	24.33333333	32.5	45	12.72703106
6	106	137.5496384	1918.047317	65685	143.7524595	1	32	361	daf6_Peak		122	178	227	302			12.33333333	0.576825906	50.20993814	4.419557656	15	24.33333333	32.5	45	12.90137395
6	107	137.0041764	1758.324384	75423	140.46223	1	32	361	daf6_Peak		122	178	227	302			12.5	0.516177691	58.60159519	5.89911168	15	24.33333333	32.5	45	13.07571685
6	108	143.9800592	2224.085925	57771	148.1491737	1	32	361	daf6_Peak		122	178	227	302			12.66666667	0.446823222	68.09422418	9.689343859	15	24.33333333	32.5	45	13.25005974
6	109	134.8827255	1867.878762	78474	137.3638233	1	32	361	daf6_Peak		122	178	227	302			12.83333333	0.377121793	78.79472161	4.285112528	15	24.33333333	32.5	45	13.42440263
6	110	137.3690943	2132.262193	81150	137.5190588	1	32	361	daf6_Peak		122	178	227	302			13	0.552176907	53.73693865	7.69730715	15	24.33333333	32.5	45	13.59874552
6	111	139.8065142	1940.521133	79427	143.8825844	1	32	361	daf6_Peak		122	178	227	302			13.16666667	0.57578797	50.05663015	6.904022848	15	24.33333333	32.5	45	13.77308841
6	112	138.7838644	2235.63647	67689	141.5910834	1	32	361	daf6_Peak		122	178	227	302			13.33333333	0.62545868	43.19180811	7.032684197	15	24.33333333	32.5	45	13.9474313
6	113	139.8329319	2090.302901	65183	142.4642696	1	32	361	daf6_Peak		122	178	227	302			13.5	0.453428769	67.98110969	7.254423831	15	24.33333333	32.5	45	14.12177419
6	114	136.8944009	2256.519291	67207	139.3000605	1	32	361	daf6_Peak		122	178	227	302			13.66666667	0.590111352	48.33902486	6.352829043	15	24.33333333	32.5	45	14.29611708
6	115	138.6882197	2044.063848	80159	141.9700508	1	32	361	daf6_Peak		122	178	227	302			13.83333333	0.694025333	33.32388814	6.833519656	15	24.33333333	32.5	45	14.47045998
6	116	139.1671103	2135.601959	78517	140.5530506	1	32	361	daf6_Peak		122	178	227	302			14	0.602974438	46.30391599	8.11329759	15	24.33333333	32.5	45	14.64480287
6	117	139.5578945	2271.990703	79809	138.2043534	1	32	361	daf6_Peak		122	178	227	302			14.16666667	0.761961667	23.96380227	10.2876727	15	24.33333333	32.5	45	14.81914576
6	118	144.5734622	2652.393185	80504	145.6370226	1	32	361	daf6_Peak		122	178	227	302			14.33333333	0.731511927	28.10197283	9.936270329	15	24.33333333	32.5	45	14.99348865
6	119	143.7279112	2768.884141	62645	146.294612	1	32	361	daf6_Peak		122	178	227	302			14.5	0.739369712	27.04680607	8.515300019	15	24.33333333	32.5	45	15.16783154
6	120	138.198267	2472.303542	74092	139.2340491	1	32	361	daf6_Peak		122	178	227	302			14.66666667	0.465079873	66.14306482	7.300248294	15	24.33333333	32.5	45	15.34217443
6	121	134.2259264	2157.497858	84948	137.9018647	1	32	361	daf6_Peak		122	178	227	302			14.83333333	0.67495338	35.90558533	5.243011503	15	24.33333333	32.5	45	15.51651732
6	122	135.6939394	2100.692184	84859	141.5696377	1	32	361	daf6_Peak		122	178	227	302			15	0.590554103	47.41705092	4.672358039	15	24.33333333	32.5	45	15.69086022
6	123	134.0940054	2015.104989	86495	137.5269565	1	32	361	daf6_Peak		122	178	227	302			15.16666667	0.466492277	64.60654059	5.3322018	15	24.33333333	32.5	45	15.85215054
6	124	135.3132587	2223.541349	87075	140.5186767	1	32	361	daf6_Peak		122	178	227	302			15.33333333	0.500712254	60.51968256	4.434152747	15	24.33333333	32.5	45	16.01344086
6	125	138.1170607	2520.169256	71826	142.518953	1	32	361	daf6_Peak		122	178	227	302			15.5	0.497874178	60.75705654	6.403497605	15	24.33333333	32.5	45	16.17473118
6	126	132.9085874	2053.554523	88467	138.7269303	1	32	361	daf6_Peak		122	178	227	302			15.66666667	0.393010004	75.48741457	2.900101308	15	24.33333333	32.5	45	16.33602151
6	127	132.4705567	2082.601893	108089	136.7821684	1	32	361	daf6_Peak		122	178	227	302			15.83333333	0.49800358	61.46564081	2.88690634	15	24.33333333	32.5	45	16.49731183
6	128	135.323627	2071.630875	96157	142.7855479	1	32	361	daf6_Peak		122	178	227	302			16	0.352442848	81.45445385	3.545427998	15	24.33333333	32.5	45	16.65860215
6	129	134.7318995	2323.46323	93174	140.1645603	1	32	361	daf6_Peak		122	178	227	302			16.16666667	0.436795896	68.68911872	4.819476105	15	24.33333333	32.5	45	16.81989247
6	130	131.5682371	1882.428539	97088	137.9066404	1	32	361	daf6_Peak		122	178	227	302			16.33333333	0.459713159	65.66037001	2.510369832	15	24.33333333	32.5	45	16.9811828
6	131	133.5261867	2112.997528	102342	139.5457933	1	32	361	daf6_Peak		122	178	227	302			16.5	0.443589692	67.80342844	3.821682771	15	24.33333333	32.5	45	17.14247312
6	132	133.370905	2160.804377	86324	138.1177465	1	32	361	daf6_Peak		122	178	227	302			16.66666667	0.650085947	38.73471604	4.847782951	15	24.33333333	32.5	45	17.30376344
6	133	131.4906017	2076.432702	102625	137.8343404	1	32	361	daf6_Peak		122	178	227	302			16.83333333	0.64006479	40.12863379	3.139059733	15	24.33333333	32.5	45	17.46505376
6	134	132.7312082	2038.952245	100137	139.9058658	1	32	361	daf6_Peak		122	178	227	302			17	0.474105912	62.79398464	3.607025517	15	24.33333333	32.5	45	17.62634409
6	135	132.4908343	1972.433448	104520	141.2386343	1	32	361	daf6_Peak		122	178	227	302			17.16666667	0.500178934	59.18598956	2.660255235	15	24.33333333	32.5	45	17.78763441
6	136	132.2796805	2280.337377	103300	139.7347306	1	32	361	daf6_Peak		122	178	227	302			17.33333333	0.477213643	62.3039453	3.292415433	15	24.33333333	32.5	45	17.94892473
6	137	131.2800622	2024.759809	104109	139.6691247	1	32	361	daf6_Peak		122	178	227	302			17.5	0.614824101	42.39623175	3.011886509	15	24.33333333	32.5	45	18.11021505
6	138	129.7947911	2059.132308	110273	135.1077592	1	32	361	daf6_Peak		122	178	227	302			17.66666667	0.489741257	60.40780319	3.219144139	15	24.33333333	32.5	45	18.27150538
6	139	129.9386083	2106.746643	108728	134.9770301	1	32	361	daf6_Peak		122	178	227	302			17.83333333	0.536321704	53.79736649	3.750130972	15	24.33333333	32.5	45	18.4327957
6	140	129.360046	2076.478878	128778	136.8387348	1	32	361	daf6_Peak		122	178	227	302			18	0.530935201	54.50622789	2.201316853	15	24.33333333	32.5	45	18.59408602
6	141	129.9637154	2121.581579	113216	137.7399718	1	32	361	daf6_Peak		122	178	227	302			18.16666667	0.466558044	63.0349568	2.665066772	15	24.33333333	32.5	45	18.75537634
6	142	134.8765924	2370.154826	112959	144.2524636	1	32	361	daf6_Peak		122	178	227	302			18.33333333	0.422042432	69.47658353	4.519348306	15	24.33333333	32.5	45	18.91666667
6	143	131.6198932	1916.851153	59578	139.7820749	1	32	361	daf6_Peak		122	178	227	302			18.5	0.489761007	60.05435745	3.105726076	15	24.33333333	32.5	45	19.07795699
6	144	130.5379346	2101.366151	92989	139.4152362	1	32	361	daf6_Peak		122	178	227	302			18.66666667	0.506287541	58.55492659	1.398810816	15	24.33333333	32.5	45	19.23924731
6	145	131.3894589	2155.773135	122606	140.822393	1	32	361	daf6_Peak		122	178	227	302			18.83333333	0.497913545	59.06910004	2.202981904	15	24.33333333	32.5	45	19.40053763
6	146	129.471336	1996.50878	119645	138.6684421	1	32	361	daf6_Peak		122	178	227	302			19	0.38698442	74.6064088	1.202400544	15	24.33333333	32.5	45	19.56182796
6	147	130.3577227	2013.047232	120722	141.4912056	1	32	361	daf6_Peak		122	178	227	302			19.16666667	0.46675329	63.74447112	0.571765835	15	24.33333333	32.5	45	19.72311828
6	148	130.0167135	2054.030891	123014	139.924678	1	32	361	daf6_Peak		122	178	227	302			19.33333333	0.386977945	74.64308176	1.22586741	15	24.33333333	32.5	45	19.8844086
6	149	130.625339	1944.324611	126832	139.8262694	1	32	361	daf6_Peak		122	178	227	302			19.5	0.447100591	66.18544903	1.923482253	15	24.33333333	32.5	45	20.04569892
6	150	129.7810202	2100.642442	128642	136.3834818	1	32	361	daf6_Peak		122	178	227	302			19.66666667	0.448094183	65.97013633	2.698238971	15	24.33333333	32.5	45	20.20698925
6	151	132.4353125	2240.393165	89685	140.3068284	1	32	361	daf6_Peak		122	178	227	302			19.83333333	0.577855441	48.06391646	3.294331864	15	24.33333333	32.5	45	20.36827957
6	152	137.3882041	2527.613927	127621	142.4099136	1	32	361	daf6_Peak		122	178	227	302			20	0.513971804	56.6676591	7.525864761	15	24.33333333	32.5	45	20.52956989
6	153	130.530634	2058.221513	152086	134.8937143	1	32	361	daf6_Peak		122	178	227	302			20.16666667	0.438783883	67.07129551	4.270150717	15	24.33333333	32.5	45	20.69086022
6	154	136.9796643	2394.222808	76860	140.1709677	1	32	361	daf6_Peak		122	178	227	302			20.33333333	0.408276486	71.27620158	8.474952617	15	24.33333333	32.5	45	20.85215054
6	155	132.4448023	1967.479649	136310	137.2959883	1	32	361	daf6_Peak		122	178	227	302			20.5	0.508716391	57.89369156	4.706391107	15	24.33333333	32.5	45	21.01344086
6	156	133.0161104	2091.415109	133206	138.5350847	1	32	361	daf6_Peak		122	178	227	302			20.66666667	0.498224862	59.240245	4.754241973	15	24.33333333	32.5	45	21.17473118
6	157	138.0195756	2472.979153	141605	140.8663969	1	32	361	daf6_Peak		122	178	227	302			20.83333333	0.307289105	85.70991367	9.022952939	15	24.33333333	32.5	45	21.33602151
6	158	133.5603344	2258.576469	145713	132.1134733	1	32	361	daf6_Peak		122	178	227	302			21	0.322322583	83.71020311	7.266975279	15	24.33333333	32.5	45	21.49731183
6	159	133.2951399	2203.409068	144030	134.7954536	1	32	361	daf6_Peak		122	178	227	302			21.16666667	0.407942196	71.84804069	6.458345876	15	24.33333333	32.5	45	21.65860215
6	160	137.2241745	2446.596184	66872	139.226159	1	32	361	daf6_Peak		122	178	227	302			21.33333333	0.380348617	75.36948693	8.900210603	15	24.33333333	32.5	45	21.81989247
6	161	133.1001979	2333.564955	148596	133.5602884	1	32	361	daf6_Peak		122	178	227	302			21.5	0.468042479	62.87959049	7.708718799	15	24.33333333	32.5	45	21.9811828
6	162	132.131128	2274.573249	170467	129.4184114	1	32	361	daf6_Peak		122	178	227	302			21.66666667	0.348486643	79.06704958	7.963490755	15	24.33333333	32.5	45	22.14247312
6	163	130.8511565	2287.501593	154733	130.1347768	1	32	361	daf6_Peak		122	178	227	302			21.83333333	0.340358585	80.44750048	6.111167493	15	24.33333333	32.5	45	22.30376344
6	164	132.586915	2532.717536	170776	129.4037246	1	32	361	daf6_Peak		122	178	227	302			22	0.406053316	71.84084589	8.201257597	15	24.33333333	32.5	45	22.46505376
6	165	133.2550918	2554.974311	172483	128.751571	1	32	361	daf6_Peak		122	178	227	302			22.16666667	0.427175041	69.01321601	9.242418134	15	24.33333333	32.5	45	22.62634409
6	166	133.7262799	2613.916269	170320	130.2420636	1	32	361	daf6_Peak		122	178	227	302			22.33333333	0.305700594	86.30140635	7.609797417	15	24.33333333	32.5	45	22.78763441
6	167	132.9217036	2729.41475	146469	125.3330194	1	32	361	daf6_Peak		122	178	227	302			22.5	0.387965011	74.48855692	9.808320344	15	24.33333333	32.5	45	22.94892473
6	168	133.3869946	2751.081368	147785	129.8982045	1	32	361	daf6_Peak		122	178	227	302			22.66666667	0.34747834	79.61226191	8.637920202	15	24.33333333	32.5	45	23.11021505
6	169	134.3144219	2774.623343	152518	126.2564789	1	32	361	daf6_Peak		122	178	227	302			22.83333333	0.272658701	90.61454333	9.274950992	15	24.33333333	32.5	45	23.27150538
6	170	136.0530448	2871.467395	151174	134.0976248	1	32	361	daf6_Peak		122	178	227	302			23	0.344173434	80.94309423	8.957110526	15	24.33333333	32.5	45	23.4327957
6	171	135.8153258	2958.22035	171854	130.3217249	1	32	361	daf6_Peak		122	178	227	302			23.16666667	0.340451827	80.97366006	10.47339643	15	24.33333333	32.5	45	23.59408602
6	172	134.3831521	3103.218541	150452	127.0131849	1	32	361	daf6_Peak		122	178	227	302			23.33333333	0.309800326	84.75180686	10.28261919	15	24.33333333	32.5	45	23.75537634
6	173	137.2417811	3225.404566	72181	137.9663454	1	32	361	daf6_Peak		122	178	227	302			23.5	0.23113801	95.72450765	9.628006982	15	24.33333333	32.5	45	23.91666667
6	174	141.4823844	3710.772884	96193	141.8539537	1	32	361	daf6_Peak		122	178	227	302			23.66666667	0.300862353	85.36440377	13.43946627	15	24.33333333	32.5	45	24.07795699
6	175	134.9182734	2980.12827	145326	138.0864227	1	32	361	daf6_Peak		122	178	227	302			23.83333333	0.218128968	97.62201161	7.175612945	15	24.33333333	32.5	45	24.23924731
6	176	129.4537832	2865.379515	177695	129.4031436	1	32	361	daf6_Peak		122	178	227	302			24	0.242950385	93.69331812	4.321921484	15	24.33333333	32.5	45	24.40053763
6	177	131.1919764	2707.683316	159181	137.3773264	1	32	361	daf6_Peak		122	178	227	302			24.16666667	0.314574165	83.62278022	4.353838438	15	24.33333333	32.5	45	24.56182796
6	178	130.5160508	2916.28245	187187	128.8163063	1	32	361	daf6_Peak		122	178	227	302			24.33333333	0.356686246	77.80732534	6.761720697	15	24.33333333	32.5	45	24.72311828
6	179	131.6867583	2761.587596	189266	134.4067417	1	32	361	daf6_Peak		122	178	227	302			24.5	0.383877513	74.22634108	5.864691447	15	24.33333333	32.5	45	24.89815668
6	180	132.6671169	2914.115995	164361	135.0893501	1	32	361	daf6_Peak		122	178	227	302			24.66666667	0.4175172	69.59533088	6.669658833	15	24.33333333	32.5	45	25.07319508
6	181	135.1718478	3144.71201	173770	136.6554013	1	32	361	daf6_Peak		122	178	227	302			24.83333333	0.400426903	71.99153695	8.459811826	15	24.33333333	32.5	45	25.24823349
6	182	133.01997	3026.335977	210416	133.9628646	1	32	361	daf6_Peak		122	178	227	302			25	0.399161832	71.97310665	7.574000885	15	24.33333333	32.5	45	25.42327189
6	183	130.3865093	2779.657491	209819	132.5959444	1	32	361	daf6_Peak		122	178	227	302			25.16666667	0.398982127	72.26408652	5.21901084	15	24.33333333	32.5	45	25.59831029
6	184	130.197214	2779.422326	211917	129.6528026	1	32	361	daf6_Peak		122	178	227	302			25.33333333	0.285812169	87.39459899	5.746266318	15	24.33333333	32.5	45	25.77334869
6	185	130.2554813	2771.29549	192883	130.6643749	1	32	361	daf6_Peak		122	178	227	302			25.5	0.33968436	79.97977866	5.891058067	15	24.33333333	32.5	45	25.9483871
6	186	129.5965507	2685.971802	183629	132.7145589	1	32	361	daf6_Peak		122	178	227	302			25.66666667	0.414816847	69.58212703	4.962188751	15	24.33333333	32.5	45	26.1234255
6	187	130.2354329	2871.789587	195801	132.8118082	1	32	361	daf6_Peak		122	178	227	302			25.83333333	0.432811121	67.39428798	5.35871731	15	24.33333333	32.5	45	26.2984639
6	188	131.0013257	2717.413273	187820	137.3129964	1	32	361	daf6_Peak		122	178	227	302			26	0.427271686	67.96712286	4.364247321	15	24.33333333	32.5	45	26.4735023
6	189	131.4487978	2665.153264	181086	137.7042484	1	32	361	daf6_Peak		122	178	227	302			26.16666667	0.357777492	77.52753124	4.653785935	15	24.33333333	32.5	45	26.64854071
6	190	133.8913738	2978.312217	175013	142.6648027	1	32	361	daf6_Peak		122	178	227	302			26.33333333	0.446549264	65.91930947	4.265201722	15	24.33333333	32.5	45	26.82357911
6	191	128.6432686	2454.18357	200686	137.009997	1	32	361	daf6_Peak		122	178	227	302			26.5	0.43909731	66.57878827	1.903759242	15	24.33333333	32.5	45	26.99861751
6	192	130.178558	2437.449897	224196	135.9151619	1	32	361	daf6_Peak		122	178	227	302			26.66666667	0.352846959	78.39577634	3.825530136	15	24.33333333	32.5	45	27.17365591
6	193	129.5393245	2621.065063	242533	131.9229524	1	32	361	daf6_Peak		122	178	227	302			26.83333333	0.330181293	81.46102622	4.519807322	15	24.33333333	32.5	45	27.34869432
6	194	129.957718	2531.741396	189537	134.95704	1	32	361	daf6_Peak		122	178	227	302			27	0.343289312	79.73572335	3.892685304	15	24.33333333	32.5	45	27.52373272
6	195	129.0819974	2545.529611	261996	131.0721746	1	32	361	daf6_Peak		122	178	227	302			27.16666667	0.333595569	81.28600279	4.070897943	15	24.33333333	32.5	45	27.69877112
6	196	130.7544081	2525.712815	238595	134.7999228	1	32	361	daf6_Peak		122	178	227	302			27.33333333	0.134487933	107.6491962	4.976248928	15	24.33333333	32.5	45	27.87380952
6	197	128.2418945	2237.978178	263586	133.4449294	1	32	361	daf6_Peak		122	178	227	302			27.5	0.410726908	69.97814163	3.454329556	15	24.33333333	32.5	45	28.04884793
6	198	134.4047881	2485.907756	220545	137.2898123	1	32	361	daf6_Peak		122	178	227	302			27.66666667	0.331259398	80.958011	7.968236566	15	24.33333333	32.5	45	28.22388633
6	199	133.2693127	2706.758116	207558	140.2845185	1	32	361	daf6_Peak		122	178	227	302			27.83333333	0.383452342	73.69287193	5.784013565	15	24.33333333	32.5	45	28.39892473
6	200	131.6671542	2298.915264	230398	134.7708103	1	32	361	daf6_Peak		122	178	227	302			28	0.343682437	79.14393634	6.204857365	15	24.33333333	32.5	45	28.57396313
6	201	129.389771	2314.507978	283274	128.2783676	1	32	361	daf6_Peak		122	178	227	302			28.16666667	0.307986822	83.82567777	6.056046551	15	24.33333333	32.5	45	28.74900154
6	202	132.6663283	2606.516174	249203	130.2275411	1	32	361	daf6_Peak		122	178	227	302			28.33333333	0.374603591	75.17414257	8.708481129	15	24.33333333	32.5	45	28.92403994
6	203	130.4571589	2341.220274	295709	127.2663971	1	32	361	daf6_Peak		122	178	227	302			28.5	0.330935697	81.17854363	7.161621373	15	24.33333333	32.5	45	29.09907834
6	204	136.9471004	2660.017365	295314	136.7961316	1	32	361	daf6_Peak		122	178	227	302			28.66666667	0.346495438	79.09546765	10.45239717	15	24.33333333	32.5	45	29.27411674
6	205	139.1861497	2822.024336	203895	138.7025032	1	32	361	daf6_Peak		122	178	227	302			28.83333333	0.273199221	88.67170239	12.62103151	15	24.33333333	32.5	45	29.44915515
6	206	137.6434248	2648.904165	208890	136.2835879	1	32	361	daf6_Peak		122	178	227	302			29	0.301242253	84.90717941	11.68187032	15	24.33333333	32.5	45	29.62419355
6	207	136.5855898	2544.787088	184245	135.4925904	1	32	361	daf6_Peak		122	178	227	302			29.16666667	0.291838566	86.10789557	10.93573093	15	24.33333333	32.5	45	29.79923195
6	208	136.5241565	2590.790463	193240	131.1020317	1	32	361	daf6_Peak		122	178	227	302			29.33333333	0.313390312	82.89531253	12.5427374	15	24.33333333	32.5	45	29.97427035
6	209	135.8677909	2314.595784	229432	138.6138227	1	32	361	daf6_Peak		122	178	227	302			29.5	0.370815462	75.14223973	9.32540251	15	24.33333333	32.5	45	30.14930876
6	210	131.1969127	2088.482481	329928	131.8009953	1	32	361	daf6_Peak		122	178	227	302			29.66666667	0.31202855	82.58263716	7.488602059	15	24.33333333	32.5	45	30.32434716
6	211	130.9017661	2216.599655	330670	127.9033705	1	32	361	daf6_Peak		122	178	227	302			29.83333333	0.332127375	80.5620876	7.859467847	15	24.33333333	32.5	45	30.49938556
6	212	133.8423843	2573.621483	294996	131.0611743	1	32	361	daf6_Peak		122	178	227	302			30	0.303716574	84.16677127	9.870162203	15	24.33333333	32.5	45	30.67442396
6	213	135.2970557	2438.344228	235370	131.5938331	1	32	361	daf6_Peak		122	178	227	302			30.16666667	0.290538438	85.98583961	11.07814937	15	24.33333333	32.5	45	30.84946237
6	214	131.744971	2248.618319	289920	133.8772232	1	32	361	daf6_Peak		122	178	227	302			30.33333333	0.412504859	69.72801228	6.791953681	15	24.33333333	32.5	45	31.02450077
6	215	133.0409683	2477.424535	193784	134.8605242	1	32	361	daf6_Peak		122	178	227	302			30.5	0.325155086	81.26926905	7.921113886	15	24.33333333	32.5	45	31.19953917
6	216	131.0214821	2233.466734	283864	134.7133706	1	32	361	daf6_Peak		122	178	227	302			30.66666667	0.322136001	81.86918957	5.75626605	15	24.33333333	32.5	45	31.37457757
6	217	130.315787	2257.279568	335435	131.219552	1	32	361	daf6_Peak		122	178	227	302			30.83333333	0.304816456	83.7451808	6.572727398	15	24.33333333	32.5	45	31.54961598
6	218	130.9385371	2460.450163	336398	126.7302268	1	32	361	daf6_Peak		122	178	227	302			31	0.270580351	88.57574724	8.072080643	15	24.33333333	32.5	45	31.72465438
6	219	132.9346981	2686.201358	334171	124.7870728	1	32	361	daf6_Peak		122	178	227	302			31.16666667	0.260480914	89.65604724	10.7740001	15	24.33333333	32.5	45	31.89969278
6	220	132.7148914	2724.13864	333757	121.3191796	1	32	361	daf6_Peak		122	178	227	302			31.33333333	0.265337112	88.99016594	11.53424465	15	24.33333333	32.5	45	32.07473118
6	221	131.0460591	2571.351237	333029	119.0928068	1	32	361	daf6_Peak		122	178	227	302			31.5	0.283718581	86.71344782	10.54376912	15	24.33333333	32.5	45	32.24976959
6	222	136.050979	3042.809263	322172	126.7330575	1	32	361	daf6_Peak		122	178	227	302			31.66666667	0.300920546	84.32651538	13.58788271	15	24.33333333	32.5	45	32.42480799
6	223	136.4142211	3190.02467	278431	127.990322	1	32	361	daf6_Peak		122	178	227	302			31.83333333	0.342002795	79.20784584	13.43332742	15	24.33333333	32.5	45	32.59984639
6	224	135.1255549	3126.635063	280443	127.8088391	1	32	361	daf6_Peak		122	178	227	302			32	0.213638742	96.19786815	11.62276721	15	24.33333333	32.5	45	32.77488479
6	225	135.9113324	3161.290301	334632	128.923049	1	32	361	daf6_Peak		122	178	227	302			32.16666667	0.179523212	100.8621457	11.90450691	15	24.33333333	32.5	45	32.9499232
6	226	130.4284609	2766.189156	257258	133.2362806	1	32	361	daf6_Peak		122	178	227	302			32.33333333	0.293296831	85.87714896	5.473533065	15	24.33333333	32.5	45	33.1249616
6	227	127.9570342	2564.650677	370900	129.148165	1	32	361	daf6_Peak		122	178	227	302			32.5	0.302439015	85.21769527	3.679895194	15	24.33333333	32.5	45	33.3
6	228	136.7106297	1719.301402	287158	136.5435595	1	32	361	daf6_Peak		122	178	227	302			32.66666667	0.319516373	82.29140668	10.79132014	15	24.33333333	32.5	45	33.45111983
6	229	133.1445328	2649.123161	278352	133.2160681	1	32	361	daf6_Peak		122	178	227	302			32.83333333	0.338429604	79.7573871	8.302884493	15	24.33333333	32.5	45	33.60223965
6	230	133.207826	2684.228057	267902	133.9027917	1	32	361	daf6_Peak		122	178	227	302			33	0.350631861	77.99858664	8.258654365	15	24.33333333	32.5	45	33.75335948
6	231	133.4694126	2758.810555	309261	133.2910108	1	32	361	daf6_Peak		122	178	227	302			33.16666667	0.238020839	92.96023166	8.783142695	15	24.33333333	32.5	45	33.9044793
6	232	127.827777	2205.559549	396782	132.1450966	1	32	361	daf6_Peak		122	178	227	302			33.33333333	0.200072185	97.79965296	3.589565729	15	24.33333333	32.5	45	34.05559913
6	233	129.3346313	2518.406083	429392	129.3735835	1	32	361	daf6_Peak		122	178	227	302			33.5	0.28916913	85.67698473	6.246799922	15	24.33333333	32.5	45	34.20671895
6	234	129.2678509	2466.821963	428395	129.048106	1	32	361	daf6_Peak		122	178	227	302			33.66666667	0.254467382	90.54298757	5.886329738	15	24.33333333	32.5	45	34.35783878
6	235	125.5399173	2116.777313	488510	126.8102498	1	32	361	daf6_Peak		122	178	227	302			33.83333333	0.21957518	94.05075388	3.64477997	15	24.33333333	32.5	45	34.50895861
6	236	130.4714118	2642.94884	352401	129.9655782	1	32	361	daf6_Peak		122	178	227	302			34	0.245512924	91.09238742	7.470795262	15	24.33333333	32.5	45	34.66007843
6	237	127.4658822	2285.507939	440313	126.7093191	1	32	361	daf6_Peak		122	178	227	302			34.16666667	0.197662756	96.86680038	5.553368665	15	24.33333333	32.5	45	34.81119826
6	238	126.2563377	2046.720221	417976	131.4430857	1	32	361	daf6_Peak		122	178	227	302			34.33333333	0.208689389	95.60018102	3.22537938	15	24.33333333	32.5	45	34.96231808
6	239	126.7402381	2108.574268	381099	131.246546	1	32	361	daf6_Peak		122	178	227	302			34.5	0.064550472	114.8495715	3.41864015	15	24.33333333	32.5	45	35.11343791
6	240	128.8944127	2295.660386	439087	128.2461255	1	32	361	daf6_Peak		122	178	227	302			34.66666667	0.194568268	97.57323911	6.368547174	15	24.33333333	32.5	45	35.26455773
6	241	131.5252715	2393.468703	364145	132.7255522	1	32	361	daf6_Peak		122	178	227	302			34.83333333	0.162810258	101.9440997	7.972090367	15	24.33333333	32.5	45	35.41567756
6	242	130.2135327	2328.060507	433985	130.5604581	1	32	361	daf6_Peak		122	178	227	302			35	0.159855235	102.2998547	7.042905236	15	24.33333333	32.5	45	35.56679739
6	243	128.9119954	2401.512389	452931	127.4457239	1	32	361	daf6_Peak		122	178	227	302			35.16666667	0.084526324	111.9794771	6.159999792	15	24.33333333	32.5	45	35.71791721
6	244	125.8544542	2046.22534	456248	131.2073233	1	32	361	daf6_Peak		122	178	227	302			35.33333333	0.177398282	99.97098552	2.607514962	15	24.33333333	32.5	45	35.86903704
6	245	125.1338211	1951.163812	478273	126.9244227	1	32	361	daf6_Peak		122	178	227	302			35.5	0.128382622	106.3987203	2.440210554	15	24.33333333	32.5	45	36.02015686
6	246	130.5658163	2392.550218	411213	133.3293266	1	32	361	daf6_Peak		122	178	227	302			35.66666667	0.120212438	108.2013557	6.336617099	15	24.33333333	32.5	45	36.17127669
6	247	129.9138948	2344.880572	398013	134.3604663	1	32	361	daf6_Peak		122	178	227	302			35.83333333	0.112825561	109.1891154	5.565484365	15	24.33333333	32.5	45	36.32239651
6	248	127.5745798	1953.7912	448707	131.8978134	1	32	361	daf6_Peak		122	178	227	302			36	0.047243633	117.8690417	3.474206317	15	24.33333333	32.5	45	36.47351634
6	249	124.7720983	1812.432846	504937	129.9514457	1	32	361	daf6_Peak		122	178	227	302			36.16666667	0.091381419	112.1808934	0.716057368	15	24.33333333	32.5	45	36.62463617
6	250	126.9641463	2133.388216	513057	126.1723772	1	32	361	daf6_Peak		122	178	227	302			36.33333333	0.133950627	106.6047716	3.458505656	15	24.33333333	32.5	45	36.77575599
6	251	129.4212158	2152.312771	399871	131.0433189	1	32	361	daf6_Peak		122	178	227	302			36.5	0.126507438	108.0170614	4.826199923	15	24.33333333	32.5	45	36.92687582
6	252	129.7311933	2143.69184	394354	132.153449	1	32	361	daf6_Peak		122	178	227	302			36.66666667	0.198058558	97.92974982	5.62732192	15	24.33333333	32.5	45	37.07799564
6	253	130.9831956	2141.476257	395671	131.8503985	1	32	361	daf6_Peak		122	178	227	302			36.83333333	0.209661626	96.2283387	7.110888063	15	24.33333333	32.5	45	37.22911547
6	254	128.0803928	1818.716152	390632	134.6377259	1	32	361	daf6_Peak		122	178	227	302			37	0.138523435	105.7788646	3.651047827	15	24.33333333	32.5	45	37.38023529
6	255	127.3343004	1753.054132	473604	132.0076981	1	32	361	daf6_Peak		122	178	227	302			37.16666667	0.116742575	108.695012	3.228369744	15	24.33333333	32.5	45	37.53135512
6	256	131.1871675	1926.782896	492436	133.0065458	1	32	361	daf6_Peak		122	178	227	302			37.33333333	0.176223915	100.1717583	7.576474933	15	24.33333333	32.5	45	37.68247495
6	257	133.0085801	2107.43609	414213	131.5583899	1	32	361	daf6_Peak		122	178	227	302			37.5	0.072051365	112.9634047	10.56621391	15	24.33333333	32.5	45	37.83359477
6	258	128.0137654	1811.499809	554070	126.6094917	1	32	361	daf6_Peak		122	178	227	302			37.66666667	0.190960681	98.63470534	5.201625316	15	24.33333333	32.5	45	37.9847146
6	259	133.1685708	2017.165336	468990	128.0489103	1	32	361	daf6_Peak		122	178	227	302			37.83333333	0.156418191	102.2341987	10.90519317	15	24.33333333	32.5	45	38.13583442
6	260	129.1932275	1793.662378	582676	125.5126368	1	32	361	daf6_Peak		122	178	227	302			38	0.154840114	102.7094122	7.049424367	15	24.33333333	32.5	45	38.28695425
6	261	132.0073522	2095.223154	533171	121.6685403	1	32	361	daf6_Peak		122	178	227	302			38.16666667	0.136924345	105.1916939	10.15627321	15	24.33333333	32.5	45	38.43807407
6	262	132.0032389	1916.274018	562847	122.3732899	1	32	361	daf6_Peak		122	178	227	302			38.33333333	0.234169266	92.17593566	11.17123976	15	24.33333333	32.5	45	38.5891939
6	263	134.7031146	1965.821199	460154	127.6517255	1	32	361	daf6_Peak		122	178	227	302			38.5	0.215780322	94.58140912	12.57697506	15	24.33333333	32.5	45	38.74031373
6	264	134.6383216	1977.985914	456400	129.5224312	1	32	361	daf6_Peak		122	178	227	302			38.66666667	0.174432673	99.91878293	12.12659484	15	24.33333333	32.5	45	38.89143355
6	265	134.0440734	1991.520092	534926	129.7144606	1	32	361	daf6_Peak		122	178	227	302			38.83333333	0.21978112	93.78557582	11.74970818	15	24.33333333	32.5	45	39.04255338
6	266	135.0479769	1843.02077	491612	131.9120894	1	32	361	daf6_Peak		122	178	227	302			39	0.239336677	91.38034899	12.09622677	15	24.33333333	32.5	45	39.1936732
6	267	134.0308009	1952.447238	505699	130.5428839	1	32	361	daf6_Peak		122	178	227	302			39.16666667	0.215582239	94.40129116	11.48678255	15	24.33333333	32.5	45	39.34479303
6	268	135.3674144	1858.326546	509784	134.5087288	1	32	361	daf6_Peak		122	178	227	302			39.33333333	0.178346524	99.29618731	12.08206287	15	24.33333333	32.5	45	39.49591285
6	269	129.2689887	1728.196442	712502	123.6072746	1	32	361	daf6_Peak		122	178	227	302			39.5	0.188750394	98.0702922	7.867774718	15	24.33333333	32.5	45	39.64703268
6	270	129.700835	1729.778393	703137	123.7144872	1	32	361	daf6_Peak		122	178	227	302			39.66666667	0.138741432	104.5849961	7.951513733	15	24.33333333	32.5	45	39.79815251
6	271	130.1300267	1830.105994	706993	118.6824435	1	32	361	daf6_Peak		122	178	227	302			39.83333333	0.162829093	101.8413831	8.963688961	15	24.33333333	32.5	45	39.94927233
6	272	130.3120515	1686.313599	599087	127.5704986	1	32	361	daf6_Peak		122	178	227	302			40	0.146393163	103.5692958	8.067306934	15	24.33333333	32.5	45	40.10039216
6	273	133.1688978	1951.585014	637800	118.9030721	1	32	361	daf6_Peak		122	178	227	302			40.16666667	0.167661722	100.3281708	12.90523307	15	24.33333333	32.5	45	40.25151198
6	274	129.6339542	1728.371326	612142	125.3657724	1	32	361	daf6_Peak		122	178	227	302			40.33333333	0.216345882	94.0842672	8.427318446	15	24.33333333	32.5	45	40.40263181
6	275	129.1401091	1710.481778	648880	125.5504481	1	32	361	daf6_Peak		122	178	227	302			40.5	0.188923378	97.65623301	7.764461285	15	24.33333333	32.5	45	40.55375163
6	276	128.2777845	1777.385431	745218	120.3353026	1	32	361	daf6_Peak		122	178	227	302			40.66666667	0.184904809	98.46780227	7.559406107	15	24.33333333	32.5	45	40.70487146
6	277	131.6960233	1954.60111	647339	121.3731562	1	32	361	daf6_Peak		122	178	227	302			40.83333333	0.160031868	101.6043418	10.66810849	15	24.33333333	32.5	45	40.85599129
6	278	134.3312979	2145.341969	540435	122.7682255	1	32	361	daf6_Peak		122	178	227	302			41	0.214611438	94.51158085	13.4722517	15	24.33333333	32.5	45	41.00711111
6	279	127.9821205	1793.280888	757797	118.0372069	1	32	361	daf6_Peak		122	178	227	302			41.16666667	0.224462772	92.86575958	8.621402334	15	24.33333333	32.5	45	41.15823094
6	280	129.4547242	1845.836374	653495	124.0578646	1	32	361	daf6_Peak		122	178	227	302			41.33333333	0.211433154	94.83394843	8.390830175	15	24.33333333	32.5	45	41.30935076
6	281	129.9768765	1943.22176	667069	117.8059079	1	32	361	daf6_Peak		122	178	227	302			41.5	0.225930191	92.6180148	10.74295038	15	24.33333333	32.5	45	41.46047059
6	282	129.0666732	1915.032353	754636	115.7833815	1	32	361	daf6_Peak		122	178	227	302			41.66666667	0.205552301	95.38625225	9.880880449	15	24.33333333	32.5	45	41.61159041
6	283	131.4516751	2059.583539	640250	119.1593546	1	32	361	daf6_Peak		122	178	227	302			41.83333333	0.223898408	92.78004665	11.99203868	15	24.33333333	32.5	45	41.76271024
6	284	132.6642249	2001.987154	612940	119.3266405	1	32	361	daf6_Peak		122	178	227	302			42	0.205202235	95.35439209	12.82373942	15	24.33333333	32.5	45	41.91383007
6	285	132.8580544	2123.942246	573452	122.0767535	1	32	361	daf6_Peak		122	178	227	302			42.16666667	0.264471508	87.91058897	12.66164233	15	24.33333333	32.5	45	42.06494989
6	286	135.3084299	2365.87038	547823	124.3598798	1	32	361	daf6_Peak		122	178	227	302			42.33333333	0.195886775	96.52483845	14.42313568	15	24.33333333	32.5	45	42.21606972
6	287	134.9700405	2424.207169	515396	124.4999208	1	32	361	daf6_Peak		122	178	227	302			42.5	0.24516849	90.3265363	14.12004668	15	24.33333333	32.5	45	42.36718954
6	288	135.5294296	2387.017266	536602	123.8280888	1	32	361	daf6_Peak		122	178	227	302			42.66666667	0.23550122	91.50534875	14.86241489	15	24.33333333	32.5	45	42.51830937
6	289	135.0933027	2377.19135	536994	124.9708547	1	32	361	daf6_Peak		122	178	227	302			42.83333333	0.177166619	99.1979965	13.75464241	15	24.33333333	32.5	45	42.66942919
6	290	134.5171999	2300.17361	615644	124.5364518	1	32	361	daf6_Peak		122	178	227	302			43	0.188951154	97.8785177	13.10737594	15	24.33333333	32.5	45	42.82054902
6	291	129.4868916	1861.152042	601563	127.8291624	1	32	361	daf6_Peak		122	178	227	302			43.16666667	0.199163595	96.18006367	7.847912429	15	24.33333333	32.5	45	42.97166885
6	292	129.8208526	2167.325704	664492	122.6462482	1	32	361	daf6_Peak		122	178	227	302			43.33333333	0.216767651	93.73861898	9.496494461	15	24.33333333	32.5	45	43.12278867
6	293	125.8345678	1792.805662	704603	125.0518618	1	32	361	daf6_Peak		122	178	227	302			43.5	0.189687652	97.05983541	5.053938387	15	24.33333333	32.5	45	43.2739085
6	294	127.8188694	2075.624014	716251	118.4445575	1	32	361	daf6_Peak		122	178	227	302			43.66666667	0.204219522	95.96250258	7.667675802	15	24.33333333	32.5	45	43.42502832
6	295	127.9799284	1918.144533	675881	118.8337543	1	32	361	daf6_Peak		122	178	227	302			43.83333333	0.195156888	97.0696843	7.719018431	15	24.33333333	32.5	45	43.57614815
6	296	127.7835905	1937.200167	693075	119.8769112	1	32	361	daf6_Peak		122	178	227	302			44	0.226190206	92.72177019	7.946837037	15	24.33333333	32.5	45	43.72726797
6	297	127.1668038	1920.315039	690320	120.5168257	1	32	361	daf6_Peak		122	178	227	302			44.16666667	0.197587507	96.61618173	6.738002887	15	24.33333333	32.5	45	43.8783878
6	298	125.1776284	1873.098044	816525	118.907886	1	32	361	daf6_Peak		122	178	227	302			44.33333333	0.271497436	86.40159369	6.492848471	15	24.33333333	32.5	45	44.02950763
6	299	126.0633721	1909.918889	756737	120.3100789	1	32	361	daf6_Peak		122	178	227	302			44.5	0.250435485	89.45282002	6.480639149	15	24.33333333	32.5	45	44.18062745
6	300	126.6557245	1897.224941	770842	124.2895752	1	32	361	daf6_Peak		122	178	227	302			44.66666667	0.246942916	89.74524236	6.218052084	15	24.33333333	32.5	45	44.33174728
6	301	124.6574232	1867.911583	811532	123.3786873	1	32	361	daf6_Peak		122	178	227	302			44.83333333	0.237369797	90.98773035	4.383318908	15	24.33333333	32.5	45	44.4828671
6	302	126.0050119	1835.001172	763584	123.1507023	1	32	361	daf6_Peak		122	178	227	302			45	0.227678676	92.37921944	5.587003559	15	24.33333333	32.5	45
6	303	125.557704	1850.682906	734230	124.3336844	1	32	361	daf6_Peak		122	178	227	302			45.16666667	0.318632263	80.33079346	5.610187296	15	24.33333333	32.5	45
6	304	127.330934	1892.887098	671007	127.7211984	1	32	361	daf6_Peak		122	178	227	302			45.33333333	0.245126928	90.32439427	5.698634629	15	24.33333333	32.5	45
6	305	125.609207	1811.130442	786534	124.2993278	1	32	361	daf6_Peak		122	178	227	302			45.5	0.27397139	86.13214455	5.422602837	15	24.33333333	32.5	45
6	306	122.8798512	1673.026591	934366	119.1951887	1	32	361	daf6_Peak		122	178	227	302			45.66666667	0.315170788	81.12710124	4.185908405	15	24.33333333	32.5	45
6	307	125.4616583	1777.338011	751805	124.8192392	1	32	361	daf6_Peak		122	178	227	302			45.83333333	0.329491567	79.31043354	5.02433802	15	24.33333333	32.5	45
6	308	125.0527285	1711.793357	801275	122.4709272	1	32	361	daf6_Peak		122	178	227	302			46	0.290279675	84.31293228	5.188975223	15	24.33333333	32.5	45
6	309	121.9937993	1681.858244	923763	119.3784179	1	32	361	daf6_Peak		122	178	227	302			46.16666667	0.306592662	82.3027093	3.090543072	15	24.33333333	32.5	45
6	310	124.3245339	1772.553261	752094	123.6511899	1	32	361	daf6_Peak		122	178	227	302			46.33333333	0.276216292	86.05263951	4.117421169	15	24.33333333	32.5	45
6	311	125.1085013	1713.589956	818230	122.2121288	1	32	361	daf6_Peak		122	178	227	302			46.5	0.239094102	90.62370077	5.264601345	15	24.33333333	32.5	45
6	312	121.3752531	1469.21154	979776	119.2720776	1	32	361	daf6_Peak		122	178	227	302			46.66666667	0.293104025	83.91577826	2.500348791	15	24.33333333	32.5	45
6	313	122.6423768	1534.847339	997494	119.116746	1	32	361	daf6_Peak		122	178	227	302			46.83333333	0.221718894	92.32932732	3.902616276	15	24.33333333	32.5	45
6	314	123.7689256	1664.664383	804057	121.116983	1	32	361	daf6_Peak		122	178	227	302			47	0.176569627	98.6740818	3.709263231	15	24.33333333	32.5	45
6	315	124.727654	1671.467463	837299	124.0225552	1	32	361	daf6_Peak		122	178	227	302			47.16666667	0.147742254	102.089461	4.314821122	15	24.33333333	32.5	45
6	316	124.7152613	1645.827433	852399	121.5870951	1	32	361	daf6_Peak		122	178	227	302			47.33333333	0.257895023	88.33777531	5.020779287	15	24.33333333	32.5	45
6	317	122.9589144	1569.872695	936557	120.7442944	1	32	361	daf6_Peak		122	178	227	302			47.5	0.213816884	93.80276231	3.338983332	15	24.33333333	32.5	45
6	318	124.9317274	1577.194942	864564	122.1325659	1	32	361	daf6_Peak		122	178	227	302			47.66666667	0.133331914	104.2779955	4.369563225	15	24.33333333	32.5	45
6	319	121.451735	1439.406145	879706	119.7248779	1	32	361	daf6_Peak		122	178	227	302			47.83333333	0.126340988	104.9923349	1.333240725	15	24.33333333	32.5	45
6	320	122.1846966	1538.311903	906324	119.5025642	1	32	361	daf6_Peak		122	178	227	302			48	0.224607914	92.66148698	2.681988025	15	24.33333333	32.5	45
6	321	122.6888514	1598.932993	868617	120.1116149	1	32	361	daf6_Peak		122	178	227	302			48.16666667	0.211391925	93.97523188	3.322993938	15	24.33333333	32.5	45
6	322	122.3144217	1482.560491	963642	119.5919433	1	32	361	daf6_Peak		122	178	227	302			48.33333333	0.148710924	102.0769309	2.452862458	15	24.33333333	32.5	45
6	323	124.0183342	1564.648347	884469	121.3762901	1	32	361	daf6_Peak		122	178	227	302			48.5	0.147946605	102.2981924	3.762931638	15	24.33333333	32.5	45
6	324	124.2901835	1482.771961	921510	121.0466113	1	32	361	daf6_Peak		122	178	227	302			48.66666667	0.062442047	114.3693016	2.362483645	15	24.33333333	32.5	45
6	325	125.1133327	1561.242207	807693	123.2143615	1	32	361	daf6_Peak		122	178	227	302			48.83333333	0.135394501	104.7852492	3.645536527	15	24.33333333	32.5	45
6	326	123.8660183	1454.076223	889808	120.2951426	1	32	361	daf6_Peak		122	178	227	302			49	0.113333706	106.7858453	3.446678706	15	24.33333333	32.5	45
6	327	123.0525886	1460.082622	920408	118.9490423	1	32	361	daf6_Peak		122	178	227	302			49.16666667	0.099605655	108.8121219	2.392469455	15	24.33333333	32.5	45
6	328	124.1851742	1640.352353	856696	120.0373009	1	32	361	daf6_Peak		122	178	227	302			49.33333333	0.09391335	109.7740179	3.138051169	15	24.33333333	32.5	45
6	329	120.5554942	1380.206106	994860	118.2153407	1	32	361	daf6_Peak		122	178	227	302			49.5	0.124521946	104.7462695	1.088820559	15	24.33333333	32.5	45
6	330	122.8950489	1472.96854	920314	121.0937606	1	32	361	daf6_Peak		122	178	227	302			49.66666667	0.181505055	97.16973324	3.746185898	15	24.33333333	32.5	45
6	331	122.5088665	1477.263613	931486	119.0066728	1	32	361	daf6_Peak		122	178	227	302			49.83333333	0.13556891	103.6265347	2.748726837	15	24.33333333	32.5	45
6	332	120.5103913	1340.916352	877897	119.1517154	1	32	361	daf6_Peak		122	178	227	302			50	0.158051398	100.2185934	1.459702712	15	24.33333333	32.5	45
6	333	123.1925975	1467.100548	926367	120.0076885	1	32	361	daf6_Peak		122	178	227	302			50.16666667	0.199194714	93.91636894	5.371331422	15	24.33333333	32.5	45
6	334	121.0383983	1270.442111	917151	117.8451416	1	32	361	daf6_Peak		122	178	227	302			50.33333333	0.21030387	92.71947099	3.535637932	15	24.33333333	32.5	45
6	335	121.3707194	1336.784277	1041378	118.2411003	1	32	361	daf6_Peak		122	178	227	302			50.5	0.219707428	92.76704665	2.625224704	15	24.33333333	32.5	45
6	336	123.7131722	1505.279867	828030	120.1345558	1	32	361	daf6_Peak		122	178	227	302			50.66666667	0.194033491	95.08736303	5.315681919	15	24.33333333	32.5	45
6	337	122.1080961	1379.143315	972570	120.563446	1	32	361	daf6_Peak		122	178	227	302			50.83333333	0.088865392	109.7976609	1.596517239	15	24.33333333	32.5	45
6	338	120.133466	1247.071958	1066197	116.4082557	1	32	361	daf6_Peak		122	178	227	302			51	0.162884529	99.69272444	1.479637617	15	24.33333333	32.5	45
6	339	120.8014471	1223.349962	1106738	115.8906938	1	32	361	daf6_Peak		122	178	227	302			51.16666667	0.137011015	102.3585517	2.564593891	15	24.33333333	32.5	45
6	340	123.2226534	1448.269984	887927	120.240882	1	32	361	daf6_Peak		122	178	227	302			51.33333333	0.188524198	95.73917898	4.815158577	15	24.33333333	32.5	45
6	341	121.0591358	1205.420516	1064414	117.0254178	1	32	361	daf6_Peak		122	178	227	302			51.5	0.181569891	96.74610429	3.06473921	15	24.33333333	32.5	45
6	342	123.471729	1356.709274	884686	118.1911588	1	32	361	daf6_Peak		122	178	227	302			51.66666667	0.144272302	102.26121	4.158808406	15	24.33333333	32.5	45
6	343	122.5356142	1302.815691	966552	120.3585601	1	32	361	daf6_Peak		122	178	227	302			51.83333333	0.161232306	98.54959554	4.58033051	15	24.33333333	32.5	45
6	344	124.8500307	1489.773821	650813	118.8508246	1	32	361	daf6_Peak		122	178	227	302			52	0.159943163	99.74211236	6.098541428	15	24.33333333	32.5	45
6	345	122.1607082	1281.123966	982190	118.6798794	1	32	361	daf6_Peak		122	178	227	302			52.16666667	0.462291259	61.93538585	5.360651487	15	24.33333333	32.5	45
6	346	121.2730849	1219.009799	1017409	117.1950541	1	32	361	daf6_Peak		122	178	227	302			52.33333333	0.182094728	96.50736898	3.425114346	15	24.33333333	32.5	45
6	347	123.2435972	1368.360311	1058793	119.2509954	1	32	361	daf6_Peak		122	178	227	302			52.5	0.122026121	104.7239318	3.967928995	15	24.33333333	32.5	45
6	348	123.7410199	1446.470915	908788	119.2314267	1	32	361	daf6_Peak		122	178	227	302			52.66666667	0.23352742	89.87343555	6.023776854	15	24.33333333	32.5	45
6	349	122.7630753	1388.642404	988542	119.4425095	1	32	361	daf6_Peak		122	178	227	302			52.83333333	0.084619987	109.6388098	3.017041866	15	24.33333333	32.5	45
6	350	123.1502537	1299.215038	1083687	118.1909761	1	32	361	daf6_Peak		122	178	227	302			53	0.061624513	111.8745474	3.992244952	15	24.33333333	32.5	45
6	351	122.2452199	1265.796868	978958	117.7904485	1	32	361	daf6_Peak		122	178	227	302			53.16666667	-0.110124387	135.4010898	-0.184268955	15	24.33333333	32.5	45
6	352	123.6311087	1367.234493	967293	118.6366003	1	32	361	daf6_Peak		122	178	227	302			53.33333333	0.12419192	102.6640048	6.233396733	15	24.33333333	32.5	45
6	353	123.2212879	1478.126888	900221	118.5663569	1	32	361	daf6_Peak		122	178	227	302			53.5	-0.024663288	123.1050652	3.040458867	15	24.33333333	32.5	45
6	354	121.4080309	1187.196437	986511	117.3918937	1	32	361	daf6_Peak		122	178	227	302			53.66666667	0.027234117	117.3401714	0.870794962	15	24.33333333	32.5	45
6	355	123.1093512	1415.580608	916067	118.4990439	1	32	361	daf6_Peak		122	178	227	302			53.83333333	0.120946499	104.2692342	4.508072556	15	24.33333333	32.5	45
6	356	120.8854107	1196.670769	949836	116.8474053	1	32	361	daf6_Peak		122	178	227	302			54	0.014925632	119.2316282	-0.090238848	15	24.33333333	32.5	45
6	357	120.0722419	1185.39259	989758	116.965028	1	32	361	daf6_Peak		122	178	227	302			54.16666667	0.217278052	93.08250295	1.575805557	15	24.33333333	32.5	45
6	358	122.3605137	1257.147522	944566	117.8276775	1	32	361	daf6_Peak		122	178	227	302			54.33333333	0.081720085	109.5268845	3.204741387	15	24.33333333	32.5	45
6	359	122.5026152	1273.206293	1025546	116.8453237	1	32	361	daf6_Peak		122	178	227	302			54.5	0.095885245	108.400013	2.898859632	15	24.33333333	32.5	45
6	360	122.208887	1301.674092	1036163	117.0200937	1	32	361	daf6_Peak		122	178	227	302			54.66666667	0.280352302	82.59744976	6.804584596	15	24.33333333	32.5	45
7	15	145.0672589	1044.033096	26227	159.6485112	1	15	361	daf6_Peak		106	161	212	296			0	0.554636067	56.50710553	0.01333102	15.16666667	24.33333333	32.83333333	46.83333333	0
7	16	146.2474358	938.3341332	25837	160.9210429	1	15	361	daf6_Peak		106	161	212	296			0.166666667	0.544437434	57.24665887	1.389337314	15.16666667	24.33333333	32.83333333	46.83333333	0.172427035
7	17	153.864006	909.5967787	25207	173.1476647	1	15	361	daf6_Peak		106	161	212	296			0.333333333	0.440882636	74.87916655	2.64704071	15.16666667	24.33333333	32.83333333	46.83333333	0.344854071
7	18	147.3711538	987.3627653	27657	162.2437968	1	15	361	daf6_Peak		106	161	212	296			0.5	0.626230458	45.14633524	0.622811421	15.16666667	24.33333333	32.83333333	46.83333333	0.517281106
7	19	156.7875316	1176.672013	25312	176.4914352	1	15	361	daf6_Peak		106	161	212	296			0.666666667	0.432113857	74.87310039	5.650036446	15.16666667	24.33333333	32.83333333	46.83333333	0.689708141
[truncated: 17,404 more rows]
